# Supplementary material for: Understanding the initial events of the oxidative damage and protection mechanisms of the AA9 lytic polysaccharide monooxygenase family
Source: Chem Sci. 2024 Jan 9;15(7):2558–70. doi: 10.1039/d3sc05933b (PMC10866358; doi:10.1039/d3sc05933b)
Supplement: SC-015-D3SC05933B-s001 [file SC-015-D3SC05933B-s001.zip]

Archive with 100 entries (91 files):
- pdb_files/
- pdb_files/.DS_Store
- __MACOSX/pdb_files/._.DS_Store
- pdb_files/taaa9/
- pdb_files/lsaa9/
- pdb_files/taaa9/.DS_Store
- __MACOSX/pdb_files/taaa9/._.DS_Store
- pdb_files/taaa9/triplet/
- pdb_files/taaa9/open-shell-singlet/
- pdb_files/lsaa9/.DS_Store
- __MACOSX/pdb_files/lsaa9/._.DS_Store
- pdb_files/lsaa9/triplet/
- pdb_files/lsaa9/open-shell-singlet/
- pdb_files/taaa9/triplet/TSI_triplet_qm-region.pdb
- pdb_files/taaa9/triplet/TSII_triplet_qm-region.pdb
- pdb_files/taaa9/triplet/TSII_his86_triplet.pdb
- pdb_files/taaa9/triplet/.DS_Store
- __MACOSX/pdb_files/taaa9/triplet/._.DS_Store
- pdb_files/taaa9/triplet/2_triplet_qm-region.pdb
- pdb_files/taaa9/triplet/TSIII_triplet.pdb
- pdb_files/taaa9/triplet/1_triplet.pdb
- pdb_files/taaa9/triplet/2-prime_triplet_qm-region.pdb
- pdb_files/taaa9/triplet/IntI_triplet.pdb
- pdb_files/taaa9/triplet/TSI-star_triplet_qm-region.pdb
- pdb_files/taaa9/triplet/2_triplet.pdb
- pdb_files/taaa9/triplet/3-prime_triplet_qm-region.pdb
- pdb_files/taaa9/triplet/TSIII_triplet_qm-region.pdb
- pdb_files/taaa9/triplet/1_triplet_qm-region.pdb
- pdb_files/taaa9/triplet/including_phe43/
- pdb_files/taaa9/triplet/TSII_his86_triplet_qm-region.pdb
- pdb_files/taaa9/triplet/IntI_triplet_qm-region.pdb
- pdb_files/taaa9/triplet/TSII_triplet.pdb
- pdb_files/taaa9/triplet/3_triplet_qm-region.pdb
- pdb_files/taaa9/triplet/3-prime_triplet.pdb
- pdb_files/taaa9/triplet/3_his86_triplet.pdb
- pdb_files/taaa9/triplet/TSI_triplet.pdb
- pdb_files/taaa9/triplet/3_his86_triplet_qm-region.pdb
- pdb_files/taaa9/triplet/TSI-star_triplet.pdb
- pdb_files/taaa9/triplet/2-prime_triplet.pdb
- pdb_files/taaa9/triplet/3_triplet.pdb
- pdb_files/taaa9/open-shell-singlet/.DS_Store
- __MACOSX/pdb_files/taaa9/open-shell-singlet/._.DS_Store
- pdb_files/taaa9/open-shell-singlet/3-prime_open-shell-singlet.pdb
- pdb_files/taaa9/open-shell-singlet/2-prime_open-shell-singlet_qm-region.pdb
- pdb_files/taaa9/open-shell-singlet/TSI_open-shell-singlet.pdb
- pdb_files/taaa9/open-shell-singlet/TSI_open-shell-singlet_qm-region.pdb
- pdb_files/taaa9/open-shell-singlet/1_open-shell-singlet_qm-region.pdb
- pdb_files/taaa9/open-shell-singlet/1_open-shell-singlet.pdb
- pdb_files/taaa9/open-shell-singlet/2_open-shell-singlet.pdb
- pdb_files/taaa9/open-shell-singlet/TSIII_open-shell-singlet.pdb
- pdb_files/taaa9/open-shell-singlet/3-prime_open-shell-singlet_qm-region.pdb
- pdb_files/taaa9/open-shell-singlet/TSIII_open-shell-singlet_qm-region.pdb
- pdb_files/taaa9/open-shell-singlet/2-prime_open-shell-singlet.pdb
- pdb_files/taaa9/open-shell-singlet/2_open-shell-singlet_qm-region.pdb
- pdb_files/lsaa9/triplet/TSI_triplet_qm-region.pdb
- pdb_files/lsaa9/triplet/TSIII_his78_triplet.pdb
- pdb_files/lsaa9/triplet/TSIII_his78_triplet-qm-region.pdb
- pdb_files/lsaa9/triplet/.DS_Store
- __MACOSX/pdb_files/lsaa9/triplet/._.DS_Store
- pdb_files/lsaa9/triplet/2_triplet_qm-region.pdb
- pdb_files/lsaa9/triplet/TSIII_triplet.pdb
- pdb_files/lsaa9/triplet/1_triplet.pdb
- pdb_files/lsaa9/triplet/2_triplet.pdb
- pdb_files/lsaa9/triplet/TSIII_triplet_qm-region.pdb
- pdb_files/lsaa9/triplet/1_triplet_qm-region.pdb
- __MACOSX/pdb_files/lsaa9/triplet/._1_triplet_qm-region.pdb
- pdb_files/lsaa9/triplet/including_pro30/
- pdb_files/lsaa9/triplet/3_his78_triplet.pdb
- pdb_files/lsaa9/triplet/3_triplet_qm-region.pdb
- pdb_files/lsaa9/triplet/TSI_triplet.pdb
- pdb_files/lsaa9/triplet/3_his78_triplet_qm-region.pdb
- pdb_files/lsaa9/triplet/3_triplet.pdb
- pdb_files/lsaa9/open-shell-singlet/.DS_Store
- __MACOSX/pdb_files/lsaa9/open-shell-singlet/._.DS_Store
- pdb_files/lsaa9/open-shell-singlet/3_his78_open-shell-singlet_qm-region.pdb
- pdb_files/lsaa9/open-shell-singlet/TSI_open-shell-singlet.pdb
- pdb_files/lsaa9/open-shell-singlet/3_open-shell-singlet_qm-region.pdb
- pdb_files/lsaa9/open-shell-singlet/TSI_open-shell-singlet_qm-region.pdb
- pdb_files/lsaa9/open-shell-singlet/1_open-shell-singlet_qm-region.pdb
- pdb_files/lsaa9/open-shell-singlet/1_open-shell-singlet.pdb
- pdb_files/lsaa9/open-shell-singlet/3_his78_open-shell-singlet.pdb
- pdb_files/lsaa9/open-shell-singlet/2_open-shell-singlet.pdb
- pdb_files/lsaa9/open-shell-singlet/3_open-shell-singlet.pdb
- pdb_files/lsaa9/open-shell-singlet/2_open-shell-singlet_qm-region.pdb
- pdb_files/taaa9/triplet/including_phe43/2_triplet_qm_region.pdb
- pdb_files/taaa9/triplet/including_phe43/.DS_Store
- __MACOSX/pdb_files/taaa9/triplet/including_phe43/._.DS_Store
- pdb_files/taaa9/triplet/including_phe43/TSIII_triplet.pdb
- pdb_files/taaa9/triplet/including_phe43/2_triplet.pdb
- pdb_files/taaa9/triplet/including_phe43/3-prime_triplet_qm-region.pdb
- pdb_files/taaa9/triplet/including_phe43/TSIII_triplet_qm-region.pdb
- pdb_files/taaa9/triplet/including_phe43/3-prime_triplet.pdb
- pdb_files/lsaa9/triplet/including_pro30/.DS_Store
- __MACOSX/pdb_files/lsaa9/triplet/including_pro30/._.DS_Store
- pdb_files/lsaa9/triplet/including_pro30/2_triplet_qm-region.pdb
- pdb_files/lsaa9/triplet/including_pro30/TSIII_triplet.pdb
- pdb_files/lsaa9/triplet/including_pro30/2_triplet.pdb
- pdb_files/lsaa9/triplet/including_pro30/TSIII_triplet_qm-region.pdb
- pdb_files/lsaa9/triplet/including_pro30/3_triplet_qm-region.pdb
- pdb_files/lsaa9/triplet/including_pro30/3_triplet.pdb
