# Supplementary material for: Understanding the initial events of the oxidative damage and protection mechanisms of the AA9 lytic polysaccharide monooxygenase family
Source: Chem Sci. 2024 Jan 9;15(7):2558–70. doi: 10.1039/d3sc05933b (PMC10866358; doi:10.1039/d3sc05933b)
Supplement: SC-015-D3SC05933B-s001 [file SC-015-D3SC05933B-s001.zip › pdb_files/taaa9/triplet/TSI_triplet_qm-region.pdb]

REMARK REMARK default_name
REMARK REMARK default_name
REMARK Energies (QM/MM, QM+ptch, MM3) =   -3681.563200  -3525.224735     -4.781919 H
REMARK /lunarc/nobackup/projects/snic2019-35-66/Marlisa/Projects/tyrosine_project/taaa9/triplet/oxyl_tyrosyl_h-transfer/h-trans
REMARK Sat Feb 18 10:30:37 CET 2023
ATOM      1  N   ???     1       1.705 -12.903  -2.974
ATOM      2  H   ???     1       1.080 -12.218  -2.526
ATOM      3  H   ???     1       1.233 -13.221  -3.838
ATOM      4  C   ???     1       2.933 -12.203  -3.409
ATOM      5  H   ???     1       3.315 -11.623  -2.555
ATOM      6  C   ???     1       3.983 -13.275  -3.784
ATOM      7  H   ???     1       3.477 -14.094  -4.323
ATOM      8  H   ???     1       4.756 -12.844  -4.442
ATOM      9  C   ???     1       4.626 -13.808  -2.544
ATOM     10  N   ???     1       3.897 -14.096  -1.403
ATOM     11  C   ???     1       4.753 -14.418  -0.439
ATOM     12  H   ???     1       4.468 -14.719   0.569
ATOM     13  N   ???     1       6.027 -14.356  -0.912
ATOM     14  C   ???     1       7.245 -14.602  -0.152
ATOM     15  H   ???     1       7.939 -13.755  -0.294
ATOM     16  H   ???     1       6.985 -14.686   0.916
ATOM     17  H   ???     1       7.728 -15.539  -0.487
ATOM     18  C   ???     1       5.953 -13.995  -2.250
ATOM     19  H   ???     1       6.822 -13.910  -2.888
ATOM     20  C   ???     1       2.605 -11.257  -4.589
ATOM     21  O   ???     1       1.776 -11.611  -5.443
ATOM     22  N   ???     1       3.273 -10.086  -4.594
ATOM     23  H   ???     1       3.917  -9.876  -3.826
ATOM     24  C   ???     1       3.161  -9.101  -5.678
ATOM     25  H   ???     1       3.761  -9.459  -6.536
ATOM     26  H   ???     1       2.108  -9.085  -6.016
ATOM     27  H   ???     1       3.497  -8.089  -5.374
ATOM     28  H   ???     1      -4.444 -14.029  -1.631
ATOM     29  C   ???     1      -3.499 -13.539  -1.992
ATOM     30  H   ???     1      -3.647 -13.286  -3.060
ATOM     31  H   ???     1      -3.362 -12.586  -1.452
ATOM     32  C   ???     1      -2.235 -14.311  -1.776
ATOM     33  N   ???     1      -2.003 -15.668  -1.974
ATOM     34  H   ???     1      -2.701 -16.388  -2.193
ATOM     35  C   ???     1      -0.677 -15.910  -1.767
ATOM     36  H   ???     1      -0.216 -16.896  -1.836
ATOM     37  N   ???     1      -0.049 -14.776  -1.466
ATOM     38  C   ???     1      -1.003 -13.781  -1.447
ATOM     39  H   ???     1      -0.741 -12.756  -1.178
ATOM     40  H   ???     1      -5.558 -16.984   2.951
ATOM     41  C   ???     1      -5.127 -17.226   1.951
ATOM     42  H   ???     1      -5.232 -18.307   1.754
ATOM     43  H   ???     1      -5.779 -16.677   1.260
ATOM     44  C   ???     1      -3.709 -16.778   1.790
ATOM     45  N   ???     1      -3.384 -15.455   1.524
ATOM     46  C   ???     1      -2.055 -15.421   1.490
ATOM     47  H   ???     1      -1.418 -14.549   1.341
ATOM     48  N   ???     1      -1.518 -16.656   1.720
ATOM     49  H   ???     1      -0.518 -16.895   1.784
ATOM     50  C   ???     1      -2.560 -17.535   1.917
ATOM     51  H   ???     1      -2.406 -18.589   2.131
ATOM     52  H   ???     1       0.068 -11.033   4.872
ATOM     53  C   ???     1       0.299 -11.762   4.072
ATOM     54  H   ???     1      -0.611 -11.871   3.468
ATOM     55  H   ???     1       1.066 -11.357   3.392
ATOM     56  C   ???     1       0.719 -13.130   4.601
ATOM     57  H   ???     1       1.699 -13.102   5.109
ATOM     58  H   ???     1       0.009 -13.534   5.347
ATOM     59  C   ???     1       0.766 -14.131   3.445
ATOM     60  O   ???     1       0.312 -13.829   2.331
ATOM     61  N   ???     1       1.305 -15.327   3.750
ATOM     62  H   ???     1       1.317 -16.091   3.059
ATOM     63  H   ???     1       1.595 -15.518   4.716
ATOM     64  H   ???     1       1.239  -5.875   0.921
ATOM     65  C   ???     1       0.932  -6.488   0.027
ATOM     66  H   ???     1      -0.142  -6.288  -0.146
ATOM     67  H   ???     1       1.490  -6.104  -0.848
ATOM     68  C   ???     1       1.188  -7.969   0.189
ATOM     69  C   ???     1       0.273  -8.822   0.846
ATOM     70  H   ???     1      -0.612  -8.394   1.334
ATOM     71  C   ???     1       0.427 -10.211   0.823
ATOM     72  H   ???     1      -0.305 -10.868   1.301
ATOM     73  C   ???     1       1.494 -10.813   0.094
ATOM     74  O   ???     1       1.541 -12.107  -0.154
ATOM     75  H   ???     1       1.640 -13.203   0.552
ATOM     76  C   ???     1       2.471  -9.942  -0.468
ATOM     77  H   ???     1       3.332 -10.383  -0.981
ATOM     78  C   ???     1       2.306  -8.558  -0.434
ATOM     79  H   ???     1       3.034  -7.920  -0.951
ATOM     80 CU   ???     1       1.922 -14.329  -1.379
ATOM     81  O   ???     1       2.087 -14.352   0.558
ATOM     82  O   ???     1       2.365 -16.104  -2.774
ATOM     83  H   ???     1       3.285 -16.437  -2.915
ATOM     84  H   ???     1       1.795 -16.553  -3.443
END
