# Supplementary material for: Understanding the initial events of the oxidative damage and protection mechanisms of the AA9 lytic polysaccharide monooxygenase family
Source: Chem Sci. 2024 Jan 9;15(7):2558–70. doi: 10.1039/d3sc05933b (PMC10866358; doi:10.1039/d3sc05933b)
Supplement: SC-015-D3SC05933B-s001 [file SC-015-D3SC05933B-s001.zip › pdb_files/taaa9/triplet/TSII_triplet_qm-region.pdb]

REMARK REMARK default_name
REMARK REMARK default_name
REMARK Energies (QM/MM, QM+ptch, MM3) =   -3681.535724  -3525.195159     -4.781919 H
REMARK /lunarc/nobackup/projects/snic2019-35-66/Marlisa/Projects/lund_project/o_react/triplet_correct/oxyl_histidine_reactant_h
REMARK Thu Jan 26 11:47:00 CET 2023
ATOM      1  N   ???     1       1.673 -12.939  -3.016
ATOM      2  H   ???     1       0.898 -12.279  -2.855
ATOM      3  H   ???     1       1.397 -13.490  -3.845
ATOM      4  C   ???     1       2.875 -12.155  -3.400
ATOM      5  H   ???     1       3.157 -11.538  -2.534
ATOM      6  C   ???     1       4.049 -13.116  -3.705
ATOM      7  H   ???     1       3.679 -13.947  -4.334
ATOM      8  H   ???     1       4.820 -12.573  -4.275
ATOM      9  C   ???     1       4.614 -13.639  -2.420
ATOM     10  N   ???     1       3.797 -13.793  -1.325
ATOM     11  C   ???     1       4.503 -14.153  -0.244
ATOM     12  H   ???     1       3.365 -14.571   0.608
ATOM     13  N   ???     1       5.806 -14.271  -0.650
ATOM     14  C   ???     1       6.951 -14.549   0.203
ATOM     15  H   ???     1       7.771 -13.851  -0.046
ATOM     16  H   ???     1       6.647 -14.395   1.250
ATOM     17  H   ???     1       7.299 -15.590   0.068
ATOM     18  C   ???     1       5.888 -13.958  -2.005
ATOM     19  H   ???     1       6.826 -13.974  -2.546
ATOM     20  C   ???     1       2.553 -11.234  -4.596
ATOM     21  O   ???     1       1.724 -11.580  -5.452
ATOM     22  N   ???     1       3.238 -10.071  -4.602
ATOM     23  H   ???     1       3.892  -9.874  -3.839
ATOM     24  C   ???     1       3.155  -9.091  -5.688
ATOM     25  H   ???     1       3.766  -9.454  -6.537
ATOM     26  H   ???     1       2.107  -9.066  -6.044
ATOM     27  H   ???     1       3.494  -8.084  -5.377
ATOM     28  H   ???     1      -4.447 -14.028  -1.634
ATOM     29  C   ???     1      -3.507 -13.536  -1.999
ATOM     30  H   ???     1      -3.651 -13.304  -3.073
ATOM     31  H   ???     1      -3.382 -12.571  -1.479
ATOM     32  C   ???     1      -2.240 -14.288  -1.753
ATOM     33  N   ???     1      -1.981 -15.645  -1.907
ATOM     34  H   ???     1      -2.662 -16.381  -2.130
ATOM     35  C   ???     1      -0.656 -15.859  -1.658
ATOM     36  H   ???     1      -0.176 -16.838  -1.689
ATOM     37  N   ???     1      -0.054 -14.707  -1.372
ATOM     38  C   ???     1      -1.024 -13.731  -1.412
ATOM     39  H   ???     1      -0.796 -12.687  -1.191
ATOM     40  H   ???     1      -5.553 -16.979   2.950
ATOM     41  C   ???     1      -5.112 -17.213   1.953
ATOM     42  H   ???     1      -5.213 -18.293   1.747
ATOM     43  H   ???     1      -5.759 -16.660   1.259
ATOM     44  C   ???     1      -3.691 -16.763   1.808
ATOM     45  N   ???     1      -3.353 -15.437   1.571
ATOM     46  C   ???     1      -2.024 -15.415   1.545
ATOM     47  H   ???     1      -1.380 -14.545   1.402
ATOM     48  N   ???     1      -1.498 -16.658   1.750
ATOM     49  H   ???     1      -0.500 -16.912   1.803
ATOM     50  C   ???     1      -2.548 -17.531   1.922
ATOM     51  H   ???     1      -2.404 -18.592   2.114
ATOM     52  H   ???     1       0.067 -11.028   4.868
ATOM     53  C   ???     1       0.298 -11.745   4.059
ATOM     54  H   ???     1      -0.617 -11.843   3.459
ATOM     55  H   ???     1       1.061 -11.319   3.387
ATOM     56  C   ???     1       0.733 -13.120   4.547
ATOM     57  H   ???     1       1.689 -13.088   5.099
ATOM     58  H   ???     1       0.001 -13.574   5.241
ATOM     59  C   ???     1       0.867 -14.058   3.347
ATOM     60  O   ???     1       0.527 -13.693   2.200
ATOM     61  N   ???     1       1.324 -15.284   3.632
ATOM     62  H   ???     1       1.411 -16.006   2.898
ATOM     63  H   ???     1       1.550 -15.528   4.604
ATOM     64  H   ???     1       1.243  -5.883   0.915
ATOM     65  C   ???     1       0.945  -6.505   0.016
ATOM     66  H   ???     1      -0.120  -6.284  -0.186
ATOM     67  H   ???     1       1.533  -6.140  -0.848
ATOM     68  C   ???     1       1.157  -7.996   0.195
ATOM     69  C   ???     1       0.214  -8.798   0.868
ATOM     70  H   ???     1      -0.671  -8.338   1.323
ATOM     71  C   ???     1       0.349 -10.191   0.930
ATOM     72  H   ???     1      -0.402 -10.793   1.448
ATOM     73  C   ???     1       1.445 -10.830   0.315
ATOM     74  O   ???     1       1.608 -12.178   0.301
ATOM     75  H   ???     1       1.118 -12.667   1.036
ATOM     76  C   ???     1       2.408 -10.036  -0.341
ATOM     77  H   ???     1       3.275 -10.522  -0.799
ATOM     78  C   ???     1       2.255  -8.646  -0.404
ATOM     79  H   ???     1       2.999  -8.059  -0.956
ATOM     80 CU   ???     1       1.904 -14.230  -1.316
ATOM     81  O   ???     1       2.333 -15.037   0.414
ATOM     82  O   ???     1       2.405 -15.882  -2.956
ATOM     83  H   ???     1       3.309 -16.284  -2.964
ATOM     84  H   ???     1       1.829 -16.496  -3.471
END
