# Supplementary material for: Understanding the initial events of the oxidative damage and protection mechanisms of the AA9 lytic polysaccharide monooxygenase family
Source: Chem Sci. 2024 Jan 9;15(7):2558–70. doi: 10.1039/d3sc05933b (PMC10866358; doi:10.1039/d3sc05933b)
Supplement: SC-015-D3SC05933B-s001 [file SC-015-D3SC05933B-s001.zip › pdb_files/taaa9/triplet/2_triplet_qm-region.pdb]

REMARK REMARK default_name
REMARK REMARK default_name
REMARK Energies (QM/MM, QM+ptch, MM3) =   -3681.590234  -3525.250972     -4.781919 H
REMARK /lunarc/nobackup/projects/snic2019-35-66/Marlisa/Projects/tyrosine_project/taaa9/triplet/oxyl_tyrosyl_h-transfer/h-trans
REMARK Sat Feb 18 10:30:36 CET 2023
ATOM      1  N   ???     1       1.707 -12.870  -2.941
ATOM      2  H   ???     1       1.026 -12.169  -2.616
ATOM      3  H   ???     1       1.286 -13.319  -3.771
ATOM      4  C   ???     1       2.924 -12.168  -3.407
ATOM      5  H   ???     1       3.310 -11.570  -2.567
ATOM      6  C   ???     1       3.988 -13.223  -3.783
ATOM      7  H   ???     1       3.494 -14.053  -4.317
ATOM      8  H   ???     1       4.743 -12.773  -4.450
ATOM      9  C   ???     1       4.651 -13.743  -2.548
ATOM     10  N   ???     1       3.936 -13.967  -1.388
ATOM     11  C   ???     1       4.793 -14.323  -0.439
ATOM     12  H   ???     1       4.502 -14.608   0.573
ATOM     13  N   ???     1       6.057 -14.342  -0.941
ATOM     14  C   ???     1       7.274 -14.631  -0.198
ATOM     15  H   ???     1       7.979 -13.786  -0.300
ATOM     16  H   ???     1       7.015 -14.763   0.865
ATOM     17  H   ???     1       7.748 -15.556  -0.576
ATOM     18  C   ???     1       5.975 -13.996  -2.283
ATOM     19  H   ???     1       6.837 -13.962  -2.937
ATOM     20  C   ???     1       2.582 -11.240  -4.591
ATOM     21  O   ???     1       1.750 -11.594  -5.440
ATOM     22  N   ???     1       3.257 -10.072  -4.602
ATOM     23  H   ???     1       3.910  -9.867  -3.840
ATOM     24  C   ???     1       3.154  -9.091  -5.686
ATOM     25  H   ???     1       3.758  -9.450  -6.541
ATOM     26  H   ???     1       2.103  -9.070  -6.029
ATOM     27  H   ???     1       3.493  -8.084  -5.377
ATOM     28  H   ???     1      -4.445 -14.027  -1.632
ATOM     29  C   ???     1      -3.501 -13.532  -1.995
ATOM     30  H   ???     1      -3.643 -13.303  -3.069
ATOM     31  H   ???     1      -3.383 -12.565  -1.477
ATOM     32  C   ???     1      -2.224 -14.270  -1.746
ATOM     33  N   ???     1      -1.942 -15.618  -1.935
ATOM     34  H   ???     1      -2.613 -16.360  -2.168
ATOM     35  C   ???     1      -0.614 -15.815  -1.686
ATOM     36  H   ???     1      -0.117 -16.784  -1.744
ATOM     37  N   ???     1      -0.033 -14.661  -1.368
ATOM     38  C   ???     1      -1.019 -13.700  -1.384
ATOM     39  H   ???     1      -0.799 -12.667  -1.111
ATOM     40  H   ???     1      -5.557 -16.984   2.951
ATOM     41  C   ???     1      -5.125 -17.227   1.953
ATOM     42  H   ???     1      -5.225 -18.309   1.758
ATOM     43  H   ???     1      -5.779 -16.682   1.260
ATOM     44  C   ???     1      -3.708 -16.773   1.797
ATOM     45  N   ???     1      -3.387 -15.446   1.547
ATOM     46  C   ???     1      -2.059 -15.407   1.517
ATOM     47  H   ???     1      -1.429 -14.528   1.377
ATOM     48  N   ???     1      -1.518 -16.643   1.734
ATOM     49  H   ???     1      -0.518 -16.884   1.792
ATOM     50  C   ???     1      -2.557 -17.528   1.917
ATOM     51  H   ???     1      -2.400 -18.584   2.119
ATOM     52  H   ???     1       0.069 -11.037   4.872
ATOM     53  C   ???     1       0.303 -11.771   4.075
ATOM     54  H   ???     1      -0.603 -11.880   3.465
ATOM     55  H   ???     1       1.077 -11.374   3.398
ATOM     56  C   ???     1       0.716 -13.138   4.616
ATOM     57  H   ???     1       1.691 -13.105   5.134
ATOM     58  H   ???     1      -0.001 -13.537   5.358
ATOM     59  C   ???     1       0.782 -14.144   3.471
ATOM     60  O   ???     1       0.356 -13.846   2.340
ATOM     61  N   ???     1       1.306 -15.343   3.784
ATOM     62  H   ???     1       1.328 -16.110   3.096
ATOM     63  H   ???     1       1.597 -15.530   4.751
ATOM     64  H   ???     1       1.245  -5.882   0.918
ATOM     65  C   ???     1       0.951  -6.504   0.022
ATOM     66  H   ???     1      -0.119  -6.300  -0.170
ATOM     67  H   ???     1       1.527  -6.127  -0.845
ATOM     68  C   ???     1       1.190  -7.987   0.195
ATOM     69  C   ???     1       0.248  -8.816   0.859
ATOM     70  H   ???     1      -0.626  -8.361   1.342
ATOM     71  C   ???     1       0.372 -10.200   0.847
ATOM     72  H   ???     1      -0.366 -10.842   1.334
ATOM     73  C   ???     1       1.431 -10.857   0.111
ATOM     74  O   ???     1       1.401 -12.118  -0.105
ATOM     75  H   ???     1       1.396 -14.366   1.054
ATOM     76  C   ???     1       2.452  -9.991  -0.435
ATOM     77  H   ???     1       3.313 -10.451  -0.932
ATOM     78  C   ???     1       2.307  -8.608  -0.414
ATOM     79  H   ???     1       3.049  -7.985  -0.929
ATOM     80 CU   ???     1       1.946 -14.147  -1.271
ATOM     81  O   ???     1       2.213 -14.644   0.549
ATOM     82  O   ???     1       2.366 -15.940  -2.879
ATOM     83  H   ???     1       3.268 -16.339  -2.934
ATOM     84  H   ???     1       1.794 -16.480  -3.474
END
