# Supplementary material for: Understanding the initial events of the oxidative damage and protection mechanisms of the AA9 lytic polysaccharide monooxygenase family
Source: Chem Sci. 2024 Jan 9;15(7):2558–70. doi: 10.1039/d3sc05933b (PMC10866358; doi:10.1039/d3sc05933b)
Supplement: SC-015-D3SC05933B-s001 [file SC-015-D3SC05933B-s001.zip › pdb_files/taaa9/triplet/2-prime_triplet_qm-region.pdb]

REMARK default_name
REMARK default_name
REMARK Energies (QM/MM, QM+ptch, MM3) =   -3681.582015  -3525.241661     -4.794190 H
REMARK /lunarc/nobackup/projects/snic2019-35-66/Marlisa/Projects/tyrosine_project/taaa9/triplet/oxyl_tyrosyl_h-transfer/product
REMARK Sat Feb 18 10:30:51 CET 2023
ATOM      1  N   ???     1       1.685 -12.774  -2.781
ATOM      2  H   ???     1       1.046 -12.039  -2.445
ATOM      3  H   ???     1       1.206 -13.208  -3.588
ATOM      4  C   ???     1       2.907 -12.129  -3.314
ATOM      5  H   ???     1       3.348 -11.524  -2.508
ATOM      6  C   ???     1       3.915 -13.239  -3.692
ATOM      7  H   ???     1       3.370 -14.060  -4.192
ATOM      8  H   ???     1       4.667 -12.842  -4.396
ATOM      9  C   ???     1       4.597 -13.744  -2.462
ATOM     10  N   ???     1       3.900 -13.970  -1.290
ATOM     11  C   ???     1       4.774 -14.317  -0.354
ATOM     12  H   ???     1       4.504 -14.630   0.655
ATOM     13  N   ???     1       6.033 -14.317  -0.871
ATOM     14  C   ???     1       7.262 -14.600  -0.143
ATOM     15  H   ???     1       7.982 -13.779  -0.308
ATOM     16  H   ???     1       7.027 -14.667   0.932
ATOM     17  H   ???     1       7.703 -15.556  -0.482
ATOM     18  C   ???     1       5.929 -13.976  -2.212
ATOM     19  H   ???     1       6.785 -13.925  -2.874
ATOM     20  C   ???     1       2.562 -11.228  -4.522
ATOM     21  O   ???     1       1.720 -11.600  -5.354
ATOM     22  N   ???     1       3.248 -10.067  -4.571
ATOM     23  H   ???     1       3.911  -9.853  -3.820
ATOM     24  C   ???     1       3.148  -9.100  -5.672
ATOM     25  H   ???     1       3.752  -9.472  -6.522
ATOM     26  H   ???     1       2.096  -9.081  -6.016
ATOM     27  H   ???     1       3.490  -8.088  -5.372
ATOM     28  H   ???     1      -4.449 -14.025  -1.635
ATOM     29  C   ???     1      -3.513 -13.527  -2.003
ATOM     30  H   ???     1      -3.656 -13.305  -3.078
ATOM     31  H   ???     1      -3.396 -12.557  -1.490
ATOM     32  C   ???     1      -2.237 -14.258  -1.746
ATOM     33  N   ???     1      -1.951 -15.608  -1.909
ATOM     34  H   ???     1      -2.619 -16.355  -2.134
ATOM     35  C   ???     1      -0.625 -15.797  -1.644
ATOM     36  H   ???     1      -0.125 -16.766  -1.677
ATOM     37  N   ???     1      -0.050 -14.636  -1.344
ATOM     38  C   ???     1      -1.037 -13.680  -1.384
ATOM     39  H   ???     1      -0.834 -12.638  -1.133
ATOM     40  H   ???     1      -5.552 -16.984   2.952
ATOM     41  C   ???     1      -5.111 -17.225   1.955
ATOM     42  H   ???     1      -5.204 -18.308   1.762
ATOM     43  H   ???     1      -5.763 -16.685   1.256
ATOM     44  C   ???     1      -3.695 -16.762   1.804
ATOM     45  N   ???     1      -3.382 -15.436   1.542
ATOM     46  C   ???     1      -2.053 -15.385   1.522
ATOM     47  H   ???     1      -1.419 -14.508   1.381
ATOM     48  N   ???     1      -1.504 -16.614   1.756
ATOM     49  H   ???     1      -0.501 -16.836   1.827
ATOM     50  C   ???     1      -2.537 -17.505   1.941
ATOM     51  H   ???     1      -2.372 -18.558   2.156
ATOM     52  H   ???     1       0.069 -11.030   4.871
ATOM     53  C   ???     1       0.302 -11.753   4.067
ATOM     54  H   ???     1      -0.602 -11.854   3.452
ATOM     55  H   ???     1       1.078 -11.347   3.397
ATOM     56  C   ???     1       0.715 -13.129   4.578
ATOM     57  H   ???     1       1.681 -13.107   5.113
ATOM     58  H   ???     1      -0.016 -13.549   5.295
ATOM     59  C   ???     1       0.792 -14.098   3.392
ATOM     60  O   ???     1       0.337 -13.783   2.286
ATOM     61  N   ???     1       1.363 -15.289   3.677
ATOM     62  H   ???     1       1.404 -16.027   2.960
ATOM     63  H   ???     1       1.639 -15.503   4.641
ATOM     64  H   ???     1       1.237  -5.886   0.920
ATOM     65  C   ???     1       0.926  -6.513   0.028
ATOM     66  H   ???     1      -0.152  -6.328  -0.130
ATOM     67  H   ???     1       1.469  -6.122  -0.853
ATOM     68  C   ???     1       1.204  -7.993   0.179
ATOM     69  C   ???     1       0.287  -8.876   0.814
ATOM     70  H   ???     1      -0.610  -8.464   1.295
ATOM     71  C   ???     1       0.470 -10.255   0.782
ATOM     72  H   ???     1      -0.241 -10.940   1.255
ATOM     73  C   ???     1       1.613 -10.853   0.116
ATOM     74  O   ???     1       1.769 -12.118   0.041
ATOM     75  H   ???     1       2.279 -16.278  -0.057
ATOM     76  C   ???     1       2.571  -9.926  -0.448
ATOM     77  H   ???     1       3.467 -10.339  -0.921
ATOM     78  C   ???     1       2.351  -8.555  -0.433
ATOM     79  H   ???     1       3.066  -7.891  -0.935
ATOM     80 CU   ???     1       1.911 -14.146  -1.131
ATOM     81  O   ???     1       2.219 -15.369   0.330
ATOM     82  O   ???     1       2.353 -16.184  -2.652
ATOM     83  H   ???     1       3.285 -16.449  -2.846
ATOM     84  H   ???     1       1.811 -16.586  -3.372
END
