# Supplementary material for: Understanding the initial events of the oxidative damage and protection mechanisms of the AA9 lytic polysaccharide monooxygenase family
Source: Chem Sci. 2024 Jan 9;15(7):2558–70. doi: 10.1039/d3sc05933b (PMC10866358; doi:10.1039/d3sc05933b)
Supplement: SC-015-D3SC05933B-s001 [file SC-015-D3SC05933B-s001.zip › pdb_files/taaa9/triplet/TSI-star_triplet_qm-region.pdb]

REMARK REMARK default_name
REMARK REMARK default_name
REMARK Energies (QM/MM, QM+ptch, MM3) =   -3681.562425  -3525.222898     -4.781919 H
REMARK /lunarc/nobackup/projects/snic2019-35-66/Marlisa/Projects/tyrosine_project/taaa9/triplet/oxyl_tyrosyl_h-transfer/h-trans
REMARK Sat Feb 18 10:30:46 CET 2023
ATOM      1  N   ???     1       1.685 -12.865  -2.939
ATOM      2  H   ???     1       1.020 -12.144  -2.623
ATOM      3  H   ???     1       1.262 -13.267  -3.793
ATOM      4  C   ???     1       2.923 -12.180  -3.383
ATOM      5  H   ???     1       3.305 -11.587  -2.539
ATOM      6  C   ???     1       3.972 -13.262  -3.735
ATOM      7  H   ???     1       3.467 -14.082  -4.275
ATOM      8  H   ???     1       4.749 -12.834  -4.391
ATOM      9  C   ???     1       4.608 -13.786  -2.486
ATOM     10  N   ???     1       3.872 -14.046  -1.344
ATOM     11  C   ???     1       4.720 -14.357  -0.374
ATOM     12  H   ???     1       4.432 -14.635   0.640
ATOM     13  N   ???     1       5.999 -14.320  -0.839
ATOM     14  C   ???     1       7.210 -14.570  -0.072
ATOM     15  H   ???     1       7.939 -13.764  -0.271
ATOM     16  H   ???     1       6.957 -14.573   1.001
ATOM     17  H   ???     1       7.651 -15.547  -0.346
ATOM     18  C   ???     1       5.934 -13.981  -2.184
ATOM     19  H   ???     1       6.810 -13.915  -2.817
ATOM     20  C   ???     1       2.605 -11.251  -4.578
ATOM     21  O   ???     1       1.772 -11.603  -5.428
ATOM     22  N   ???     1       3.283 -10.085  -4.594
ATOM     23  H   ???     1       3.937  -9.880  -3.832
ATOM     24  C   ???     1       3.173  -9.104  -5.680
ATOM     25  H   ???     1       3.778  -9.460  -6.535
ATOM     26  H   ???     1       2.121  -9.094  -6.022
ATOM     27  H   ???     1       3.502  -8.090  -5.375
ATOM     28  H   ???     1      -4.453 -14.026  -1.634
ATOM     29  C   ???     1      -3.520 -13.529  -2.002
ATOM     30  H   ???     1      -3.672 -13.284  -3.071
ATOM     31  H   ???     1      -3.385 -12.572  -1.470
ATOM     32  C   ???     1      -2.256 -14.290  -1.778
ATOM     33  N   ???     1      -2.009 -15.647  -1.942
ATOM     34  H   ???     1      -2.696 -16.379  -2.155
ATOM     35  C   ???     1      -0.680 -15.867  -1.718
ATOM     36  H   ???     1      -0.204 -16.848  -1.758
ATOM     37  N   ???     1      -0.070 -14.719  -1.442
ATOM     38  C   ???     1      -1.034 -13.739  -1.455
ATOM     39  H   ???     1      -0.800 -12.697  -1.230
ATOM     40  H   ???     1      -5.553 -16.978   2.950
ATOM     41  C   ???     1      -5.113 -17.210   1.951
ATOM     42  H   ???     1      -5.218 -18.289   1.741
ATOM     43  H   ???     1      -5.759 -16.653   1.259
ATOM     44  C   ???     1      -3.691 -16.763   1.806
ATOM     45  N   ???     1      -3.351 -15.439   1.561
ATOM     46  C   ???     1      -2.021 -15.418   1.537
ATOM     47  H   ???     1      -1.375 -14.549   1.388
ATOM     48  N   ???     1      -1.498 -16.661   1.753
ATOM     49  H   ???     1      -0.500 -16.914   1.818
ATOM     50  C   ???     1      -2.549 -17.532   1.930
ATOM     51  H   ???     1      -2.406 -18.591   2.130
ATOM     52  H   ???     1       0.063 -11.015   4.870
ATOM     53  C   ???     1       0.288 -11.713   4.053
ATOM     54  H   ???     1      -0.615 -11.771   3.432
ATOM     55  H   ???     1       1.069 -11.289   3.401
ATOM     56  C   ???     1       0.680 -13.116   4.486
ATOM     57  H   ???     1       1.629 -13.141   5.050
ATOM     58  H   ???     1      -0.076 -13.590   5.140
ATOM     59  C   ???     1       0.808 -13.962   3.218
ATOM     60  O   ???     1       0.427 -13.505   2.120
ATOM     61  N   ???     1       1.329 -15.183   3.394
ATOM     62  H   ???     1       1.432 -15.832   2.599
ATOM     63  H   ???     1       1.562 -15.507   4.337
ATOM     64  H   ???     1       1.232  -5.891   0.922
ATOM     65  C   ???     1       0.914  -6.526   0.036
ATOM     66  H   ???     1      -0.165  -6.339  -0.117
ATOM     67  H   ???     1       1.450  -6.140  -0.852
ATOM     68  C   ???     1       1.195  -8.010   0.191
ATOM     69  C   ???     1       0.307  -8.899   0.835
ATOM     70  H   ???     1      -0.605  -8.507   1.304
ATOM     71  C   ???     1       0.524 -10.289   0.847
ATOM     72  H   ???     1      -0.186 -10.961   1.336
ATOM     73  C   ???     1       1.663 -10.833   0.214
ATOM     74  O   ???     1       1.964 -12.150   0.109
ATOM     75  H   ???     1       1.554 -12.838   0.732
ATOM     76  C   ???     1       2.567  -9.946  -0.412
ATOM     77  H   ???     1       3.459 -10.360  -0.891
ATOM     78  C   ???     1       2.329  -8.571  -0.429
ATOM     79  H   ???     1       3.033  -7.921  -0.962
ATOM     80 CU   ???     1       1.884 -14.273  -1.309
ATOM     81  O   ???     1       1.967 -14.744   0.517
ATOM     82  O   ???     1       2.362 -15.984  -2.884
ATOM     83  H   ???     1       3.264 -16.380  -2.949
ATOM     84  H   ???     1       1.782 -16.514  -3.481
END
