# Supplementary material for: Understanding the initial events of the oxidative damage and protection mechanisms of the AA9 lytic polysaccharide monooxygenase family
Source: Chem Sci. 2024 Jan 9;15(7):2558–70. doi: 10.1039/d3sc05933b (PMC10866358; doi:10.1039/d3sc05933b)
Supplement: SC-015-D3SC05933B-s001 [file SC-015-D3SC05933B-s001.zip › pdb_files/taaa9/triplet/3-prime_triplet_qm-region.pdb]

REMARK REMARK default_name
REMARK REMARK default_name
REMARK Energies (QM/MM, QM+ptch, MM3) =   -3681.541618  -3525.205146     -4.781919 H
REMARK /lunarc/nobackup/projects/snic2019-35-66/Marlisa/Projects/lund_project/o_react/triplet/tyrosyl_histidine_product_h-trans
REMARK Thu Feb  2 11:25:22 CET 2023
ATOM      1  N   ???     1       1.614 -13.105  -3.250
ATOM      2  H   ???     1       0.738 -12.563  -3.205
ATOM      3  H   ???     1       1.530 -13.692  -4.098
ATOM      4  C   ???     1       2.737 -12.164  -3.473
ATOM      5  H   ???     1       2.836 -11.552  -2.563
ATOM      6  C   ???     1       4.043 -12.964  -3.663
ATOM      7  H   ???     1       3.849 -13.813  -4.347
ATOM      8  H   ???     1       4.796 -12.319  -4.140
ATOM      9  C   ???     1       4.524 -13.458  -2.330
ATOM     10  N   ???     1       3.623 -13.511  -1.273
ATOM     11  C   ???     1       4.241 -13.936  -0.151
ATOM     12  H   ???     1       2.493 -12.376  -0.464
ATOM     13  N   ???     1       5.544 -14.155  -0.479
ATOM     14  C   ???     1       6.629 -14.453   0.443
ATOM     15  H   ???     1       7.467 -13.753   0.265
ATOM     16  H   ???     1       6.255 -14.317   1.468
ATOM     17  H   ???     1       6.984 -15.492   0.308
ATOM     18  C   ???     1       5.735 -13.871  -1.841
ATOM     19  H   ???     1       6.716 -13.945  -2.305
ATOM     20  C   ???     1       2.456 -11.220  -4.659
ATOM     21  O   ???     1       1.655 -11.549  -5.547
ATOM     22  N   ???     1       3.149 -10.062  -4.620
ATOM     23  H   ???     1       3.778  -9.879  -3.833
ATOM     24  C   ???     1       3.124  -9.075  -5.700
ATOM     25  H   ???     1       3.751  -9.450  -6.532
ATOM     26  H   ???     1       2.088  -9.021  -6.087
ATOM     27  H   ???     1       3.480  -8.078  -5.381
ATOM     28  H   ???     1      -4.448 -14.031  -1.632
ATOM     29  C   ???     1      -3.507 -13.545  -1.996
ATOM     30  H   ???     1      -3.660 -13.282  -3.061
ATOM     31  H   ???     1      -3.357 -12.598  -1.449
ATOM     32  C   ???     1      -2.257 -14.342  -1.793
ATOM     33  N   ???     1      -2.059 -15.707  -1.962
ATOM     34  H   ???     1      -2.772 -16.417  -2.174
ATOM     35  C   ???     1      -0.736 -15.975  -1.766
ATOM     36  H   ???     1      -0.301 -16.973  -1.818
ATOM     37  N   ???     1      -0.079 -14.851  -1.496
ATOM     38  C   ???     1      -1.011 -13.834  -1.490
ATOM     39  H   ???     1      -0.729 -12.806  -1.255
ATOM     40  H   ???     1      -5.547 -16.977   2.950
ATOM     41  C   ???     1      -5.095 -17.206   1.955
ATOM     42  H   ???     1      -5.188 -18.287   1.747
ATOM     43  H   ???     1      -5.741 -16.657   1.256
ATOM     44  C   ???     1      -3.675 -16.745   1.820
ATOM     45  N   ???     1      -3.344 -15.417   1.584
ATOM     46  C   ???     1      -2.014 -15.383   1.570
ATOM     47  H   ???     1      -1.374 -14.509   1.430
ATOM     48  N   ???     1      -1.482 -16.623   1.779
ATOM     49  H   ???     1      -0.482 -16.869   1.840
ATOM     50  C   ???     1      -2.526 -17.504   1.944
ATOM     51  H   ???     1      -2.374 -18.563   2.138
ATOM     52  H   ???     1       0.071 -11.040   4.862
ATOM     53  C   ???     1       0.304 -11.771   4.051
ATOM     54  H   ???     1      -0.607 -11.868   3.444
ATOM     55  H   ???     1       1.074 -11.361   3.376
ATOM     56  C   ???     1       0.728 -13.143   4.567
ATOM     57  H   ???     1       1.666 -13.091   5.151
ATOM     58  H   ???     1      -0.022 -13.584   5.250
ATOM     59  C   ???     1       0.927 -14.129   3.409
ATOM     60  O   ???     1       0.711 -13.807   2.227
ATOM     61  N   ???     1       1.330 -15.358   3.785
ATOM     62  H   ???     1       1.423 -16.116   3.093
ATOM     63  H   ???     1       1.518 -15.556   4.775
ATOM     64  H   ???     1       1.237  -5.865   0.918
ATOM     65  C   ???     1       0.925  -6.461   0.016
ATOM     66  H   ???     1      -0.151  -6.267  -0.147
ATOM     67  H   ???     1       1.475  -6.060  -0.857
ATOM     68  C   ???     1       1.197  -7.937   0.156
ATOM     69  C   ???     1       0.293  -8.802   0.808
ATOM     70  H   ???     1      -0.599  -8.392   1.299
ATOM     71  C   ???     1       0.478 -10.186   0.786
ATOM     72  H   ???     1      -0.226 -10.868   1.269
ATOM     73  C   ???     1       1.583 -10.736   0.105
ATOM     74  O   ???     1       1.671 -12.082   0.032
ATOM     75  H   ???     1       1.918 -14.506   0.916
ATOM     76  C   ???     1       2.534  -9.880  -0.483
ATOM     77  H   ???     1       3.418 -10.296  -0.979
ATOM     78  C   ???     1       2.325  -8.499  -0.466
ATOM     79  H   ???     1       3.038  -7.848  -0.987
ATOM     80 CU   ???     1       1.870 -14.370  -1.517
ATOM     81  O   ???     1       2.397 -15.083   0.250
ATOM     82  O   ???     1       2.500 -15.911  -3.032
ATOM     83  H   ???     1       3.393 -16.338  -3.024
ATOM     84  H   ???     1       1.888 -16.544  -3.477
END
