# Supplementary material for: Understanding the initial events of the oxidative damage and protection mechanisms of the AA9 lytic polysaccharide monooxygenase family
Source: Chem Sci. 2024 Jan 9;15(7):2558–70. doi: 10.1039/d3sc05933b (PMC10866358; doi:10.1039/d3sc05933b)
Supplement: SC-015-D3SC05933B-s001 [file SC-015-D3SC05933B-s001.zip › pdb_files/taaa9/triplet/TSIII_triplet_qm-region.pdb]

REMARK REMARK default_name
REMARK REMARK default_name
REMARK Energies (QM/MM, QM+ptch, MM3) =   -3681.515262  -3525.186075     -4.781919 H
REMARK /lunarc/nobackup/projects/snic2019-35-66/Marlisa/Projects/lund_project/o_react/triplet/tyrosyl_histidine_product_h-trans
REMARK Thu Feb  2 11:25:25 CET 2023
ATOM      1  N   ???     1       1.664 -13.098  -3.441
ATOM      2  H   ???     1       0.848 -12.466  -3.434
ATOM      3  H   ???     1       1.544 -13.690  -4.280
ATOM      4  C   ???     1       2.877 -12.263  -3.656
ATOM      5  H   ???     1       3.032 -11.683  -2.733
ATOM      6  C   ???     1       4.132 -13.168  -3.855
ATOM      7  H   ???     1       3.882 -14.035  -4.491
ATOM      8  H   ???     1       4.923 -12.591  -4.357
ATOM      9  C   ???     1       4.559 -13.609  -2.480
ATOM     10  N   ???     1       3.574 -13.569  -1.556
ATOM     11  C   ???     1       4.033 -13.621  -0.298
ATOM     12  H   ???     1       3.090 -12.771   0.196
ATOM     13  N   ???     1       5.394 -13.854  -0.420
ATOM     14  C   ???     1       6.377 -14.069   0.635
ATOM     15  H   ???     1       7.299 -13.506   0.403
ATOM     16  H   ???     1       5.973 -13.725   1.597
ATOM     17  H   ???     1       6.618 -15.144   0.703
ATOM     18  C   ???     1       5.733 -13.834  -1.771
ATOM     19  H   ???     1       6.768 -13.933  -2.088
ATOM     20  C   ???     1       2.604 -11.272  -4.791
ATOM     21  O   ???     1       1.773 -11.555  -5.669
ATOM     22  N   ???     1       3.278 -10.109  -4.700
ATOM     23  H   ???     1       3.901  -9.944  -3.903
ATOM     24  C   ???     1       3.176  -9.075  -5.726
ATOM     25  H   ???     1       3.783  -9.393  -6.593
ATOM     26  H   ???     1       2.126  -9.046  -6.073
ATOM     27  H   ???     1       3.504  -8.078  -5.390
ATOM     28  H   ???     1      -4.463 -14.024  -1.636
ATOM     29  C   ???     1      -3.542 -13.523  -2.008
ATOM     30  H   ???     1      -3.713 -13.253  -3.068
ATOM     31  H   ???     1      -3.389 -12.581  -1.454
ATOM     32  C   ???     1      -2.287 -14.305  -1.832
ATOM     33  N   ???     1      -2.072 -15.670  -1.970
ATOM     34  H   ???     1      -2.780 -16.395  -2.141
ATOM     35  C   ???     1      -0.740 -15.910  -1.810
ATOM     36  H   ???     1      -0.284 -16.900  -1.849
ATOM     37  N   ???     1      -0.103 -14.764  -1.592
ATOM     38  C   ???     1      -1.046 -13.764  -1.583
ATOM     39  H   ???     1      -0.778 -12.722  -1.394
ATOM     40  H   ???     1      -5.549 -16.979   2.951
ATOM     41  C   ???     1      -5.101 -17.212   1.954
ATOM     42  H   ???     1      -5.193 -18.293   1.751
ATOM     43  H   ???     1      -5.751 -16.666   1.257
ATOM     44  C   ???     1      -3.682 -16.750   1.811
ATOM     45  N   ???     1      -3.357 -15.423   1.560
ATOM     46  C   ???     1      -2.027 -15.385   1.541
ATOM     47  H   ???     1      -1.392 -14.509   1.392
ATOM     48  N   ???     1      -1.490 -16.621   1.761
ATOM     49  H   ???     1      -0.490 -16.864   1.825
ATOM     50  C   ???     1      -2.531 -17.504   1.938
ATOM     51  H   ???     1      -2.375 -18.560   2.143
ATOM     52  H   ???     1       0.071 -11.041   4.861
ATOM     53  C   ???     1       0.306 -11.773   4.050
ATOM     54  H   ???     1      -0.602 -11.863   3.437
ATOM     55  H   ???     1       1.080 -11.366   3.380
ATOM     56  C   ???     1       0.719 -13.150   4.563
ATOM     57  H   ???     1       1.660 -13.108   5.141
ATOM     58  H   ???     1      -0.031 -13.584   5.251
ATOM     59  C   ???     1       0.899 -14.144   3.408
ATOM     60  O   ???     1       0.646 -13.845   2.228
ATOM     61  N   ???     1       1.332 -15.362   3.790
ATOM     62  H   ???     1       1.399 -16.133   3.110
ATOM     63  H   ???     1       1.528 -15.550   4.780
ATOM     64  H   ???     1       1.245  -5.894   0.916
ATOM     65  C   ???     1       0.953  -6.534   0.019
ATOM     66  H   ???     1      -0.128  -6.365  -0.142
ATOM     67  H   ???     1       1.489  -6.124  -0.859
ATOM     68  C   ???     1       1.261  -8.017   0.154
ATOM     69  C   ???     1       0.391  -8.916   0.812
ATOM     70  H   ???     1      -0.513  -8.532   1.305
ATOM     71  C   ???     1       0.626 -10.296   0.815
ATOM     72  H   ???     1      -0.063 -10.983   1.316
ATOM     73  C   ???     1       1.760 -10.863   0.158
ATOM     74  O   ???     1       1.933 -12.180   0.158
ATOM     75  H   ???     1       1.795 -14.437   0.802
ATOM     76  C   ???     1       2.635  -9.953  -0.496
ATOM     77  H   ???     1       3.512 -10.342  -1.021
ATOM     78  C   ???     1       2.381  -8.576  -0.498
ATOM     79  H   ???     1       3.058  -7.917  -1.058
ATOM     80 CU   ???     1       1.783 -14.229  -1.658
ATOM     81  O   ???     1       2.313 -14.970   0.123
ATOM     82  O   ???     1       2.461 -15.918  -3.064
ATOM     83  H   ???     1       3.347 -16.355  -3.012
ATOM     84  H   ???     1       1.862 -16.555  -3.522
END
