# Supplementary material for: Understanding the initial events of the oxidative damage and protection mechanisms of the AA9 lytic polysaccharide monooxygenase family
Source: Chem Sci. 2024 Jan 9;15(7):2558–70. doi: 10.1039/d3sc05933b (PMC10866358; doi:10.1039/d3sc05933b)
Supplement: SC-015-D3SC05933B-s001 [file SC-015-D3SC05933B-s001.zip › pdb_files/taaa9/triplet/1_triplet_qm-region.pdb]

REMARK REMARK default_name
REMARK REMARK default_name
REMARK Energies (QM/MM, QM+ptch, MM3) =   -3681.568963  -3525.229061     -4.781919 H
REMARK /lunarc/nobackup/projects/snic2019-35-66/Marlisa/Projects/tyrosine_project/taaa9/triplet/oxyl_tyrosyl_h-transfer/h-trans
REMARK Sat Feb 18 10:30:50 CET 2023
ATOM      1  N   ???     1       1.698 -12.796  -2.816
ATOM      2  H   ???     1       1.065 -12.062  -2.463
ATOM      3  H   ???     1       1.222 -13.192  -3.644
ATOM      4  C   ???     1       2.922 -12.136  -3.328
ATOM      5  H   ???     1       3.348 -11.527  -2.516
ATOM      6  C   ???     1       3.948 -13.228  -3.703
ATOM      7  H   ???     1       3.421 -14.043  -4.230
ATOM      8  H   ???     1       4.715 -12.807  -4.375
ATOM      9  C   ???     1       4.605 -13.757  -2.467
ATOM     10  N   ???     1       3.887 -14.016  -1.312
ATOM     11  C   ???     1       4.747 -14.360  -0.363
ATOM     12  H   ???     1       4.454 -14.672   0.639
ATOM     13  N   ???     1       6.017 -14.335  -0.855
ATOM     14  C   ???     1       7.242 -14.607  -0.118
ATOM     15  H   ???     1       7.948 -13.770  -0.261
ATOM     16  H   ???     1       6.997 -14.696   0.952
ATOM     17  H   ???     1       7.706 -15.548  -0.469
ATOM     18  C   ???     1       5.933 -13.976  -2.194
ATOM     19  H   ???     1       6.798 -13.916  -2.841
ATOM     20  C   ???     1       2.579 -11.231  -4.532
ATOM     21  O   ???     1       1.732 -11.594  -5.363
ATOM     22  N   ???     1       3.268 -10.071  -4.581
ATOM     23  H   ???     1       3.935  -9.862  -3.832
ATOM     24  C   ???     1       3.162  -9.102  -5.677
ATOM     25  H   ???     1       3.768  -9.465  -6.529
ATOM     26  H   ???     1       2.110  -9.088  -6.020
ATOM     27  H   ???     1       3.497  -8.088  -5.374
ATOM     28  H   ???     1      -4.453 -14.026  -1.637
ATOM     29  C   ???     1      -3.520 -13.529  -2.011
ATOM     30  H   ???     1      -3.672 -13.302  -3.084
ATOM     31  H   ???     1      -3.396 -12.562  -1.495
ATOM     32  C   ???     1      -2.250 -14.272  -1.766
ATOM     33  N   ???     1      -1.984 -15.630  -1.880
ATOM     34  H   ???     1      -2.661 -16.375  -2.082
ATOM     35  C   ???     1      -0.657 -15.827  -1.623
ATOM     36  H   ???     1      -0.169 -16.802  -1.612
ATOM     37  N   ???     1      -0.064 -14.663  -1.381
ATOM     38  C   ???     1      -1.038 -13.695  -1.448
ATOM     39  H   ???     1      -0.822 -12.642  -1.261
ATOM     40  H   ???     1      -5.549 -16.979   2.951
ATOM     41  C   ???     1      -5.101 -17.215   1.956
ATOM     42  H   ???     1      -5.196 -18.295   1.755
ATOM     43  H   ???     1      -5.749 -16.669   1.257
ATOM     44  C   ???     1      -3.682 -16.758   1.810
ATOM     45  N   ???     1      -3.351 -15.431   1.569
ATOM     46  C   ???     1      -2.022 -15.404   1.528
ATOM     47  H   ???     1      -1.382 -14.532   1.374
ATOM     48  N   ???     1      -1.489 -16.644   1.728
ATOM     49  H   ???     1      -0.487 -16.890   1.763
ATOM     50  C   ???     1      -2.533 -17.521   1.913
ATOM     51  H   ???     1      -2.384 -18.580   2.105
ATOM     52  H   ???     1       0.066 -11.024   4.869
ATOM     53  C   ???     1       0.296 -11.735   4.058
ATOM     54  H   ???     1      -0.617 -11.824   3.454
ATOM     55  H   ???     1       1.061 -11.307   3.391
ATOM     56  C   ???     1       0.724 -13.119   4.524
ATOM     57  H   ???     1       1.677 -13.105   5.082
ATOM     58  H   ???     1      -0.014 -13.587   5.203
ATOM     59  C   ???     1       0.861 -14.018   3.295
ATOM     60  O   ???     1       0.500 -13.613   2.167
ATOM     61  N   ???     1       1.344 -15.244   3.525
ATOM     62  H   ???     1       1.435 -15.929   2.756
ATOM     63  H   ???     1       1.564 -15.531   4.485
ATOM     64  H   ???     1       1.240  -5.884   0.915
ATOM     65  C   ???     1       0.936  -6.508   0.018
ATOM     66  H   ???     1      -0.130  -6.291  -0.174
ATOM     67  H   ???     1       1.515  -6.138  -0.850
ATOM     68  C   ???     1       1.160  -7.997   0.194
ATOM     69  C   ???     1       0.224  -8.816   0.857
ATOM     70  H   ???     1      -0.670  -8.369   1.308
ATOM     71  C   ???     1       0.377 -10.207   0.916
ATOM     72  H   ???     1      -0.367 -10.824   1.427
ATOM     73  C   ???     1       1.491 -10.830   0.312
ATOM     74  O   ???     1       1.692 -12.171   0.310
ATOM     75  H   ???     1       1.172 -12.672   1.020
ATOM     76  C   ???     1       2.442 -10.017  -0.341
ATOM     77  H   ???     1       3.318 -10.488  -0.798
ATOM     78  C   ???     1       2.269  -8.631  -0.403
ATOM     79  H   ???     1       3.005  -8.031  -0.952
ATOM     80 CU   ???     1       1.912 -14.286  -1.240
ATOM     81  O   ???     1       2.043 -15.214   0.399
ATOM     82  O   ???     1       2.365 -15.906  -2.951
ATOM     83  H   ???     1       3.257 -16.331  -2.978
ATOM     84  H   ???     1       1.770 -16.485  -3.485
END
