# Supplementary material for: Understanding the initial events of the oxidative damage and protection mechanisms of the AA9 lytic polysaccharide monooxygenase family
Source: Chem Sci. 2024 Jan 9;15(7):2558–70. doi: 10.1039/d3sc05933b (PMC10866358; doi:10.1039/d3sc05933b)
Supplement: SC-015-D3SC05933B-s001 [file SC-015-D3SC05933B-s001.zip › pdb_files/taaa9/triplet/TSII_his86_triplet_qm-region.pdb]

REMARK REMARK default_name
REMARK REMARK default_name
REMARK Energies (QM/MM, QM+ptch, MM3) =   -3681.524296  -3525.190784     -4.781919 H
REMARK /lunarc/nobackup/projects/snic2019-35-66/Marlisa/Projects/tyrosine_project/taaa9/triplet/h-transfers/oxyl_histidyl-his86
REMARK Thu Oct 26 11:38:06 AM CEST 2023
ATOM      1  N   ???     1       1.820 -12.657  -2.805
ATOM      2  H   ???     1       1.286 -11.898  -2.358
ATOM      3  H   ???     1       1.260 -12.966  -3.621
ATOM      4  C   ???     1       3.069 -12.099  -3.357
ATOM      5  H   ???     1       3.546 -11.485  -2.579
ATOM      6  C   ???     1       4.019 -13.260  -3.713
ATOM      7  H   ???     1       3.445 -14.049  -4.230
ATOM      8  H   ???     1       4.818 -12.897  -4.382
ATOM      9  C   ???     1       4.632 -13.802  -2.459
ATOM     10  N   ???     1       3.885 -14.067  -1.320
ATOM     11  C   ???     1       4.730 -14.407  -0.354
ATOM     12  H   ???     1       4.449 -14.722   0.650
ATOM     13  N   ???     1       6.010 -14.370  -0.815
ATOM     14  C   ???     1       7.223 -14.637  -0.055
ATOM     15  H   ???     1       7.968 -13.855  -0.282
ATOM     16  H   ???     1       6.985 -14.609   1.021
ATOM     17  H   ???     1       7.635 -15.630  -0.314
ATOM     18  C   ???     1       5.953 -14.013  -2.153
ATOM     19  H   ???     1       6.832 -13.952  -2.781
ATOM     20  C   ???     1       2.709 -11.224  -4.569
ATOM     21  O   ???     1       1.840 -11.598  -5.373
ATOM     22  N   ???     1       3.381 -10.062  -4.633
ATOM     23  H   ???     1       4.045  -9.833  -3.888
ATOM     24  C   ???     1       3.198  -9.085  -5.702
ATOM     25  H   ???     1       3.780  -9.413  -6.583
ATOM     26  H   ???     1       2.133  -9.097  -6.002
ATOM     27  H   ???     1       3.513  -8.081  -5.383
ATOM     28  H   ???     1      -4.464 -14.019  -1.640
ATOM     29  C   ???     1      -3.551 -13.504  -2.021
ATOM     30  H   ???     1      -3.715 -13.300  -3.096
ATOM     31  H   ???     1      -3.457 -12.521  -1.527
ATOM     32  C   ???     1      -2.237 -14.164  -1.775
ATOM     33  N   ???     1      -1.893 -15.484  -1.513
ATOM     34  H   ???     1      -2.546 -16.264  -1.425
ATOM     35  C   ???     1      -0.529 -15.603  -1.401
ATOM     36  H   ???     1       0.720 -16.204  -0.778
ATOM     37  N   ???     1      -0.031 -14.359  -1.584
ATOM     38  C   ???     1      -1.043 -13.473  -1.809
ATOM     39  H   ???     1      -0.889 -12.407  -1.990
ATOM     40  H   ???     1      -5.550 -16.977   2.951
ATOM     41  C   ???     1      -5.105 -17.207   1.954
ATOM     42  H   ???     1      -5.194 -18.288   1.747
ATOM     43  H   ???     1      -5.757 -16.662   1.258
ATOM     44  C   ???     1      -3.688 -16.743   1.818
ATOM     45  N   ???     1      -3.356 -15.405   1.643
ATOM     46  C   ???     1      -2.027 -15.377   1.613
ATOM     47  H   ???     1      -1.389 -14.502   1.480
ATOM     48  N   ???     1      -1.496 -16.626   1.757
ATOM     49  H   ???     1      -0.498 -16.882   1.750
ATOM     50  C   ???     1      -2.542 -17.511   1.889
ATOM     51  H   ???     1      -2.395 -18.578   2.031
ATOM     52  H   ???     1       0.068 -11.029   4.869
ATOM     53  C   ???     1       0.300 -11.748   4.061
ATOM     54  H   ???     1      -0.616 -11.851   3.463
ATOM     55  H   ???     1       1.062 -11.324   3.386
ATOM     56  C   ???     1       0.740 -13.119   4.556
ATOM     57  H   ???     1       1.692 -13.080   5.114
ATOM     58  H   ???     1       0.007 -13.573   5.250
ATOM     59  C   ???     1       0.884 -14.065   3.363
ATOM     60  O   ???     1       0.598 -13.700   2.204
ATOM     61  N   ???     1       1.296 -15.305   3.670
ATOM     62  H   ???     1       1.338 -16.047   2.953
ATOM     63  H   ???     1       1.480 -15.549   4.651
ATOM     64  H   ???     1       1.242  -5.887   0.916
ATOM     65  C   ???     1       0.943  -6.514   0.019
ATOM     66  H   ???     1      -0.124  -6.300  -0.177
ATOM     67  H   ???     1       1.523  -6.146  -0.849
ATOM     68  C   ???     1       1.167  -8.004   0.196
ATOM     69  C   ???     1       0.230  -8.821   0.863
ATOM     70  H   ???     1      -0.662  -8.371   1.316
ATOM     71  C   ???     1       0.380 -10.213   0.924
ATOM     72  H   ???     1      -0.369 -10.824   1.434
ATOM     73  C   ???     1       1.490 -10.841   0.320
ATOM     74  O   ???     1       1.692 -12.182   0.335
ATOM     75  H   ???     1       1.145 -12.672   1.028
ATOM     76  C   ???     1       2.437 -10.032  -0.344
ATOM     77  H   ???     1       3.308 -10.507  -0.808
ATOM     78  C   ???     1       2.268  -8.644  -0.407
ATOM     79  H   ???     1       3.004  -8.050  -0.963
ATOM     80 CU   ???     1       1.911 -14.237  -1.450
ATOM     81  O   ???     1       1.596 -15.721  -0.213
ATOM     82  O   ???     1       2.379 -15.784  -3.170
ATOM     83  H   ???     1       3.212 -16.311  -3.112
ATOM     84  H   ???     1       1.679 -16.408  -3.483
END
