# Supplementary material for: Understanding the initial events of the oxidative damage and protection mechanisms of the AA9 lytic polysaccharide monooxygenase family
Source: Chem Sci. 2024 Jan 9;15(7):2558–70. doi: 10.1039/d3sc05933b (PMC10866358; doi:10.1039/d3sc05933b)
Supplement: SC-015-D3SC05933B-s001 [file SC-015-D3SC05933B-s001.zip › pdb_files/taaa9/triplet/IntI_triplet_qm-region.pdb]

REMARK REMARK default_name
REMARK REMARK default_name
REMARK Energies (QM/MM, QM+ptch, MM3) =   -3681.561881  -3525.225736     -4.781919 H
REMARK /lunarc/nobackup/projects/snic2019-35-66/Marlisa/Projects/tyrosine_project/taaa9/triplet/oxyl_tyrosyl_h-transfer/interme
REMARK Sat Feb 18 10:30:51 CET 2023
ATOM      1  N   ???     1       1.666 -12.915  -3.005
ATOM      2  H   ???     1       0.991 -12.210  -2.673
ATOM      3  H   ???     1       1.257 -13.287  -3.881
ATOM      4  C   ???     1       2.903 -12.207  -3.407
ATOM      5  H   ???     1       3.262 -11.636  -2.538
ATOM      6  C   ???     1       3.964 -13.276  -3.765
ATOM      7  H   ???     1       3.471 -14.094  -4.318
ATOM      8  H   ???     1       4.744 -12.837  -4.409
ATOM      9  C   ???     1       4.595 -13.816  -2.522
ATOM     10  N   ???     1       3.860 -14.144  -1.398
ATOM     11  C   ???     1       4.711 -14.453  -0.427
ATOM     12  H   ???     1       4.426 -14.773   0.575
ATOM     13  N   ???     1       5.990 -14.348  -0.879
ATOM     14  C   ???     1       7.205 -14.580  -0.111
ATOM     15  H   ???     1       7.904 -13.741  -0.277
ATOM     16  H   ???     1       6.946 -14.631   0.959
ATOM     17  H   ???     1       7.684 -15.529  -0.418
ATOM     18  C   ???     1       5.924 -13.969  -2.212
ATOM     19  H   ???     1       6.796 -13.858  -2.841
ATOM     20  C   ???     1       2.599 -11.259  -4.591
ATOM     21  O   ???     1       1.775 -11.605  -5.455
ATOM     22  N   ???     1       3.272 -10.089  -4.592
ATOM     23  H   ???     1       3.918  -9.886  -3.824
ATOM     24  C   ???     1       3.167  -9.105  -5.677
ATOM     25  H   ???     1       3.772  -9.463  -6.532
ATOM     26  H   ???     1       2.116  -9.091  -6.021
ATOM     27  H   ???     1       3.499  -8.090  -5.374
ATOM     28  H   ???     1      -4.450 -14.028  -1.634
ATOM     29  C   ???     1      -3.513 -13.536  -2.001
ATOM     30  H   ???     1      -3.664 -13.287  -3.069
ATOM     31  H   ???     1      -3.374 -12.581  -1.465
ATOM     32  C   ???     1      -2.255 -14.310  -1.781
ATOM     33  N   ???     1      -2.024 -15.670  -1.953
ATOM     34  H   ???     1      -2.721 -16.393  -2.168
ATOM     35  C   ???     1      -0.700 -15.911  -1.732
ATOM     36  H   ???     1      -0.238 -16.897  -1.781
ATOM     37  N   ???     1      -0.074 -14.772  -1.448
ATOM     38  C   ???     1      -1.025 -13.778  -1.455
ATOM     39  H   ???     1      -0.778 -12.741  -1.219
ATOM     40  H   ???     1      -5.557 -16.983   2.951
ATOM     41  C   ???     1      -5.126 -17.225   1.952
ATOM     42  H   ???     1      -5.232 -18.306   1.755
ATOM     43  H   ???     1      -5.777 -16.675   1.261
ATOM     44  C   ???     1      -3.706 -16.780   1.794
ATOM     45  N   ???     1      -3.376 -15.458   1.529
ATOM     46  C   ???     1      -2.047 -15.429   1.500
ATOM     47  H   ???     1      -1.404 -14.559   1.355
ATOM     48  N   ???     1      -1.515 -16.665   1.732
ATOM     49  H   ???     1      -0.516 -16.908   1.800
ATOM     50  C   ???     1      -2.560 -17.540   1.925
ATOM     51  H   ???     1      -2.410 -18.595   2.140
ATOM     52  H   ???     1       0.068 -11.027   4.872
ATOM     53  C   ???     1       0.302 -11.746   4.068
ATOM     54  H   ???     1      -0.600 -11.838   3.448
ATOM     55  H   ???     1       1.084 -11.335   3.408
ATOM     56  C   ???     1       0.708 -13.124   4.575
ATOM     57  H   ???     1       1.681 -13.110   5.096
ATOM     58  H   ???     1      -0.015 -13.541   5.301
ATOM     59  C   ???     1       0.766 -14.090   3.390
ATOM     60  O   ???     1       0.317 -13.757   2.282
ATOM     61  N   ???     1       1.309 -15.291   3.673
ATOM     62  H   ???     1       1.337 -16.041   2.968
ATOM     63  H   ???     1       1.590 -15.502   4.638
ATOM     64  H   ???     1       1.222  -5.874   0.923
ATOM     65  C   ???     1       0.882  -6.481   0.034
ATOM     66  H   ???     1      -0.206  -6.319  -0.072
ATOM     67  H   ???     1       1.370  -6.056  -0.863
ATOM     68  C   ???     1       1.227  -7.948   0.131
ATOM     69  C   ???     1       0.438  -8.903   0.806
ATOM     70  H   ???     1      -0.462  -8.578   1.345
ATOM     71  C   ???     1       0.739 -10.278   0.761
ATOM     72  H   ???     1       0.104 -11.009   1.273
ATOM     73  C   ???     1       1.871 -10.722   0.039
ATOM     74  O   ???     1       2.271 -11.995  -0.122
ATOM     75  H   ???     1       1.916 -12.809   0.430
ATOM     76  C   ???     1       2.668  -9.762  -0.619
ATOM     77  H   ???     1       3.545 -10.112  -1.162
ATOM     78  C   ???     1       2.349  -8.411  -0.581
ATOM     79  H   ???     1       2.970  -7.700  -1.141
ATOM     80 CU   ???     1       1.877 -14.338  -1.367
ATOM     81  O   ???     1       2.017 -14.402   0.537
ATOM     82  O   ???     1       2.338 -16.081  -2.808
ATOM     83  H   ???     1       3.259 -16.421  -2.920
ATOM     84  H   ???     1       1.775 -16.561  -3.461
END
