# Supplementary material for: Understanding the initial events of the oxidative damage and protection mechanisms of the AA9 lytic polysaccharide monooxygenase family
Source: Chem Sci. 2024 Jan 9;15(7):2558–70. doi: 10.1039/d3sc05933b (PMC10866358; doi:10.1039/d3sc05933b)
Supplement: SC-015-D3SC05933B-s001 [file SC-015-D3SC05933B-s001.zip › pdb_files/taaa9/triplet/TSII_triplet.pdb]

REMARK default_name
ATOM      1  N   HIC     1       1.673 -12.939  -3.016 -0.487469
ATOM      2  H2  HIC     1       0.898 -12.279  -2.855  0.260198
ATOM      3  H3  HIC     1       1.397 -13.490  -3.845  0.279049
ATOM      4  CA  HIC     1       2.875 -12.155  -3.400  0.173923
ATOM      5  HA  HIC     1       3.157 -11.538  -2.534 -0.041377
ATOM      6  CB  HIC     1       4.049 -13.116  -3.705 -0.034750
ATOM      7  HB2 HIC     1       3.679 -13.947  -4.334  0.078244
ATOM      8  HB3 HIC     1       4.820 -12.573  -4.275  0.078244
ATOM      9  CG  HIC     1       4.614 -13.639  -2.420 -0.066923
ATOM     10  ND1 HIC     1       3.797 -13.793  -1.325  0.063368
ATOM     11  CE1 HIC     1       4.503 -14.153  -0.244 -0.139999
ATOM     12  HE1 HIC     1       3.365 -14.571   0.608  0.176184
ATOM     13  NE2 HIC     1       5.806 -14.271  -0.650  0.235768
ATOM     14  CZ  HIC     1       6.951 -14.549   0.203 -0.321815
ATOM     15  HZ1 HIC     1       7.771 -13.851  -0.046  0.162359
ATOM     16  HZ2 HIC     1       6.647 -14.395   1.250  0.162359
ATOM     17  HZ3 HIC     1       7.299 -15.590   0.068  0.162359
ATOM     18  CD2 HIC     1       5.888 -13.958  -2.005 -0.267563
ATOM     19  HD2 HIC     1       6.826 -13.974  -2.546  0.216750
ATOM     20  C   HIC     1       2.553 -11.234  -4.596  0.311050
ATOM     21  O   HIC     1       1.724 -11.580  -5.452 -0.371811
ATOM     22  N   GLY     2       3.238 -10.071  -4.602 -0.320320
ATOM     23  H   GLY     2       3.892  -9.874  -3.839  0.271900
ATOM     24  CA  GLY     2       3.155  -9.091  -5.688 -0.025200
ATOM     25  HA2 GLY     2       3.766  -9.454  -6.537  0.069800
ATOM     26  HA3 GLY     2       2.107  -9.066  -6.044  0.069800
ATOM     27  C   GLY     2       3.621  -7.707  -5.261  0.597300
ATOM     28  O   GLY     2       3.903  -7.491  -4.094 -0.567900
ATOM     29  N   PHE     3       3.693  -6.775  -6.219 -0.415700
ATOM     30  H   PHE     3       3.479  -7.011  -7.184  0.271900
ATOM     31  CA  PHE     3       4.037  -5.392  -5.906 -0.002400
ATOM     32  HA  PHE     3       3.600  -5.112  -4.946  0.097800
ATOM     33  CB  PHE     3       5.562  -5.210  -5.817 -0.034300
ATOM     34  HB2 PHE     3       5.788  -4.201  -5.484  0.029500
ATOM     35  HB3 PHE     3       5.958  -5.884  -5.056  0.029500
ATOM     36  CG  PHE     3       6.284  -5.459  -7.111  0.011800
ATOM     37  CD1 PHE     3       6.667  -6.745  -7.463 -0.125600
ATOM     38  HD1 PHE     3       6.443  -7.575  -6.806  0.133000
ATOM     39  CE1 PHE     3       7.345  -6.986  -8.650 -0.170400
ATOM     40  HE1 PHE     3       7.641  -7.994  -8.905  0.143000
ATOM     41  CZ  PHE     3       7.637  -5.941  -9.509 -0.107200
ATOM     42  HZ  PHE     3       8.172  -6.128 -10.428  0.129700
ATOM     43  CE2 PHE     3       7.262  -4.649  -9.161 -0.170400
ATOM     44  HE2 PHE     3       7.467  -3.827  -9.827  0.143000
ATOM     45  CD2 PHE     3       6.595  -4.414  -7.965 -0.125600
ATOM     46  HD2 PHE     3       6.333  -3.405  -7.691  0.133000
ATOM     47  C   PHE     3       3.438  -4.480  -6.975  0.597300
ATOM     48  O   PHE     3       2.956  -4.954  -8.012 -0.567900
ATOM     49  N   VAL     4       3.460  -3.178  -6.715 -0.415700
ATOM     50  H   VAL     4       3.889  -2.847  -5.857  0.271900
ATOM     51  CA  VAL     4       2.961  -2.205  -7.676 -0.087500
ATOM     52  HA  VAL     4       2.122  -2.630  -8.225  0.096900
ATOM     53  CB  VAL     4       2.437  -0.939  -6.966  0.298500
ATOM     54  HB  VAL     4       3.197  -0.586  -6.267 -0.029700
ATOM     55  CG1 VAL     4       2.166   0.183  -7.981 -0.319200
ATOM     56 1HG1 VAL     4       1.483  -0.160  -8.759  0.079100
ATOM     57 2HG1 VAL     4       1.709   1.026  -7.464  0.079100
ATOM     58 3HG1 VAL     4       3.093   0.540  -8.430  0.079100
ATOM     59  CG2 VAL     4       1.184  -1.273  -6.178 -0.319200
ATOM     60 1HG2 VAL     4       1.325  -2.162  -5.571  0.079100
ATOM     61 2HG2 VAL     4       0.920  -0.436  -5.533  0.079100
ATOM     62 3HG2 VAL     4       0.359  -1.468  -6.864  0.079100
ATOM     63  C   VAL     4       4.053  -1.852  -8.677  0.597300
ATOM     64  O   VAL     4       5.128  -1.402  -8.296 -0.567900
ATOM     65  N   GLN     5       3.788  -2.075  -9.960 -0.415700
ATOM     66  H   GLN     5       2.875  -2.436 -10.218  0.271900
ATOM     67  CA  GLN     5       4.807  -1.843 -10.986 -0.003100
ATOM     68  HA  GLN     5       5.782  -1.712 -10.516  0.085000
ATOM     69  CB  GLN     5       4.945  -3.057 -11.905 -0.003600
ATOM     70  HB2 GLN     5       5.748  -2.871 -12.619  0.017100
ATOM     71  HB3 GLN     5       5.241  -3.897 -11.274  0.017100
ATOM     72  CG  GLN     5       3.688  -3.425 -12.656 -0.064500
ATOM     73  HG2 GLN     5       2.849  -3.492 -11.966  0.035200
ATOM     74  HG3 GLN     5       3.473  -2.662 -13.403  0.035200
ATOM     75  CD  GLN     5       3.804  -4.774 -13.353  0.695100
ATOM     76  OE1 GLN     5       2.690  -5.255 -13.890 -0.608600
ATOM     77  NE2 GLN     5       4.879  -5.375 -13.404 -0.940700
ATOM     78 1HE2 GLN     5       5.746  -4.999 -13.038  0.425100
ATOM     79 2HE2 GLN     5       4.876  -6.310 -13.804  0.425100
ATOM     80  C   GLN     5       4.576  -0.577 -11.809  0.597300
ATOM     81  O   GLN     5       5.481  -0.119 -12.509 -0.567900
ATOM     82  N   ASN     6       3.378  -0.007 -11.730 -0.415700
ATOM     83  H   ASN     6       2.654  -0.420 -11.154  0.271900
ATOM     84  CA  ASN     6       3.037   1.151 -12.559  0.014300
ATOM     85  HA  ASN     6       3.907   1.808 -12.634  0.104800
ATOM     86  CB  ASN     6       2.642   0.696 -13.973 -0.204100
ATOM     87  HB2 ASN     6       3.423   0.061 -14.384  0.079700
ATOM     88  HB3 ASN     6       1.730   0.111 -13.919  0.079700
ATOM     89  CG  ASN     6       2.448   1.862 -14.930  0.713000
ATOM     90  OD1 ASN     6       3.353   2.676 -15.125 -0.593100
ATOM     91  ND2 ASN     6       1.268   1.944 -15.537 -0.919100
ATOM     92 1HD2 ASN     6       0.582   1.215 -15.421  0.419600
ATOM     93 2HD2 ASN     6       1.095   2.743 -16.127  0.419600
ATOM     94  C   ASN     6       1.907   1.956 -11.930  0.597300
ATOM     95  O   ASN     6       1.009   1.388 -11.310 -0.567900
ATOM     96  N   ILE     7       1.961   3.276 -12.087 -0.415700
ATOM     97  H   ILE     7       2.750   3.699 -12.567  0.271900
ATOM     98  CA  ILE     7       0.924   4.158 -11.582 -0.059700
ATOM     99  HA  ILE     7       0.075   3.568 -11.253  0.086900
ATOM    100  CB  ILE     7       1.432   4.976 -10.372  0.130300
ATOM    101  HB  ILE     7       2.228   5.644 -10.700  0.018700
ATOM    102  CG2 ILE     7       0.319   5.832  -9.804 -0.320400
ATOM    103 1HG2 ILE     7      -0.489   5.195  -9.441  0.088200
ATOM    104 2HG2 ILE     7       0.700   6.442  -8.987  0.088200
ATOM    105 3HG2 ILE     7      -0.078   6.492 -10.563  0.088200
ATOM    106  CG1 ILE     7       1.984   4.047  -9.280 -0.043000
ATOM    107 2HG1 ILE     7       1.814   4.513  -8.310  0.023600
ATOM    108 3HG1 ILE     7       1.438   3.103  -9.268  0.023600
ATOM    109  CD1 ILE     7       3.476   3.782  -9.366 -0.066000
ATOM    110 1HD1 ILE     7       4.023   4.725  -9.366  0.018600
ATOM    111 2HD1 ILE     7       3.785   3.202  -8.496  0.018600
ATOM    112 3HD1 ILE     7       3.740   3.219 -10.257  0.018600
ATOM    113  C   ILE     7       0.459   5.110 -12.688  0.597300
ATOM    114  O   ILE     7       1.276   5.801 -13.303 -0.567900
ATOM    115  N   VAL     8      -0.847   5.135 -12.949 -0.415700
ATOM    116  H   VAL     8      -1.471   4.562 -12.387  0.271900
ATOM    117  CA  VAL     8      -1.411   6.001 -13.987 -0.087500
ATOM    118  HA  VAL     8      -0.622   6.333 -14.657  0.096900
ATOM    119  CB  VAL     8      -2.462   5.258 -14.841  0.298500
ATOM    120  HB  VAL     8      -3.361   5.099 -14.273 -0.029700
ATOM    121  CG1 VAL     8      -2.881   6.113 -16.035 -0.319200
ATOM    122 1HG1 VAL     8      -3.567   5.546 -16.650  0.079100
ATOM    123 2HG1 VAL     8      -3.378   7.023 -15.702  0.079100
ATOM    124 3HG1 VAL     8      -2.005   6.376 -16.629  0.079100
ATOM    125  CG2 VAL     8      -1.924   3.908 -15.308 -0.319200
ATOM    126 1HG2 VAL     8      -1.877   3.211 -14.471  0.079100
ATOM    127 2HG2 VAL     8      -2.585   3.491 -16.060  0.079100
ATOM    128 3HG2 VAL     8      -0.930   4.031 -15.729  0.079100
ATOM    129  C   VAL     8      -2.076   7.215 -13.349  0.597300
ATOM    130  O   VAL     8      -2.985   7.076 -12.524 -0.567900
ATOM    131  N   ILE     9      -1.612   8.403 -13.730 -0.415700
ATOM    132  H   ILE     9      -0.899   8.443 -14.454  0.271900
ATOM    133  CA  ILE     9      -2.159   9.657 -13.207 -0.059700
ATOM    134  HA  ILE     9      -3.152   9.493 -12.786  0.086900
ATOM    135  CB  ILE     9      -1.255  10.258 -12.111  0.130300
ATOM    136  HB  ILE     9      -0.275  10.428 -12.547  0.018700
ATOM    137  CG2 ILE     9      -1.804  11.605 -11.637 -0.320400
ATOM    138 1HG2 ILE     9      -2.821  11.488 -11.258  0.088200
ATOM    139 2HG2 ILE     9      -1.171  12.014 -10.853  0.088200
ATOM    140 3HG2 ILE     9      -1.792  12.334 -12.446  0.088200
ATOM    141  CG1 ILE     9      -1.087   9.270 -10.946 -0.043000
ATOM    142 2HG1 ILE     9      -2.038   9.141 -10.434  0.023600
ATOM    143 3HG1 ILE     9      -0.775   8.312 -11.342  0.023600
ATOM    144  CD1 ILE     9      -0.014   9.678  -9.959 -0.066000
ATOM    145 1HD1 ILE     9      -0.296  10.585  -9.426  0.018600
ATOM    146 2HD1 ILE     9       0.123   8.884  -9.225  0.018600
ATOM    147 3HD1 ILE     9       0.930   9.834 -10.481  0.018600
ATOM    148  C   ILE     9      -2.269  10.652 -14.347  0.597300
ATOM    149  O   ILE     9      -1.308  10.851 -15.085 -0.567900
ATOM    150  N   ASP    10      -3.433  11.279 -14.472 -0.516300
ATOM    151  H   ASP    10      -4.192  11.046 -13.846  0.293600
ATOM    152  CA  ASP    10      -3.650  12.315 -15.476  0.038100
ATOM    153  HA  ASP    10      -4.728  12.450 -15.572  0.088000
ATOM    154  CB  ASP    10      -3.065  13.645 -14.988 -0.030300
ATOM    155  HB2 ASP    10      -3.631  13.963 -14.117 -0.012200
ATOM    156  HB3 ASP    10      -2.023  13.506 -14.694 -0.012200
ATOM    157  CG  ASP    10      -3.145  14.738 -16.036  0.799400
ATOM    158  OD1 ASP    10      -4.268  15.193 -16.337 -0.801400
ATOM    159  OD2 ASP    10      -2.085  15.142 -16.559 -0.801400
ATOM    160  C   ASP    10      -3.145  12.026 -16.887  0.536600
ATOM    161  O   ASP    10      -2.558  12.903 -17.521 -0.581900
ATOM    162  N   GLY    11      -3.374  10.811 -17.373 -0.415700
ATOM    163  H   GLY    11      -3.861  10.129 -16.805  0.271900
ATOM    164  CA  GLY    11      -3.005  10.477 -18.740 -0.025200
ATOM    165  HA2 GLY    11      -3.648   9.657 -19.059  0.069800
ATOM    166  HA3 GLY    11      -3.222  11.323 -19.391  0.069800
ATOM    167  C   GLY    11      -1.574  10.044 -19.017  0.597300
ATOM    168  O   GLY    11      -1.170   9.954 -20.181 -0.567900
ATOM    169  N   LYS    12      -0.797   9.786 -17.971 -0.347900
ATOM    170  H   LYS    12      -1.153   9.942 -17.031  0.274700
ATOM    171  CA  LYS    12       0.557   9.259 -18.152 -0.240000
ATOM    172  HA  LYS    12       0.645   8.797 -19.134  0.142600
ATOM    173  CB  LYS    12       1.605  10.368 -18.048 -0.009400
ATOM    174  HB2 LYS    12       2.580   9.936 -18.274  0.036200
ATOM    175  HB3 LYS    12       1.390  11.118 -18.810  0.036200
ATOM    176  CG  LYS    12       1.635  11.057 -16.697  0.018700
ATOM    177  HG2 LYS    12       0.712  11.623 -16.571  0.010300
ATOM    178  HG3 LYS    12       1.712  10.332 -15.887  0.010300
ATOM    179  CD  LYS    12       2.800  12.026 -16.590 -0.047900
ATOM    180  HD2 LYS    12       2.808  12.674 -17.469  0.062100
ATOM    181  HD3 LYS    12       2.646  12.641 -15.705  0.062100
ATOM    182  CE  LYS    12       4.123  11.289 -16.460 -0.014300
ATOM    183  HE2 LYS    12       4.181  10.849 -15.459  0.113500
ATOM    184  HE3 LYS    12       4.182  10.480 -17.192  0.113500
ATOM    185  NZ  LYS    12       5.266  12.224 -16.672 -0.385400
ATOM    186  HZ1 LYS    12       6.162  11.780 -16.472  0.340000
ATOM    187  HZ2 LYS    12       5.325  12.533 -17.636  0.340000
ATOM    188  HZ3 LYS    12       5.172  13.060 -16.096  0.340000
ATOM    189  C   LYS    12       0.872   8.169 -17.146  0.734100
ATOM    190  O   LYS    12       0.232   8.082 -16.092 -0.589400
ATOM    191  N   ASN    13       1.851   7.331 -17.487 -0.415700
ATOM    192  H   ASN    13       2.332   7.467 -18.369  0.271900
ATOM    193  CA  ASN    13       2.359   6.318 -16.567  0.014300
ATOM    194  HA  ASN    13       1.578   6.012 -15.867  0.104800
ATOM    195  CB  ASN    13       2.901   5.085 -17.302 -0.204100
ATOM    196  HB2 ASN    13       3.600   5.408 -18.065  0.079700
ATOM    197  HB3 ASN    13       3.459   4.457 -16.623  0.079700
ATOM    198  CG  ASN    13       1.831   4.266 -17.990  0.713000
ATOM    199  OD1 ASN    13       0.574   4.518 -17.667 -0.593100
ATOM    200  ND2 ASN    13       2.150   3.409 -18.829 -0.919100
ATOM    201 1HD2 ASN    13       3.129   3.190 -18.984  0.419600
ATOM    202 2HD2 ASN    13       1.438   2.891 -19.325  0.419600
ATOM    203  C   ASN    13       3.530   6.877 -15.788  0.597300
ATOM    204  O   ASN    13       4.413   7.523 -16.365 -0.567900
ATOM    205  N   TYR    14       3.536   6.616 -14.484 -0.415700
ATOM    206  H   TYR    14       2.758   6.115 -14.077  0.271900
ATOM    207  CA  TYR    14       4.731   6.743 -13.666 -0.001400
ATOM    208  HA  TYR    14       5.539   7.246 -14.196  0.087600
ATOM    209  CB  TYR    14       4.425   7.505 -12.383 -0.015200
ATOM    210  HB2 TYR    14       3.563   7.051 -11.895  0.029500
ATOM    211  HB3 TYR    14       5.270   7.393 -11.704  0.029500
ATOM    212  CG  TYR    14       4.156   8.981 -12.552 -0.001100
ATOM    213  CD1 TYR    14       2.873   9.448 -12.791 -0.190600
ATOM    214  HD1 TYR    14       2.059   8.740 -12.894  0.169900
ATOM    215  CE1 TYR    14       2.618  10.813 -12.920 -0.234100
ATOM    216  HE1 TYR    14       1.628  11.174 -13.142  0.165600
ATOM    217  CZ  TYR    14       3.661  11.712 -12.806  0.322600
ATOM    218  OH  TYR    14       3.429  13.058 -12.934 -0.557900
ATOM    219  HH  TYR    14       2.483  13.305 -12.831  0.399200
ATOM    220  CE2 TYR    14       4.940  11.268 -12.559 -0.234100
ATOM    221  HE2 TYR    14       5.742  11.985 -12.468  0.165600
ATOM    222  CD2 TYR    14       5.183   9.911 -12.434 -0.190600
ATOM    223  HD2 TYR    14       6.189   9.564 -12.238  0.169900
ATOM    224  C   TYR    14       5.178   5.338 -13.278  0.597300
ATOM    225  O   TYR    14       4.418   4.599 -12.646 -0.567900
ATOM    226  N   GLY    15       6.403   4.965 -13.637 -0.415700
ATOM    227  H   GLY    15       6.996   5.615 -14.138  0.271900
ATOM    228  CA  GLY    15       6.938   3.661 -13.261 -0.025200
ATOM    229  HA2 GLY    15       6.315   2.880 -13.696  0.069800
ATOM    230  HA3 GLY    15       7.936   3.556 -13.665  0.069800
ATOM    231  C   GLY    15       6.999   3.458 -11.755  0.597300
ATOM    232  O   GLY    15       7.344   4.370 -11.007 -0.567900
ATOM    233  N   GLY    16       6.654   2.260 -11.300 -0.415700
ATOM    234  H   GLY    16       6.384   1.536 -11.955  0.271900
ATOM    235  CA  GLY    16       6.716   1.934  -9.882 -0.025200
ATOM    236  HA2 GLY    16       6.374   2.782  -9.287  0.069800
ATOM    237  HA3 GLY    16       6.047   1.098  -9.677  0.069800
ATOM    238  C   GLY    16       8.110   1.547  -9.414  0.597300
ATOM    239  O   GLY    16       9.062   1.542 -10.201 -0.567900
ATOM    240  N   TYR    17       8.248   1.235  -8.128 -0.415700
ATOM    241  H   TYR    17       7.426   1.181  -7.529  0.271900
ATOM    242  CA  TYR    17       9.510   0.689  -7.643 -0.001400
ATOM    243  HA  TYR    17      10.335   1.185  -8.154  0.087600
ATOM    244  CB  TYR    17       9.720   0.901  -6.137 -0.015200
ATOM    245  HB2 TYR    17       9.613   1.962  -5.911  0.029500
ATOM    246  HB3 TYR    17       8.972   0.355  -5.563  0.029500
ATOM    247  CG  TYR    17      11.112   0.469  -5.749 -0.001100
ATOM    248  CD1 TYR    17      12.212   1.263  -6.063 -0.190600
ATOM    249  HD1 TYR    17      12.059   2.221  -6.544  0.169900
ATOM    250  CE1 TYR    17      13.490   0.866  -5.751 -0.234100
ATOM    251  HE1 TYR    17      14.332   1.487  -6.009  0.165600
ATOM    252  CZ  TYR    17      13.694  -0.351  -5.123  0.322600
ATOM    253  OH  TYR    17      14.971  -0.751  -4.818 -0.557900
ATOM    254  HH  TYR    17      15.495  -0.060  -4.371  0.399200
ATOM    255  CE2 TYR    17      12.619  -1.162  -4.809 -0.234100
ATOM    256  HE2 TYR    17      12.792  -2.105  -4.313  0.165600
ATOM    257  CD2 TYR    17      11.340  -0.751  -5.128 -0.190600
ATOM    258  HD2 TYR    17      10.498  -1.393  -4.899  0.169900
ATOM    259  C   TYR    17       9.549  -0.796  -7.971  0.597300
ATOM    260  O   TYR    17       8.886  -1.612  -7.317 -0.567900
ATOM    261  N   LEU    18      10.313  -1.143  -8.999 -0.415700
ATOM    262  H   LEU    18      10.822  -0.430  -9.503  0.271900
ATOM    263  CA  LEU    18      10.395  -2.527  -9.457 -0.051800
ATOM    264  HA  LEU    18       9.411  -2.985  -9.394  0.092200
ATOM    265  CB  LEU    18      10.842  -2.568 -10.918 -0.110200
ATOM    266  HB2 LEU    18      11.884  -2.254 -10.995  0.045700
ATOM    267  HB3 LEU    18      10.758  -3.591 -11.287  0.045700
ATOM    268  CG  LEU    18      10.001  -1.631 -11.799  0.353100
ATOM    269  HG  LEU    18      10.213  -0.601 -11.519 -0.036100
ATOM    270  CD1 LEU    18      10.371  -1.754 -13.276 -0.412100
ATOM    271 1HD1 LEU    18       9.784  -1.054 -13.870  0.100000
ATOM    272 2HD1 LEU    18      11.426  -1.524 -13.417  0.100000
ATOM    273 3HD1 LEU    18      10.188  -2.771 -13.621  0.100000
ATOM    274  CD2 LEU    18       8.493  -1.862 -11.610 -0.412100
ATOM    275 1HD2 LEU    18       8.168  -1.554 -10.618  0.100000
ATOM    276 2HD2 LEU    18       7.951  -1.253 -12.333  0.100000
ATOM    277 3HD2 LEU    18       8.257  -2.910 -11.789  0.100000
ATOM    278  C   LEU    18      11.326  -3.322  -8.541  0.597300
ATOM    279  O   LEU    18      12.533  -3.390  -8.756 -0.567900
ATOM    280  N   VAL    19      10.736  -3.916  -7.510 -0.415700
ATOM    281  H   VAL    19       9.751  -3.713  -7.367  0.271900
ATOM    282  CA  VAL    19      11.490  -4.504  -6.407 -0.087500
ATOM    283  HA  VAL    19      12.227  -3.774  -6.078  0.096900
ATOM    284  CB  VAL    19      10.542  -4.799  -5.219  0.298500
ATOM    285  HB  VAL    19       9.912  -3.921  -5.071 -0.029700
ATOM    286  CG1 VAL    19       9.639  -5.968  -5.554 -0.319200
ATOM    287 1HG1 VAL    19       9.127  -5.797  -6.499  0.079100
ATOM    288 2HG1 VAL    19      10.210  -6.894  -5.609  0.079100
ATOM    289 3HG1 VAL    19       8.886  -6.084  -4.782  0.079100
ATOM    290  CG2 VAL    19      11.325  -5.012  -3.916 -0.319200
ATOM    291 1HG2 VAL    19      10.618  -5.129  -3.096  0.079100
ATOM    292 2HG2 VAL    19      11.943  -5.900  -3.976  0.079100
ATOM    293 3HG2 VAL    19      11.956  -4.149  -3.709  0.079100
ATOM    294  C   VAL    19      12.259  -5.760  -6.835  0.597300
ATOM    295  O   VAL    19      13.150  -6.232  -6.120 -0.567900
ATOM    296  N   ASN    20      11.926  -6.294  -8.010 -0.415700
ATOM    297  H   ASN    20      11.174  -5.899  -8.561  0.271900
ATOM    298  CA  ASN    20      12.642  -7.461  -8.537  0.014300
ATOM    299  HA  ASN    20      13.190  -7.937  -7.726  0.104800
ATOM    300  CB  ASN    20      11.667  -8.537  -9.050 -0.204100
ATOM    301  HB2 ASN    20      12.226  -9.414  -9.365  0.079700
ATOM    302  HB3 ASN    20      11.009  -8.831  -8.239  0.079700
ATOM    303  CG  ASN    20      10.794  -8.060 -10.202  0.713000
ATOM    304  OD1 ASN    20      10.932  -6.791 -10.574 -0.593100
ATOM    305  ND2 ASN    20      10.005  -8.840 -10.761 -0.919100
ATOM    306 1HD2 ASN    20       9.932  -9.804 -10.459  0.419600
ATOM    307 2HD2 ASN    20       9.396  -8.500 -11.498  0.419600
ATOM    308  C   ASN    20      13.696  -7.093  -9.587  0.597300
ATOM    309  O   ASN    20      14.220  -7.958 -10.283 -0.567900
ATOM    310  N   GLN    21      14.011  -5.803  -9.678 -0.415700
ATOM    311  H   GLN    21      13.490  -5.144  -9.110  0.271900
ATOM    312  CA  GLN    21      14.996  -5.297 -10.634 -0.003100
ATOM    313  HA  GLN    21      15.638  -6.104 -10.990  0.085000
ATOM    314  CB  GLN    21      14.302  -4.656 -11.845 -0.003600
ATOM    315  HB2 GLN    21      13.486  -4.018 -11.504  0.017100
ATOM    316  HB3 GLN    21      15.028  -4.013 -12.340  0.017100
ATOM    317  CG  GLN    21      13.769  -5.620 -12.898 -0.064500
ATOM    318  HG2 GLN    21      14.560  -6.318 -13.173  0.035200
ATOM    319  HG3 GLN    21      12.941  -6.193 -12.483  0.035200
ATOM    320  CD  GLN    21      13.309  -4.890 -14.161  0.695100
ATOM    321  OE1 GLN    21      12.002  -4.839 -14.367 -0.608600
ATOM    322  NE2 GLN    21      14.122  -4.367 -14.932 -0.940700
ATOM    323 1HE2 GLN    21      15.116  -4.451 -14.730  0.425100
ATOM    324 2HE2 GLN    21      13.804  -3.772 -15.690  0.425100
ATOM    325  C   GLN    21      15.912  -4.260  -9.981  0.597300
ATOM    326  O   GLN    21      17.133  -4.407  -9.967 -0.567900
ATOM    327  N   TYR    22      15.315  -3.202  -9.440 -0.415700
ATOM    328  H   TYR    22      14.301  -3.142  -9.432  0.271900
ATOM    329  CA  TYR    22      16.092  -2.066  -8.943 -0.001400
ATOM    330  HA  TYR    22      16.754  -1.732  -9.729  0.087600
ATOM    331  CB  TYR    22      15.162  -0.895  -8.593 -0.015200
ATOM    332  HB2 TYR    22      14.435  -1.214  -7.848  0.029500
ATOM    333  HB3 TYR    22      15.749  -0.093  -8.149  0.029500
ATOM    334  CG  TYR    22      14.405  -0.331  -9.780 -0.001100
ATOM    335  CD1 TYR    22      14.771  -0.655 -11.084 -0.190600
ATOM    336  HD1 TYR    22      15.557  -1.328 -11.268  0.169900
ATOM    337  CE1 TYR    22      14.085  -0.141 -12.174 -0.234100
ATOM    338  HE1 TYR    22      14.387  -0.390 -13.182  0.165600
ATOM    339  CZ  TYR    22      13.015   0.707 -11.964  0.322600
ATOM    340  OH  TYR    22      12.322   1.225 -13.035 -0.557900
ATOM    341  HH  TYR    22      12.630   0.860 -13.893  0.399200
ATOM    342  CE2 TYR    22      12.633   1.043 -10.678 -0.234100
ATOM    343  HE2 TYR    22      11.810   1.727 -10.527  0.165600
ATOM    344  CD2 TYR    22      13.325   0.525  -9.597 -0.190600
ATOM    345  HD2 TYR    22      13.041   0.803  -8.594  0.169900
ATOM    346  C   TYR    22      17.040  -2.391  -7.772  0.597300
ATOM    347  O   TYR    22      18.148  -1.869  -7.713 -0.567900
ATOM    348  N   PRO    23      16.607  -3.236  -6.823 -0.254800
ATOM    349  CD  PRO    23      15.252  -3.768  -6.574  0.019200
ATOM    350  HD2 PRO    23      15.093  -4.674  -7.160  0.039100
ATOM    351  HD3 PRO    23      14.467  -3.038  -6.759  0.039100
ATOM    352  CG  PRO    23      15.296  -4.114  -5.105  0.018900
ATOM    353  HG2 PRO    23      14.577  -4.862  -4.821  0.021300
ATOM    354  HG3 PRO    23      15.110  -3.225  -4.510  0.021300
ATOM    355  CB  PRO    23      16.722  -4.561  -4.885 -0.007000
ATOM    356  HB2 PRO    23      16.837  -5.584  -5.248  0.025300
ATOM    357  HB3 PRO    23      17.012  -4.496  -3.840  0.025300
ATOM    358  CA  PRO    23      17.539  -3.591  -5.741 -0.026600
ATOM    359  HA  PRO    23      17.790  -2.701  -5.161  0.064100
ATOM    360  C   PRO    23      18.817  -4.279  -6.230  0.589600
ATOM    361  O   PRO    23      19.793  -4.339  -5.482 -0.574800
ATOM    362  N   TYR    24      18.810  -4.779  -7.463 -0.415700
ATOM    363  H   TYR    24      17.971  -4.733  -8.028  0.271900
ATOM    364  CA  TYR    24      19.949  -5.522  -7.992 -0.001400
ATOM    365  HA  TYR    24      20.593  -5.861  -7.181  0.087600
ATOM    366  CB  TYR    24      19.467  -6.757  -8.753 -0.015200
ATOM    367  HB2 TYR    24      18.939  -6.453  -9.658  0.029500
ATOM    368  HB3 TYR    24      20.347  -7.323  -9.047  0.029500
ATOM    369  CG  TYR    24      18.588  -7.666  -7.939 -0.001100
ATOM    370  CD1 TYR    24      19.139  -8.587  -7.057 -0.190600
ATOM    371  HD1 TYR    24      20.215  -8.666  -6.969  0.169900
ATOM    372  CE1 TYR    24      18.338  -9.422  -6.309 -0.234100
ATOM    373  HE1 TYR    24      18.785 -10.138  -5.636  0.165600
ATOM    374  CZ  TYR    24      16.970  -9.354  -6.440  0.322600
ATOM    375  OH  TYR    24      16.175 -10.197  -5.694 -0.557900
ATOM    376  HH  TYR    24      16.651 -10.654  -4.975  0.399200
ATOM    377  CE2 TYR    24      16.393  -8.449  -7.310 -0.234100
ATOM    378  HE2 TYR    24      15.321  -8.410  -7.401  0.165600
ATOM    379  CD2 TYR    24      17.206  -7.615  -8.059 -0.190600
ATOM    380  HD2 TYR    24      16.761  -6.924  -8.760  0.169900
ATOM    381  C   TYR    24      20.814  -4.701  -8.937  0.597300
ATOM    382  O   TYR    24      21.899  -5.136  -9.313 -0.567900
ATOM    383  N   MET    25      20.310  -3.556  -9.380 -0.415700
ATOM    384  H   MET    25      19.416  -3.237  -9.031  0.271900
ATOM    385  CA  MET    25      20.960  -2.857 -10.475 -0.023700
ATOM    386  HA  MET    25      21.608  -3.552 -11.012  0.088000
ATOM    387  CB  MET    25      19.947  -2.361 -11.504  0.034200
ATOM    388  HB2 MET    25      20.475  -2.122 -12.427  0.024100
ATOM    389  HB3 MET    25      19.295  -3.208 -11.701  0.024100
ATOM    390  CG  MET    25      19.165  -1.148 -11.076  0.001800
ATOM    391  HG2 MET    25      18.647  -1.357 -10.149  0.044000
ATOM    392  HG3 MET    25      19.838  -0.307 -10.913  0.044000
ATOM    393  SD  MET    25      18.007  -0.698 -12.367 -0.273700
ATOM    394  CE  MET    25      17.193  -2.270 -12.655 -0.053600
ATOM    395  HE1 MET    25      17.000  -2.776 -11.722  0.068400
ATOM    396  HE2 MET    25      16.271  -2.115 -13.215  0.068400
ATOM    397  HE3 MET    25      17.851  -2.887 -13.262  0.068400
ATOM    398  C   MET    25      21.828  -1.718  -9.994  0.597300
ATOM    399  O   MET    25      21.729  -1.280  -8.847 -0.567900
ATOM    400  N   SER    26      22.672  -1.239 -10.898 -0.415700
ATOM    401  H   SER    26      22.684  -1.647 -11.823  0.271900
ATOM    402  CA  SER    26      23.721  -0.308 -10.547 -0.024900
ATOM    403  HA  SER    26      23.433  -0.090  -9.634  0.084300
ATOM    404  CB  SER    26      25.051  -1.056 -10.496  0.211700
ATOM    405  HB2 SER    26      25.492  -1.160 -11.488  0.035200
ATOM    406  HB3 SER    26      25.750  -0.508  -9.864  0.035200
ATOM    407  OG  SER    26      24.877  -2.371  -9.984 -0.654600
ATOM    408  HG  SER    26      24.618  -2.943 -10.738  0.427500
ATOM    409  C   SER    26      23.803   0.799 -11.581  0.597300
ATOM    410  O   SER    26      24.524   0.668 -12.575 -0.567900
ATOM    411  N   ASN    27      23.068   1.885 -11.355 -0.415700
ATOM    412  H   ASN    27      23.074   2.624 -12.043  0.271900
ATOM    413  CA  ASN    27      22.208   2.031 -10.185  0.014300
ATOM    414  HA  ASN    27      21.952   1.091  -9.712  0.104800
ATOM    415  CB  ASN    27      22.857   2.947  -9.145 -0.204100
ATOM    416  HB2 ASN    27      23.682   3.493  -9.596  0.079700
ATOM    417  HB3 ASN    27      22.173   3.713  -8.786  0.079700
ATOM    418  CG  ASN    27      23.433   2.177  -7.966  0.713000
ATOM    419  OD1 ASN    27      23.767   1.002  -8.080 -0.593100
ATOM    420  ND2 ASN    27      23.545   2.842  -6.822 -0.919100
ATOM    421 1HD2 ASN    27      23.340   3.834  -6.757  0.419600
ATOM    422 2HD2 ASN    27      23.897   2.327  -6.026  0.419600
ATOM    423  C   ASN    27      20.806   2.526 -10.574  0.597300
ATOM    424  O   ASN    27      20.595   2.959 -11.706 -0.567900
ATOM    425  N   PRO    28      19.845   2.470  -9.635 -0.254800
ATOM    426  CD  PRO    28      19.971   2.309  -8.175  0.019200
ATOM    427  HD2 PRO    28      20.488   3.143  -7.703  0.039100
ATOM    428  HD3 PRO    28      20.456   1.361  -7.939  0.039100
ATOM    429  CG  PRO    28      18.542   2.291  -7.698  0.018900
ATOM    430  HG2 PRO    28      18.248   3.299  -7.400  0.021300
ATOM    431  HG3 PRO    28      18.416   1.610  -6.855  0.021300
ATOM    432  CB  PRO    28      17.728   1.865  -8.859 -0.007000
ATOM    433  HB2 PRO    28      16.690   2.185  -8.759  0.025300
ATOM    434  HB3 PRO    28      17.782   0.780  -8.956  0.025300
ATOM    435  CA  PRO    28      18.437   2.503 -10.050 -0.026600
ATOM    436  HA  PRO    28      18.300   1.878 -10.932  0.064100
ATOM    437  C   PRO    28      17.875   3.900 -10.306  0.589600
ATOM    438  O   PRO    28      18.437   4.889  -9.832 -0.574800
ATOM    439  N   PRO    29      16.763   3.978 -11.054 -0.254800
ATOM    440  CD  PRO    29      16.025   2.840 -11.635  0.019200
ATOM    441  HD2 PRO    29      15.743   2.103 -10.884  0.039100
ATOM    442  HD3 PRO    29      16.614   2.381 -12.431  0.039100
ATOM    443  CG  PRO    29      14.795   3.488 -12.217  0.018900
ATOM    444  HG2 PRO    29      14.008   3.523 -11.462  0.021300
ATOM    445  HG3 PRO    29      14.449   2.956 -13.103  0.021300
ATOM    446  CB  PRO    29      15.220   4.888 -12.564 -0.007000
ATOM    447  HB2 PRO    29      14.367   5.562 -12.617  0.025300
ATOM    448  HB3 PRO    29      15.740   4.892 -13.517  0.025300
ATOM    449  CA  PRO    29      16.181   5.269 -11.439 -0.026600
ATOM    450  HA  PRO    29      16.937   5.955 -11.814  0.064100
ATOM    451  C   PRO    29      15.401   5.926 -10.308  0.589600
ATOM    452  O   PRO    29      15.002   5.255  -9.353 -0.574800
ATOM    453  N   GLU    30      15.194   7.232 -10.422 -0.516300
ATOM    454  H   GLU    30      15.561   7.717 -11.234  0.293600
ATOM    455  CA  GLU    30      14.313   7.948  -9.511  0.039700
ATOM    456  HA  GLU    30      14.454   7.582  -8.494  0.110500
ATOM    457  CB  GLU    30      14.627   9.443  -9.530  0.056000
ATOM    458  HB2 GLU    30      14.577   9.794 -10.559 -0.017300
ATOM    459  HB3 GLU    30      13.869   9.971  -8.958 -0.017300
ATOM    460  CG  GLU    30      15.984   9.775  -8.952  0.013600
ATOM    461  HG2 GLU    30      16.029   9.394  -7.929 -0.042500
ATOM    462  HG3 GLU    30      16.759   9.272  -9.534 -0.042500
ATOM    463  CD  GLU    30      16.270  11.257  -8.954  0.805400
ATOM    464  OE1 GLU    30      15.782  11.956  -9.867 -0.818800
ATOM    465  OE2 GLU    30      16.978  11.721  -8.036 -0.818800
ATOM    466  C   GLU    30      12.870   7.706  -9.926  0.536600
ATOM    467  O   GLU    30      12.549   7.727 -11.114 -0.581900
ATOM    468  N   VAL    31      12.002   7.458  -8.951 -0.415700
ATOM    469  H   VAL    31      12.313   7.463  -7.982  0.271900
ATOM    470  CA  VAL    31      10.591   7.233  -9.246 -0.087500
ATOM    471  HA  VAL    31      10.307   7.702 -10.188  0.096900
ATOM    472  CB  VAL    31      10.255   5.720  -9.330  0.298500
ATOM    473  HB  VAL    31       9.174   5.594  -9.339 -0.029700
ATOM    474  CG1 VAL    31      10.784   5.102 -10.624 -0.319200
ATOM    475 1HG1 VAL    31      10.467   4.061 -10.681  0.079100
ATOM    476 2HG1 VAL    31      10.364   5.632 -11.477  0.079100
ATOM    477 3HG1 VAL    31      11.873   5.140 -10.653  0.079100
ATOM    478  CG2 VAL    31      10.782   4.979  -8.095 -0.319200
ATOM    479 1HG2 VAL    31      10.453   5.479  -7.190  0.079100
ATOM    480 2HG2 VAL    31      10.399   3.958  -8.094  0.079100
ATOM    481 3HG2 VAL    31      11.871   4.941  -8.115  0.079100
ATOM    482  C   VAL    31       9.729   7.862  -8.153  0.597300
ATOM    483  O   VAL    31      10.254   8.334  -7.145 -0.567900
ATOM    484  N   ILE    32       8.411   7.870  -8.341 -0.415700
ATOM    485  H   ILE    32       8.026   7.574  -9.237  0.271900
ATOM    486  CA  ILE    32       7.524   8.406  -7.306 -0.059700
ATOM    487  HA  ILE    32       8.016   9.248  -6.835  0.086900
ATOM    488  CB  ILE    32       6.176   8.904  -7.872  0.130300
ATOM    489  HB  ILE    32       5.618   9.362  -7.053  0.018700
ATOM    490  CG2 ILE    32       6.409   9.982  -8.938 -0.320400
ATOM    491 1HG2 ILE    32       6.980  10.802  -8.512  0.088200
ATOM    492 2HG2 ILE    32       6.946   9.575  -9.796  0.088200
ATOM    493 3HG2 ILE    32       5.468  10.388  -9.273  0.088200
ATOM    494  CG1 ILE    32       5.352   7.734  -8.418 -0.043000
ATOM    495 2HG1 ILE    32       5.869   7.274  -9.260  0.023600
ATOM    496 3HG1 ILE    32       5.220   6.975  -7.649  0.023600
ATOM    497  CD1 ILE    32       3.964   8.130  -8.864 -0.066000
ATOM    498 1HD1 ILE    32       4.006   8.773  -9.740  0.018600
ATOM    499 2HD1 ILE    32       3.401   7.234  -9.124  0.018600
ATOM    500 3HD1 ILE    32       3.446   8.648  -8.056  0.018600
ATOM    501  C   ILE    32       7.264   7.378  -6.204  0.597300
ATOM    502  O   ILE    32       6.757   7.717  -5.136 -0.567900
ATOM    503  N   ALA    33       7.629   6.126  -6.468 -0.415700
ATOM    504  H   ALA    33       8.032   5.919  -7.367  0.271900
ATOM    505  CA  ALA    33       7.384   5.032  -5.537  0.033700
ATOM    506  HA  ALA    33       6.488   5.250  -4.960  0.082300
ATOM    507  CB  ALA    33       7.141   3.731  -6.313 -0.182500
ATOM    508  HB1 ALA    33       6.221   3.802  -6.894  0.060300
ATOM    509  HB2 ALA    33       7.982   3.560  -6.982  0.060300
ATOM    510  HB3 ALA    33       7.064   2.902  -5.612  0.060300
ATOM    511  C   ALA    33       8.532   4.856  -4.540  0.597300
ATOM    512  O   ALA    33       9.699   5.046  -4.872 -0.567900
ATOM    513  N   TRP    34       8.194   4.495  -3.309 -0.415700
ATOM    514  H   TRP    34       7.222   4.321  -3.078  0.271900
ATOM    515  CA  TRP    34       9.215   4.240  -2.310 -0.027500
ATOM    516  HA  TRP    34       9.918   5.072  -2.283  0.112300
ATOM    517  CB  TRP    34       8.591   4.075  -0.929 -0.005000
ATOM    518  HB2 TRP    34       7.749   3.387  -0.993  0.033900
ATOM    519  HB3 TRP    34       9.325   3.635  -0.254  0.033900
ATOM    520  CG  TRP    34       8.122   5.368  -0.345 -0.141500
ATOM    521  CD1 TRP    34       7.492   6.397  -1.000 -0.163800
ATOM    522  HD1 TRP    34       7.198   6.402  -2.043  0.206200
ATOM    523  NE1 TRP    34       7.231   7.425  -0.116 -0.341800
ATOM    524  HE1 TRP    34       6.780   8.306  -0.378  0.341200
ATOM    525  CE2 TRP    34       7.691   7.071   1.126  0.138000
ATOM    526  CZ2 TRP    34       7.659   7.777   2.332 -0.260100
ATOM    527  HZ2 TRP    34       7.249   8.772   2.379  0.157200
ATOM    528  CH2 TRP    34       8.211   7.176   3.429 -0.113400
ATOM    529  HH2 TRP    34       8.222   7.709   4.367  0.141700
ATOM    530  CZ3 TRP    34       8.785   5.895   3.353 -0.197200
ATOM    531  HZ3 TRP    34       9.227   5.448   4.229  0.144700
ATOM    532  CE3 TRP    34       8.814   5.193   2.160 -0.238700
ATOM    533  HE3 TRP    34       9.261   4.217   2.093  0.170000
ATOM    534  CD2 TRP    34       8.266   5.787   1.017  0.124300
ATOM    535  C   TRP    34       9.998   2.991  -2.658  0.597300
ATOM    536  O   TRP    34       9.451   2.042  -3.201 -0.567900
ATOM    537  N   SER    35      11.286   3.003  -2.355 -0.415700
ATOM    538  H   SER    35      11.668   3.794  -1.849  0.271900
ATOM    539  CA  SER    35      12.074   1.781  -2.428 -0.024900
ATOM    540  HA  SER    35      11.828   1.248  -3.342  0.084300
ATOM    541  CB  SER    35      13.569   2.097  -2.442  0.211700
ATOM    542  HB2 SER    35      14.113   1.155  -2.483  0.035200
ATOM    543  HB3 SER    35      13.809   2.679  -3.332  0.035200
ATOM    544  OG  SER    35      13.960   2.811  -1.276 -0.654600
ATOM    545  HG  SER    35      14.092   2.151  -0.552  0.427500
ATOM    546  C   SER    35      11.732   0.889  -1.236  0.597300
ATOM    547  O   SER    35      11.333   1.374  -0.174 -0.567900
ATOM    548  N   THR    36      11.849  -0.420  -1.427 -0.415700
ATOM    549  H   THR    36      12.177  -0.778  -2.311  0.271900
ATOM    550  CA  THR    36      11.723  -1.360  -0.317 -0.038900
ATOM    551  HA  THR    36      11.893  -0.859   0.635  0.100700
ATOM    552  CB  THR    36      10.339  -2.052  -0.269  0.365400
ATOM    553  HB  THR    36      10.176  -2.449   0.732  0.004300
ATOM    554  CG2 THR    36       9.209  -1.071  -0.596 -0.243800
ATOM    555 1HG2 THR    36       9.300  -0.708  -1.618  0.064200
ATOM    556 2HG2 THR    36       8.251  -1.579  -0.498  0.064200
ATOM    557 3HG2 THR    36       9.231  -0.234   0.101  0.064200
ATOM    558  OG1 THR    36      10.317  -3.150  -1.190 -0.676100
ATOM    559  HG1 THR    36       9.507  -3.054  -1.731  0.410200
ATOM    560  C   THR    36      12.788  -2.434  -0.468  0.597300
ATOM    561  O   THR    36      13.443  -2.523  -1.508 -0.567900
ATOM    562  N   THR    37      12.945  -3.258   0.562 -0.415700
ATOM    563  H   THR    37      12.455  -3.086   1.436  0.271900
ATOM    564  CA  THR    37      13.838  -4.412   0.489 -0.038900
ATOM    565  HA  THR    37      14.482  -4.342  -0.384  0.100700
ATOM    566  CB  THR    37      14.751  -4.505   1.719  0.365400
ATOM    567  HB  THR    37      15.402  -5.367   1.620  0.004300
ATOM    568  CG2 THR    37      15.632  -3.262   1.829 -0.243800
ATOM    569 1HG2 THR    37      16.360  -3.403   2.626  0.064200
ATOM    570 2HG2 THR    37      16.170  -3.104   0.895  0.064200
ATOM    571 3HG2 THR    37      15.029  -2.381   2.050  0.064200
ATOM    572  OG1 THR    37      13.952  -4.629   2.901 -0.676100
ATOM    573  HG1 THR    37      14.571  -4.626   3.654  0.410200
ATOM    574  C   THR    37      13.066  -5.725   0.345  0.597300
ATOM    575  O   THR    37      13.621  -6.807   0.555 -0.567900
ATOM    576  N   ALA    38      11.796  -5.630  -0.033 -0.415700
ATOM    577  H   ALA    38      11.407  -4.721  -0.263  0.271900
ATOM    578  CA  ALA    38      10.931  -6.802  -0.103  0.033700
ATOM    579  HA  ALA    38      11.229  -7.488   0.670  0.082300
ATOM    580  CB  ALA    38       9.475  -6.409   0.133 -0.182500
ATOM    581  HB1 ALA    38       9.169  -5.646  -0.579  0.060300
ATOM    582  HB2 ALA    38       8.823  -7.280   0.048  0.060300
ATOM    583  HB3 ALA    38       9.377  -5.995   1.137  0.060300
ATOM    584  C   ALA    38      11.100  -7.527  -1.437  0.597300
ATOM    585  O   ALA    38      10.143  -7.727  -2.177 -0.567900
ATOM    586  N   THR    39      12.331  -7.935  -1.718 -0.415700
ATOM    587  H   THR    39      13.078  -7.705  -1.072  0.271900
ATOM    588  CA  THR    39      12.662  -8.600  -2.974 -0.038900
ATOM    589  HA  THR    39      12.254  -8.028  -3.807  0.100700
ATOM    590  CB  THR    39      14.181  -8.691  -3.155  0.365400
ATOM    591  HB  THR    39      14.406  -9.261  -4.055  0.004300
ATOM    592  CG2 THR    39      14.781  -7.304  -3.289 -0.243800
ATOM    593 1HG2 THR    39      14.736  -6.767  -2.341  0.064200
ATOM    594 2HG2 THR    39      15.818  -7.392  -3.611  0.064200
ATOM    595 3HG2 THR    39      14.225  -6.764  -4.038  0.064200
ATOM    596  OG1 THR    39      14.747  -9.340  -2.012 -0.676100
ATOM    597  HG1 THR    39      14.565 -10.300  -2.107  0.410200
ATOM    598  C   THR    39      12.062 -10.006  -3.097  0.597300
ATOM    599  O   THR    39      12.076 -10.593  -4.178 -0.567900
ATOM    600  N   ASP    40      11.560 -10.553  -1.992 -0.516300
ATOM    601  H   ASP    40      11.539 -10.030  -1.128  0.293600
ATOM    602  CA  ASP    40      10.811 -11.808  -2.050  0.038100
ATOM    603  HA  ASP    40      11.301 -12.471  -2.765  0.088000
ATOM    604  CB  ASP    40      10.820 -12.527  -0.690 -0.030300
ATOM    605  HB2 ASP    40      10.346 -13.504  -0.798 -0.012200
ATOM    606  HB3 ASP    40      11.856 -12.690  -0.388 -0.012200
ATOM    607  CG  ASP    40      10.114 -11.740   0.408  0.799400
ATOM    608  OD1 ASP    40       9.792 -10.551   0.203 -0.801400
ATOM    609  OD2 ASP    40       9.883 -12.323   1.490 -0.801400
ATOM    610  C   ASP    40       9.379 -11.602  -2.547  0.536600
ATOM    611  O   ASP    40       8.600 -12.554  -2.624 -0.581900
ATOM    612  N   LEU    41       9.043 -10.361  -2.881 -0.415700
ATOM    613  H   LEU    41       9.701  -9.606  -2.721  0.271900
ATOM    614  CA  LEU    41       7.706 -10.031  -3.350 -0.051800
ATOM    615  HA  LEU    41       7.697  -8.961  -3.561  0.092200
ATOM    616  CB  LEU    41       7.387 -10.767  -4.650 -0.110200
ATOM    617  HB2 LEU    41       6.956 -11.736  -4.402  0.045700
ATOM    618  HB3 LEU    41       6.619 -10.202  -5.180  0.045700
ATOM    619  CG  LEU    41       8.564 -11.016  -5.595  0.353100
ATOM    620  HG  LEU    41       9.298 -11.666  -5.124 -0.036100
ATOM    621  CD1 LEU    41       8.103 -11.748  -6.846 -0.412100
ATOM    622 1HD1 LEU    41       7.494 -11.094  -7.464  0.100000
ATOM    623 2HD1 LEU    41       8.980 -12.062  -7.406  0.100000
ATOM    624 3HD1 LEU    41       7.536 -12.636  -6.567  0.100000
ATOM    625  CD2 LEU    41       9.248  -9.706  -5.957 -0.412100
ATOM    626 1HD2 LEU    41       8.550  -9.047  -6.470  0.100000
ATOM    627 2HD2 LEU    41       9.652  -9.204  -5.082  0.100000
ATOM    628 3HD2 LEU    41      10.078  -9.941  -6.619  0.100000
ATOM    629  C   LEU    41       6.708 -10.258  -2.212  0.597300
ATOM    630  O   LEU    41       5.515 -10.463  -2.434 -0.567900
ATOM    631  N   GLY    42       7.216 -10.282  -0.996 -0.415700
ATOM    632  H   GLY    42       8.217 -10.158  -0.871  0.271900
ATOM    633  CA  GLY    42       6.451 -10.697   0.162 -0.025200
ATOM    634  HA2 GLY    42       5.684 -11.407  -0.143  0.069800
ATOM    635  HA3 GLY    42       7.131 -11.248   0.792  0.069800
ATOM    636  C   GLY    42       5.762  -9.597   0.947  0.597300
ATOM    637  O   GLY    42       5.345  -8.568   0.401 -0.567900
ATOM    638  N   PHE    43       5.644  -9.830   2.250 -0.415700
ATOM    639  H   PHE    43       6.136 -10.621   2.664  0.271900
ATOM    640  CA  PHE    43       4.705  -9.098   3.081 -0.002400
ATOM    641  HA  PHE    43       4.361  -8.194   2.577  0.097800
ATOM    642  CB  PHE    43       3.481  -9.984   3.350 -0.034300
ATOM    643  HB2 PHE    43       2.802  -9.503   4.052  0.029500
ATOM    644  HB3 PHE    43       2.937 -10.089   2.417  0.029500
ATOM    645  CG  PHE    43       3.833 -11.358   3.870  0.011800
ATOM    646  CD1 PHE    43       4.137 -11.551   5.213 -0.125600
ATOM    647  HD1 PHE    43       4.117 -10.718   5.894  0.133000
ATOM    648  CE1 PHE    43       4.471 -12.810   5.698 -0.170400
ATOM    649  HE1 PHE    43       4.714 -12.947   6.741  0.143000
ATOM    650  CZ  PHE    43       4.487 -13.900   4.838 -0.107200
ATOM    651  HZ  PHE    43       4.751 -14.880   5.205  0.129700
ATOM    652  CE2 PHE    43       4.183 -13.725   3.500 -0.170400
ATOM    653  HE2 PHE    43       4.203 -14.576   2.835  0.143000
ATOM    654  CD2 PHE    43       3.853 -12.458   3.019 -0.125600
ATOM    655  HD2 PHE    43       3.628 -12.331   1.971  0.133000
ATOM    656  C   PHE    43       5.305  -8.669   4.410  0.597300
ATOM    657  O   PHE    43       6.442  -9.014   4.744 -0.567900
ATOM    658  N   VAL    44       4.521  -7.904   5.157 -0.415700
ATOM    659  H   VAL    44       3.628  -7.607   4.776  0.271900
ATOM    660  CA  VAL    44       4.772  -7.659   6.567 -0.087500
ATOM    661  HA  VAL    44       5.713  -8.110   6.882  0.096900
ATOM    662  CB  VAL    44       4.816  -6.151   6.892  0.298500
ATOM    663  HB  VAL    44       3.850  -5.703   6.656 -0.029700
ATOM    664  CG1 VAL    44       5.090  -5.925   8.384 -0.319200
ATOM    665 1HG1 VAL    44       6.023  -6.414   8.666  0.079100
ATOM    666 2HG1 VAL    44       5.179  -4.859   8.587  0.079100
ATOM    667 3HG1 VAL    44       4.277  -6.326   8.990  0.079100
ATOM    668  CG2 VAL    44       5.854  -5.451   6.032 -0.319200
ATOM    669 1HG2 VAL    44       5.574  -5.500   4.980  0.079100
ATOM    670 2HG2 VAL    44       5.912  -4.404   6.316  0.079100
ATOM    671 3HG2 VAL    44       6.827  -5.918   6.174  0.079100
ATOM    672  C   VAL    44       3.624  -8.313   7.329  0.597300
ATOM    673  O   VAL    44       2.469  -7.928   7.168 -0.567900
ATOM    674  N   ASP    45       3.932  -9.314   8.143 -0.516300
ATOM    675  H   ASP    45       4.895  -9.612   8.228  0.293600
ATOM    676  CA  ASP    45       2.886  -9.960   8.930  0.038100
ATOM    677  HA  ASP    45       1.917  -9.809   8.454  0.088000
ATOM    678  CB  ASP    45       3.080 -11.485   8.984 -0.030300
ATOM    679  HB2 ASP    45       2.199 -11.898   9.442 -0.012200
ATOM    680  HB3 ASP    45       3.118 -11.866   7.965 -0.012200
ATOM    681  CG  ASP    45       4.333 -11.905   9.741  0.799400
ATOM    682  OD1 ASP    45       4.733 -11.196  10.691 -0.801400
ATOM    683  OD2 ASP    45       4.907 -12.968   9.399 -0.801400
ATOM    684  C   ASP    45       2.765  -9.333  10.326  0.536600
ATOM    685  O   ASP    45       3.429  -8.338  10.636 -0.581900
ATOM    686  N   GLY    46       1.920  -9.915  11.165 -0.415700
ATOM    687  H   GLY    46       1.315 -10.657  10.829  0.271900
ATOM    688  CA  GLY    46       1.621  -9.336  12.463 -0.025200
ATOM    689  HA2 GLY    46       1.122  -8.384  12.325  0.069800
ATOM    690  HA3 GLY    46       0.934  -9.998  12.986  0.069800
ATOM    691  C   GLY    46       2.828  -9.104  13.356  0.597300
ATOM    692  O   GLY    46       2.799  -8.223  14.215 -0.567900
ATOM    693  N   THR    47       3.883  -9.897  13.180 -0.415700
ATOM    694  H   THR    47       3.876 -10.572  12.423  0.271900
ATOM    695  CA  THR    47       5.090  -9.702  13.974 -0.038900
ATOM    696  HA  THR    47       4.814  -9.720  15.023  0.100700
ATOM    697  CB  THR    47       6.131 -10.833  13.763  0.365400
ATOM    698  HB  THR    47       6.961 -10.678  14.453  0.004300
ATOM    699  CG2 THR    47       5.507 -12.199  14.055 -0.243800
ATOM    700 1HG2 THR    47       4.767 -12.449  13.300  0.064200
ATOM    701 2HG2 THR    47       6.289 -12.954  14.039  0.064200
ATOM    702 3HG2 THR    47       5.036 -12.161  15.034  0.064200
ATOM    703  OG1 THR    47       6.635 -10.796  12.417 -0.676100
ATOM    704  HG1 THR    47       5.859 -10.886  11.809  0.410200
ATOM    705  C   THR    47       5.755  -8.355  13.697  0.597300
ATOM    706  O   THR    47       6.589  -7.899  14.479 -0.567900
ATOM    707  N   GLY    48       5.384  -7.713  12.593 -0.415700
ATOM    708  H   GLY    48       4.701  -8.125  11.964  0.271900
ATOM    709  CA  GLY    48       5.993  -6.445  12.231 -0.025200
ATOM    710  HA2 GLY    48       6.899  -6.264  12.804  0.069800
ATOM    711  HA3 GLY    48       6.287  -6.505  11.185  0.069800
ATOM    712  C   GLY    48       5.085  -5.232  12.344  0.597300
ATOM    713  O   GLY    48       5.483  -4.128  11.967 -0.567900
ATOM    714  N   TYR    49       3.870  -5.420  12.853 -0.415700
ATOM    715  H   TYR    49       3.583  -6.355  13.125  0.271900
ATOM    716  CA  TYR    49       2.888  -4.331  12.898 -0.001400
ATOM    717  HA  TYR    49       2.766  -3.913  11.900  0.087600
ATOM    718  CB  TYR    49       1.531  -4.824  13.400 -0.015200
ATOM    719  HB2 TYR    49       1.669  -5.375  14.332  0.029500
ATOM    720  HB3 TYR    49       0.913  -3.955  13.619  0.029500
ATOM    721  CG  TYR    49       0.745  -5.681  12.433 -0.001100
ATOM    722  CD1 TYR    49       1.204  -5.932  11.138 -0.190600
ATOM    723  HD1 TYR    49       2.147  -5.557  10.782  0.169900
ATOM    724  CE1 TYR    49       0.471  -6.719  10.261 -0.234100
ATOM    725  HE1 TYR    49       0.855  -6.934   9.272  0.165600
ATOM    726  CZ  TYR    49      -0.733  -7.263  10.681  0.322600
ATOM    727  OH  TYR    49      -1.473  -8.042   9.826 -0.557900
ATOM    728  HH  TYR    49      -1.215  -7.868   8.902  0.399200
ATOM    729  CE2 TYR    49      -1.207  -7.019  11.963 -0.234100
ATOM    730  HE2 TYR    49      -2.151  -7.405  12.280  0.165600
ATOM    731  CD2 TYR    49      -0.468  -6.237  12.821 -0.190600
ATOM    732  HD2 TYR    49      -0.823  -6.054  13.821  0.169900
ATOM    733  C   TYR    49       3.320  -3.157  13.768  0.597300
ATOM    734  O   TYR    49       2.875  -2.032  13.552 -0.567900
ATOM    735  N   GLN    50       4.142  -3.422  14.778 -0.415700
ATOM    736  H   GLN    50       4.458  -4.371  14.946  0.271900
ATOM    737  CA  GLN    50       4.637  -2.352  15.633 -0.003100
ATOM    738  HA  GLN    50       4.107  -1.422  15.430  0.085000
ATOM    739  CB  GLN    50       4.415  -2.674  17.120 -0.003600
ATOM    740  HB2 GLN    50       4.591  -3.734  17.289  0.017100
ATOM    741  HB3 GLN    50       5.122  -2.126  17.740  0.017100
ATOM    742  CG  GLN    50       3.025  -2.293  17.653 -0.064500
ATOM    743  HG2 GLN    50       2.967  -2.557  18.709  0.035200
ATOM    744  HG3 GLN    50       2.902  -1.212  17.575  0.035200
ATOM    745  CD  GLN    50       1.873  -2.988  16.927  0.695100
ATOM    746  OE1 GLN    50       1.735  -4.282  17.153 -0.608600
ATOM    747  NE2 GLN    50       1.108  -2.356  16.179 -0.940700
ATOM    748 1HE2 GLN    50       1.263  -1.365  16.018  0.425100
ATOM    749 2HE2 GLN    50       0.365  -2.838  15.677  0.425100
ATOM    750  C   GLN    50       6.102  -2.050  15.329  0.597300
ATOM    751  O   GLN    50       6.833  -1.540  16.179 -0.567900
ATOM    752  N   THR    51       6.517  -2.351  14.098 -0.415700
ATOM    753  H   THR    51       5.864  -2.750  13.432  0.271900
ATOM    754  CA  THR    51       7.847  -1.983  13.620 -0.038900
ATOM    755  HA  THR    51       8.398  -1.493  14.419  0.100700
ATOM    756  CB  THR    51       8.671  -3.214  13.180  0.365400
ATOM    757  HB  THR    51       9.710  -2.926  13.093  0.004300
ATOM    758  CG2 THR    51       8.543  -4.348  14.199 -0.243800
ATOM    759 1HG2 THR    51       7.532  -4.745  14.209  0.064200
ATOM    760 2HG2 THR    51       9.232  -5.147  13.928  0.064200
ATOM    761 3HG2 THR    51       8.778  -3.986  15.198  0.064200
ATOM    762  OG1 THR    51       8.242  -3.660  11.884 -0.676100
ATOM    763  HG1 THR    51       7.300  -3.894  11.931  0.410200
ATOM    764  C   THR    51       7.746  -1.026  12.434  0.597300
ATOM    765  O   THR    51       6.690  -0.903  11.814 -0.567900
ATOM    766  N   PRO    52       8.850  -0.338  12.111 -0.254800
ATOM    767  CD  PRO    52      10.094  -0.214  12.892  0.019200
ATOM    768  HD2 PRO    52      10.747  -1.064  12.698  0.039100
ATOM    769  HD3 PRO    52       9.906  -0.097  13.956  0.039100
ATOM    770  CG  PRO    52      10.715   1.039  12.347  0.018900
ATOM    771  HG2 PRO    52      11.802   1.010  12.418  0.021300
ATOM    772  HG3 PRO    52      10.332   1.898  12.901  0.021300
ATOM    773  CB  PRO    52      10.259   1.126  10.932 -0.007000
ATOM    774  HB2 PRO    52      10.887   0.487  10.314  0.025300
ATOM    775  HB3 PRO    52      10.286   2.152  10.564  0.025300
ATOM    776  CA  PRO    52       8.828   0.575  10.962 -0.026600
ATOM    777  HA  PRO    52       8.119   1.380  11.155  0.064100
ATOM    778  C   PRO    52       8.493  -0.108   9.630  0.589600
ATOM    779  O   PRO    52       8.064   0.579   8.701 -0.574800
ATOM    780  N   ASP    53       8.680  -1.422   9.533 -0.516300
ATOM    781  H   ASP    53       8.985  -1.955  10.339  0.293600
ATOM    782  CA  ASP    53       8.418  -2.120   8.278  0.038100
ATOM    783  HA  ASP    53       9.039  -1.678   7.497  0.088000
ATOM    784  CB  ASP    53       8.781  -3.607   8.395 -0.030300
ATOM    785  HB2 ASP    53       8.301  -4.039   9.273 -0.012200
ATOM    786  HB3 ASP    53       8.394  -4.127   7.519 -0.012200
ATOM    787  CG  ASP    53      10.277  -3.839   8.446  0.799400
ATOM    788  OD1 ASP    53      11.039  -2.937   8.037 -0.801400
ATOM    789  OD2 ASP    53      10.691  -4.937   8.882 -0.801400
ATOM    790  C   ASP    53       6.977  -1.982   7.793  0.536600
ATOM    791  O   ASP    53       6.723  -1.998   6.591 -0.581900
ATOM    792  N   ILE    54       6.037  -1.852   8.724 -0.415700
ATOM    793  H   ILE    54       6.300  -1.848   9.705  0.271900
ATOM    794  CA  ILE    54       4.620  -1.781   8.368 -0.059700
ATOM    795  HA  ILE    54       4.444  -2.594   7.666  0.086900
ATOM    796  CB  ILE    54       3.703  -1.969   9.614  0.130300
ATOM    797  HB  ILE    54       4.071  -2.832  10.168  0.018700
ATOM    798  CG2 ILE    54       3.766  -0.735  10.538 -0.320400
ATOM    799 1HG2 ILE    54       3.422  -0.999  11.526  0.088200
ATOM    800 2HG2 ILE    54       4.770  -0.337  10.606  0.088200
ATOM    801 3HG2 ILE    54       3.125   0.054  10.147  0.088200
ATOM    802  CG1 ILE    54       2.261  -2.262   9.184 -0.043000
ATOM    803 2HG1 ILE    54       1.692  -2.486  10.087  0.023600
ATOM    804 3HG1 ILE    54       1.796  -1.387   8.732  0.023600
ATOM    805  CD1 ILE    54       2.116  -3.460   8.248 -0.066000
ATOM    806 1HD1 ILE    54       1.062  -3.729   8.180  0.018600
ATOM    807 2HD1 ILE    54       2.464  -3.218   7.244  0.018600
ATOM    808 3HD1 ILE    54       2.667  -4.314   8.641  0.018600
ATOM    809  C   ILE    54       4.253  -0.469   7.654  0.597300
ATOM    810  O   ILE    54       3.236  -0.392   6.972 -0.567900
ATOM    811  N   ILE    55       5.083   0.560   7.812 -0.415700
ATOM    812  H   ILE    55       5.931   0.425   8.349  0.271900
ATOM    813  CA  ILE    55       4.749   1.892   7.289 -0.059700
ATOM    814  HA  ILE    55       3.764   2.164   7.669  0.086900
ATOM    815  CB  ILE    55       5.753   2.969   7.782  0.130300
ATOM    816  HB  ILE    55       6.753   2.704   7.438  0.018700
ATOM    817  CG2 ILE    55       5.389   4.336   7.210 -0.320400
ATOM    818 1HG2 ILE    55       4.324   4.508   7.334  0.088200
ATOM    819 2HG2 ILE    55       5.937   5.133   7.700  0.088200
ATOM    820 3HG2 ILE    55       5.625   4.376   6.147  0.088200
ATOM    821  CG1 ILE    55       5.769   3.016   9.316 -0.043000
ATOM    822 2HG1 ILE    55       4.866   3.504   9.669  0.023600
ATOM    823 3HG1 ILE    55       5.792   2.011   9.735  0.023600
ATOM    824  CD1 ILE    55       6.949   3.746   9.902 -0.066000
ATOM    825 1HD1 ILE    55       6.943   4.782   9.603  0.018600
ATOM    826 2HD1 ILE    55       6.902   3.693  10.990  0.018600
ATOM    827 3HD1 ILE    55       7.876   3.281   9.568  0.018600
ATOM    828  C   ILE    55       4.645   1.911   5.760  0.597300
ATOM    829  O   ILE    55       3.583   2.219   5.202 -0.567900
ATOM    830  N   CYX    56       5.747   1.579   5.091 -0.415700
ATOM    831  H   CYX    56       6.592   1.343   5.601  0.271900
ATOM    832  CA  CYX    56       5.794   1.548   3.628  0.042900
ATOM    833  HA  CYX    56       4.780   1.505   3.230  0.076600
ATOM    834  CB  CYX    56       6.466   2.813   3.091 -0.079000
ATOM    835  HB2 CYX    56       7.384   3.004   3.645  0.091000
ATOM    836  HB3 CYX    56       6.726   2.674   2.041  0.091000
ATOM    837  SG  CYX    56       5.399   4.292   3.180 -0.108100
ATOM    838  C   CYX    56       6.485   0.281   3.108  0.597300
ATOM    839  O   CYX    56       7.052   0.270   2.011 -0.567900
ATOM    840  N   HIE    57       6.398  -0.781   3.910 -0.415700
ATOM    841  H   HIE    57       5.927  -0.677   4.798  0.271900
ATOM    842  CA  HIE    57       6.999  -2.092   3.627 -0.058100
ATOM    843  HA  HIE    57       6.443  -2.825   4.215  0.136000
ATOM    844  CB  HIE    57       6.868  -2.508   2.155 -0.007400
ATOM    845  HB2 HIE    57       6.043  -1.975   1.690  0.036700
ATOM    846  HB3 HIE    57       7.783  -2.260   1.620  0.036700
ATOM    847  CG  HIE    57       6.575  -3.966   1.966  0.186800
ATOM    848  ND1 HIE    57       7.221  -4.956   2.676 -0.543200
ATOM    849  CE1 HIE    57       6.759  -6.136   2.299  0.163500
ATOM    850  HE1 HIE    57       7.108  -7.098   2.648  0.143500
ATOM    851  NE2 HIE    57       5.832  -5.946   1.376 -0.279500
ATOM    852  HE2 HIE    57       5.416  -6.699   0.830  0.333900
ATOM    853  CD2 HIE    57       5.696  -4.598   1.152 -0.220700
ATOM    854  HD2 HIE    57       5.044  -4.123   0.434  0.186200
ATOM    855  C   HIE    57       8.439  -2.176   4.112  0.597300
ATOM    856  O   HIE    57       9.023  -1.173   4.524 -0.567900
ATOM    857  N   ARG    58       9.005  -3.379   4.073 -0.347900
ATOM    858  H   ARG    58       8.482  -4.152   3.684  0.274700
ATOM    859  CA  ARG    58      10.302  -3.631   4.696 -0.263700
ATOM    860  HA  ARG    58      10.203  -3.414   5.756  0.156000
ATOM    861  CB  ARG    58      10.696  -5.108   4.552 -0.000700
ATOM    862  HB2 ARG    58      10.868  -5.336   3.498  0.032700
ATOM    863  HB3 ARG    58      11.633  -5.259   5.091  0.032700
ATOM    864  CG  ARG    58       9.644  -6.066   5.113  0.039000
ATOM    865  HG2 ARG    58       9.274  -5.681   6.062  0.028500
ATOM    866  HG3 ARG    58       8.810  -6.141   4.420  0.028500
ATOM    867  CD  ARG    58      10.192  -7.463   5.370  0.048600
ATOM    868  HD2 ARG    58      10.874  -7.410   6.221  0.068700
ATOM    869  HD3 ARG    58       9.369  -8.116   5.661  0.068700
ATOM    870  NE  ARG    58      10.931  -8.000   4.235 -0.529500
ATOM    871  HE  ARG    58      11.933  -7.859   4.194  0.345600
ATOM    872  CZ  ARG    58      10.396  -8.713   3.246  0.807600
ATOM    873  NH1 ARG    58       9.091  -8.978   3.223 -0.862700
ATOM    874 1HH1 ARG    58       8.518  -8.797   4.036  0.447800
ATOM    875 2HH1 ARG    58       8.761  -9.683   2.572  0.447800
ATOM    876  NH2 ARG    58      11.172  -9.161   2.273 -0.862700
ATOM    877 1HH2 ARG    58      12.172  -8.985   2.334  0.447800
ATOM    878 2HH2 ARG    58      10.755  -9.725   1.537  0.447800
ATOM    879  C   ARG    58      11.395  -2.717   4.155  0.734100
ATOM    880  O   ARG    58      11.530  -2.539   2.935 -0.589400
ATOM    881  N   GLY    59      12.158  -2.135   5.075 -0.415700
ATOM    882  H   GLY    59      11.998  -2.362   6.047  0.271900
ATOM    883  CA  GLY    59      13.273  -1.259   4.750 -0.025200
ATOM    884  HA2 GLY    59      13.656  -0.856   5.683  0.069800
ATOM    885  HA3 GLY    59      14.062  -1.852   4.287  0.069800
ATOM    886  C   GLY    59      12.981  -0.074   3.840  0.597300
ATOM    887  O   GLY    59      13.894   0.448   3.195 -0.567900
ATOM    888  N   ALA    60      11.728   0.371   3.792 -0.415700
ATOM    889  H   ALA    60      11.003  -0.143   4.275  0.271900
ATOM    890  CA  ALA    60      11.331   1.376   2.804  0.033700
ATOM    891  HA  ALA    60      11.704   0.958   1.889  0.082300
ATOM    892  CB  ALA    60       9.814   1.504   2.737 -0.182500
ATOM    893  HB1 ALA    60       9.430   1.978   3.639  0.060300
ATOM    894  HB2 ALA    60       9.526   2.071   1.853  0.060300
ATOM    895  HB3 ALA    60       9.401   0.504   2.636  0.060300
ATOM    896  C   ALA    60      11.980   2.744   3.000  0.597300
ATOM    897  O   ALA    60      12.176   3.195   4.129 -0.567900
ATOM    898  N   LYS    61      12.312   3.386   1.880 -0.347900
ATOM    899  H   LYS    61      12.148   2.914   0.992  0.274700
ATOM    900  CA  LYS    61      12.795   4.766   1.857 -0.240000
ATOM    901  HA  LYS    61      12.675   5.195   2.848  0.142600
ATOM    902  CB  LYS    61      14.278   4.823   1.482 -0.009400
ATOM    903  HB2 LYS    61      14.424   4.419   0.486  0.036200
ATOM    904  HB3 LYS    61      14.569   5.875   1.447  0.036200
ATOM    905  CG  LYS    61      15.209   4.117   2.450  0.018700
ATOM    906  HG2 LYS    61      15.041   4.526   3.446  0.010300
ATOM    907  HG3 LYS    61      14.984   3.051   2.475  0.010300
ATOM    908  CD  LYS    61      16.662   4.349   2.064 -0.047900
ATOM    909  HD2 LYS    61      16.725   4.985   1.179  0.062100
ATOM    910  HD3 LYS    61      17.168   4.867   2.878  0.062100
ATOM    911  CE  LYS    61      17.378   3.042   1.774 -0.014300
ATOM    912  HE2 LYS    61      17.455   2.472   2.704  0.113500
ATOM    913  HE3 LYS    61      16.787   2.454   1.066  0.113500
ATOM    914  NZ  LYS    61      18.734   3.268   1.200 -0.385400
ATOM    915  HZ1 LYS    61      19.268   2.405   1.174  0.340000
ATOM    916  HZ2 LYS    61      18.653   3.582   0.236  0.340000
ATOM    917  HZ3 LYS    61      19.275   3.939   1.740  0.340000
ATOM    918  C   LYS    61      11.979   5.578   0.843  0.734100
ATOM    919  O   LYS    61      11.552   5.048  -0.181 -0.589400
ATOM    920  N   PRO    62      11.769   6.874   1.117 -0.254800
ATOM    921  CD  PRO    62      12.204   7.625   2.307  0.019200
ATOM    922  HD2 PRO    62      13.252   7.910   2.206  0.039100
ATOM    923  HD3 PRO    62      12.030   7.077   3.231  0.039100
ATOM    924  CG  PRO    62      11.323   8.846   2.275  0.018900
ATOM    925  HG2 PRO    62      11.818   9.704   2.731  0.021300
ATOM    926  HG3 PRO    62      10.393   8.636   2.800  0.021300
ATOM    927  CB  PRO    62      11.040   9.086   0.833 -0.007000
ATOM    928  HB2 PRO    62      11.887   9.606   0.384  0.025300
ATOM    929  HB3 PRO    62      10.119   9.647   0.687  0.025300
ATOM    930  CA  PRO    62      10.913   7.679   0.240 -0.026600
ATOM    931  HA  PRO    62       9.899   7.350   0.287  0.064100
ATOM    932  C   PRO    62      11.372   7.688  -1.211  0.589600
ATOM    933  O   PRO    62      12.573   7.695  -1.481 -0.574800
ATOM    934  N   GLY    63      10.415   7.685  -2.134 -0.415700
ATOM    935  H   GLY    63       9.451   7.649  -1.841  0.271900
ATOM    936  CA  GLY    63      10.722   7.950  -3.528 -0.025200
ATOM    937  HA2 GLY    63      11.421   7.201  -3.900  0.069800
ATOM    938  HA3 GLY    63       9.813   7.899  -4.128  0.069800
ATOM    939  C   GLY    63      11.331   9.336  -3.684  0.597300
ATOM    940  O   GLY    63      11.057  10.244  -2.892 -0.567900
ATOM    941  N   ALA    64      12.147   9.508  -4.717 -0.415700
ATOM    942  H   ALA    64      12.360   8.728  -5.333  0.271900
ATOM    943  CA  ALA    64      12.786  10.794  -4.974  0.033700
ATOM    944  HA  ALA    64      13.109  11.232  -4.027  0.082300
ATOM    945  CB  ALA    64      14.028  10.605  -5.847 -0.182500
ATOM    946  HB1 ALA    64      14.438  11.573  -6.135  0.060300
ATOM    947  HB2 ALA    64      14.783  10.065  -5.284  0.060300
ATOM    948  HB3 ALA    64      13.767  10.040  -6.738  0.060300
ATOM    949  C   ALA    64      11.815  11.781  -5.623  0.597300
ATOM    950  O   ALA    64      11.967  13.002  -5.482 -0.567900
ATOM    951  N   LEU    65      10.817  11.248  -6.327 -0.415700
ATOM    952  H   LEU    65      10.743  10.239  -6.402  0.271900
ATOM    953  CA  LEU    65       9.904  12.067  -7.119 -0.051800
ATOM    954  HA  LEU    65      10.272  13.093  -7.156  0.092200
ATOM    955  CB  LEU    65       9.823  11.544  -8.557 -0.110200
ATOM    956  HB2 LEU    65       9.324  10.578  -8.542  0.045700
ATOM    957  HB3 LEU    65       9.200  12.224  -9.139  0.045700
ATOM    958  CG  LEU    65      11.150  11.371  -9.293  0.353100
ATOM    959  HG  LEU    65      11.744  10.631  -8.760 -0.036100
ATOM    960  CD1 LEU    65      10.917  10.845 -10.704 -0.412100
ATOM    961 1HD1 LEU    65      10.395  11.589 -11.304  0.100000
ATOM    962 2HD1 LEU    65      11.876  10.631 -11.169  0.100000
ATOM    963 3HD1 LEU    65      10.328   9.930 -10.675  0.100000
ATOM    964  CD2 LEU    65      11.918  12.694  -9.315 -0.412100
ATOM    965 1HD2 LEU    65      12.856  12.550  -9.851  0.100000
ATOM    966 2HD2 LEU    65      11.332  13.452  -9.831  0.100000
ATOM    967 3HD2 LEU    65      12.160  13.029  -8.308  0.100000
ATOM    968  C   LEU    65       8.503  12.133  -6.527  0.597300
ATOM    969  O   LEU    65       8.109  11.276  -5.736 -0.567900
ATOM    970  N   THR    66       7.760  13.160  -6.929 -0.415700
ATOM    971  H   THR    66       8.150  13.815  -7.599  0.271900
ATOM    972  CA  THR    66       6.387  13.364  -6.492 -0.038900
ATOM    973  HA  THR    66       6.001  12.463  -6.018  0.100700
ATOM    974  CB  THR    66       6.303  14.519  -5.481  0.365400
ATOM    975  HB  THR    66       6.688  15.433  -5.936  0.004300
ATOM    976  CG2 THR    66       4.862  14.755  -5.044 -0.243800
ATOM    977 1HG2 THR    66       4.431  13.821  -4.702  0.064200
ATOM    978 2HG2 THR    66       4.849  15.470  -4.221  0.064200
ATOM    979 3HG2 THR    66       4.277  15.167  -5.866  0.064200
ATOM    980  OG1 THR    66       7.108  14.203  -4.337 -0.676100
ATOM    981  HG1 THR    66       8.021  14.128  -4.654  0.410200
ATOM    982  C   THR    66       5.509  13.677  -7.698  0.597300
ATOM    983  O   THR    66       5.854  14.530  -8.526 -0.567900
ATOM    984  N   ALA    67       4.380  12.979  -7.804 -0.415700
ATOM    985  H   ALA    67       4.119  12.312  -7.082  0.271900
ATOM    986  CA  ALA    67       3.477  13.149  -8.940  0.033700
ATOM    987  HA  ALA    67       4.033  13.545  -9.788  0.082300
ATOM    988  CB  ALA    67       2.946  11.792  -9.403 -0.182500
ATOM    989  HB1 ALA    67       2.605  11.205  -8.548  0.060300
ATOM    990  HB2 ALA    67       2.105  11.953 -10.078  0.060300
ATOM    991  HB3 ALA    67       3.707  11.249  -9.951  0.060300
ATOM    992  C   ALA    67       2.313  14.077  -8.604  0.597300
ATOM    993  O   ALA    67       1.553  13.809  -7.678 -0.567900
ATOM    994  N   PRO    68       2.156  15.166  -9.368 -0.254800
ATOM    995  CD  PRO    68       3.016  15.721 -10.426  0.019200
ATOM    996  HD2 PRO    68       2.781  15.258 -11.383  0.039100
ATOM    997  HD3 PRO    68       4.077  15.625 -10.195  0.039100
ATOM    998  CG  PRO    68       2.634  17.152 -10.440  0.018900
ATOM    999  HG2 PRO    68       2.782  17.579 -11.428  0.021300
ATOM   1000  HG3 PRO    68       3.246  17.686  -9.711  0.021300
ATOM   1001  CB  PRO    68       1.203  17.219 -10.016 -0.007000
ATOM   1002  HB2 PRO    68       0.567  17.169 -10.898  0.025300
ATOM   1003  HB3 PRO    68       0.984  18.130  -9.462  0.025300
ATOM   1004  CA  PRO    68       0.970  15.991  -9.132 -0.026600
ATOM   1005  HA  PRO    68       0.874  16.263  -8.095  0.064100
ATOM   1006  C   PRO    68      -0.317  15.293  -9.555  0.589600
ATOM   1007  O   PRO    68      -0.342  14.544 -10.540 -0.574800
ATOM   1008  N   VAL    69      -1.381  15.552  -8.805 -0.415700
ATOM   1009  H   VAL    69      -1.274  16.131  -7.974  0.271900
ATOM   1010  CA  VAL    69      -2.693  15.005  -9.106 -0.087500
ATOM   1011  HA  VAL    69      -2.682  14.437 -10.031  0.096900
ATOM   1012  CB  VAL    69      -3.163  14.046  -7.998  0.298500
ATOM   1013  HB  VAL    69      -3.315  14.602  -7.073 -0.029700
ATOM   1014  CG1 VAL    69      -4.481  13.387  -8.387 -0.319200
ATOM   1015 1HG1 VAL    69      -4.791  12.695  -7.607  0.079100
ATOM   1016 2HG1 VAL    69      -5.271  14.113  -8.514  0.079100
ATOM   1017 3HG1 VAL    69      -4.358  12.822  -9.312  0.079100
ATOM   1018  CG2 VAL    69      -2.097  12.991  -7.728 -0.319200
ATOM   1019 1HG2 VAL    69      -1.205  13.447  -7.298  0.079100
ATOM   1020 2HG2 VAL    69      -2.479  12.263  -7.014  0.079100
ATOM   1021 3HG2 VAL    69      -1.833  12.478  -8.651  0.079100
ATOM   1022  C   VAL    69      -3.696  16.142  -9.220  0.597300
ATOM   1023  O   VAL    69      -3.745  17.019  -8.354 -0.567900
ATOM   1024  N   SER    70      -4.486  16.127 -10.289 -0.415700
ATOM   1025  H   SER    70      -4.377  15.380 -10.965  0.271900
ATOM   1026  CA  SER    70      -5.537  17.119 -10.477 -0.024900
ATOM   1027  HA  SER    70      -5.072  18.100 -10.544  0.084300
ATOM   1028  CB  SER    70      -6.294  16.855 -11.782  0.211700
ATOM   1029  HB2 SER    70      -7.121  17.560 -11.878  0.035200
ATOM   1030  HB3 SER    70      -5.614  17.006 -12.621  0.035200
ATOM   1031  OG  SER    70      -6.792  15.528 -11.829 -0.654600
ATOM   1032  HG  SER    70      -6.035  14.905 -11.872  0.427500
ATOM   1033  C   SER    70      -6.491  17.095  -9.285  0.597300
ATOM   1034  O   SER    70      -6.581  16.093  -8.576 -0.567900
ATOM   1035  N   PRO    71      -7.199  18.206  -9.043 -0.254800
ATOM   1036  CD  PRO    71      -7.113  19.526  -9.688  0.019200
ATOM   1037  HD2 PRO    71      -7.679  19.516 -10.618  0.039100
ATOM   1038  HD3 PRO    71      -6.087  19.847  -9.864  0.039100
ATOM   1039  CG  PRO    71      -7.770  20.418  -8.686  0.018900
ATOM   1040  HG2 PRO    71      -8.214  21.290  -9.148  0.021300
ATOM   1041  HG3 PRO    71      -7.026  20.739  -7.956  0.021300
ATOM   1042  CB  PRO    71      -8.784  19.584  -8.003 -0.007000
ATOM   1043  HB2 PRO    71      -9.684  19.551  -8.620  0.025300
ATOM   1044  HB3 PRO    71      -9.026  19.981  -7.017  0.025300
ATOM   1045  CA  PRO    71      -8.129  18.206  -7.910 -0.026600
ATOM   1046  HA  PRO    71      -7.578  18.111  -6.973  0.064100
ATOM   1047  C   PRO    71      -9.177  17.100  -8.048  0.589600
ATOM   1048  O   PRO    71      -9.874  17.040  -9.064 -0.574800
ATOM   1049  N   GLY    72      -9.276  16.235  -7.040 -0.415700
ATOM   1050  H   GLY    72      -8.715  16.372  -6.203  0.271900
ATOM   1051  CA  GLY    72     -10.203  15.115  -7.076 -0.025200
ATOM   1052  HA2 GLY    72     -10.287  14.671  -6.113  0.069800
ATOM   1053  HA3 GLY    72     -11.191  15.501  -7.326  0.069800
ATOM   1054  C   GLY    72      -9.854  14.088  -8.139  0.597300
ATOM   1055  O   GLY    72     -10.697  13.285  -8.543 -0.567900
ATOM   1056  N   GLY    73      -8.606  14.107  -8.592 -0.415700
ATOM   1057  H   GLY    73      -7.969  14.819  -8.261  0.271900
ATOM   1058  CA  GLY    73      -8.172  13.214  -9.648 -0.025200
ATOM   1059  HA2 GLY    73      -8.899  13.230 -10.459  0.069800
ATOM   1060  HA3 GLY    73      -7.219  13.565 -10.044  0.069800
ATOM   1061  C   GLY    73      -7.988  11.781  -9.189  0.597300
ATOM   1062  O   GLY    73      -7.964  11.495  -7.987 -0.567900
ATOM   1063  N   THR    74      -7.860  10.878 -10.157 -0.415700
ATOM   1064  H   THR    74      -7.884  11.176 -11.124  0.271900
ATOM   1065  CA  THR    74      -7.651   9.467  -9.869 -0.038900
ATOM   1066  HA  THR    74      -8.016   9.254  -8.868  0.100700
ATOM   1067  CB  THR    74      -8.434   8.553 -10.834  0.365400
ATOM   1068  HB  THR    74      -8.197   7.516 -10.610  0.004300
ATOM   1069  CG2 THR    74      -9.935   8.758 -10.677 -0.243800
ATOM   1070 1HG2 THR    74     -10.219   8.583  -9.640  0.064200
ATOM   1071 2HG2 THR    74     -10.209   9.772 -10.968  0.064200
ATOM   1072 3HG2 THR    74     -10.464   8.048 -11.314  0.064200
ATOM   1073  OG1 THR    74      -8.047   8.834 -12.183 -0.676100
ATOM   1074  HG1 THR    74      -7.170   8.407 -12.310  0.410200
ATOM   1075  C   THR    74      -6.182   9.068  -9.930  0.597300
ATOM   1076  O   THR    74      -5.395   9.612 -10.710 -0.567900
ATOM   1077  N   VAL    75      -5.834   8.096  -9.098 -0.415700
ATOM   1078  H   VAL    75      -6.520   7.746  -8.436  0.271900
ATOM   1079  CA  VAL    75      -4.525   7.477  -9.112 -0.087500
ATOM   1080  HA  VAL    75      -3.932   7.831  -9.955  0.096900
ATOM   1081  CB  VAL    75      -3.756   7.759  -7.799  0.298500
ATOM   1082  HB  VAL    75      -4.334   7.390  -6.952 -0.029700
ATOM   1083  CG1 VAL    75      -2.409   7.047  -7.800 -0.319200
ATOM   1084 1HG1 VAL    75      -1.817   7.376  -8.652  0.079100
ATOM   1085 2HG1 VAL    75      -1.882   7.288  -6.881  0.079100
ATOM   1086 3HG1 VAL    75      -2.543   5.966  -7.845  0.079100
ATOM   1087  CG2 VAL    75      -3.559   9.261  -7.613 -0.319200
ATOM   1088 1HG2 VAL    75      -3.046   9.689  -8.474  0.079100
ATOM   1089 2HG2 VAL    75      -4.523   9.756  -7.491  0.079100
ATOM   1090 3HG2 VAL    75      -2.967   9.445  -6.718  0.079100
ATOM   1091  C   VAL    75      -4.773   5.977  -9.280  0.597300
ATOM   1092  O   VAL    75      -5.408   5.349  -8.425 -0.567900
ATOM   1093  N   GLU    76      -4.318   5.423 -10.403 -0.516300
ATOM   1094  H   GLU    76      -3.798   5.993 -11.064  0.293600
ATOM   1095  CA  GLU    76      -4.518   4.009 -10.701  0.039700
ATOM   1096  HA  GLU    76      -5.297   3.612 -10.056  0.110500
ATOM   1097  CB  GLU    76      -4.986   3.808 -12.143  0.056000
ATOM   1098  HB2 GLU    76      -5.855   4.439 -12.323 -0.017300
ATOM   1099  HB3 GLU    76      -4.173   4.097 -12.784 -0.017300
ATOM   1100  CG  GLU    76      -5.342   2.354 -12.441  0.013600
ATOM   1101  HG2 GLU    76      -4.557   1.695 -12.067 -0.042500
ATOM   1102  HG3 GLU    76      -6.266   2.110 -11.913 -0.042500
ATOM   1103  CD  GLU    76      -5.515   2.068 -13.917  0.805400
ATOM   1104  OE1 GLU    76      -5.646   3.026 -14.703 -0.818800
ATOM   1105  OE2 GLU    76      -5.517   0.876 -14.291 -0.818800
ATOM   1106  C   GLU    76      -3.239   3.231 -10.460  0.536600
ATOM   1107  O   GLU    76      -2.230   3.449 -11.125 -0.581900
ATOM   1108  N   LEU    77      -3.284   2.317  -9.501 -0.415700
ATOM   1109  H   LEU    77      -4.163   2.129  -9.031  0.271900
ATOM   1110  CA  LEU    77      -2.116   1.515  -9.176 -0.051800
ATOM   1111  HA  LEU    77      -1.212   1.991  -9.563  0.092200
ATOM   1112  CB  LEU    77      -1.947   1.392  -7.660 -0.110200
ATOM   1113  HB2 LEU    77      -2.782   0.825  -7.242  0.045700
ATOM   1114  HB3 LEU    77      -1.041   0.812  -7.477  0.045700
ATOM   1115  CG  LEU    77      -1.832   2.752  -6.967  0.353100
ATOM   1116  HG  LEU    77      -1.631   3.523  -7.712 -0.036100
ATOM   1117  CD1 LEU    77      -3.144   3.105  -6.272 -0.412100
ATOM   1118 1HD1 LEU    77      -3.337   2.400  -5.467  0.100000
ATOM   1119 2HD1 LEU    77      -3.082   4.111  -5.862  0.100000
ATOM   1120 3HD1 LEU    77      -3.970   3.074  -6.982  0.100000
ATOM   1121  CD2 LEU    77      -0.671   2.794  -5.994 -0.412100
ATOM   1122 1HD2 LEU    77       0.268   2.651  -6.528  0.100000
ATOM   1123 2HD2 LEU    77      -0.645   3.760  -5.491  0.100000
ATOM   1124 3HD2 LEU    77      -0.783   2.010  -5.247  0.100000
ATOM   1125  C   LEU    77      -2.240   0.148  -9.826  0.597300
ATOM   1126  O   LEU    77      -3.261  -0.532  -9.686 -0.567900
ATOM   1127  N   GLN    78      -1.200  -0.244 -10.551 -0.415700
ATOM   1128  H   GLN    78      -0.399   0.372 -10.663  0.271900
ATOM   1129  CA  GLN    78      -1.215  -1.499 -11.286 -0.003100
ATOM   1130  HA  GLN    78      -2.206  -1.951 -11.236  0.085000
ATOM   1131  CB  GLN    78      -0.918  -1.253 -12.762 -0.003600
ATOM   1132  HB2 GLN    78       0.041  -0.746 -12.838  0.017100
ATOM   1133  HB3 GLN    78      -0.845  -2.194 -13.298  0.017100
ATOM   1134  CG  GLN    78      -2.001  -0.386 -13.399 -0.064500
ATOM   1135  HG2 GLN    78      -2.959  -0.900 -13.309  0.035200
ATOM   1136  HG3 GLN    78      -2.080   0.567 -12.876  0.035200
ATOM   1137  CD  GLN    78      -1.757  -0.078 -14.865  0.695100
ATOM   1138  OE1 GLN    78      -0.651  -0.254 -15.375 -0.608600
ATOM   1139  NE2 GLN    78      -2.799   0.386 -15.551 -0.940700
ATOM   1140 1HE2 GLN    78      -3.690   0.579 -15.099  0.425100
ATOM   1141 2HE2 GLN    78      -2.638   0.664 -16.512  0.425100
ATOM   1142  C   GLN    78      -0.230  -2.480 -10.681  0.597300
ATOM   1143  O   GLN    78       0.967  -2.209 -10.587 -0.567900
ATOM   1144  N   TRP    79      -0.762  -3.615 -10.244 -0.415700
ATOM   1145  H   TRP    79      -1.753  -3.788 -10.375  0.271900
ATOM   1146  CA  TRP    79       0.026  -4.644  -9.593 -0.027500
ATOM   1147  HA  TRP    79       0.900  -4.208  -9.113  0.112300
ATOM   1148  CB  TRP    79      -0.815  -5.336  -8.522 -0.005000
ATOM   1149  HB2 TRP    79      -1.756  -5.675  -8.957  0.033900
ATOM   1150  HB3 TRP    79      -0.286  -6.220  -8.170  0.033900
ATOM   1151  CG  TRP    79      -1.112  -4.499  -7.314 -0.141500
ATOM   1152  CD1 TRP    79      -2.012  -3.467  -7.218 -0.163800
ATOM   1153  HD1 TRP    79      -2.625  -3.098  -8.033  0.206200
ATOM   1154  NE1 TRP    79      -2.013  -2.960  -5.935 -0.341800
ATOM   1155  HE1 TRP    79      -2.604  -2.200  -5.600  0.341200
ATOM   1156  CE2 TRP    79      -1.109  -3.666  -5.182  0.138000
ATOM   1157  CZ2 TRP    79      -0.764  -3.532  -3.842 -0.260100
ATOM   1158  HZ2 TRP    79      -1.239  -2.794  -3.214  0.157200
ATOM   1159  CH2 TRP    79       0.185  -4.381  -3.343 -0.113400
ATOM   1160  HH2 TRP    79       0.469  -4.300  -2.305  0.141700
ATOM   1161  CZ3 TRP    79       0.778  -5.368  -4.141 -0.197200
ATOM   1162  HZ3 TRP    79       1.510  -6.035  -3.707  0.144700
ATOM   1163  CE3 TRP    79       0.435  -5.507  -5.481 -0.238700
ATOM   1164  HE3 TRP    79       0.887  -6.271  -6.094  0.170000
ATOM   1165  CD2 TRP    79      -0.532  -4.648  -6.016  0.124300
ATOM   1166  C   TRP    79       0.496  -5.702 -10.574  0.597300
ATOM   1167  O   TRP    79      -0.075  -5.872 -11.660 -0.567900
ATOM   1168  N   THR    80       1.542  -6.419 -10.175 -0.415700
ATOM   1169  H   THR    80       1.988  -6.196  -9.288  0.271900
ATOM   1170  CA  THR    80       1.855  -7.704 -10.783 -0.038900
ATOM   1171  HA  THR    80       1.986  -7.578 -11.856  0.100700
ATOM   1172  CB  THR    80       3.143  -8.283 -10.177  0.365400
ATOM   1173  HB  THR    80       3.335  -9.274 -10.587  0.004300
ATOM   1174  CG2 THR    80       4.331  -7.376 -10.494 -0.243800
ATOM   1175 1HG2 THR    80       4.440  -7.288 -11.572  0.064200
ATOM   1176 2HG2 THR    80       4.201  -6.386 -10.056  0.064200
ATOM   1177 3HG2 THR    80       5.237  -7.821 -10.094  0.064200
ATOM   1178  OG1 THR    80       3.004  -8.378  -8.753 -0.676100
ATOM   1179  HG1 THR    80       2.569  -9.244  -8.556  0.410200
ATOM   1180  C   THR    80       0.643  -8.610 -10.497  0.597300
ATOM   1181  O   THR    80      -0.146  -8.313  -9.606 -0.567900
ATOM   1182  N   PRO    81       0.477  -9.702 -11.252 -0.254800
ATOM   1183  CD  PRO    81       1.331 -10.189 -12.352  0.019200
ATOM   1184  HD2 PRO    81       2.137 -10.802 -11.949  0.039100
ATOM   1185  HD3 PRO    81       1.725  -9.382 -12.965  0.039100
ATOM   1186  CG  PRO    81       0.386 -11.044 -13.141  0.018900
ATOM   1187  HG2 PRO    81       0.929 -11.822 -13.673  0.021300
ATOM   1188  HG3 PRO    81      -0.166 -10.420 -13.847  0.021300
ATOM   1189  CB  PRO    81      -0.563 -11.616 -12.128 -0.007000
ATOM   1190  HB2 PRO    81      -0.089 -12.472 -11.644  0.025300
ATOM   1191  HB3 PRO    81      -1.507 -11.919 -12.581  0.025300
ATOM   1192  CA  PRO    81      -0.769 -10.476 -11.133 -0.026600
ATOM   1193  HA  PRO    81      -1.592  -9.854 -11.447  0.064100
ATOM   1194  C   PRO    81      -1.014 -11.006  -9.714  0.589600
ATOM   1195  O   PRO    81      -0.159 -11.678  -9.148 -0.574800
ATOM   1196  N   TRP    82      -2.171 -10.678  -9.149 -0.415700
ATOM   1197  H   TRP    82      -2.803 -10.062  -9.646  0.271900
ATOM   1198  CA  TRP    82      -2.465 -11.007  -7.762 -0.027500
ATOM   1199  HA  TRP    82      -1.532 -10.940  -7.212  0.112300
ATOM   1200  CB  TRP    82      -3.428  -9.986  -7.143 -0.005000
ATOM   1201  HB2 TRP    82      -3.084  -8.980  -7.387  0.033900
ATOM   1202  HB3 TRP    82      -4.424 -10.107  -7.548  0.033900
ATOM   1203  CG  TRP    82      -3.461 -10.115  -5.649 -0.141500
ATOM   1204  CD1 TRP    82      -4.475 -10.617  -4.879 -0.163800
ATOM   1205  HD1 TRP    82      -5.419 -10.984  -5.261  0.206200
ATOM   1206  NE1 TRP    82      -4.110 -10.601  -3.553 -0.341800
ATOM   1207  HE1 TRP    82      -4.711 -10.912  -2.793  0.341200
ATOM   1208  CE2 TRP    82      -2.840 -10.094  -3.447  0.138000
ATOM   1209  CZ2 TRP    82      -2.043  -9.890  -2.322 -0.260100
ATOM   1210  HZ2 TRP    82      -2.403 -10.119  -1.333  0.157200
ATOM   1211  CH2 TRP    82      -0.796  -9.357  -2.522 -0.113400
ATOM   1212  HH2 TRP    82      -0.147  -9.171  -1.687  0.141700
ATOM   1213  CZ3 TRP    82      -0.328  -9.050  -3.814 -0.197200
ATOM   1214  HZ3 TRP    82       0.661  -8.629  -3.932  0.144700
ATOM   1215  CE3 TRP    82      -1.116  -9.252  -4.923 -0.238700
ATOM   1216  HE3 TRP    82      -0.758  -8.998  -5.910  0.170000
ATOM   1217  CD2 TRP    82      -2.399  -9.783  -4.750  0.124300
ATOM   1218  C   TRP    82      -3.065 -12.407  -7.679  0.597300
ATOM   1219  O   TRP    82      -3.949 -12.749  -8.464 -0.567900
ATOM   1220  N   PRO    83      -2.584 -13.228  -6.727 -0.254800
ATOM   1221  CD  PRO    83      -1.490 -12.980  -5.775  0.019200
ATOM   1222  HD2 PRO    83      -1.876 -12.477  -4.889  0.039100
ATOM   1223  HD3 PRO    83      -0.654 -12.433  -6.211  0.039100
ATOM   1224  CG  PRO    83      -1.035 -14.363  -5.423  0.018900
ATOM   1225  HG2 PRO    83      -0.622 -14.402  -4.416  0.021300
ATOM   1226  HG3 PRO    83      -0.272 -14.669  -6.140  0.021300
ATOM   1227  CB  PRO    83      -2.220 -15.267  -5.582 -0.007000
ATOM   1228  HB2 PRO    83      -2.737 -15.362  -4.628  0.025300
ATOM   1229  HB3 PRO    83      -1.901 -16.246  -5.930  0.025300
ATOM   1230  CA  PRO    83      -3.122 -14.592  -6.627 -0.026600
ATOM   1231  HA  PRO    83      -3.026 -15.095  -7.589  0.064100
ATOM   1232  C   PRO    83      -4.568 -14.619  -6.147  0.589600
ATOM   1233  O   PRO    83      -4.895 -13.977  -5.146 -0.574800
ATOM   1234  N   ASP    84      -5.420 -15.369  -6.839 -0.516300
ATOM   1235  H   ASP    84      -5.087 -15.835  -7.674  0.293600
ATOM   1236  CA  ASP    84      -6.813 -15.500  -6.419  0.038100
ATOM   1237  HA  ASP    84      -7.301 -14.528  -6.493  0.088000
ATOM   1238  CB  ASP    84      -7.554 -16.483  -7.325 -0.030300
ATOM   1239  HB2 ASP    84      -7.079 -17.460  -7.266 -0.012200
ATOM   1240  HB3 ASP    84      -8.580 -16.585  -6.970 -0.012200
ATOM   1241  CG  ASP    84      -7.578 -16.033  -8.771  0.799400
ATOM   1242  OD1 ASP    84      -8.296 -15.068  -9.077 -0.801400
ATOM   1243  OD2 ASP    84      -6.894 -16.655  -9.610 -0.801400
ATOM   1244  C   ASP    84      -6.935 -15.951  -4.967  0.536600
ATOM   1245  O   ASP    84      -7.830 -15.513  -4.237 -0.581900
ATOM   1246  N   SER    85      -6.039 -16.834  -4.545 -0.415700
ATOM   1247  H   SER    85      -5.345 -17.190  -5.192  0.271900
ATOM   1248  CA  SER    85      -6.115 -17.381  -3.193 -0.024900
ATOM   1249  HA  SER    85      -7.107 -17.799  -3.055  0.084300
ATOM   1250  CB  SER    85      -5.094 -18.509  -3.021  0.211700
ATOM   1251  HB2 SER    85      -5.284 -19.001  -2.072  0.035200
ATOM   1252  HB3 SER    85      -5.202 -19.244  -3.815  0.035200
ATOM   1253  OG  SER    85      -3.771 -18.000  -3.022 -0.654600
ATOM   1254  HG  SER    85      -3.142 -18.746  -2.928  0.427500
ATOM   1255  C   SER    85      -5.896 -16.332  -2.103  0.597300
ATOM   1256  O   SER    85      -6.318 -16.527  -0.964 -0.567900
ATOM   1257  N   HID    86      -5.224 -15.236  -2.452 -0.320320
ATOM   1258  H   HID    86      -5.019 -15.087  -3.438  0.271900
ATOM   1259  CA  HID    86      -4.806 -14.215  -1.494 -0.118334
ATOM   1260  HA  HID    86      -4.598 -14.710  -0.539  0.056922
ATOM   1261  CB  HID    86      -3.507 -13.536  -1.999 -0.039049
ATOM   1262  HB2 HID    86      -3.651 -13.304  -3.073  0.075218
ATOM   1263  HB3 HID    86      -3.382 -12.571  -1.479  0.075218
ATOM   1264  CG  HID    86      -2.240 -14.288  -1.753  0.012200
ATOM   1265  ND1 HID    86      -1.981 -15.645  -1.907 -0.092886
ATOM   1266  HD1 HID    86      -2.662 -16.381  -2.130  0.308191
ATOM   1267  CE1 HID    86      -0.656 -15.859  -1.658 -0.027282
ATOM   1268  HE1 HID    86      -0.176 -16.838  -1.689  0.169289
ATOM   1269  NE2 HID    86      -0.054 -14.707  -1.372 -0.233073
ATOM   1270  CD2 HID    86      -1.024 -13.731  -1.412 -0.105789
ATOM   1271  HD2 HID    86      -0.796 -12.687  -1.191  0.097885
ATOM   1272  C   HID    86      -5.936 -13.207  -1.228  0.692680
ATOM   1273  O   HID    86      -5.772 -11.999  -1.457 -0.567900
ATOM   1274  N   HIP    87      -7.065 -13.709  -0.736 -0.347900
ATOM   1275  H   HIP    87      -7.141 -14.716  -0.653  0.274700
ATOM   1276  CA  HIP    87      -8.248 -12.888  -0.517 -0.135400
ATOM   1277  HA  HIP    87      -8.495 -12.355  -1.427  0.121200
ATOM   1278  CB  HIP    87      -9.441 -13.768  -0.143 -0.041400
ATOM   1279  HB2 HIP    87      -9.206 -14.314   0.772  0.081000
ATOM   1280  HB3 HIP    87     -10.280 -13.129   0.079  0.081000
ATOM   1281  CG  HIP    87      -9.816 -14.760  -1.190 -0.001200
ATOM   1282  ND1 HIP    87     -10.433 -14.406  -2.370 -0.151300
ATOM   1283  HD1 HIP    87     -10.680 -13.458  -2.688  0.386600
ATOM   1284  CE1 HIP    87     -10.642 -15.493  -3.095 -0.017000
ATOM   1285  HE1 HIP    87     -11.017 -15.495  -4.112  0.268100
ATOM   1286  NE2 HIP    87     -10.202 -16.538  -2.417 -0.171800
ATOM   1287  HE2 HIP    87     -10.196 -17.510  -2.741  0.391100
ATOM   1288  CD2 HIP    87      -9.678 -16.106  -1.223 -0.114100
ATOM   1289  HD2 HIP    87      -9.230 -16.735  -0.463  0.231700
ATOM   1290  C   HIP    87      -8.066 -11.901   0.623  0.734100
ATOM   1291  O   HIP    87      -7.565 -12.257   1.696 -0.589400
ATOM   1292  N   GLY    88      -8.529 -10.675   0.418 -0.415700
ATOM   1293  H   GLY    88      -8.815 -10.373  -0.509  0.271900
ATOM   1294  CA  GLY    88      -8.564  -9.739   1.520 -0.025200
ATOM   1295  HA2 GLY    88      -9.342 -10.060   2.211  0.069800
ATOM   1296  HA3 GLY    88      -7.646  -9.787   2.057  0.069800
ATOM   1297  C   GLY    88      -8.894  -8.328   1.097  0.597300
ATOM   1298  O   GLY    88      -9.126  -8.055  -0.084 -0.567900
ATOM   1299  N   PRO    89      -8.899  -7.409   2.068 -0.254800
ATOM   1300  CD  PRO    89      -8.602  -7.645   3.494  0.019200
ATOM   1301  HD2 PRO    89      -7.698  -8.218   3.663  0.039100
ATOM   1302  HD3 PRO    89      -9.456  -8.134   3.965  0.039100
ATOM   1303  CG  PRO    89      -8.447  -6.243   4.043  0.018900
ATOM   1304  HG2 PRO    89      -7.435  -5.882   3.863  0.021300
ATOM   1305  HG3 PRO    89      -8.680  -6.188   5.105  0.021300
ATOM   1306  CB  PRO    89      -9.404  -5.430   3.220 -0.007000
ATOM   1307  HB2 PRO    89      -9.167  -4.366   3.256  0.025300
ATOM   1308  HB3 PRO    89     -10.417  -5.595   3.586  0.025300
ATOM   1309  CA  PRO    89      -9.263  -6.015   1.806 -0.026600
ATOM   1310  HA  PRO    89     -10.209  -5.971   1.269  0.064100
ATOM   1311  C   PRO    89      -8.185  -5.247   1.036  0.589600
ATOM   1312  O   PRO    89      -7.004  -5.635   1.034 -0.574800
ATOM   1313  N   VAL    90      -8.602  -4.168   0.386 -0.415700
ATOM   1314  H   VAL    90      -9.580  -3.907   0.469  0.271900
ATOM   1315  CA  VAL    90      -7.678  -3.215  -0.221 -0.087500
ATOM   1316  HA  VAL    90      -6.650  -3.511  -0.035  0.096900
ATOM   1317  CB  VAL    90      -7.883  -3.084  -1.747  0.298500
ATOM   1318  HB  VAL    90      -8.917  -2.796  -1.938 -0.029700
ATOM   1319  CG1 VAL    90      -6.980  -1.990  -2.312 -0.319200
ATOM   1320 1HG1 VAL    90      -5.944  -2.175  -2.026  0.079100
ATOM   1321 2HG1 VAL    90      -7.047  -1.995  -3.397  0.079100
ATOM   1322 3HG1 VAL    90      -7.286  -1.008  -1.955  0.079100
ATOM   1323  CG2 VAL    90      -7.633  -4.417  -2.447 -0.319200
ATOM   1324 1HG2 VAL    90      -6.599  -4.714  -2.296  0.079100
ATOM   1325 2HG2 VAL    90      -8.277  -5.193  -2.044  0.079100
ATOM   1326 3HG2 VAL    90      -7.832  -4.318  -3.515  0.079100
ATOM   1327  C   VAL    90      -7.957  -1.873   0.454  0.597300
ATOM   1328  O   VAL    90      -9.105  -1.419   0.501 -0.567900
ATOM   1329  N   ILE    91      -6.914  -1.248   0.990 -0.415700
ATOM   1330  H   ILE    91      -5.980  -1.642   0.879  0.271900
ATOM   1331  CA  ILE    91      -7.093  -0.089   1.855 -0.059700
ATOM   1332  HA  ILE    91      -8.105   0.303   1.755  0.086900
ATOM   1333  CB  ILE    91      -6.875  -0.460   3.344  0.130300
ATOM   1334  HB  ILE    91      -5.808  -0.634   3.500  0.018700
ATOM   1335  CG2 ILE    91      -7.323   0.679   4.268 -0.320400
ATOM   1336 1HG2 ILE    91      -8.386   0.874   4.127  0.088200
ATOM   1337 2HG2 ILE    91      -7.136   0.416   5.307  0.088200
ATOM   1338 3HG2 ILE    91      -6.762   1.589   4.061  0.088200
ATOM   1339  CG1 ILE    91      -7.620  -1.759   3.682 -0.043000
ATOM   1340 2HG1 ILE    91      -8.695  -1.615   3.564  0.023600
ATOM   1341 3HG1 ILE    91      -7.304  -2.564   3.021  0.023600
ATOM   1342  CD1 ILE    91      -7.328  -2.281   5.089 -0.066000
ATOM   1343 1HD1 ILE    91      -6.251  -2.344   5.248  0.018600
ATOM   1344 2HD1 ILE    91      -7.775  -1.636   5.844  0.018600
ATOM   1345 3HD1 ILE    91      -7.754  -3.278   5.199  0.018600
ATOM   1346  C   ILE    91      -6.140   1.023   1.422  0.597300
ATOM   1347  O   ILE    91      -5.015   0.756   0.999 -0.567900
ATOM   1348  N   ASN    92      -6.595   2.268   1.523 -0.415700
ATOM   1349  H   ASN    92      -7.531   2.437   1.880  0.271900
ATOM   1350  CA  ASN    92      -5.802   3.402   1.069  0.014300
ATOM   1351  HA  ASN    92      -4.774   3.089   0.876  0.104800
ATOM   1352  CB  ASN    92      -6.372   3.941  -0.238 -0.204100
ATOM   1353  HB2 ASN    92      -7.425   4.164  -0.111  0.079700
ATOM   1354  HB3 ASN    92      -5.863   4.869  -0.497  0.079700
ATOM   1355  CG  ASN    92      -6.164   2.986  -1.382  0.713000
ATOM   1356  OD1 ASN    92      -5.086   2.946  -1.968 -0.593100
ATOM   1357  ND2 ASN    92      -7.184   2.197  -1.697 -0.919100
ATOM   1358 1HD2 ASN    92      -8.040   2.169  -1.151  0.419600
ATOM   1359 2HD2 ASN    92      -7.076   1.563  -2.469  0.419600
ATOM   1360  C   ASN    92      -5.740   4.515   2.100  0.597300
ATOM   1361  O   ASN    92      -6.768   4.897   2.656 -0.567900
ATOM   1362  N   TYR    93      -4.534   5.031   2.334 -0.415700
ATOM   1363  H   TYR    93      -3.737   4.652   1.832  0.271900
ATOM   1364  CA  TYR    93      -4.292   6.085   3.322 -0.001400
ATOM   1365  HA  TYR    93      -5.235   6.480   3.685  0.087600
ATOM   1366  CB  TYR    93      -3.464   5.542   4.486 -0.015200
ATOM   1367  HB2 TYR    93      -2.477   5.280   4.142  0.029500
ATOM   1368  HB3 TYR    93      -3.346   6.372   5.175  0.029500
ATOM   1369  CG  TYR    93      -4.044   4.370   5.252 -0.001100
ATOM   1370  CD1 TYR    93      -3.807   3.058   4.849 -0.190600
ATOM   1371  HD1 TYR    93      -3.259   2.876   3.934  0.169900
ATOM   1372  CE1 TYR    93      -4.321   1.988   5.563 -0.234100
ATOM   1373  HE1 TYR    93      -4.175   0.976   5.212  0.165600
ATOM   1374  CZ  TYR    93      -5.062   2.224   6.706  0.322600
ATOM   1375  OH  TYR    93      -5.569   1.166   7.427 -0.557900
ATOM   1376  HH  TYR    93      -5.137   0.325   7.187  0.399200
ATOM   1377  CE2 TYR    93      -5.297   3.519   7.130 -0.234100
ATOM   1378  HE2 TYR    93      -5.872   3.696   8.019  0.165600
ATOM   1379  CD2 TYR    93      -4.781   4.577   6.413 -0.190600
ATOM   1380  HD2 TYR    93      -4.945   5.583   6.768  0.169900
ATOM   1381  C   TYR    93      -3.462   7.202   2.712  0.597300
ATOM   1382  O   TYR    93      -2.662   6.958   1.807 -0.567900
ATOM   1383  N   LEU    94      -3.632   8.416   3.230 -0.415700
ATOM   1384  H   LEU    94      -4.328   8.553   3.959  0.271900
ATOM   1385  CA  LEU    94      -2.735   9.524   2.916 -0.051800
ATOM   1386  HA  LEU    94      -1.959   9.198   2.235  0.092200
ATOM   1387  CB  LEU    94      -3.500  10.692   2.274 -0.110200
ATOM   1388  HB2 LEU    94      -4.314  10.959   2.949  0.045700
ATOM   1389  HB3 LEU    94      -2.830  11.548   2.226  0.045700
ATOM   1390  CG  LEU    94      -4.091  10.497   0.870  0.353100
ATOM   1391  HG  LEU    94      -4.745   9.628   0.896 -0.036100
ATOM   1392  CD1 LEU    94      -4.918  11.713   0.467 -0.412100
ATOM   1393 1HD1 LEU    94      -4.275  12.591   0.394  0.100000
ATOM   1394 2HD1 LEU    94      -5.390  11.535  -0.497  0.100000
ATOM   1395 3HD1 LEU    94      -5.686  11.897   1.216  0.100000
ATOM   1396  CD2 LEU    94      -2.996  10.246  -0.172 -0.412100
ATOM   1397 1HD2 LEU    94      -2.515   9.298   0.037  0.100000
ATOM   1398 2HD2 LEU    94      -3.436  10.197  -1.167  0.100000
ATOM   1399 3HD2 LEU    94      -2.258  11.047  -0.144  0.100000
ATOM   1400  C   LEU    94      -2.094  10.005   4.208  0.597300
ATOM   1401  O   LEU    94      -2.728   9.973   5.265 -0.567900
ATOM   1402  N   ALA    95      -0.838  10.432   4.130 -0.415700
ATOM   1403  H   ALA    95      -0.327  10.319   3.260  0.271900
ATOM   1404  CA  ALA    95      -0.193  11.132   5.242  0.033700
ATOM   1405  HA  ALA    95      -0.949  11.413   5.973  0.082300
ATOM   1406  CB  ALA    95       0.816  10.228   5.939 -0.182500
ATOM   1407  HB1 ALA    95       1.532   9.836   5.215  0.060300
ATOM   1408  HB2 ALA    95       1.348  10.799   6.702  0.060300
ATOM   1409  HB3 ALA    95       0.304   9.405   6.426  0.060300
ATOM   1410  C   ALA    95       0.495  12.382   4.708  0.597300
ATOM   1411  O   ALA    95       1.197  12.318   3.700 -0.567900
ATOM   1412  N   PRO    96       0.289  13.531   5.367 -0.254800
ATOM   1413  CD  PRO    96      -0.502  13.768   6.586  0.019200
ATOM   1414  HD2 PRO    96      -0.252  13.055   7.370  0.039100
ATOM   1415  HD3 PRO    96      -1.566  13.743   6.352  0.039100
ATOM   1416  CG  PRO    96      -0.090  15.151   6.998  0.018900
ATOM   1417  HG2 PRO    96       0.775  15.081   7.655  0.021300
ATOM   1418  HG3 PRO    96      -0.897  15.676   7.509  0.021300
ATOM   1419  CB  PRO    96       0.325  15.851   5.746 -0.007000
ATOM   1420  HB2 PRO    96       1.030  16.658   5.952  0.025300
ATOM   1421  HB3 PRO    96      -0.554  16.253   5.243  0.025300
ATOM   1422  CA  PRO    96       0.933  14.753   4.869 -0.026600
ATOM   1423  HA  PRO    96       0.694  14.932   3.820  0.064100
ATOM   1424  C   PRO    96       2.443  14.702   5.064  0.589600
ATOM   1425  O   PRO    96       2.903  14.209   6.097 -0.574800
ATOM   1426  N   CYX    97       3.196  15.196   4.085 -0.415700
ATOM   1427  H   CYX    97       2.759  15.536   3.237  0.271900
ATOM   1428  CA  CYX    97       4.650  15.257   4.197  0.042900
ATOM   1429  HA  CYX    97       5.002  14.432   4.820  0.076600
ATOM   1430  CB  CYX    97       5.297  15.102   2.825 -0.079000
ATOM   1431  HB2 CYX    97       4.920  15.887   2.169  0.091000
ATOM   1432  HB3 CYX    97       6.379  15.218   2.907  0.091000
ATOM   1433  SG  CYX    97       4.916  13.503   2.101 -0.108100
ATOM   1434  C   CYX    97       5.137  16.544   4.843  0.597300
ATOM   1435  O   CYX    97       6.276  16.610   5.317 -0.567900
ATOM   1436  N   ASN    98       4.280  17.564   4.846 -0.415700
ATOM   1437  H   ASN    98       3.352  17.441   4.456  0.271900
ATOM   1438  CA  ASN    98       4.625  18.852   5.435  0.014300
ATOM   1439  HA  ASN    98       3.897  19.591   5.102  0.104800
ATOM   1440  CB  ASN    98       4.579  18.750   6.959 -0.204100
ATOM   1441  HB2 ASN    98       5.311  18.025   7.313  0.079700
ATOM   1442  HB3 ASN    98       4.826  19.713   7.395  0.079700
ATOM   1443  CG  ASN    98       3.201  18.383   7.463  0.713000
ATOM   1444  OD1 ASN    98       2.214  19.026   7.102 -0.593100
ATOM   1445  ND2 ASN    98       3.117  17.331   8.277 -0.919100
ATOM   1446 1HD2 ASN    98       3.977  16.933   8.639  0.419600
ATOM   1447 2HD2 ASN    98       2.222  17.095   8.666  0.419600
ATOM   1448  C   ASN    98       5.989  19.319   4.939  0.597300
ATOM   1449  O   ASN    98       6.836  19.752   5.716 -0.567900
ATOM   1450  N   GLY    99       6.178  19.224   3.626 -0.415700
ATOM   1451  H   GLY    99       5.409  18.936   3.024  0.271900
ATOM   1452  CA  GLY    99       7.456  19.484   2.989 -0.025200
ATOM   1453  HA2 GLY    99       7.498  20.508   2.621  0.069800
ATOM   1454  HA3 GLY    99       8.269  19.327   3.697  0.069800
ATOM   1455  C   GLY    99       7.641  18.522   1.830  0.597300
ATOM   1456  O   GLY    99       6.667  17.979   1.311 -0.567900
ATOM   1457  N   ASP   100       8.890  18.316   1.422 -0.516300
ATOM   1458  H   ASP   100       9.636  18.877   1.812  0.293600
ATOM   1459  CA  ASP   100       9.220  17.366   0.360  0.038100
ATOM   1460  HA  ASP   100       8.560  17.548  -0.488  0.088000
ATOM   1461  CB  ASP   100      10.674  17.582  -0.078 -0.030300
ATOM   1462  HB2 ASP   100      10.829  18.652  -0.227 -0.012200
ATOM   1463  HB3 ASP   100      11.358  17.251   0.705 -0.012200
ATOM   1464  CG  ASP   100      11.017  16.877  -1.382  0.799400
ATOM   1465  OD1 ASP   100      10.300  15.940  -1.790 -0.801400
ATOM   1466  OD2 ASP   100      12.026  17.271  -2.004 -0.801400
ATOM   1467  C   ASP   100       9.039  15.939   0.864  0.536600
ATOM   1468  O   ASP   100       9.638  15.556   1.863 -0.581900
ATOM   1469  N   CYX   101       8.216  15.151   0.179 -0.415700
ATOM   1470  H   CYX   101       7.715  15.521  -0.618  0.271900
ATOM   1471  CA  CYX   101       7.999  13.770   0.602  0.042900
ATOM   1472  HA  CYX   101       7.655  13.770   1.629  0.076600
ATOM   1473  CB  CYX   101       6.915  13.084  -0.239 -0.079000
ATOM   1474  HB2 CYX   101       7.137  13.200  -1.301  0.091000
ATOM   1475  HB3 CYX   101       6.932  12.020  -0.002  0.091000
ATOM   1476  SG  CYX   101       5.237  13.670   0.095 -0.108100
ATOM   1477  C   CYX   101       9.294  12.966   0.546  0.597300
ATOM   1478  O   CYX   101       9.449  11.976   1.264 -0.567900
ATOM   1479  N   SER   102      10.220  13.388  -0.311 -0.415700
ATOM   1480  H   SER   102      10.053  14.226  -0.860  0.271900
ATOM   1481  CA  SER   102      11.445  12.623  -0.514 -0.024900
ATOM   1482  HA  SER   102      11.170  11.584  -0.692  0.084300
ATOM   1483  CB  SER   102      12.196  13.108  -1.762  0.211700
ATOM   1484  HB2 SER   102      12.976  12.382  -1.997  0.035200
ATOM   1485  HB3 SER   102      11.512  13.164  -2.609  0.035200
ATOM   1486  OG  SER   102      12.813  14.365  -1.539 -0.654600
ATOM   1487  HG  SER   102      12.135  15.049  -1.670  0.427500
ATOM   1488  C   SER   102      12.361  12.636   0.714  0.597300
ATOM   1489  O   SER   102      13.259  11.803   0.827 -0.567900
ATOM   1490  N   THR   103      12.127  13.566   1.639 -0.415700
ATOM   1491  H   THR   103      11.409  14.267   1.492  0.271900
ATOM   1492  CA  THR   103      12.984  13.681   2.818 -0.038900
ATOM   1493  HA  THR   103      13.779  12.937   2.790  0.100700
ATOM   1494  CB  THR   103      13.670  15.059   2.876  0.365400
ATOM   1495  HB  THR   103      14.328  15.103   3.744  0.004300
ATOM   1496  CG2 THR   103      14.508  15.293   1.626 -0.243800
ATOM   1497 1HG2 THR   103      13.855  15.513   0.784  0.064200
ATOM   1498 2HG2 THR   103      15.168  16.140   1.792  0.064200
ATOM   1499 3HG2 THR   103      15.102  14.413   1.402  0.064200
ATOM   1500  OG1 THR   103      12.674  16.083   2.976 -0.676100
ATOM   1501  HG1 THR   103      13.140  16.942   2.913  0.410200
ATOM   1502  C   THR   103      12.243  13.442   4.133  0.597300
ATOM   1503  O   THR   103      12.739  13.801   5.204 -0.567900
ATOM   1504  N   VAL   104      11.062  12.836   4.071 -0.415700
ATOM   1505  H   VAL   104      10.683  12.542   3.181  0.271900
ATOM   1506  CA  VAL   104      10.299  12.629   5.301 -0.087500
ATOM   1507  HA  VAL   104      10.309  13.557   5.876  0.096900
ATOM   1508  CB  VAL   104       8.828  12.263   5.038  0.298500
ATOM   1509  HB  VAL   104       8.312  12.155   5.991 -0.029700
ATOM   1510  CG1 VAL   104       8.125  13.361   4.273 -0.319200
ATOM   1511 1HG1 VAL   104       7.135  13.023   3.974  0.079100
ATOM   1512 2HG1 VAL   104       8.017  14.234   4.911  0.079100
ATOM   1513 3HG1 VAL   104       8.703  13.637   3.399  0.079100
ATOM   1514  CG2 VAL   104       8.724  10.917   4.309 -0.319200
ATOM   1515 1HG2 VAL   104       7.697  10.756   3.982  0.079100
ATOM   1516 2HG2 VAL   104       9.380  10.879   3.445  0.079100
ATOM   1517 3HG2 VAL   104       8.990  10.103   4.982  0.079100
ATOM   1518  C   VAL   104      10.907  11.533   6.165  0.597300
ATOM   1519  O   VAL   104      11.596  10.639   5.662 -0.567900
ATOM   1520  N   ASP   105      10.652  11.629   7.468 -0.516300
ATOM   1521  H   ASP   105      10.114  12.426   7.787  0.293600
ATOM   1522  CA  ASP   105      10.918  10.556   8.415  0.038100
ATOM   1523  HA  ASP   105      11.771   9.951   8.101  0.088000
ATOM   1524  CB  ASP   105      11.198  11.164   9.793 -0.030300
ATOM   1525  HB2 ASP   105      12.081  11.795   9.735 -0.012200
ATOM   1526  HB3 ASP   105      10.364  11.806  10.083 -0.012200
ATOM   1527  CG  ASP   105      11.401  10.118  10.881  0.799400
ATOM   1528  OD1 ASP   105      11.176   8.919  10.628 -0.801400
ATOM   1529  OD2 ASP   105      11.767  10.511  12.010 -0.801400
ATOM   1530  C   ASP   105       9.659   9.702   8.458  0.536600
ATOM   1531  O   ASP   105       8.647  10.123   9.017 -0.581900
ATOM   1532  N   LYS   106       9.706   8.510   7.866 -0.347900
ATOM   1533  H   LYS   106      10.548   8.237   7.356  0.274700
ATOM   1534  CA  LYS   106       8.504   7.692   7.740 -0.240000
ATOM   1535  HA  LYS   106       7.772   8.272   7.180  0.142600
ATOM   1536  CB  LYS   106       8.789   6.406   6.953 -0.009400
ATOM   1537  HB2 LYS   106       7.847   5.922   6.697  0.036200
ATOM   1538  HB3 LYS   106       9.284   6.702   6.032  0.036200
ATOM   1539  CG  LYS   106       9.702   5.412   7.661  0.018700
ATOM   1540  HG2 LYS   106      10.643   5.898   7.919  0.010300
ATOM   1541  HG3 LYS   106       9.226   5.058   8.574  0.010300
ATOM   1542  CD  LYS   106       9.996   4.209   6.764 -0.047900
ATOM   1543  HD2 LYS   106       9.054   3.776   6.423  0.062100
ATOM   1544  HD3 LYS   106      10.562   4.554   5.897  0.062100
ATOM   1545  CE  LYS   106      10.805   3.131   7.476 -0.014300
ATOM   1546  HE2 LYS   106      11.758   3.567   7.795  0.113500
ATOM   1547  HE3 LYS   106      10.262   2.806   8.366  0.113500
ATOM   1548  NZ  LYS   106      11.066   1.961   6.587 -0.385400
ATOM   1549  HZ1 LYS   106      11.621   2.234   5.782  0.340000
ATOM   1550  HZ2 LYS   106      11.616   1.253   7.077  0.340000
ATOM   1551  HZ3 LYS   106      10.195   1.524   6.300  0.340000
ATOM   1552  C   LYS   106       7.856   7.356   9.083  0.734100
ATOM   1553  O   LYS   106       6.649   7.128   9.148 -0.589400
ATOM   1554  N   THR   107       8.656   7.322  10.147 -0.415700
ATOM   1555  H   THR   107       9.627   7.605  10.044  0.271900
ATOM   1556  CA  THR   107       8.146   6.973  11.475 -0.038900
ATOM   1557  HA  THR   107       7.522   6.085  11.389  0.100700
ATOM   1558  CB  THR   107       9.282   6.629  12.475  0.365400
ATOM   1559  HB  THR   107       8.839   6.212  13.380  0.004300
ATOM   1560  CG2 THR   107      10.237   5.596  11.881 -0.243800
ATOM   1561 1HG2 THR   107      10.714   5.975  10.979  0.064200
ATOM   1562 2HG2 THR   107      11.014   5.361  12.607  0.064200
ATOM   1563 3HG2 THR   107       9.692   4.681  11.651  0.064200
ATOM   1564  OG1 THR   107      10.005   7.817  12.834 -0.676100
ATOM   1565  HG1 THR   107      10.370   8.243  12.028  0.410200
ATOM   1566  C   THR   107       7.272   8.069  12.079  0.597300
ATOM   1567  O   THR   107       6.595   7.845  13.087 -0.567900
ATOM   1568  N   GLN   108       7.283   9.247  11.460 -0.415700
ATOM   1569  H   GLN   108       7.888   9.399  10.660  0.271900
ATOM   1570  CA  GLN   108       6.495  10.374  11.953 -0.003100
ATOM   1571  HA  GLN   108       6.138  10.173  12.965  0.085000
ATOM   1572  CB  GLN   108       7.356  11.636  12.021 -0.003600
ATOM   1573  HB2 GLN   108       7.723  11.879  11.026  0.017100
ATOM   1574  HB3 GLN   108       6.731  12.456  12.375  0.017100
ATOM   1575  CG  GLN   108       8.536  11.513  12.959 -0.064500
ATOM   1576  HG2 GLN   108       8.167  11.205  13.937  0.035200
ATOM   1577  HG3 GLN   108       9.224  10.751  12.602  0.035200
ATOM   1578  CD  GLN   108       9.288  12.815  13.114  0.695100
ATOM   1579  OE1 GLN   108       9.376  13.614  12.181 -0.608600
ATOM   1580  NE2 GLN   108       9.826  13.044  14.303 -0.940700
ATOM   1581 1HE2 GLN   108       9.630  12.414  15.079  0.425100
ATOM   1582 2HE2 GLN   108      10.103  13.997  14.490  0.425100
ATOM   1583  C   GLN   108       5.249  10.640  11.107  0.597300
ATOM   1584  O   GLN   108       4.433  11.504  11.444 -0.567900
ATOM   1585  N   LEU   109       5.105   9.906  10.007 -0.415700
ATOM   1586  H   LEU   109       5.826   9.248   9.753  0.271900
ATOM   1587  CA  LEU   109       3.938  10.061   9.146 -0.051800
ATOM   1588  HA  LEU   109       3.868  11.108   8.862  0.092200
ATOM   1589  CB  LEU   109       4.087   9.222   7.871 -0.110200
ATOM   1590  HB2 LEU   109       4.318   8.200   8.167  0.045700
ATOM   1591  HB3 LEU   109       3.119   9.186   7.371  0.045700
ATOM   1592  CG  LEU   109       5.125   9.674   6.843  0.353100
ATOM   1593  HG  LEU   109       6.074   9.839   7.351 -0.036100
ATOM   1594  CD1 LEU   109       5.340   8.569   5.814 -0.412100
ATOM   1595 1HD1 LEU   109       4.411   8.397   5.268  0.100000
ATOM   1596 2HD1 LEU   109       6.114   8.872   5.109  0.100000
ATOM   1597 3HD1 LEU   109       5.644   7.644   6.302  0.100000
ATOM   1598  CD2 LEU   109       4.707  10.964   6.153 -0.412100
ATOM   1599 1HD2 LEU   109       4.641  11.773   6.882  0.100000
ATOM   1600 2HD2 LEU   109       5.454  11.243   5.411  0.100000
ATOM   1601 3HD2 LEU   109       3.744  10.845   5.660  0.100000
ATOM   1602  C   LEU   109       2.651   9.681   9.880  0.597300
ATOM   1603  O   LEU   109       2.572   8.635  10.538 -0.567900
ATOM   1604  N   GLU   110       1.647  10.543   9.767 -0.516300
ATOM   1605  H   GLU   110       1.815  11.423   9.284  0.293600
ATOM   1606  CA  GLU   110       0.354  10.305  10.392  0.039700
ATOM   1607  HA  GLU   110       0.389   9.394  10.992  0.110500
ATOM   1608  CB  GLU   110      -0.004  11.440  11.354  0.056000
ATOM   1609  HB2 GLU   110      -0.055  12.364  10.785 -0.017300
ATOM   1610  HB3 GLU   110      -0.973  11.224  11.802 -0.017300
ATOM   1611  CG  GLU   110       1.042  11.593  12.457  0.013600
ATOM   1612  HG2 GLU   110       1.189  10.622  12.932 -0.042500
ATOM   1613  HG3 GLU   110       1.982  11.907  12.009 -0.042500
ATOM   1614  CD  GLU   110       0.674  12.598  13.536  0.805400
ATOM   1615  OE1 GLU   110      -0.469  13.106  13.545 -0.818800
ATOM   1616  OE2 GLU   110       1.543  12.877  14.389 -0.818800
ATOM   1617  C   GLU   110      -0.697  10.096   9.308  0.536600
ATOM   1618  O   GLU   110      -1.125  11.039   8.629 -0.581900
ATOM   1619  N   PHE   111      -1.079   8.834   9.135 -0.415700
ATOM   1620  H   PHE   111      -0.710   8.114   9.746  0.271900
ATOM   1621  CA  PHE   111      -1.944   8.405   8.043 -0.002400
ATOM   1622  HA  PHE   111      -1.734   9.012   7.168  0.097800
ATOM   1623  CB  PHE   111      -1.669   6.936   7.703 -0.034300
ATOM   1624  HB2 PHE   111      -1.790   6.338   8.607  0.029500
ATOM   1625  HB3 PHE   111      -2.410   6.581   7.000  0.029500
ATOM   1626  CG  PHE   111      -0.304   6.699   7.142  0.011800
ATOM   1627  CD1 PHE   111      -0.062   6.869   5.792 -0.125600
ATOM   1628  HD1 PHE   111      -0.862   7.178   5.133  0.133000
ATOM   1629  CE1 PHE   111       1.196   6.661   5.271 -0.170400
ATOM   1630  HE1 PHE   111       1.379   6.828   4.219  0.143000
ATOM   1631  CZ  PHE   111       2.230   6.271   6.097 -0.107200
ATOM   1632  HZ  PHE   111       3.221   6.124   5.689  0.129700
ATOM   1633  CE2 PHE   111       2.004   6.101   7.450 -0.170400
ATOM   1634  HE2 PHE   111       2.810   5.829   8.113  0.143000
ATOM   1635  CD2 PHE   111       0.743   6.319   7.967 -0.125600
ATOM   1636  HD2 PHE   111       0.571   6.189   9.026  0.133000
ATOM   1637  C   PHE   111      -3.409   8.542   8.390  0.597300
ATOM   1638  O   PHE   111      -3.822   8.192   9.498 -0.567900
ATOM   1639  N   PHE   112      -4.195   9.048   7.446 -0.415700
ATOM   1640  H   PHE   112      -3.791   9.378   6.573  0.271900
ATOM   1641  CA  PHE   112      -5.650   8.919   7.538 -0.002400
ATOM   1642  HA  PHE   112      -5.908   8.370   8.439  0.097800
ATOM   1643  CB  PHE   112      -6.356  10.280   7.664 -0.034300
ATOM   1644  HB2 PHE   112      -7.434  10.120   7.721  0.029500
ATOM   1645  HB3 PHE   112      -6.051  10.740   8.604  0.029500
ATOM   1646  CG  PHE   112      -6.055  11.235   6.547  0.011800
ATOM   1647  CD1 PHE   112      -4.980  12.106   6.634 -0.125600
ATOM   1648  HD1 PHE   112      -4.347  12.090   7.509  0.133000
ATOM   1649  CE1 PHE   112      -4.699  12.991   5.602 -0.170400
ATOM   1650  HE1 PHE   112      -3.858  13.662   5.690  0.143000
ATOM   1651  CZ  PHE   112      -5.511  13.027   4.479 -0.107200
ATOM   1652  HZ  PHE   112      -5.300  13.725   3.680  0.129700
ATOM   1653  CE2 PHE   112      -6.595  12.172   4.388 -0.170400
ATOM   1654  HE2 PHE   112      -7.230  12.209   3.515  0.143000
ATOM   1655  CD2 PHE   112      -6.864  11.283   5.420 -0.125600
ATOM   1656  HD2 PHE   112      -7.716  10.622   5.342  0.133000
ATOM   1657  C   PHE   112      -6.202   8.083   6.375  0.597300
ATOM   1658  O   PHE   112      -5.705   8.140   5.245 -0.567900
ATOM   1659  N   LYS   113      -7.224   7.291   6.673 -0.347900
ATOM   1660  H   LYS   113      -7.613   7.337   7.612  0.274700
ATOM   1661  CA  LYS   113      -7.791   6.359   5.710 -0.240000
ATOM   1662  HA  LYS   113      -6.997   5.886   5.130  0.142600
ATOM   1663  CB  LYS   113      -8.561   5.270   6.465 -0.009400
ATOM   1664  HB2 LYS   113      -7.867   4.753   7.126  0.036200
ATOM   1665  HB3 LYS   113      -9.310   5.751   7.096  0.036200
ATOM   1666  CG  LYS   113      -9.249   4.246   5.581  0.018700
ATOM   1667  HG2 LYS   113      -9.946   4.755   4.917  0.010300
ATOM   1668  HG3 LYS   113      -8.512   3.723   4.969  0.010300
ATOM   1669  CD  LYS   113     -10.041   3.244   6.413 -0.047900
ATOM   1670  HD2 LYS   113     -10.581   3.769   7.201  0.062100
ATOM   1671  HD3 LYS   113     -10.784   2.784   5.773  0.062100
ATOM   1672  CE  LYS   113      -9.164   2.166   7.034 -0.014300
ATOM   1673  HE2 LYS   113      -8.764   1.533   6.240  0.113500
ATOM   1674  HE3 LYS   113      -8.334   2.632   7.570  0.113500
ATOM   1675  NZ  LYS   113      -9.968   1.327   7.998 -0.385400
ATOM   1676  HZ1 LYS   113     -10.247   1.861   8.818  0.340000
ATOM   1677  HZ2 LYS   113     -10.824   1.011   7.530  0.340000
ATOM   1678  HZ3 LYS   113      -9.472   0.485   8.278  0.340000
ATOM   1679  C   LYS   113      -8.714   7.103   4.744  0.734100
ATOM   1680  O   LYS   113      -9.635   7.789   5.180 -0.589400
ATOM   1681  N   ILE   114      -8.448   7.000   3.441 -0.415700
ATOM   1682  H   ILE   114      -7.663   6.429   3.144  0.271900
ATOM   1683  CA  ILE   114      -9.291   7.670   2.447 -0.059700
ATOM   1684  HA  ILE   114      -9.987   8.341   2.951  0.086900
ATOM   1685  CB  ILE   114      -8.493   8.567   1.459  0.130300
ATOM   1686  HB  ILE   114      -9.212   8.992   0.755  0.018700
ATOM   1687  CG2 ILE   114      -7.833   9.741   2.190 -0.320400
ATOM   1688 1HG2 ILE   114      -7.009   9.392   2.814  0.088200
ATOM   1689 2HG2 ILE   114      -7.469  10.472   1.473  0.088200
ATOM   1690 3HG2 ILE   114      -8.572  10.231   2.823  0.088200
ATOM   1691  CG1 ILE   114      -7.472   7.755   0.665 -0.043000
ATOM   1692 2HG1 ILE   114      -6.619   7.517   1.303  0.023600
ATOM   1693 3HG1 ILE   114      -7.908   6.817   0.324  0.023600
ATOM   1694  CD1 ILE   114      -6.971   8.497  -0.580 -0.066000
ATOM   1695 1HD1 ILE   114      -6.607   9.489  -0.334  0.018600
ATOM   1696 2HD1 ILE   114      -6.162   7.927  -1.036  0.018600
ATOM   1697 3HD1 ILE   114      -7.785   8.593  -1.299  0.018600
ATOM   1698  C   ILE   114     -10.182   6.720   1.648  0.597300
ATOM   1699  O   ILE   114     -11.141   7.158   1.016 -0.567900
ATOM   1700  N   ALA   115      -9.883   5.425   1.688 -0.415700
ATOM   1701  H   ALA   115      -9.068   5.104   2.195  0.271900
ATOM   1702  CA  ALA   115     -10.738   4.432   1.042  0.033700
ATOM   1703  HA  ALA   115     -11.785   4.693   1.204  0.082300
ATOM   1704  CB  ALA   115     -10.480   4.378  -0.458 -0.182500
ATOM   1705  HB1 ALA   115     -11.151   3.653  -0.907  0.060300
ATOM   1706  HB2 ALA   115     -10.657   5.351  -0.915  0.060300
ATOM   1707  HB3 ALA   115      -9.464   4.061  -0.666  0.060300
ATOM   1708  C   ALA   115     -10.490   3.073   1.659  0.597300
ATOM   1709  O   ALA   115      -9.378   2.773   2.094 -0.567900
ATOM   1710  N   GLU   116     -11.530   2.254   1.697 -0.516300
ATOM   1711  H   GLU   116     -12.418   2.533   1.302  0.293600
ATOM   1712  CA  GLU   116     -11.396   0.882   2.174  0.039700
ATOM   1713  HA  GLU   116     -10.405   0.506   1.914  0.110500
ATOM   1714  CB  GLU   116     -11.542   0.808   3.696  0.056000
ATOM   1715  HB2 GLU   116     -11.353  -0.215   3.966 -0.017300
ATOM   1716  HB3 GLU   116     -10.770   1.428   4.142 -0.017300
ATOM   1717  CG  GLU   116     -12.916   1.213   4.200  0.013600
ATOM   1718  HG2 GLU   116     -13.136   2.230   3.869 -0.042500
ATOM   1719  HG3 GLU   116     -13.671   0.541   3.793 -0.042500
ATOM   1720  CD  GLU   116     -13.033   1.159   5.708  0.805400
ATOM   1721  OE1 GLU   116     -12.087   0.675   6.371 -0.818800
ATOM   1722  OE2 GLU   116     -14.078   1.603   6.233 -0.818800
ATOM   1723  C   GLU   116     -12.425  -0.007   1.491  0.536600
ATOM   1724  O   GLU   116     -13.575   0.381   1.292 -0.581900
ATOM   1725  N   SER   117     -11.993  -1.206   1.128 -0.415700
ATOM   1726  H   SER   117     -11.020  -1.462   1.269  0.271900
ATOM   1727  CA  SER   117     -12.871  -2.188   0.520 -0.024900
ATOM   1728  HA  SER   117     -13.910  -1.951   0.745  0.084300
ATOM   1729  CB  SER   117     -12.667  -2.194  -0.997  0.211700
ATOM   1730  HB2 SER   117     -12.832  -1.186  -1.374  0.035200
ATOM   1731  HB3 SER   117     -11.645  -2.489  -1.234  0.035200
ATOM   1732  OG  SER   117     -13.584  -3.057  -1.634 -0.654600
ATOM   1733  HG  SER   117     -14.469  -2.939  -1.215  0.427500
ATOM   1734  C   SER   117     -12.529  -3.543   1.123  0.597300
ATOM   1735  O   SER   117     -11.359  -3.864   1.270 -0.567900
ATOM   1736  N   GLY   118     -13.546  -4.330   1.470 -0.415700
ATOM   1737  H   GLY   118     -14.496  -4.067   1.234  0.271900
ATOM   1738  CA  GLY   118     -13.319  -5.562   2.210 -0.025200
ATOM   1739  HA2 GLY   118     -12.258  -5.775   2.314  0.069800
ATOM   1740  HA3 GLY   118     -13.718  -5.428   3.214  0.069800
ATOM   1741  C   GLY   118     -13.950  -6.792   1.599  0.597300
ATOM   1742  O   GLY   118     -13.583  -7.216   0.504 -0.567900
ATOM   1743  N   LEU   119     -14.889  -7.379   2.330 -0.415700
ATOM   1744  H   LEU   119     -15.160  -6.960   3.212  0.271900
ATOM   1745  CA  LEU   119     -15.611  -8.557   1.870 -0.051800
ATOM   1746  HA  LEU   119     -14.941  -9.187   1.282  0.092200
ATOM   1747  CB  LEU   119     -16.102  -9.364   3.074 -0.110200
ATOM   1748  HB2 LEU   119     -15.231  -9.725   3.622  0.045700
ATOM   1749  HB3 LEU   119     -16.654  -8.687   3.728  0.045700
ATOM   1750  CG  LEU   119     -17.011 -10.546   2.770  0.353100
ATOM   1751  HG  LEU   119     -17.907 -10.197   2.255 -0.036100
ATOM   1752  CD1 LEU   119     -16.302 -11.568   1.872 -0.412100
ATOM   1753 1HD1 LEU   119     -15.419 -11.947   2.380  0.100000
ATOM   1754 2HD1 LEU   119     -16.965 -12.415   1.692  0.100000
ATOM   1755 3HD1 LEU   119     -16.023 -11.136   0.915  0.100000
ATOM   1756  CD2 LEU   119     -17.442 -11.173   4.083 -0.412100
ATOM   1757 1HD2 LEU   119     -18.096 -12.022   3.889  0.100000
ATOM   1758 2HD2 LEU   119     -16.569 -11.531   4.627  0.100000
ATOM   1759 3HD2 LEU   119     -17.975 -10.443   4.689  0.100000
ATOM   1760  C   LEU   119     -16.782  -8.116   0.995  0.597300
ATOM   1761  O   LEU   119     -17.679  -7.408   1.460 -0.567900
ATOM   1762  N   ILE   120     -16.757  -8.499  -0.283 -0.415700
ATOM   1763  H   ILE   120     -16.042  -9.141  -0.610  0.271900
ATOM   1764  CA  ILE   120     -17.779  -8.024  -1.219 -0.059700
ATOM   1765  HA  ILE   120     -18.141  -7.048  -0.891  0.086900
ATOM   1766  CB  ILE   120     -17.222  -7.850  -2.653  0.130300
ATOM   1767  HB  ILE   120     -17.012  -8.831  -3.082  0.018700
ATOM   1768  CG2 ILE   120     -18.263  -7.175  -3.537 -0.320400
ATOM   1769 1HG2 ILE   120     -17.815  -6.890  -4.489  0.088200
ATOM   1770 2HG2 ILE   120     -19.083  -7.860  -3.752  0.088200
ATOM   1771 3HG2 ILE   120     -18.658  -6.281  -3.056  0.088200
ATOM   1772  CG1 ILE   120     -15.905  -7.068  -2.643 -0.043000
ATOM   1773 2HG1 ILE   120     -15.133  -7.676  -2.178  0.023600
ATOM   1774 3HG1 ILE   120     -15.592  -6.887  -3.670  0.023600
ATOM   1775  CD1 ILE   120     -15.977  -5.737  -1.900 -0.066000
ATOM   1776 1HD1 ILE   120     -16.770  -5.108  -2.303  0.018600
ATOM   1777 2HD1 ILE   120     -16.128  -5.895  -0.836  0.018600
ATOM   1778 3HD1 ILE   120     -15.026  -5.224  -2.031  0.018600
ATOM   1779  C   ILE   120     -19.006  -8.937  -1.297  0.597300
ATOM   1780  O   ILE   120     -20.144  -8.458  -1.372 -0.567900
ATOM   1781  N   ASN   121     -18.769 -10.245  -1.287 -0.415700
ATOM   1782  H   ASN   121     -17.809 -10.574  -1.225  0.271900
ATOM   1783  CA  ASN   121     -19.839 -11.236  -1.339  0.014300
ATOM   1784  HA  ASN   121     -20.699 -10.866  -0.778  0.104800
ATOM   1785  CB  ASN   121     -20.252 -11.512  -2.782 -0.204100
ATOM   1786  HB2 ASN   121     -20.647 -10.599  -3.228  0.079700
ATOM   1787  HB3 ASN   121     -19.382 -11.820  -3.358  0.079700
ATOM   1788  CG  ASN   121     -21.300 -12.605  -2.885  0.713000
ATOM   1789  OD1 ASN   121     -20.976 -13.783  -3.070 -0.593100
ATOM   1790  ND2 ASN   121     -22.563 -12.223  -2.752 -0.919100
ATOM   1791 1HD2 ASN   121     -22.785 -11.316  -2.347  0.419600
ATOM   1792 2HD2 ASN   121     -23.275 -12.941  -2.803  0.419600
ATOM   1793  C   ASN   121     -19.363 -12.523  -0.695  0.597300
ATOM   1794  O   ASN   121     -18.186 -12.874  -0.795 -0.567900
ATOM   1795  N   ASP   122     -20.267 -13.238  -0.035 -0.516300
ATOM   1796  H   ASP   122     -21.228 -12.928   0.054  0.293600
ATOM   1797  CA  ASP   122     -19.865 -14.469   0.632  0.038100
ATOM   1798  HA  ASP   122     -18.863 -14.759   0.319  0.088000
ATOM   1799  CB  ASP   122     -19.842 -14.274   2.155 -0.030300
ATOM   1800  HB2 ASP   122     -19.495 -13.262   2.371 -0.012200
ATOM   1801  HB3 ASP   122     -20.851 -14.364   2.559 -0.012200
ATOM   1802  CG  ASP   122     -18.888 -15.229   2.846  0.799400
ATOM   1803  OD1 ASP   122     -17.728 -15.332   2.398 -0.801400
ATOM   1804  OD2 ASP   122     -19.301 -15.887   3.826 -0.801400
ATOM   1805  C   ASP   122     -20.755 -15.652   0.273  0.536600
ATOM   1806  O   ASP   122     -20.894 -16.579   1.070 -0.581900
ATOM   1807  N   ASP   123     -21.351 -15.626  -0.920 -0.516300
ATOM   1808  H   ASP   123     -21.215 -14.820  -1.516  0.293600
ATOM   1809  CA  ASP   123     -22.220 -16.723  -1.357  0.038100
ATOM   1810  HA  ASP   123     -23.073 -16.805  -0.681  0.088000
ATOM   1811  CB  ASP   123     -22.722 -16.509  -2.790 -0.030300
ATOM   1812  HB2 ASP   123     -21.873 -16.358  -3.458 -0.012200
ATOM   1813  HB3 ASP   123     -23.244 -17.411  -3.114 -0.012200
ATOM   1814  CG  ASP   123     -23.687 -15.339  -2.924  0.799400
ATOM   1815  OD1 ASP   123     -24.106 -14.754  -1.898 -0.801400
ATOM   1816  OD2 ASP   123     -24.039 -15.015  -4.082 -0.801400
ATOM   1817  C   ASP   123     -21.454 -18.045  -1.305  0.536600
ATOM   1818  O   ASP   123     -22.015 -19.091  -0.973 -0.581900
ATOM   1819  N   ASN   124     -20.172 -17.985  -1.654 -0.415700
ATOM   1820  H   ASN   124     -19.786 -17.104  -1.966  0.271900
ATOM   1821  CA  ASN   124     -19.323 -19.171  -1.718  0.014300
ATOM   1822  HA  ASN   124     -19.829 -20.028  -1.272  0.104800
ATOM   1823  CB  ASN   124     -19.023 -19.530  -3.176 -0.204100
ATOM   1824  HB2 ASN   124     -18.534 -18.694  -3.669  0.079700
ATOM   1825  HB3 ASN   124     -18.351 -20.387  -3.200  0.079700
ATOM   1826  CG  ASN   124     -20.268 -19.890  -3.960  0.713000
ATOM   1827  OD1 ASN   124     -20.666 -19.019  -4.882 -0.593100
ATOM   1828  ND2 ASN   124     -20.858 -20.950  -3.751 -0.919100
ATOM   1829 1HD2 ASN   124     -20.539 -21.598  -3.040  0.419600
ATOM   1830 2HD2 ASN   124     -21.679 -21.180  -4.295  0.419600
ATOM   1831  C   ASN   124     -18.008 -18.962  -0.967  0.597300
ATOM   1832  O   ASN   124     -17.014 -18.543  -1.563 -0.567900
ATOM   1833  N   PRO   125     -17.996 -19.252   0.346 -0.254800
ATOM   1834  CD  PRO   125     -19.128 -19.692   1.174  0.019200
ATOM   1835  HD2 PRO   125     -19.375 -20.724   0.933  0.039100
ATOM   1836  HD3 PRO   125     -19.997 -19.043   1.060  0.039100
ATOM   1837  CG  PRO   125     -18.580 -19.599   2.581  0.018900
ATOM   1838  HG2 PRO   125     -19.037 -20.338   3.240  0.021300
ATOM   1839  HG3 PRO   125     -18.756 -18.594   2.968  0.021300
ATOM   1840  CB  PRO   125     -17.112 -19.816   2.441 -0.007000
ATOM   1841  HB2 PRO   125     -16.935 -20.886   2.353  0.025300
ATOM   1842  HB3 PRO   125     -16.560 -19.400   3.285  0.025300
ATOM   1843  CA  PRO   125     -16.771 -19.099   1.134 -0.026600
ATOM   1844  HA  PRO   125     -16.618 -18.042   1.336  0.064100
ATOM   1845  C   PRO   125     -15.606 -19.771   0.427  0.589600
ATOM   1846  O   PRO   125     -15.789 -20.862  -0.129 -0.574800
ATOM   1847  N   PRO   126     -14.414 -19.150   0.466 -0.254800
ATOM   1848  CD  PRO   126     -13.248 -19.678  -0.262  0.019200
ATOM   1849  HD2 PRO   126     -13.462 -19.786  -1.324  0.039100
ATOM   1850  HD3 PRO   126     -12.940 -20.628   0.176  0.039100
ATOM   1851  CG  PRO   126     -12.188 -18.627  -0.034  0.018900
ATOM   1852  HG2 PRO   126     -12.245 -17.884  -0.831  0.021300
ATOM   1853  HG3 PRO   126     -11.191 -19.067  -0.005  0.021300
ATOM   1854  CB  PRO   126     -12.546 -17.983   1.272 -0.007000
ATOM   1855  HB2 PRO   126     -12.104 -16.991   1.367  0.025300
ATOM   1856  HB3 PRO   126     -12.204 -18.619   2.090  0.025300
ATOM   1857  CA  PRO   126     -14.073 -17.962   1.263 -0.026600
ATOM   1858  HA  PRO   126     -14.462 -18.076   2.272  0.064100
ATOM   1859  C   PRO   126     -14.565 -16.620   0.708  0.589600
ATOM   1860  O   PRO   126     -14.252 -15.586   1.304 -0.574800
ATOM   1861  N   GLY   127     -15.299 -16.637  -0.399 -0.415700
ATOM   1862  H   GLY   127     -15.513 -17.512  -0.854  0.271900
ATOM   1863  CA  GLY   127     -15.979 -15.448  -0.880 -0.025200
ATOM   1864  HA2 GLY   127     -16.897 -15.751  -1.383  0.069800
ATOM   1865  HA3 GLY   127     -16.280 -14.835  -0.026  0.069800
ATOM   1866  C   GLY   127     -15.192 -14.573  -1.837  0.597300
ATOM   1867  O   GLY   127     -14.090 -14.921  -2.268 -0.567900
ATOM   1868  N   ILE   128     -15.784 -13.428  -2.164 -0.415700
ATOM   1869  H   ILE   128     -16.636 -13.171  -1.675  0.271900
ATOM   1870  CA  ILE   128     -15.210 -12.468  -3.095 -0.059700
ATOM   1871  HA  ILE   128     -14.303 -12.867  -3.551  0.086900
ATOM   1872  CB  ILE   128     -16.211 -12.133  -4.215  0.130300
ATOM   1873  HB  ILE   128     -17.110 -11.725  -3.752  0.018700
ATOM   1874  CG2 ILE   128     -15.654 -11.075  -5.149 -0.320400
ATOM   1875 1HG2 ILE   128     -16.399 -10.809  -5.894  0.088200
ATOM   1876 2HG2 ILE   128     -15.400 -10.158  -4.619  0.088200
ATOM   1877 3HG2 ILE   128     -14.773 -11.455  -5.666  0.088200
ATOM   1878  CG1 ILE   128     -16.596 -13.404  -4.968 -0.043000
ATOM   1879 2HG1 ILE   128     -15.715 -13.796  -5.468  0.023600
ATOM   1880 3HG1 ILE   128     -16.952 -14.156  -4.268  0.023600
ATOM   1881  CD1 ILE   128     -17.696 -13.198  -5.978 -0.066000
ATOM   1882 1HD1 ILE   128     -18.547 -12.711  -5.505  0.018600
ATOM   1883 2HD1 ILE   128     -17.344 -12.603  -6.820  0.018600
ATOM   1884 3HD1 ILE   128     -18.016 -14.167  -6.358  0.018600
ATOM   1885  C   ILE   128     -14.856 -11.199  -2.331  0.597300
ATOM   1886  O   ILE   128     -15.714 -10.614  -1.650 -0.567900
ATOM   1887  N   TRP   129     -13.602 -10.778  -2.453 -0.415700
ATOM   1888  H   TRP   129     -12.956 -11.313  -3.030  0.271900
ATOM   1889  CA  TRP   129     -13.049  -9.675  -1.680 -0.027500
ATOM   1890  HA  TRP   129     -13.790  -9.276  -0.989  0.112300
ATOM   1891  CB  TRP   129     -11.850 -10.175  -0.863 -0.005000
ATOM   1892  HB2 TRP   129     -11.099 -10.596  -1.533  0.033900
ATOM   1893  HB3 TRP   129     -11.397  -9.339  -0.334  0.033900
ATOM   1894  CG  TRP   129     -12.234 -11.206   0.149 -0.141500
ATOM   1895  CD1 TRP   129     -12.593 -12.505  -0.097 -0.163800
ATOM   1896  HD1 TRP   129     -12.654 -12.960  -1.079  0.206200
ATOM   1897  NE1 TRP   129     -12.898 -13.140   1.086 -0.341800
ATOM   1898  HE1 TRP   129     -13.322 -14.065   1.157  0.341200
ATOM   1899  CE2 TRP   129     -12.751 -12.252   2.122  0.138000
ATOM   1900  CZ2 TRP   129     -12.951 -12.430   3.497 -0.260100
ATOM   1901  HZ2 TRP   129     -13.309 -13.372   3.888  0.157200
ATOM   1902  CH2 TRP   129     -12.731 -11.347   4.318 -0.113400
ATOM   1903  HH2 TRP   129     -12.903 -11.449   5.380  0.141700
ATOM   1904  CZ3 TRP   129     -12.320 -10.106   3.800 -0.197200
ATOM   1905  HZ3 TRP   129     -12.165  -9.277   4.474  0.144700
ATOM   1906  CE3 TRP   129     -12.115  -9.933   2.428 -0.238700
ATOM   1907  HE3 TRP   129     -11.809  -8.977   2.030  0.170000
ATOM   1908  CD2 TRP   129     -12.340 -11.019   1.569  0.124300
ATOM   1909  C   TRP   129     -12.587  -8.549  -2.597  0.597300
ATOM   1910  O   TRP   129     -12.558  -8.699  -3.823 -0.567900
ATOM   1911  N   ALA   130     -12.180  -7.439  -1.987 -0.415700
ATOM   1912  H   ALA   130     -12.327  -7.346  -0.989  0.271900
ATOM   1913  CA  ALA   130     -11.581  -6.330  -2.718  0.033700
ATOM   1914  HA  ALA   130     -12.345  -5.896  -3.365  0.082300
ATOM   1915  CB  ALA   130     -11.099  -5.237  -1.752 -0.182500
ATOM   1916  HB1 ALA   130     -10.324  -5.642  -1.105  0.060300
ATOM   1917  HB2 ALA   130     -10.714  -4.386  -2.312  0.060300
ATOM   1918  HB3 ALA   130     -11.937  -4.933  -1.133  0.060300
ATOM   1919  C   ALA   130     -10.436  -6.796  -3.607  0.597300
ATOM   1920  O   ALA   130     -10.286  -6.316  -4.735 -0.567900
ATOM   1921  N   SER   131      -9.621  -7.720  -3.097 -0.415700
ATOM   1922  H   SER   131      -9.748  -8.035  -2.141  0.271900
ATOM   1923  CA  SER   131      -8.483  -8.244  -3.855 -0.024900
ATOM   1924  HA  SER   131      -7.844  -7.412  -4.155  0.084300
ATOM   1925  CB  SER   131      -7.648  -9.206  -2.999  0.211700
ATOM   1926  HB2 SER   131      -6.800  -9.570  -3.579  0.035200
ATOM   1927  HB3 SER   131      -7.274  -8.673  -2.123  0.035200
ATOM   1928  OG  SER   131      -8.438 -10.303  -2.574 -0.654600
ATOM   1929  HG  SER   131      -8.250 -11.075  -3.151  0.427500
ATOM   1930  C   SER   131      -8.949  -8.955  -5.124  0.597300
ATOM   1931  O   SER   131      -8.277  -8.920  -6.160 -0.567900
ATOM   1932  N   ASP   132     -10.107  -9.594  -5.046 -0.516300
ATOM   1933  H   ASP   132     -10.624  -9.603  -4.176  0.293600
ATOM   1934  CA  ASP   132     -10.694 -10.223  -6.225  0.038100
ATOM   1935  HA  ASP   132      -9.914 -10.789  -6.739  0.088000
ATOM   1936  CB  ASP   132     -11.760 -11.222  -5.791 -0.030300
ATOM   1937  HB2 ASP   132     -12.587 -10.704  -5.310 -0.012200
ATOM   1938  HB3 ASP   132     -12.152 -11.726  -6.672 -0.012200
ATOM   1939  CG  ASP   132     -11.192 -12.263  -4.864  0.799400
ATOM   1940  OD1 ASP   132     -10.376 -13.082  -5.348 -0.801400
ATOM   1941  OD2 ASP   132     -11.532 -12.256  -3.660 -0.801400
ATOM   1942  C   ASP   132     -11.228  -9.192  -7.229  0.536600
ATOM   1943  O   ASP   132     -11.106  -9.379  -8.442 -0.581900
ATOM   1944  N   ASN   133     -11.802  -8.099  -6.725 -0.415700
ATOM   1945  H   ASN   133     -11.923  -8.029  -5.719  0.271900
ATOM   1946  CA  ASN   133     -12.151  -6.963  -7.579  0.014300
ATOM   1947  HA  ASN   133     -12.871  -7.274  -8.338  0.104800
ATOM   1948  CB  ASN   133     -12.719  -5.797  -6.754 -0.204100
ATOM   1949  HB2 ASN   133     -12.124  -5.565  -5.888  0.079700
ATOM   1950  HB3 ASN   133     -12.727  -4.906  -7.382  0.079700
ATOM   1951  CG  ASN   133     -14.167  -6.016  -6.292  0.713000
ATOM   1952  OD1 ASN   133     -14.734  -7.172  -6.605 -0.593100
ATOM   1953  ND2 ASN   133     -14.762  -5.129  -5.650 -0.919100
ATOM   1954 1HD2 ASN   133     -14.330  -4.240  -5.432  0.419600
ATOM   1955 2HD2 ASN   133     -15.735  -5.279  -5.424  0.419600
ATOM   1956  C   ASN   133     -10.898  -6.465  -8.306  0.597300
ATOM   1957  O   ASN   133     -10.929  -6.151  -9.503 -0.567900
ATOM   1958  N   LEU   134      -9.792  -6.383  -7.566 -0.415700
ATOM   1959  H   LEU   134      -9.856  -6.594  -6.574  0.271900
ATOM   1960  CA  LEU   134      -8.520  -5.921  -8.112 -0.051800
ATOM   1961  HA  LEU   134      -8.655  -4.919  -8.523  0.092200
ATOM   1962  CB  LEU   134      -7.471  -5.859  -6.995 -0.110200
ATOM   1963  HB2 LEU   134      -7.912  -5.229  -6.222  0.045700
ATOM   1964  HB3 LEU   134      -7.361  -6.828  -6.533  0.045700
ATOM   1965  CG  LEU   134      -6.065  -5.327  -7.271  0.353100
ATOM   1966  HG  LEU   134      -6.110  -4.655  -8.126 -0.036100
ATOM   1967  CD1 LEU   134      -5.540  -4.528  -6.077 -0.412100
ATOM   1968 1HD1 LEU   134      -5.465  -5.174  -5.203  0.100000
ATOM   1969 2HD1 LEU   134      -4.555  -4.130  -6.307  0.100000
ATOM   1970 3HD1 LEU   134      -6.214  -3.705  -5.847  0.100000
ATOM   1971  CD2 LEU   134      -5.136  -6.467  -7.605 -0.412100
ATOM   1972 1HD2 LEU   134      -5.536  -7.082  -8.405  0.100000
ATOM   1973 2HD2 LEU   134      -4.167  -6.071  -7.911  0.100000
ATOM   1974 3HD2 LEU   134      -4.991  -7.098  -6.726  0.100000
ATOM   1975  C   LEU   134      -8.067  -6.837  -9.255  0.597300
ATOM   1976  O   LEU   134      -7.663  -6.369 -10.326 -0.567900
ATOM   1977  N   ILE   135      -8.151  -8.144  -9.030 -0.415700
ATOM   1978  H   ILE   135      -8.426  -8.465  -8.106  0.271900
ATOM   1979  CA  ILE   135      -7.803  -9.113 -10.069 -0.059700
ATOM   1980  HA  ILE   135      -6.780  -8.929 -10.398  0.086900
ATOM   1981  CB  ILE   135      -7.890 -10.558  -9.535  0.130300
ATOM   1982  HB  ILE   135      -8.844 -10.685  -9.021  0.018700
ATOM   1983  CG2 ILE   135      -7.830 -11.576 -10.679 -0.320400
ATOM   1984 1HG2 ILE   135      -6.965 -11.392 -11.314  0.088200
ATOM   1985 2HG2 ILE   135      -7.769 -12.589 -10.286  0.088200
ATOM   1986 3HG2 ILE   135      -8.735 -11.529 -11.284  0.088200
ATOM   1987  CG1 ILE   135      -6.760 -10.807  -8.532 -0.043000
ATOM   1988 2HG1 ILE   135      -5.820 -10.865  -9.073  0.023600
ATOM   1989 3HG1 ILE   135      -6.692  -9.966  -7.845  0.023600
ATOM   1990  CD1 ILE   135      -6.933 -12.067  -7.686 -0.066000
ATOM   1991 1HD1 ILE   135      -7.894 -12.048  -7.172  0.018600
ATOM   1992 2HD1 ILE   135      -6.866 -12.955  -8.310  0.018600
ATOM   1993 3HD1 ILE   135      -6.139 -12.120  -6.946  0.018600
ATOM   1994  C   ILE   135      -8.704  -8.951 -11.288  0.597300
ATOM   1995  O   ILE   135      -8.221  -8.934 -12.428 -0.567900
ATOM   1996  N   ALA   136     -10.006  -8.803 -11.042 -0.415700
ATOM   1997  H   ALA   136     -10.341  -8.835 -10.085  0.271900
ATOM   1998  CA  ALA   136     -10.991  -8.691 -12.122  0.033700
ATOM   1999  HA  ALA   136     -10.881  -9.558 -12.774  0.082300
ATOM   2000  CB  ALA   136     -12.408  -8.704 -11.560 -0.182500
ATOM   2001  HB1 ALA   136     -12.593  -9.652 -11.060  0.060300
ATOM   2002  HB2 ALA   136     -12.547  -7.889 -10.851  0.060300
ATOM   2003  HB3 ALA   136     -13.125  -8.597 -12.374  0.060300
ATOM   2004  C   ALA   136     -10.771  -7.449 -12.986  0.597300
ATOM   2005  O   ALA   136     -11.103  -7.445 -14.179 -0.567900
ATOM   2006  N   ALA   137     -10.204  -6.408 -12.379 -0.415700
ATOM   2007  H   ALA   137     -10.025  -6.449 -11.380  0.271900
ATOM   2008  CA  ALA   137      -9.853  -5.188 -13.098  0.033700
ATOM   2009  HA  ALA   137     -10.573  -5.035 -13.903  0.082300
ATOM   2010  CB  ALA   137      -9.936  -3.984 -12.163 -0.182500
ATOM   2011  HB1 ALA   137     -10.938  -3.910 -11.743  0.060300
ATOM   2012  HB2 ALA   137      -9.216  -4.092 -11.351  0.060300
ATOM   2013  HB3 ALA   137      -9.724  -3.064 -12.709  0.060300
ATOM   2014  C   ALA   137      -8.460  -5.292 -13.739  0.597300
ATOM   2015  O   ALA   137      -7.780  -4.283 -13.931 -0.567900
ATOM   2016  N   ASN   138      -8.032  -6.510 -14.050 -0.415700
ATOM   2017  H   ASN   138      -8.613  -7.311 -13.837  0.271900
ATOM   2018  CA  ASN   138      -6.712  -6.719 -14.638  0.014300
ATOM   2019  HA  ASN   138      -6.558  -7.789 -14.779  0.104800
ATOM   2020  CB  ASN   138      -6.612  -6.024 -15.997 -0.204100
ATOM   2021  HB2 ASN   138      -6.938  -4.991 -15.984  0.079700
ATOM   2022  HB3 ASN   138      -5.577  -6.008 -16.331  0.079700
ATOM   2023  CG  ASN   138      -7.335  -6.782 -17.093  0.713000
ATOM   2024  OD1 ASN   138      -7.315  -8.012 -17.129 -0.593100
ATOM   2025  ND2 ASN   138      -7.979  -6.049 -17.993 -0.919100
ATOM   2026 1HD2 ASN   138      -7.895  -5.034 -17.976  0.419600
ATOM   2027 2HD2 ASN   138      -8.447  -6.499 -18.760  0.419600
ATOM   2028  C   ASN   138      -5.583  -6.254 -13.719  0.597300
ATOM   2029  O   ASN   138      -4.602  -5.661 -14.168 -0.567900
ATOM   2030  N   ASN   139      -5.739  -6.531 -12.429 -0.415700
ATOM   2031  H   ASN   139      -6.621  -6.924 -12.116  0.271900
ATOM   2032  CA  ASN   139      -4.734  -6.221 -11.419  0.014300
ATOM   2033  HA  ASN   139      -5.100  -6.609 -10.471  0.104800
ATOM   2034  CB  ASN   139      -3.426  -6.938 -11.738 -0.204100
ATOM   2035  HB2 ASN   139      -2.977  -6.583 -12.656  0.079700
ATOM   2036  HB3 ASN   139      -2.711  -6.756 -10.936  0.079700
ATOM   2037  CG  ASN   139      -3.612  -8.429 -11.814  0.713000
ATOM   2038  OD1 ASN   139      -4.032  -9.015 -10.703 -0.593100
ATOM   2039  ND2 ASN   139      -3.431  -9.049 -12.872 -0.919100
ATOM   2040 1HD2 ASN   139      -3.098  -8.543 -13.692  0.419600
ATOM   2041 2HD2 ASN   139      -3.656 -10.034 -12.895  0.419600
ATOM   2042  C   ASN   139      -4.514  -4.733 -11.193  0.597300
ATOM   2043  O   ASN   139      -3.386  -4.249 -11.137 -0.567900
ATOM   2044  N   SER   140      -5.616  -4.018 -11.051 -0.415700
ATOM   2045  H   SER   140      -6.517  -4.478 -11.028  0.271900
ATOM   2046  CA  SER   140      -5.571  -2.572 -10.971 -0.024900
ATOM   2047  HA  SER   140      -4.565  -2.225 -10.749  0.084300
ATOM   2048  CB  SER   140      -5.993  -1.994 -12.322  0.211700
ATOM   2049  HB2 SER   140      -5.193  -2.142 -13.049  0.035200
ATOM   2050  HB3 SER   140      -6.888  -2.507 -12.662  0.035200
ATOM   2051  OG  SER   140      -6.312  -0.632 -12.220 -0.654600
ATOM   2052  HG  SER   140      -6.044  -0.170 -13.047  0.427500
ATOM   2053  C   SER   140      -6.496  -2.078  -9.875  0.597300
ATOM   2054  O   SER   140      -7.540  -2.679  -9.625 -0.567900
ATOM   2055  N   TRP   141      -6.102  -0.990  -9.217 -0.415700
ATOM   2056  H   TRP   141      -5.211  -0.561  -9.451  0.271900
ATOM   2057  CA  TRP   141      -6.967  -0.317  -8.254 -0.027500
ATOM   2058  HA  TRP   141      -7.988  -0.689  -8.345  0.112300
ATOM   2059  CB  TRP   141      -6.492  -0.565  -6.824 -0.005000
ATOM   2060  HB2 TRP   141      -6.205  -1.610  -6.727  0.033900
ATOM   2061  HB3 TRP   141      -5.608   0.042  -6.621  0.033900
ATOM   2062  CG  TRP   141      -7.551  -0.280  -5.813 -0.141500
ATOM   2063  CD1 TRP   141      -7.702   0.856  -5.068 -0.163800
ATOM   2064  HD1 TRP   141      -7.057   1.724  -5.139  0.206200
ATOM   2065  NE1 TRP   141      -8.812   0.741  -4.254 -0.341800
ATOM   2066  HE1 TRP   141      -9.181   1.473  -3.649  0.341200
ATOM   2067  CE2 TRP   141      -9.411  -0.468  -4.494  0.138000
ATOM   2068  CZ2 TRP   141     -10.549  -1.040  -3.925 -0.260100
ATOM   2069  HZ2 TRP   141     -11.114  -0.515  -3.172  0.157200
ATOM   2070  CH2 TRP   141     -10.909  -2.287  -4.354 -0.113400
ATOM   2071  HH2 TRP   141     -11.773  -2.771  -3.917  0.141700
ATOM   2072  CZ3 TRP   141     -10.166  -2.973  -5.326 -0.197200
ATOM   2073  HZ3 TRP   141     -10.473  -3.959  -5.641  0.144700
ATOM   2074  CE3 TRP   141      -9.038  -2.410  -5.890 -0.238700
ATOM   2075  HE3 TRP   141      -8.474  -2.937  -6.645  0.170000
ATOM   2076  CD2 TRP   141      -8.642  -1.137  -5.470  0.124300
ATOM   2077  C   TRP   141      -6.986   1.176  -8.537  0.597300
ATOM   2078  O   TRP   141      -5.942   1.779  -8.758 -0.567900
ATOM   2079  N   THR   142      -8.175   1.767  -8.534 -0.415700
ATOM   2080  H   THR   142      -9.018   1.225  -8.358  0.271900
ATOM   2081  CA  THR   142      -8.310   3.202  -8.741 -0.038900
ATOM   2082  HA  THR   142      -7.374   3.622  -9.108  0.100700
ATOM   2083  CB  THR   142      -9.382   3.522  -9.795  0.365400
ATOM   2084  HB  THR   142     -10.349   3.135  -9.479  0.004300
ATOM   2085  CG2 THR   142      -9.502   5.028  -9.991 -0.243800
ATOM   2086 1HG2 THR   142      -8.510   5.443 -10.156  0.064200
ATOM   2087 2HG2 THR   142     -10.121   5.254 -10.857  0.064200
ATOM   2088 3HG2 THR   142      -9.955   5.500  -9.121  0.064200
ATOM   2089  OG1 THR   142      -9.023   2.921 -11.044 -0.676100
ATOM   2090  HG1 THR   142      -8.961   1.952 -10.906  0.410200
ATOM   2091  C   THR   142      -8.661   3.893  -7.426  0.597300
ATOM   2092  O   THR   142      -9.646   3.548  -6.777 -0.567900
ATOM   2093  N   VAL   143      -7.824   4.847  -7.034 -0.415700
ATOM   2094  H   VAL   143      -6.997   5.047  -7.593  0.271900
ATOM   2095  CA  VAL   143      -8.043   5.649  -5.842 -0.087500
ATOM   2096  HA  VAL   143      -8.826   5.223  -5.217  0.096900
ATOM   2097  CB  VAL   143      -6.750   5.770  -5.009  0.298500
ATOM   2098  HB  VAL   143      -5.963   6.194  -5.633 -0.029700
ATOM   2099  CG1 VAL   143      -6.962   6.716  -3.821 -0.319200
ATOM   2100 1HG1 VAL   143      -7.131   7.739  -4.155  0.079100
ATOM   2101 2HG1 VAL   143      -7.802   6.380  -3.212  0.079100
ATOM   2102 3HG1 VAL   143      -6.061   6.717  -3.207  0.079100
ATOM   2103  CG2 VAL   143      -6.273   4.401  -4.541 -0.319200
ATOM   2104 1HG2 VAL   143      -6.028   3.781  -5.403  0.079100
ATOM   2105 2HG2 VAL   143      -5.368   4.524  -3.948  0.079100
ATOM   2106 3HG2 VAL   143      -7.049   3.920  -3.948  0.079100
ATOM   2107  C   VAL   143      -8.426   7.044  -6.291  0.597300
ATOM   2108  O   VAL   143      -7.790   7.593  -7.180 -0.567900
ATOM   2109  N   THR   144      -9.464   7.616  -5.689 -0.415700
ATOM   2110  H   THR   144      -9.984   7.095  -4.994  0.271900
ATOM   2111  CA  THR   144      -9.833   9.001  -5.953 -0.038900
ATOM   2112  HA  THR   144      -9.352   9.358  -6.865  0.100700
ATOM   2113  CB  THR   144     -11.341   9.142  -6.166  0.365400
ATOM   2114  HB  THR   144     -11.874   8.803  -5.277  0.004300
ATOM   2115  CG2 THR   144     -11.706  10.592  -6.438 -0.243800
ATOM   2116 1HG2 THR   144     -11.512  11.199  -5.558  0.064200
ATOM   2117 2HG2 THR   144     -11.127  10.970  -7.280  0.064200
ATOM   2118 3HG2 THR   144     -12.768  10.655  -6.678  0.064200
ATOM   2119  OG1 THR   144     -11.737   8.327  -7.279 -0.676100
ATOM   2120  HG1 THR   144     -11.569   7.394  -7.042  0.410200
ATOM   2121  C   THR   144      -9.378   9.878  -4.794  0.597300
ATOM   2122  O   THR   144      -9.740   9.634  -3.643 -0.567900
ATOM   2123  N   ILE   145      -8.561  10.882  -5.094 -0.415700
ATOM   2124  H   ILE   145      -8.337  11.085  -6.066  0.271900
ATOM   2125  CA  ILE   145      -8.062  11.776  -4.056 -0.059700
ATOM   2126  HA  ILE   145      -7.749  11.174  -3.210  0.086900
ATOM   2127  CB  ILE   145      -6.832  12.572  -4.547  0.130300
ATOM   2128  HB  ILE   145      -7.138  13.190  -5.394  0.018700
ATOM   2129  CG2 ILE   145      -6.331  13.509  -3.458 -0.320400
ATOM   2130 1HG2 ILE   145      -6.067  12.960  -2.555  0.088200
ATOM   2131 2HG2 ILE   145      -5.448  14.031  -3.824  0.088200
ATOM   2132 3HG2 ILE   145      -7.080  14.260  -3.216  0.088200
ATOM   2133  CG1 ILE   145      -5.729  11.625  -5.051 -0.043000
ATOM   2134 2HG1 ILE   145      -6.073  11.103  -5.944  0.023600
ATOM   2135 3HG1 ILE   145      -4.867  12.226  -5.342  0.023600
ATOM   2136  CD1 ILE   145      -5.258  10.596  -4.041 -0.066000
ATOM   2137 1HD1 ILE   145      -4.452  10.011  -4.483  0.018600
ATOM   2138 2HD1 ILE   145      -4.877  11.082  -3.144  0.018600
ATOM   2139 3HD1 ILE   145      -6.062   9.911  -3.777  0.018600
ATOM   2140  C   ILE   145      -9.175  12.745  -3.641  0.597300
ATOM   2141  O   ILE   145      -9.806  13.364  -4.491 -0.567900
ATOM   2142  N   PRO   146      -9.439  12.862  -2.329 -0.254800
ATOM   2143  CD  PRO   146      -8.844  12.103  -1.216  0.019200
ATOM   2144  HD2 PRO   146      -7.878  12.531  -0.946  0.039100
ATOM   2145  HD3 PRO   146      -8.761  11.038  -1.436  0.039100
ATOM   2146  CG  PRO   146      -9.839  12.303  -0.101  0.018900
ATOM   2147  HG2 PRO   146      -9.352  12.278   0.875  0.021300
ATOM   2148  HG3 PRO   146     -10.597  11.519  -0.156  0.021300
ATOM   2149  CB  PRO   146     -10.479  13.610  -0.353 -0.007000
ATOM   2150  HB2 PRO   146      -9.851  14.393   0.071  0.025300
ATOM   2151  HB3 PRO   146     -11.475  13.661   0.081  0.025300
ATOM   2152  CA  PRO   146     -10.519  13.749  -1.880 -0.026600
ATOM   2153  HA  PRO   146     -11.475  13.391  -2.260  0.064100
ATOM   2154  C   PRO   146     -10.281  15.208  -2.265  0.589600
ATOM   2155  O   PRO   146      -9.140  15.669  -2.280 -0.574800
ATOM   2156  N   THR   147     -11.355  15.928  -2.566 -0.415700
ATOM   2157  H   THR   147     -12.268  15.496  -2.627  0.271900
ATOM   2158  CA  THR   147     -11.252  17.351  -2.868 -0.038900
ATOM   2159  HA  THR   147     -10.288  17.548  -3.330  0.100700
ATOM   2160  CB  THR   147     -12.350  17.804  -3.849  0.365400
ATOM   2161  HB  THR   147     -12.301  18.883  -3.985  0.004300
ATOM   2162  CG2 THR   147     -12.172  17.137  -5.205 -0.243800
ATOM   2163 1HG2 THR   147     -13.037  17.357  -5.822  0.064200
ATOM   2164 2HG2 THR   147     -11.277  17.531  -5.683  0.064200
ATOM   2165 3HG2 THR   147     -12.100  16.057  -5.096  0.064200
ATOM   2166  OG1 THR   147     -13.636  17.465  -3.312 -0.676100
ATOM   2167  HG1 THR   147     -14.109  18.295  -3.090  0.410200
ATOM   2168  C   THR   147     -11.358  18.218  -1.612  0.597300
ATOM   2169  O   THR   147     -11.212  19.435  -1.687 -0.567900
ATOM   2170  N   THR   148     -11.610  17.587  -0.468 -0.415700
ATOM   2171  H   THR   148     -11.842  16.605  -0.492  0.271900
ATOM   2172  CA  THR   148     -11.898  18.316   0.771 -0.038900
ATOM   2173  HA  THR   148     -12.217  19.323   0.518  0.100700
ATOM   2174  CB  THR   148     -13.043  17.638   1.556  0.365400
ATOM   2175  HB  THR   148     -13.137  18.080   2.548  0.004300
ATOM   2176  CG2 THR   148     -14.366  17.817   0.830 -0.243800
ATOM   2177 1HG2 THR   148     -15.146  17.292   1.380  0.064200
ATOM   2178 2HG2 THR   148     -14.619  18.875   0.781  0.064200
ATOM   2179 3HG2 THR   148     -14.310  17.410  -0.179  0.064200
ATOM   2180  OG1 THR   148     -12.769  16.237   1.683 -0.676100
ATOM   2181  HG1 THR   148     -12.390  16.135   2.584  0.410200
ATOM   2182  C   THR   148     -10.702  18.461   1.709  0.597300
ATOM   2183  O   THR   148     -10.812  19.078   2.779 -0.567900
ATOM   2184  N   ILE   149      -9.569  17.888   1.323 -0.415700
ATOM   2185  H   ILE   149      -9.510  17.482   0.401  0.271900
ATOM   2186  CA  ILE   149      -8.382  17.928   2.161 -0.059700
ATOM   2187  HA  ILE   149      -8.669  18.118   3.194  0.086900
ATOM   2188  CB  ILE   149      -7.613  16.575   2.160  0.130300
ATOM   2189  HB  ILE   149      -6.740  16.680   2.807  0.018700
ATOM   2190  CG2 ILE   149      -8.485  15.463   2.725 -0.320400
ATOM   2191 1HG2 ILE   149      -9.332  15.262   2.074  0.088200
ATOM   2192 2HG2 ILE   149      -7.906  14.554   2.881  0.088200
ATOM   2193 3HG2 ILE   149      -8.868  15.773   3.698  0.088200
ATOM   2194  CG1 ILE   149      -7.137  16.209   0.751 -0.043000
ATOM   2195 2HG1 ILE   149      -7.993  16.069   0.092  0.023600
ATOM   2196 3HG1 ILE   149      -6.531  17.021   0.350  0.023600
ATOM   2197  CD1 ILE   149      -6.280  14.957   0.702 -0.066000
ATOM   2198 1HD1 ILE   149      -5.433  15.055   1.382  0.018600
ATOM   2199 2HD1 ILE   149      -6.868  14.079   0.966  0.018600
ATOM   2200 3HD1 ILE   149      -5.907  14.812  -0.311  0.018600
ATOM   2201  C   ILE   149      -7.444  19.055   1.751  0.597300
ATOM   2202  O   ILE   149      -7.415  19.473   0.585 -0.567900
ATOM   2203  N   ALA   150      -6.678  19.543   2.719 -0.415700
ATOM   2204  H   ALA   150      -6.756  19.171   3.662  0.271900
ATOM   2205  CA  ALA   150      -5.689  20.575   2.465  0.033700
ATOM   2206  HA  ALA   150      -6.215  21.479   2.179  0.082300
ATOM   2207  CB  ALA   150      -4.918  20.878   3.733 -0.182500
ATOM   2208  HB1 ALA   150      -4.424  19.974   4.095  0.060300
ATOM   2209  HB2 ALA   150      -4.158  21.635   3.540  0.060300
ATOM   2210  HB3 ALA   150      -5.604  21.229   4.504  0.060300
ATOM   2211  C   ALA   150      -4.739  20.113   1.369  0.597300
ATOM   2212  O   ALA   150      -4.185  19.022   1.448 -0.567900
ATOM   2213  N   PRO   151      -4.557  20.939   0.329 -0.254800
ATOM   2214  CD  PRO   151      -5.308  22.164   0.006  0.019200
ATOM   2215  HD2 PRO   151      -4.942  23.004   0.598  0.039100
ATOM   2216  HD3 PRO   151      -6.375  22.008   0.120  0.039100
ATOM   2217  CG  PRO   151      -5.006  22.365  -1.451  0.018900
ATOM   2218  HG2 PRO   151      -5.011  23.425  -1.698  0.021300
ATOM   2219  HG3 PRO   151      -5.737  21.820  -2.049  0.021300
ATOM   2220  CB  PRO   151      -3.645  21.773  -1.676 -0.007000
ATOM   2221  HB2 PRO   151      -2.881  22.513  -1.454  0.025300
ATOM   2222  HB3 PRO   151      -3.533  21.433  -2.702  0.025300
ATOM   2223  CA  PRO   151      -3.551  20.608  -0.686 -0.026600
ATOM   2224  HA  PRO   151      -3.793  19.663  -1.174  0.064100
ATOM   2225  C   PRO   151      -2.166  20.562  -0.048  0.589600
ATOM   2226  O   PRO   151      -1.939  21.162   1.013 -0.574800
ATOM   2227  N   GLY   152      -1.253  19.847  -0.690 -0.415700
ATOM   2228  H   GLY   152      -1.469  19.445  -1.596  0.271900
ATOM   2229  CA  GLY   152       0.105  19.721  -0.208 -0.025200
ATOM   2230  HA2 GLY   152       0.702  20.548  -0.590  0.069800
ATOM   2231  HA3 GLY   152       0.138  19.735   0.879  0.069800
ATOM   2232  C   GLY   152       0.708  18.423  -0.698  0.597300
ATOM   2233  O   GLY   152       0.100  17.705  -1.498 -0.567900
ATOM   2234  N   ASN   153       1.907  18.117  -0.221 -0.415700
ATOM   2235  H   ASN   153       2.361  18.729   0.450  0.271900
ATOM   2236  CA  ASN   153       2.540  16.854  -0.570  0.014300
ATOM   2237  HA  ASN   153       2.203  16.546  -1.560  0.104800
ATOM   2238  CB  ASN   153       4.055  17.026  -0.660 -0.204100
ATOM   2239  HB2 ASN   153       4.437  17.248   0.334  0.079700
ATOM   2240  HB3 ASN   153       4.510  16.109  -1.022  0.079700
ATOM   2241  CG  ASN   153       4.453  18.143  -1.614  0.713000
ATOM   2242  OD1 ASN   153       3.853  18.305  -2.678 -0.593100
ATOM   2243  ND2 ASN   153       5.454  18.928  -1.228 -0.919100
ATOM   2244 1HD2 ASN   153       5.885  18.768  -0.319  0.419600
ATOM   2245 2HD2 ASN   153       5.847  19.587  -1.884  0.419600
ATOM   2246  C   ASN   153       2.145  15.763   0.424  0.597300
ATOM   2247  O   ASN   153       2.142  15.988   1.639 -0.567900
ATOM   2248  N   TYR   154       1.787  14.593  -0.105 -0.415700
ATOM   2249  H   TYR   154       1.824  14.465  -1.113  0.271900
ATOM   2250  CA  TYR   154       1.295  13.489   0.709 -0.001400
ATOM   2251  HA  TYR   154       1.544  13.646   1.755  0.087600
ATOM   2252  CB  TYR   154      -0.216  13.346   0.549 -0.015200
ATOM   2253  HB2 TYR   154      -0.464  13.336  -0.514  0.029500
ATOM   2254  HB3 TYR   154      -0.513  12.373   0.946  0.029500
ATOM   2255  CG  TYR   154      -1.070  14.382   1.237 -0.001100
ATOM   2256  CD1 TYR   154      -1.336  15.605   0.630 -0.190600
ATOM   2257  HD1 TYR   154      -0.901  15.818  -0.333  0.169900
ATOM   2258  CE1 TYR   154      -2.129  16.553   1.254 -0.234100
ATOM   2259  HE1 TYR   154      -2.308  17.507   0.784  0.165600
ATOM   2260  CZ  TYR   154      -2.674  16.273   2.495  0.322600
ATOM   2261  OH  TYR   154      -3.472  17.197   3.114 -0.557900
ATOM   2262  HH  TYR   154      -3.710  17.908   2.490  0.399200
ATOM   2263  CE2 TYR   154      -2.430  15.062   3.111 -0.234100
ATOM   2264  HE2 TYR   154      -2.842  14.870   4.088  0.165600
ATOM   2265  CD2 TYR   154      -1.627  14.132   2.487 -0.190600
ATOM   2266  HD2 TYR   154      -1.428  13.193   2.980  0.169900
ATOM   2267  C   TYR   154       1.887  12.169   0.251  0.597300
ATOM   2268  O   TYR   154       2.106  11.957  -0.948 -0.567900
ATOM   2269  N   VAL   155       2.094  11.261   1.198 -0.415700
ATOM   2270  H   VAL   155       1.881  11.497   2.162  0.271900
ATOM   2271  CA  VAL   155       2.386   9.879   0.858 -0.087500
ATOM   2272  HA  VAL   155       2.919   9.826  -0.092  0.096900
ATOM   2273  CB  VAL   155       3.250   9.179   1.940  0.298500
ATOM   2274  HB  VAL   155       2.732   9.234   2.899 -0.029700
ATOM   2275  CG1 VAL   155       3.440   7.692   1.600 -0.319200
ATOM   2276 1HG1 VAL   155       3.841   7.594   0.591  0.079100
ATOM   2277 2HG1 VAL   155       4.142   7.246   2.305  0.079100
ATOM   2278 3HG1 VAL   155       2.499   7.149   1.675  0.079100
ATOM   2279  CG2 VAL   155       4.584   9.886   2.100 -0.319200
ATOM   2280 1HG2 VAL   155       4.417  10.880   2.502  0.079100
ATOM   2281 2HG2 VAL   155       5.189   9.339   2.819  0.079100
ATOM   2282 3HG2 VAL   155       5.104   9.949   1.143  0.079100
ATOM   2283  C   VAL   155       1.065   9.135   0.740  0.597300
ATOM   2284  O   VAL   155       0.240   9.191   1.657 -0.567900
ATOM   2285  N   LEU   156       0.856   8.463  -0.389 -0.415700
ATOM   2286  H   LEU   156       1.581   8.468  -1.101  0.271900
ATOM   2287  CA  LEU   156      -0.256   7.516  -0.519 -0.051800
ATOM   2288  HA  LEU   156      -1.059   7.792   0.157  0.092200
ATOM   2289  CB  LEU   156      -0.813   7.488  -1.945 -0.110200
ATOM   2290  HB2 LEU   156      -1.276   8.451  -2.156  0.045700
ATOM   2291  HB3 LEU   156       0.029   7.382  -2.623  0.045700
ATOM   2292  CG  LEU   156      -1.823   6.368  -2.246  0.353100
ATOM   2293  HG  LEU   156      -1.421   5.409  -1.924 -0.036100
ATOM   2294  CD1 LEU   156      -3.148   6.585  -1.511 -0.412100
ATOM   2295 1HD1 LEU   156      -3.532   7.583  -1.718  0.100000
ATOM   2296 2HD1 LEU   156      -3.872   5.841  -1.845  0.100000
ATOM   2297 3HD1 LEU   156      -3.001   6.449  -0.451  0.100000
ATOM   2298  CD2 LEU   156      -2.045   6.244  -3.751 -0.412100
ATOM   2299 1HD2 LEU   156      -1.115   5.948  -4.232  0.100000
ATOM   2300 2HD2 LEU   156      -2.798   5.481  -3.947  0.100000
ATOM   2301 3HD2 LEU   156      -2.385   7.195  -4.158  0.100000
ATOM   2302  C   LEU   156       0.242   6.127  -0.122  0.597300
ATOM   2303  O   LEU   156       1.188   5.605  -0.717 -0.567900
ATOM   2304  N   ARG   157      -0.387   5.544   0.895 -0.347900
ATOM   2305  H   ARG   157      -1.183   6.027   1.307  0.274700
ATOM   2306  CA  ARG   157      -0.064   4.190   1.334 -0.263700
ATOM   2307  HA  ARG   157       0.872   3.849   0.885  0.156000
ATOM   2308  CB  ARG   157       0.080   4.147   2.859 -0.000700
ATOM   2309  HB2 ARG   157       0.833   4.880   3.144  0.032700
ATOM   2310  HB3 ARG   157      -0.857   4.435   3.308  0.032700
ATOM   2311  CG  ARG   157       0.501   2.802   3.439  0.039000
ATOM   2312  HG2 ARG   157      -0.191   2.031   3.099  0.028500
ATOM   2313  HG3 ARG   157       1.500   2.550   3.081  0.028500
ATOM   2314  CD  ARG   157       0.504   2.845   4.974  0.048600
ATOM   2315  HD2 ARG   157       1.215   3.610   5.295  0.068700
ATOM   2316  HD3 ARG   157      -0.482   3.133   5.346  0.068700
ATOM   2317  NE  ARG   157       0.923   1.560   5.539 -0.529500
ATOM   2318  HE  ARG   157       1.908   1.446   5.746  0.345600
ATOM   2319  CZ  ARG   157       0.120   0.508   5.643  0.807600
ATOM   2320  NH1 ARG   157      -1.143   0.610   5.251 -0.862700
ATOM   2321 1HH1 ARG   157      -1.501   1.488   4.939  0.447800
ATOM   2322 2HH1 ARG   157      -1.741  -0.222   5.226  0.447800
ATOM   2323  NH2 ARG   157       0.570  -0.642   6.143 -0.862700
ATOM   2324 1HH2 ARG   157       1.534  -0.704   6.454  0.447800
ATOM   2325 2HH2 ARG   157      -0.004  -1.482   6.038  0.447800
ATOM   2326  C   ARG   157      -1.195   3.287   0.867  0.734100
ATOM   2327  O   ARG   157      -2.306   3.332   1.407 -0.589400
ATOM   2328  N   HID   158      -0.908   2.502  -0.170 -0.415700
ATOM   2329  H   HID   158       0.034   2.509  -0.548  0.271900
ATOM   2330  CA  HID   158      -1.882   1.639  -0.828  0.018800
ATOM   2331  HA  HID   158      -2.904   1.892  -0.541  0.088100
ATOM   2332  CB  HID   158      -1.727   1.803  -2.345 -0.046200
ATOM   2333  HB2 HID   158      -2.040   2.810  -2.624  0.040200
ATOM   2334  HB3 HID   158      -0.674   1.695  -2.612  0.040200
ATOM   2335  CG  HID   158      -2.510   0.818  -3.155 -0.026600
ATOM   2336  ND1 HID   158      -3.886   0.854  -3.254 -0.381100
ATOM   2337  HD1 HID   158      -4.474   1.534  -2.779  0.364900
ATOM   2338  CE1 HID   158      -4.292  -0.124  -4.044  0.205700
ATOM   2339  HE1 HID   158      -5.318  -0.367  -4.279  0.139200
ATOM   2340  NE2 HID   158      -3.229  -0.792  -4.464 -0.572700
ATOM   2341  CD2 HID   158      -2.102  -0.218  -3.930  0.129200
ATOM   2342  HD2 HID   158      -1.079  -0.532  -4.086  0.114700
ATOM   2343  C   HID   158      -1.576   0.205  -0.414  0.597300
ATOM   2344  O   HID   158      -0.427  -0.204  -0.439 -0.567900
ATOM   2345  N   GLU   159      -2.585  -0.564  -0.019 -0.516300
ATOM   2346  H   GLU   159      -3.532  -0.199   0.038  0.293600
ATOM   2347  CA  GLU   159      -2.281  -1.843   0.625  0.039700
ATOM   2348  HA  GLU   159      -1.332  -2.222   0.257  0.110500
ATOM   2349  CB  GLU   159      -2.156  -1.608   2.136  0.056000
ATOM   2350  HB2 GLU   159      -1.381  -0.860   2.313 -0.017300
ATOM   2351  HB3 GLU   159      -3.105  -1.184   2.469 -0.017300
ATOM   2352  CG  GLU   159      -1.833  -2.830   2.990  0.013600
ATOM   2353  HG2 GLU   159      -2.575  -3.610   2.822 -0.042500
ATOM   2354  HG3 GLU   159      -0.853  -3.219   2.712 -0.042500
ATOM   2355  CD  GLU   159      -1.862  -2.476   4.469  0.805400
ATOM   2356  OE1 GLU   159      -2.757  -1.704   4.861 -0.818800
ATOM   2357  OE2 GLU   159      -0.987  -2.940   5.226 -0.818800
ATOM   2358  C   GLU   159      -3.312  -2.932   0.370  0.536600
ATOM   2359  O   GLU   159      -4.516  -2.672   0.394 -0.581900
ATOM   2360  N   ILE   160      -2.826  -4.147   0.120 -0.415700
ATOM   2361  H   ILE   160      -1.823  -4.284   0.098  0.271900
ATOM   2362  CA  ILE   160      -3.672  -5.336   0.146 -0.059700
ATOM   2363  HA  ILE   160      -4.727  -5.064   0.172  0.086900
ATOM   2364  CB  ILE   160      -3.407  -6.275  -1.075  0.130300
ATOM   2365  HB  ILE   160      -2.396  -6.676  -0.984  0.018700
ATOM   2366  CG2 ILE   160      -4.384  -7.453  -1.077 -0.320400
ATOM   2367 1HG2 ILE   160      -4.181  -8.122  -1.908  0.088200
ATOM   2368 2HG2 ILE   160      -4.286  -8.039  -0.165  0.088200
ATOM   2369 3HG2 ILE   160      -5.408  -7.083  -1.157  0.088200
ATOM   2370  CG1 ILE   160      -3.479  -5.508  -2.406 -0.043000
ATOM   2371 2HG1 ILE   160      -4.487  -5.135  -2.567  0.023600
ATOM   2372 3HG1 ILE   160      -2.811  -4.650  -2.369  0.023600
ATOM   2373  CD1 ILE   160      -3.055  -6.346  -3.624 -0.066000
ATOM   2374 1HD1 ILE   160      -3.775  -7.138  -3.825  0.018600
ATOM   2375 2HD1 ILE   160      -3.012  -5.704  -4.503  0.018600
ATOM   2376 3HD1 ILE   160      -2.067  -6.772  -3.454  0.018600
ATOM   2377  C   ILE   160      -3.289  -6.094   1.413  0.597300
ATOM   2378  O   ILE   160      -2.103  -6.194   1.741 -0.567900
ATOM   2379  N   ILE   161      -4.274  -6.609   2.139 -0.415700
ATOM   2380  H   ILE   161      -5.236  -6.463   1.842  0.271900
ATOM   2381  CA  ILE   161      -3.995  -7.537   3.226 -0.059700
ATOM   2382  HA  ILE   161      -2.924  -7.624   3.385  0.086900
ATOM   2383  CB  ILE   161      -4.608  -7.104   4.568  0.130300
ATOM   2384  HB  ILE   161      -5.692  -7.103   4.478  0.018700
ATOM   2385  CG2 ILE   161      -4.224  -8.113   5.647 -0.320400
ATOM   2386 1HG2 ILE   161      -3.140  -8.143   5.774  0.088200
ATOM   2387 2HG2 ILE   161      -4.681  -7.850   6.600  0.088200
ATOM   2388 3HG2 ILE   161      -4.584  -9.111   5.401  0.088200
ATOM   2389  CG1 ILE   161      -4.152  -5.695   4.953 -0.043000
ATOM   2390 2HG1 ILE   161      -3.067  -5.671   5.044  0.023600
ATOM   2391 3HG1 ILE   161      -4.436  -4.999   4.164  0.023600
ATOM   2392  CD1 ILE   161      -4.782  -5.183   6.234 -0.066000
ATOM   2393 1HD1 ILE   161      -4.368  -5.699   7.098  0.018600
ATOM   2394 2HD1 ILE   161      -4.565  -4.120   6.338  0.018600
ATOM   2395 3HD1 ILE   161      -5.863  -5.320   6.199  0.018600
ATOM   2396  C   ILE   161      -4.540  -8.912   2.853  0.597300
ATOM   2397  O   ILE   161      -5.746  -9.080   2.719 -0.567900
ATOM   2398  N   ALA   162      -3.649  -9.885   2.650 -0.415700
ATOM   2399  H   ALA   162      -2.675  -9.703   2.865  0.271900
ATOM   2400  CA  ALA   162      -4.075 -11.236   2.296  0.033700
ATOM   2401  HA  ALA   162      -4.973 -11.167   1.675  0.082300
ATOM   2402  CB  ALA   162      -2.998 -11.951   1.487 -0.182500
ATOM   2403  HB1 ALA   162      -3.432 -12.825   1.010  0.060300
ATOM   2404  HB2 ALA   162      -2.626 -11.290   0.705  0.060300
ATOM   2405  HB3 ALA   162      -2.176 -12.259   2.125  0.060300
ATOM   2406  C   ALA   162      -4.405 -12.035   3.555  0.597300
ATOM   2407  O   ALA   162      -3.611 -12.066   4.491 -0.567900
ATOM   2408  N   LEU   163      -5.556 -12.709   3.548 -0.415700
ATOM   2409  H   LEU   163      -6.215 -12.504   2.799  0.271900
ATOM   2410  CA  LEU   163      -6.097 -13.363   4.740 -0.051800
ATOM   2411  HA  LEU   163      -5.453 -13.166   5.593  0.092200
ATOM   2412  CB  LEU   163      -7.493 -12.807   5.050 -0.110200
ATOM   2413  HB2 LEU   163      -8.153 -13.046   4.215  0.045700
ATOM   2414  HB3 LEU   163      -7.892 -13.306   5.934  0.045700
ATOM   2415  CG  LEU   163      -7.560 -11.306   5.294  0.353100
ATOM   2416  HG  LEU   163      -7.151 -10.782   4.431 -0.036100
ATOM   2417  CD1 LEU   163      -9.009 -10.858   5.448 -0.412100
ATOM   2418 1HD1 LEU   163      -9.465 -11.348   6.307  0.100000
ATOM   2419 2HD1 LEU   163      -9.036  -9.783   5.593  0.100000
ATOM   2420 3HD1 LEU   163      -9.573 -11.104   4.548  0.100000
ATOM   2421  CD2 LEU   163      -6.743 -10.924   6.518 -0.412100
ATOM   2422 1HD2 LEU   163      -5.688 -11.145   6.369  0.100000
ATOM   2423 2HD2 LEU   163      -6.840  -9.853   6.704  0.100000
ATOM   2424 3HD2 LEU   163      -7.113 -11.455   7.397  0.100000
ATOM   2425  C   LEU   163      -6.183 -14.887   4.627  0.597300
ATOM   2426  O   LEU   163      -6.773 -15.548   5.477 -0.567900
ATOM   2427  N   HIE   164      -5.604 -15.448   3.573 -0.415700
ATOM   2428  H   HIE   164      -5.178 -14.842   2.903  0.271900
ATOM   2429  CA  HIE   164      -5.720 -16.890   3.329 -0.058100
ATOM   2430  HA  HIE   164      -6.777 -17.163   3.313  0.136000
ATOM   2431  CB  HIE   164      -5.112 -17.213   1.953 -0.007400
ATOM   2432  HB2 HIE   164      -5.213 -18.293   1.747  0.036700
ATOM   2433  HB3 HIE   164      -5.759 -16.660   1.259  0.036700
ATOM   2434  CG  HIE   164      -3.691 -16.763   1.808  0.186800
ATOM   2435  ND1 HIE   164      -3.353 -15.437   1.571 -0.543200
ATOM   2436  CE1 HIE   164      -2.024 -15.415   1.545  0.163500
ATOM   2437  HE1 HIE   164      -1.380 -14.545   1.402  0.143500
ATOM   2438  NE2 HIE   164      -1.498 -16.658   1.750 -0.279500
ATOM   2439  HE2 HIE   164      -0.500 -16.912   1.803  0.333900
ATOM   2440  CD2 HIE   164      -2.548 -17.531   1.922 -0.220700
ATOM   2441  HD2 HIE   164      -2.404 -18.592   2.114  0.186200
ATOM   2442  C   HIE   164      -5.072 -17.739   4.428  0.597300
ATOM   2443  O   HIE   164      -5.413 -18.910   4.584 -0.567900
ATOM   2444  N   SER   165      -4.140 -17.149   5.176 -0.415700
ATOM   2445  H   SER   165      -3.856 -16.196   4.973  0.271900
ATOM   2446  CA  SER   165      -3.467 -17.829   6.287 -0.024900
ATOM   2447  HA  SER   165      -3.811 -18.859   6.378  0.084300
ATOM   2448  CB  SER   165      -1.959 -17.866   6.063  0.211700
ATOM   2449  HB2 SER   165      -1.578 -16.852   5.942  0.035200
ATOM   2450  HB3 SER   165      -1.469 -18.319   6.925  0.035200
ATOM   2451  OG  SER   165      -1.627 -18.634   4.922 -0.654600
ATOM   2452  HG  SER   165      -0.641 -18.584   4.907  0.427500
ATOM   2453  C   SER   165      -3.748 -17.134   7.621  0.597300
ATOM   2454  O   SER   165      -3.041 -17.352   8.604 -0.567900
ATOM   2455  N   ALA   166      -4.781 -16.303   7.653 -0.415700
ATOM   2456  H   ALA   166      -5.369 -16.204   6.835  0.271900
ATOM   2457  CA  ALA   166      -5.016 -15.434   8.804  0.033700
ATOM   2458  HA  ALA   166      -4.050 -15.072   9.160  0.082300
ATOM   2459  CB  ALA   166      -5.827 -14.212   8.379 -0.182500
ATOM   2460  HB1 ALA   166      -5.214 -13.551   7.768  0.060300
ATOM   2461  HB2 ALA   166      -6.718 -14.518   7.834  0.060300
ATOM   2462  HB3 ALA   166      -6.166 -13.674   9.249  0.060300
ATOM   2463  C   ALA   166      -5.667 -16.113  10.006  0.597300
ATOM   2464  O   ALA   166      -5.901 -15.462  11.024 -0.567900
ATOM   2465  N   GLN   167      -5.944 -17.407   9.889 -0.415700
ATOM   2466  H   GLN   167      -5.713 -17.866   9.020  0.271900
ATOM   2467  CA  GLN   167      -6.555 -18.157  10.980 -0.003100
ATOM   2468  HA  GLN   167      -7.472 -17.643  11.272  0.085000
ATOM   2469  CB  GLN   167      -6.933 -19.565  10.513 -0.003600
ATOM   2470  HB2 GLN   167      -7.382 -20.068  11.371  0.017100
ATOM   2471  HB3 GLN   167      -7.722 -19.525   9.760  0.017100
ATOM   2472  CG  GLN   167      -5.750 -20.411  10.071 -0.064500
ATOM   2473  HG2 GLN   167      -4.866 -20.201  10.652  0.035200
ATOM   2474  HG3 GLN   167      -6.012 -21.458  10.228  0.035200
ATOM   2475  CD  GLN   167      -5.431 -20.245   8.597  0.695100
ATOM   2476  OE1 GLN   167      -4.452 -21.004   8.115 -0.608600
ATOM   2477  NE2 GLN   167      -6.055 -19.445   7.900 -0.940700
ATOM   2478 1HE2 GLN   167      -6.945 -19.080   8.217  0.425100
ATOM   2479 2HE2 GLN   167      -5.929 -19.568   6.904  0.425100
ATOM   2480  C   GLN   167      -5.658 -18.237  12.213  0.597300
ATOM   2481  O   GLN   167      -6.144 -18.426  13.328 -0.567900
ATOM   2482  N   ASN   168      -4.353 -18.093  12.007 -0.415700
ATOM   2483  H   ASN   168      -4.006 -17.889  11.082  0.271900
ATOM   2484  CA  ASN   168      -3.400 -18.162  13.096  0.014300
ATOM   2485  HA  ASN   168      -3.892 -18.491  14.014  0.104800
ATOM   2486  CB  ASN   168      -2.321 -19.180  12.764 -0.204100
ATOM   2487  HB2 ASN   168      -1.726 -18.832  11.919  0.079700
ATOM   2488  HB3 ASN   168      -1.659 -19.292  13.622  0.079700
ATOM   2489  CG  ASN   168      -2.903 -20.543  12.449  0.713000
ATOM   2490  OD1 ASN   168      -2.615 -21.047  11.256 -0.593100
ATOM   2491  ND2 ASN   168      -3.626 -21.125  13.263 -0.919100
ATOM   2492 1HD2 ASN   168      -3.686 -20.767  14.209  0.419600
ATOM   2493 2HD2 ASN   168      -3.831 -22.101  13.076  0.419600
ATOM   2494  C   ASN   168      -2.797 -16.800  13.392  0.597300
ATOM   2495  O   ASN   168      -2.726 -15.941  12.509 -0.567900
ATOM   2496  N   GLN   169      -2.372 -16.594  14.636 -0.415700
ATOM   2497  H   GLN   169      -2.381 -17.348  15.313  0.271900
ATOM   2498  CA  GLN   169      -1.800 -15.304  15.013 -0.003100
ATOM   2499  HA  GLN   169      -2.562 -14.544  14.835  0.085000
ATOM   2500  CB  GLN   169      -1.438 -15.245  16.499 -0.003600
ATOM   2501  HB2 GLN   169      -2.323 -15.580  17.035  0.017100
ATOM   2502  HB3 GLN   169      -0.622 -15.937  16.711  0.017100
ATOM   2503  CG  GLN   169      -1.058 -13.846  16.967 -0.064500
ATOM   2504  HG2 GLN   169      -0.064 -13.585  16.610  0.035200
ATOM   2505  HG3 GLN   169      -1.763 -13.131  16.542  0.035200
ATOM   2506  CD  GLN   169      -1.123 -13.682  18.475  0.695100
ATOM   2507  OE1 GLN   169      -0.200 -12.899  19.023 -0.608600
ATOM   2508  NE2 GLN   169      -1.993 -14.251  19.140 -0.940700
ATOM   2509 1HE2 GLN   169      -2.702 -14.823  18.714  0.425100
ATOM   2510 2HE2 GLN   169      -2.030 -14.032  20.130  0.425100
ATOM   2511  C   GLN   169      -0.592 -14.964  14.143  0.597300
ATOM   2512  O   GLN   169       0.260 -15.814  13.867 -0.567900
ATOM   2513  N   ASP   170      -0.553 -13.714  13.702 -0.516300
ATOM   2514  H   ASP   170      -1.238 -13.038  14.010  0.293600
ATOM   2515  CA  ASP   170       0.501 -13.195  12.833  0.038100
ATOM   2516  HA  ASP   170       0.315 -12.129  12.714  0.088000
ATOM   2517  CB  ASP   170       1.881 -13.344  13.484 -0.030300
ATOM   2518  HB2 ASP   170       2.172 -14.385  13.612 -0.012200
ATOM   2519  HB3 ASP   170       2.608 -12.882  12.817 -0.012200
ATOM   2520  CG  ASP   170       1.972 -12.602  14.805  0.799400
ATOM   2521  OD1 ASP   170       1.366 -11.513  14.897 -0.801400
ATOM   2522  OD2 ASP   170       2.609 -13.115  15.755 -0.801400
ATOM   2523  C   ASP   170       0.459 -13.792  11.428  0.536600
ATOM   2524  O   ASP   170       1.408 -13.654  10.655 -0.581900
ATOM   2525  N   GLY   171      -0.668 -14.412  11.091 -0.415700
ATOM   2526  H   GLY   171      -1.427 -14.453  11.761  0.271900
ATOM   2527  CA  GLY   171      -0.839 -15.063   9.800 -0.025200
ATOM   2528  HA2 GLY   171       0.091 -15.559   9.519  0.069800
ATOM   2529  HA3 GLY   171      -1.600 -15.830   9.924  0.069800
ATOM   2530  C   GLY   171      -1.267 -14.169   8.646  0.597300
ATOM   2531  O   GLY   171      -1.017 -14.506   7.484 -0.567900
ATOM   2532  N   ALA   172      -1.927 -13.051   8.946 -0.415700
ATOM   2533  H   ALA   172      -1.978 -12.755   9.915  0.271900
ATOM   2534  CA  ALA   172      -2.304 -12.097   7.902  0.033700
ATOM   2535  HA  ALA   172      -2.889 -12.623   7.150  0.082300
ATOM   2536  CB  ALA   172      -3.176 -10.975   8.474 -0.182500
ATOM   2537  HB1 ALA   172      -2.585 -10.340   9.125  0.060300
ATOM   2538  HB2 ALA   172      -3.569 -10.365   7.661  0.060300
ATOM   2539  HB3 ALA   172      -4.009 -11.398   9.034  0.060300
ATOM   2540  C   ALA   172      -1.062 -11.516   7.249  0.597300
ATOM   2541  O   ALA   172      -0.036 -11.312   7.910 -0.567900
ATOM   2542  N   GLN   173      -1.156 -11.255   5.948 -0.415700
ATOM   2543  H   GLN   173      -2.034 -11.409   5.469  0.271900
ATOM   2544  CA  GLN   173      -0.020 -10.756   5.175 -0.003100
ATOM   2545  HA  GLN   173       0.865 -10.671   5.808  0.085000
ATOM   2546  CB  GLN   173       0.298 -11.745   4.059 -0.003600
ATOM   2547  HB2 GLN   173      -0.617 -11.843   3.459  0.017100
ATOM   2548  HB3 GLN   173       1.061 -11.319   3.387  0.017100
ATOM   2549  CG  GLN   173       0.733 -13.120   4.547 -0.064500
ATOM   2550  HG2 GLN   173       1.689 -13.088   5.099  0.035200
ATOM   2551  HG3 GLN   173       0.001 -13.574   5.241  0.035200
ATOM   2552  CD  GLN   173       0.867 -14.058   3.347  0.695100
ATOM   2553  OE1 GLN   173       0.527 -13.693   2.200 -0.608600
ATOM   2554  NE2 GLN   173       1.324 -15.284   3.632 -0.940700
ATOM   2555 1HE2 GLN   173       1.411 -16.006   2.898  0.425100
ATOM   2556 2HE2 GLN   173       1.550 -15.528   4.604  0.425100
ATOM   2557  C   GLN   173      -0.312  -9.377   4.590  0.597300
ATOM   2558  O   GLN   173      -1.149  -9.247   3.701 -0.567900
ATOM   2559  N   ASN   174       0.379  -8.351   5.094 -0.415700
ATOM   2560  H   ASN   174       0.993  -8.481   5.894  0.271900
ATOM   2561  CA  ASN   174       0.159  -6.980   4.624  0.014300
ATOM   2562  HA  ASN   174      -0.862  -6.883   4.248  0.104800
ATOM   2563  CB  ASN   174       0.332  -5.949   5.749 -0.204100
ATOM   2564  HB2 ASN   174       1.306  -6.042   6.218  0.079700
ATOM   2565  HB3 ASN   174       0.293  -4.957   5.314  0.079700
ATOM   2566  CG  ASN   174      -0.733  -6.056   6.818  0.713000
ATOM   2567  OD1 ASN   174      -0.925  -7.256   7.334 -0.593100
ATOM   2568  ND2 ASN   174      -1.400  -5.066   7.163 -0.919100
ATOM   2569 1HD2 ASN   174      -1.315  -4.202   6.624  0.419600
ATOM   2570 2HD2 ASN   174      -2.052  -5.160   7.922  0.419600
ATOM   2571  C   ASN   174       1.114  -6.636   3.495  0.597300
ATOM   2572  O   ASN   174       2.317  -6.899   3.589 -0.567900
ATOM   2573  N   TYR   175       0.577  -6.038   2.439 -0.320320
ATOM   2574  H   TYR   175      -0.431  -5.910   2.403  0.271900
ATOM   2575  CA  TYR   175       1.361  -5.637   1.271 -0.071994
ATOM   2576  HA  TYR   175       2.424  -5.829   1.450  0.037192
ATOM   2577  CB  TYR   175       0.945  -6.505   0.016  0.122268
ATOM   2578  HB2 TYR   175      -0.120  -6.284  -0.186  0.009789
ATOM   2579  HB3 TYR   175       1.533  -6.140  -0.848  0.009789
ATOM   2580  CG  TYR   175       1.157  -7.996   0.195 -0.017985
ATOM   2581  CD1 TYR   175       0.214  -8.798   0.868 -0.088005
ATOM   2582  HD1 TYR   175      -0.671  -8.338   1.323  0.155169
ATOM   2583  CE1 TYR   175       0.349 -10.191   0.930 -0.248792
ATOM   2584  HE1 TYR   175      -0.402 -10.793   1.448  0.167143
ATOM   2585  CZ  TYR   175       1.445 -10.830   0.315  0.391143
ATOM   2586  OH  TYR   175       1.608 -12.178   0.301 -0.453297
ATOM   2587  HH  TYR   175       1.118 -12.667   1.036  0.282448
ATOM   2588  CE2 TYR   175       2.408 -10.036  -0.341 -0.233720
ATOM   2589  HE2 TYR   175       3.275 -10.522  -0.799  0.140510
ATOM   2590  CD2 TYR   175       2.255  -8.646  -0.404 -0.132475
ATOM   2591  HD2 TYR   175       2.999  -8.059  -0.956  0.155811
ATOM   2592  C   TYR   175       1.202  -4.129   1.030  0.692680
ATOM   2593  O   TYR   175       0.496  -3.736   0.105 -0.567900
ATOM   2594  N   PRO   176       1.856  -3.287   1.850 -0.254800
ATOM   2595  CD  PRO   176       2.555  -3.636   3.104  0.019200
ATOM   2596  HD2 PRO   176       3.352  -4.363   2.944  0.039100
ATOM   2597  HD3 PRO   176       1.837  -3.995   3.840  0.039100
ATOM   2598  CG  PRO   176       3.125  -2.318   3.566  0.018900
ATOM   2599  HG2 PRO   176       4.119  -2.194   3.142  0.021300
ATOM   2600  HG3 PRO   176       3.175  -2.263   4.654  0.021300
ATOM   2601  CB  PRO   176       2.212  -1.274   3.000 -0.007000
ATOM   2602  HB2 PRO   176       2.704  -0.303   2.916  0.025300
ATOM   2603  HB3 PRO   176       1.327  -1.193   3.628  0.025300
ATOM   2604  CA  PRO   176       1.788  -1.840   1.639 -0.026600
ATOM   2605  HA  PRO   176       0.773  -1.521   1.406  0.064100
ATOM   2606  C   PRO   176       2.747  -1.391   0.535  0.589600
ATOM   2607  O   PRO   176       3.862  -1.908   0.435 -0.574800
ATOM   2608  N   GLN   177       2.298  -0.441  -0.280 -0.415700
ATOM   2609  H   GLN   177       1.337  -0.129  -0.193  0.271900
ATOM   2610  CA  GLN   177       3.100   0.164  -1.330 -0.003100
ATOM   2611  HA  GLN   177       4.161  -0.034  -1.175  0.085000
ATOM   2612  CB  GLN   177       2.674  -0.380  -2.693 -0.003600
ATOM   2613  HB2 GLN   177       1.602  -0.212  -2.814  0.017100
ATOM   2614  HB3 GLN   177       3.184   0.165  -3.487  0.017100
ATOM   2615  CG  GLN   177       2.941  -1.877  -2.863 -0.064500
ATOM   2616  HG2 GLN   177       2.610  -2.440  -1.992  0.035200
ATOM   2617  HG3 GLN   177       2.358  -2.241  -3.701  0.035200
ATOM   2618  CD  GLN   177       4.403  -2.176  -3.159  0.695100
ATOM   2619  OE1 GLN   177       4.812  -2.227  -4.326 -0.608600
ATOM   2620  NE2 GLN   177       5.197  -2.380  -2.109 -0.940700
ATOM   2621 1HE2 GLN   177       4.823  -2.244  -1.174  0.425100
ATOM   2622 2HE2 GLN   177       6.192  -2.515  -2.262  0.425100
ATOM   2623  C   GLN   177       2.870   1.658  -1.260  0.597300
ATOM   2624  O   GLN   177       1.729   2.115  -1.322 -0.567900
ATOM   2625  N   CYX   178       3.948   2.423  -1.103 -0.415700
ATOM   2626  H   CYX   178       4.864   1.989  -1.028  0.271900
ATOM   2627  CA  CYX   178       3.834   3.870  -0.952  0.042900
ATOM   2628  HA  CYX   178       2.802   4.115  -0.778  0.076600
ATOM   2629  CB  CYX   178       4.620   4.339   0.270 -0.079000
ATOM   2630  HB2 CYX   178       5.641   3.962   0.199  0.091000
ATOM   2631  HB3 CYX   178       4.670   5.428   0.271  0.091000
ATOM   2632  SG  CYX   178       3.911   3.804   1.834 -0.108100
ATOM   2633  C   CYX   178       4.316   4.624  -2.182  0.597300
ATOM   2634  O   CYX   178       5.297   4.237  -2.826 -0.567900
ATOM   2635  N   ILE   179       3.614   5.707  -2.504 -0.415700
ATOM   2636  H   ILE   179       2.819   5.964  -1.925  0.271900
ATOM   2637  CA  ILE   179       4.058   6.629  -3.542 -0.059700
ATOM   2638  HA  ILE   179       5.123   6.491  -3.718  0.086900
ATOM   2639  CB  ILE   179       3.313   6.423  -4.885  0.130300
ATOM   2640  HB  ILE   179       3.803   7.056  -5.627  0.018700
ATOM   2641  CG2 ILE   179       3.433   4.980  -5.380 -0.320400
ATOM   2642 1HG2 ILE   179       2.796   4.321  -4.789  0.088200
ATOM   2643 2HG2 ILE   179       3.148   4.916  -6.429  0.088200
ATOM   2644 3HG2 ILE   179       4.458   4.633  -5.299  0.088200
ATOM   2645  CG1 ILE   179       1.853   6.884  -4.778 -0.043000
ATOM   2646 2HG1 ILE   179       1.372   6.329  -3.974  0.023600
ATOM   2647 3HG1 ILE   179       1.806   7.949  -4.554  0.023600
ATOM   2648  CD1 ILE   179       1.049   6.658  -6.047 -0.066000
ATOM   2649 1HD1 ILE   179       0.904   5.594  -6.233  0.018600
ATOM   2650 2HD1 ILE   179       0.076   7.125  -5.926  0.018600
ATOM   2651 3HD1 ILE   179       1.560   7.119  -6.892  0.018600
ATOM   2652  C   ILE   179       3.865   8.069  -3.071  0.597300
ATOM   2653  O   ILE   179       3.102   8.337  -2.136 -0.567900
ATOM   2654  N   ASN   180       4.579   8.990  -3.714 -0.415700
ATOM   2655  H   ASN   180       5.244   8.698  -4.423  0.271900
ATOM   2656  CA  ASN   180       4.512  10.408  -3.356  0.014300
ATOM   2657  HA  ASN   180       4.125  10.519  -2.340  0.104800
ATOM   2658  CB  ASN   180       5.901  11.040  -3.406 -0.204100
ATOM   2659  HB2 ASN   180       6.266  10.897  -4.410  0.079700
ATOM   2660  HB3 ASN   180       5.837  12.105  -3.189  0.079700
ATOM   2661  CG  ASN   180       6.865  10.411  -2.433  0.713000
ATOM   2662  OD1 ASN   180       6.469   9.910  -1.375 -0.593100
ATOM   2663  ND2 ASN   180       8.149  10.442  -2.778 -0.919100
ATOM   2664 1HD2 ASN   180       8.388  10.801  -3.698  0.419600
ATOM   2665 2HD2 ASN   180       8.861  10.132  -2.137  0.419600
ATOM   2666  C   ASN   180       3.603  11.178  -4.297  0.597300
ATOM   2667  O   ASN   180       3.759  11.099  -5.521 -0.567900
ATOM   2668  N   LEU   181       2.678  11.943  -3.726 -0.415700
ATOM   2669  H   LEU   181       2.621  12.007  -2.711  0.271900
ATOM   2670  CA  LEU   181       1.741  12.727  -4.519 -0.051800
ATOM   2671  HA  LEU   181       1.994  12.670  -5.576  0.092200
ATOM   2672  CB  LEU   181       0.316  12.209  -4.339 -0.110200
ATOM   2673  HB2 LEU   181       0.038  12.380  -3.297  0.045700
ATOM   2674  HB3 LEU   181      -0.347  12.825  -4.949  0.045700
ATOM   2675  CG  LEU   181       0.021  10.746  -4.650  0.353100
ATOM   2676  HG  LEU   181       0.639  10.108  -4.017 -0.036100
ATOM   2677  CD1 LEU   181      -1.431  10.447  -4.330 -0.412100
ATOM   2678 1HD1 LEU   181      -2.088  11.087  -4.917  0.100000
ATOM   2679 2HD1 LEU   181      -1.643   9.403  -4.554  0.100000
ATOM   2680 3HD1 LEU   181      -1.614  10.621  -3.270  0.100000
ATOM   2681  CD2 LEU   181       0.337  10.439  -6.101 -0.412100
ATOM   2682 1HD2 LEU   181      -0.130  11.174  -6.756  0.100000
ATOM   2683 2HD2 LEU   181       1.412  10.455  -6.267  0.100000
ATOM   2684 3HD2 LEU   181      -0.038   9.451  -6.363  0.100000
ATOM   2685  C   LEU   181       1.740  14.183  -4.113  0.597300
ATOM   2686  O   LEU   181       1.930  14.513  -2.939 -0.567900
ATOM   2687  N   GLN   182       1.501  15.055  -5.085 -0.415700
ATOM   2688  H   GLN   182       1.378  14.718  -6.035  0.271900
ATOM   2689  CA  GLN   182       1.154  16.435  -4.781 -0.003100
ATOM   2690  HA  GLN   182       1.400  16.674  -3.746  0.085000
ATOM   2691  CB  GLN   182       1.926  17.417  -5.664 -0.003600
ATOM   2692  HB2 GLN   182       2.988  17.279  -5.472  0.017100
ATOM   2693  HB3 GLN   182       1.766  17.213  -6.706  0.017100
ATOM   2694  CG  GLN   182       1.571  18.864  -5.380 -0.064500
ATOM   2695  HG2 GLN   182       0.499  19.025  -5.486  0.035200
ATOM   2696  HG3 GLN   182       1.843  19.094  -4.352  0.035200
ATOM   2697  CD  GLN   182       2.254  19.820  -6.332  0.695100
ATOM   2698  OE1 GLN   182       2.356  19.554  -7.530 -0.608600
ATOM   2699  NE2 GLN   182       2.733  20.939  -5.800 -0.940700
ATOM   2700 1HE2 GLN   182       2.772  21.057  -4.793  0.425100
ATOM   2701 2HE2 GLN   182       3.246  21.551  -6.420  0.425100
ATOM   2702  C   GLN   182      -0.345  16.618  -4.976  0.597300
ATOM   2703  O   GLN   182      -0.847  16.587  -6.102 -0.567900
ATOM   2704  N   VAL   183      -1.054  16.784  -3.867 -0.415700
ATOM   2705  H   VAL   183      -0.569  16.898  -2.982  0.271900
ATOM   2706  CA  VAL   183      -2.492  17.005  -3.879 -0.087500
ATOM   2707  HA  VAL   183      -2.941  16.409  -4.673  0.096900
ATOM   2708  CB  VAL   183      -3.110  16.567  -2.530  0.298500
ATOM   2709  HB  VAL   183      -2.629  17.123  -1.725 -0.029700
ATOM   2710  CG1 VAL   183      -4.598  16.880  -2.476 -0.319200
ATOM   2711 1HG1 VAL   183      -5.113  16.370  -3.287  0.079100
ATOM   2712 2HG1 VAL   183      -5.002  16.538  -1.526  0.079100
ATOM   2713 3HG1 VAL   183      -4.777  17.951  -2.544  0.079100
ATOM   2714  CG2 VAL   183      -2.858  15.080  -2.302 -0.319200
ATOM   2715 1HG2 VAL   183      -1.791  14.873  -2.242  0.079100
ATOM   2716 2HG2 VAL   183      -3.321  14.768  -1.365  0.079100
ATOM   2717 3HG2 VAL   183      -3.277  14.498  -3.122  0.079100
ATOM   2718  C   VAL   183      -2.788  18.478  -4.138  0.597300
ATOM   2719  O   VAL   183      -2.156  19.357  -3.550 -0.567900
ATOM   2720  N   THR   184      -3.739  18.743  -5.030 -0.415700
ATOM   2721  H   THR   184      -4.285  17.982  -5.425  0.271900
ATOM   2722  CA  THR   184      -4.046  20.115  -5.426 -0.038900
ATOM   2723  HA  THR   184      -3.493  20.804  -4.801  0.100700
ATOM   2724  CB  THR   184      -3.622  20.386  -6.894  0.365400
ATOM   2725  HB  THR   184      -3.708  21.452  -7.100  0.004300
ATOM   2726  CG2 THR   184      -2.184  19.946  -7.123 -0.243800
ATOM   2727 1HG2 THR   184      -1.825  20.345  -8.070  0.064200
ATOM   2728 2HG2 THR   184      -1.550  20.330  -6.325  0.064200
ATOM   2729 3HG2 THR   184      -2.107  18.859  -7.149  0.064200
ATOM   2730  OG1 THR   184      -4.474  19.665  -7.793 -0.676100
ATOM   2731  HG1 THR   184      -4.217  18.726  -7.757  0.410200
ATOM   2732  C   THR   184      -5.526  20.444  -5.251  0.597300
ATOM   2733  O   THR   184      -6.358  19.546  -5.111 -0.567900
ATOM   2734  N   GLY   185      -5.845  21.737  -5.237 -0.415700
ATOM   2735  H   GLY   185      -5.114  22.432  -5.348  0.271900
ATOM   2736  CA  GLY   185      -7.226  22.190  -5.174 -0.025200
ATOM   2737  HA2 GLY   185      -7.453  22.723  -6.096  0.069800
ATOM   2738  HA3 GLY   185      -7.917  21.356  -5.120  0.069800
ATOM   2739  C   GLY   185      -7.515  23.132  -4.020  0.597300
ATOM   2740  O   GLY   185      -6.626  23.836  -3.549 -0.567900
ATOM   2741  N   GLY   186      -8.758  23.136  -3.551 -0.415700
ATOM   2742  H   GLY   186      -9.474  22.583  -4.017  0.271900
ATOM   2743  CA  GLY   186      -9.183  24.140  -2.592 -0.025200
ATOM   2744  HA2 GLY   186      -8.395  24.861  -2.389  0.069800
ATOM   2745  HA3 GLY   186     -10.015  24.690  -3.031  0.069800
ATOM   2746  C   GLY   186      -9.667  23.605  -1.260  0.597300
ATOM   2747  O   GLY   186     -10.325  24.334  -0.511 -0.567900
ATOM   2748  N   GLY   187      -9.340  22.350  -0.955 -0.415700
ATOM   2749  H   GLY   187      -8.844  21.791  -1.637  0.271900
ATOM   2750  CA  GLY   187      -9.740  21.735   0.303 -0.025200
ATOM   2751  HA2 GLY   187     -10.815  21.866   0.429  0.069800
ATOM   2752  HA3 GLY   187      -9.543  20.667   0.269  0.069800
ATOM   2753  C   GLY   187      -9.047  22.342   1.512  0.597300
ATOM   2754  O   GLY   187      -8.043  23.053   1.376 -0.567900
ATOM   2755  N   SER   188      -9.579  22.067   2.699 -0.415700
ATOM   2756  H   SER   188     -10.443  21.543   2.745  0.271900
ATOM   2757  CA  SER   188      -9.040  22.648   3.925 -0.024900
ATOM   2758  HA  SER   188      -8.036  23.030   3.747  0.084300
ATOM   2759  CB  SER   188      -9.899  23.829   4.376  0.211700
ATOM   2760  HB2 SER   188      -9.437  24.316   5.236  0.035200
ATOM   2761  HB3 SER   188      -9.961  24.553   3.563  0.035200
ATOM   2762  OG  SER   188     -11.207  23.399   4.721 -0.654600
ATOM   2763  HG  SER   188     -11.205  22.996   5.617  0.427500
ATOM   2764  C   SER   188      -8.905  21.662   5.087  0.597300
ATOM   2765  O   SER   188      -8.305  21.994   6.108 -0.567900
ATOM   2766  N   ASP   189      -9.461  20.462   4.950 -0.516300
ATOM   2767  H   ASP   189      -9.961  20.207   4.104  0.293600
ATOM   2768  CA  ASP   189      -9.412  19.511   6.056  0.038100
ATOM   2769  HA  ASP   189      -9.735  20.000   6.973  0.088000
ATOM   2770  CB  ASP   189     -10.335  18.317   5.814 -0.030300
ATOM   2771  HB2 ASP   189     -10.114  17.854   4.855 -0.012200
ATOM   2772  HB3 ASP   189     -10.137  17.567   6.582 -0.012200
ATOM   2773  CG  ASP   189     -11.793  18.671   5.906  0.799400
ATOM   2774  OD1 ASP   189     -12.118  19.813   6.295 -0.801400
ATOM   2775  OD2 ASP   189     -12.618  17.783   5.604 -0.801400
ATOM   2776  C   ASP   189      -8.009  18.975   6.283  0.536600
ATOM   2777  O   ASP   189      -7.301  18.647   5.332 -0.581900
ATOM   2778  N   ASN   190      -7.626  18.878   7.552 -0.415700
ATOM   2779  H   ASN   190      -8.328  19.055   8.267  0.271900
ATOM   2780  CA  ASN   190      -6.448  18.118   7.957  0.014300
ATOM   2781  HA  ASN   190      -5.932  17.695   7.095  0.104800
ATOM   2782  CB  ASN   190      -5.444  19.015   8.684 -0.204100
ATOM   2783  HB2 ASN   190      -5.938  19.516   9.514  0.079700
ATOM   2784  HB3 ASN   190      -4.642  18.399   9.091  0.079700
ATOM   2785  CG  ASN   190      -4.807  20.040   7.763  0.713000
ATOM   2786  OD1 ASN   190      -4.013  19.690   6.884 -0.593100
ATOM   2787  ND2 ASN   190      -5.148  21.310   7.958 -0.919100
ATOM   2788 1HD2 ASN   190      -5.722  21.554   8.744  0.419600
ATOM   2789 2HD2 ASN   190      -4.949  21.991   7.234  0.419600
ATOM   2790  C   ASN   190      -6.892  16.973   8.865  0.597300
ATOM   2791  O   ASN   190      -6.859  17.091  10.090 -0.567900
ATOM   2792  N   PRO   191      -7.321  15.854   8.264 -0.254800
ATOM   2793  CD  PRO   191      -7.276  15.520   6.831  0.019200
ATOM   2794  HD2 PRO   191      -6.305  15.096   6.575  0.039100
ATOM   2795  HD3 PRO   191      -7.513  16.362   6.188  0.039100
ATOM   2796  CG  PRO   191      -8.352  14.485   6.711  0.018900
ATOM   2797  HG2 PRO   191      -8.202  13.837   5.850  0.021300
ATOM   2798  HG3 PRO   191      -9.312  14.993   6.633  0.021300
ATOM   2799  CB  PRO   191      -8.294  13.731   8.004 -0.007000
ATOM   2800  HB2 PRO   191      -7.502  12.987   7.950  0.025300
ATOM   2801  HB3 PRO   191      -9.243  13.245   8.230  0.025300
ATOM   2802  CA  PRO   191      -7.945  14.791   9.057 -0.026600
ATOM   2803  HA  PRO   191      -8.853  15.166   9.532  0.064100
ATOM   2804  C   PRO   191      -6.987  14.216  10.092  0.589600
ATOM   2805  O   PRO   191      -5.778  14.196   9.865 -0.574800
ATOM   2806  N   ALA   192      -7.525  13.772  11.224 -0.415700
ATOM   2807  H   ALA   192      -8.511  13.916  11.399  0.271900
ATOM   2808  CA  ALA   192      -6.711  13.166  12.268  0.033700
ATOM   2809  HA  ALA   192      -5.949  13.884  12.574  0.082300
ATOM   2810  CB  ALA   192      -7.557  12.846  13.478 -0.182500
ATOM   2811  HB1 ALA   192      -6.921  12.492  14.290  0.060300
ATOM   2812  HB2 ALA   192      -8.073  13.748  13.791  0.060300
ATOM   2813  HB3 ALA   192      -8.294  12.077  13.238  0.060300
ATOM   2814  C   ALA   192      -6.028  11.904  11.758  0.597300
ATOM   2815  O   ALA   192      -6.678  11.004  11.228 -0.567900
ATOM   2816  N   GLY   193      -4.716  11.839  11.937 -0.415700
ATOM   2817  H   GLY   193      -4.237  12.576  12.446  0.271900
ATOM   2818  CA  GLY   193      -3.939  10.723  11.440 -0.025200
ATOM   2819  HA2 GLY   193      -4.501  10.199  10.671  0.069800
ATOM   2820  HA3 GLY   193      -3.042  11.112  10.963  0.069800
ATOM   2821  C   GLY   193      -3.529   9.728  12.505  0.597300
ATOM   2822  O   GLY   193      -3.721   9.945  13.712 -0.567900
ATOM   2823  N   THR   194      -2.937   8.638  12.031 -0.415700
ATOM   2824  H   THR   194      -2.925   8.507  11.026  0.271900
ATOM   2825  CA  THR   194      -2.515   7.514  12.850 -0.038900
ATOM   2826  HA  THR   194      -2.511   7.776  13.908  0.100700
ATOM   2827  CB  THR   194      -3.456   6.306  12.630  0.365400
ATOM   2828  HB  THR   194      -3.447   6.030  11.575  0.004300
ATOM   2829  CG2 THR   194      -3.010   5.101  13.443 -0.243800
ATOM   2830 1HG2 THR   194      -3.831   4.388  13.505  0.064200
ATOM   2831 2HG2 THR   194      -2.181   4.609  12.946  0.064200
ATOM   2832 3HG2 THR   194      -2.717   5.396  14.447  0.064200
ATOM   2833  OG1 THR   194      -4.802   6.663  12.977 -0.676100
ATOM   2834  HG1 THR   194      -5.206   7.150  12.226  0.410200
ATOM   2835  C   THR   194      -1.112   7.112  12.411  0.597300
ATOM   2836  O   THR   194      -0.855   6.959  11.206 -0.567900
ATOM   2837  N   LEU   195      -0.200   6.940  13.364 -0.415700
ATOM   2838  H   LEU   195      -0.445   7.089  14.338  0.271900
ATOM   2839  CA  LEU   195       1.138   6.458  13.028 -0.051800
ATOM   2840  HA  LEU   195       1.579   7.142  12.304  0.092200
ATOM   2841  CB  LEU   195       2.040   6.397  14.263 -0.110200
ATOM   2842  HB2 LEU   195       1.534   5.780  15.008  0.045700
ATOM   2843  HB3 LEU   195       2.957   5.873  13.997  0.045700
ATOM   2844  CG  LEU   195       2.437   7.719  14.931  0.353100
ATOM   2845  HG  LEU   195       1.534   8.277  15.166 -0.036100
ATOM   2846  CD1 LEU   195       3.163   7.446  16.236 -0.412100
ATOM   2847 1HD1 LEU   195       3.405   8.388  16.726  0.100000
ATOM   2848 2HD1 LEU   195       2.529   6.862  16.896  0.100000
ATOM   2849 3HD1 LEU   195       4.085   6.897  16.045  0.100000
ATOM   2850  CD2 LEU   195       3.283   8.592  14.007 -0.412100
ATOM   2851 1HD2 LEU   195       2.722   8.858  13.114  0.100000
ATOM   2852 2HD2 LEU   195       3.556   9.511  14.528  0.100000
ATOM   2853 3HD2 LEU   195       4.184   8.059  13.720  0.100000
ATOM   2854  C   LEU   195       1.055   5.084  12.362  0.597300
ATOM   2855  O   LEU   195       0.207   4.265  12.716 -0.567900
ATOM   2856  N   GLY   196       1.929   4.839  11.389 -0.415700
ATOM   2857  H   GLY   196       2.612   5.546  11.133  0.271900
ATOM   2858  CA  GLY   196       1.970   3.547  10.728 -0.025200
ATOM   2859  HA2 GLY   196       1.101   3.452  10.079  0.069800
ATOM   2860  HA3 GLY   196       2.858   3.484  10.112  0.069800
ATOM   2861  C   GLY   196       1.973   2.388  11.710  0.597300
ATOM   2862  O   GLY   196       1.254   1.402  11.520 -0.567900
ATOM   2863  N   THR   197       2.773   2.508  12.766 -0.415700
ATOM   2864  H   THR   197       3.319   3.353  12.890  0.271900
ATOM   2865  CA  THR   197       2.914   1.439  13.756 -0.038900
ATOM   2866  HA  THR   197       3.001   0.485  13.241  0.100700
ATOM   2867  CB  THR   197       4.175   1.632  14.620  0.365400
ATOM   2868  HB  THR   197       4.212   0.869  15.398  0.004300
ATOM   2869  CG2 THR   197       5.428   1.511  13.768 -0.243800
ATOM   2870 1HG2 THR   197       5.389   0.562  13.244  0.064200
ATOM   2871 2HG2 THR   197       5.486   2.324  13.045  0.064200
ATOM   2872 3HG2 THR   197       6.310   1.532  14.410  0.064200
ATOM   2873  OG1 THR   197       4.137   2.930  15.230 -0.676100
ATOM   2874  HG1 THR   197       3.470   2.963  15.944  0.410200
ATOM   2875  C   THR   197       1.705   1.325  14.679  0.597300
ATOM   2876  O   THR   197       1.672   0.455  15.553 -0.567900
ATOM   2877  N   ALA   198       0.716   2.196  14.488 -0.415700
ATOM   2878  H   ALA   198       0.797   2.915  13.783  0.271900
ATOM   2879  CA  ALA   198      -0.514   2.122  15.269  0.033700
ATOM   2880  HA  ALA   198      -0.439   1.334  16.021  0.082300
ATOM   2881  CB  ALA   198      -0.757   3.431  16.032 -0.182500
ATOM   2882  HB1 ALA   198      -0.788   4.272  15.340  0.060300
ATOM   2883  HB2 ALA   198      -1.699   3.382  16.576  0.060300
ATOM   2884  HB3 ALA   198       0.049   3.589  16.749  0.060300
ATOM   2885  C   ALA   198      -1.733   1.758  14.417  0.597300
ATOM   2886  O   ALA   198      -2.852   1.731  14.919 -0.567900
ATOM   2887  N   LEU   199      -1.527   1.486  13.132 -0.415700
ATOM   2888  H   LEU   199      -0.590   1.534  12.757  0.271900
ATOM   2889  CA  LEU   199      -2.645   1.117  12.258 -0.051800
ATOM   2890  HA  LEU   199      -3.425   1.873  12.349  0.092200
ATOM   2891  CB  LEU   199      -2.191   1.047  10.802 -0.110200
ATOM   2892  HB2 LEU   199      -1.376   0.325  10.738  0.045700
ATOM   2893  HB3 LEU   199      -3.013   0.647  10.204  0.045700
ATOM   2894  CG  LEU   199      -1.730   2.354  10.157  0.353100
ATOM   2895  HG  LEU   199      -0.999   2.834  10.802 -0.036100
ATOM   2896  CD1 LEU   199      -1.058   2.066   8.822 -0.412100
ATOM   2897 1HD1 LEU   199      -1.759   1.555   8.161  0.100000
ATOM   2898 2HD1 LEU   199      -0.739   3.001   8.360  0.100000
ATOM   2899 3HD1 LEU   199      -0.185   1.430   8.979  0.100000
ATOM   2900  CD2 LEU   199      -2.899   3.313   9.969 -0.412100
ATOM   2901 1HD2 LEU   199      -3.665   2.843   9.355  0.100000
ATOM   2902 2HD2 LEU   199      -3.319   3.586  10.935  0.100000
ATOM   2903 3HD2 LEU   199      -2.554   4.223   9.480  0.100000
ATOM   2904  C   LEU   199      -3.294  -0.219  12.634  0.597300
ATOM   2905  O   LEU   199      -4.524  -0.330  12.686 -0.567900
ATOM   2906  N   TYR   200      -2.467  -1.232  12.883 -0.415700
ATOM   2907  H   TYR   200      -1.461  -1.105  12.805  0.271900
ATOM   2908  CA  TYR   200      -2.970  -2.597  13.029 -0.001400
ATOM   2909  HA  TYR   200      -4.055  -2.590  13.145  0.087600
ATOM   2910  CB  TYR   200      -2.633  -3.427  11.786 -0.015200
ATOM   2911  HB2 TYR   200      -1.555  -3.597  11.764  0.029500
ATOM   2912  HB3 TYR   200      -3.116  -4.402  11.869  0.029500
ATOM   2913  CG  TYR   200      -3.055  -2.806  10.482 -0.001100
ATOM   2914  CD1 TYR   200      -4.386  -2.491  10.241 -0.190600
ATOM   2915  HD1 TYR   200      -5.105  -2.664  11.027  0.169900
ATOM   2916  CE1 TYR   200      -4.782  -1.926   9.043 -0.234100
ATOM   2917  HE1 TYR   200      -5.813  -1.683   8.854  0.165600
ATOM   2918  CZ  TYR   200      -3.837  -1.673   8.062  0.322600
ATOM   2919  OH  TYR   200      -4.225  -1.104   6.867 -0.557900
ATOM   2920  HH  TYR   200      -3.659  -1.402   6.113  0.399200
ATOM   2921  CE2 TYR   200      -2.507  -1.964   8.282 -0.234100
ATOM   2922  HE2 TYR   200      -1.781  -1.767   7.509  0.165600
ATOM   2923  CD2 TYR   200      -2.124  -2.540   9.483 -0.190600
ATOM   2924  HD2 TYR   200      -1.084  -2.781   9.650  0.169900
ATOM   2925  C   TYR   200      -2.397  -3.336  14.223  0.597300
ATOM   2926  O   TYR   200      -1.266  -3.086  14.644 -0.567900
ATOM   2927  N   HIP   201      -3.190  -4.262  14.747 -0.347900
ATOM   2928  H   HIP   201      -4.122  -4.400  14.352  0.274700
ATOM   2929  CA  HIP   201      -2.710  -5.224  15.734 -0.135400
ATOM   2930  HA  HIP   201      -1.623  -5.171  15.782  0.121200
ATOM   2931  CB  HIP   201      -3.246  -4.892  17.117 -0.041400
ATOM   2932  HB2 HIP   201      -4.334  -4.926  17.110  0.081000
ATOM   2933  HB3 HIP   201      -2.893  -5.636  17.829  0.081000
ATOM   2934  CG  HIP   201      -2.794  -3.559  17.578 -0.001200
ATOM   2935  ND1 HIP   201      -3.462  -2.405  17.242 -0.151300
ATOM   2936  HD1 HIP   201      -4.416  -2.374  16.878  0.386600
ATOM   2937  CE1 HIP   201      -2.807  -1.367  17.730 -0.017000
ATOM   2938  HE1 HIP   201      -3.098  -0.327  17.643  0.268100
ATOM   2939  NE2 HIP   201      -1.724  -1.809  18.344 -0.171800
ATOM   2940  HE2 HIP   201      -0.998  -1.198  18.743  0.391100
ATOM   2941  CD2 HIP   201      -1.684  -3.176  18.250 -0.114100
ATOM   2942  HD2 HIP   201      -0.900  -3.829  18.612  0.231700
ATOM   2943  C   HIP   201      -3.052  -6.633  15.331  0.734100
ATOM   2944  O   HIP   201      -4.031  -6.865  14.625 -0.589400
ATOM   2945  N   ASP   202      -2.221  -7.574  15.763 -0.516300
ATOM   2946  H   ASP   202      -1.404  -7.311  16.311  0.293600
ATOM   2947  CA  ASP   202      -2.346  -8.935  15.267  0.038100
ATOM   2948  HA  ASP   202      -2.510  -8.870  14.192  0.088000
ATOM   2949  CB  ASP   202      -1.041  -9.729  15.425 -0.030300
ATOM   2950  HB2 ASP   202      -1.125 -10.691  14.934 -0.012200
ATOM   2951  HB3 ASP   202      -0.236  -9.170  14.946 -0.012200
ATOM   2952  CG  ASP   202      -0.658  -9.997  16.877  0.799400
ATOM   2953  OD1 ASP   202      -1.331  -9.505  17.811 -0.801400
ATOM   2954  OD2 ASP   202       0.352 -10.706  17.078 -0.801400
ATOM   2955  C   ASP   202      -3.553  -9.695  15.809  0.536600
ATOM   2956  O   ASP   202      -3.777 -10.840  15.433 -0.581900
ATOM   2957  N   THR   203      -4.350  -9.045  16.654 -0.415700
ATOM   2958  H   THR   203      -4.083  -8.136  17.001  0.271900
ATOM   2959  CA  THR   203      -5.587  -9.651  17.123 -0.038900
ATOM   2960  HA  THR   203      -5.707 -10.657  16.725  0.100700
ATOM   2961  CB  THR   203      -5.599  -9.757  18.645  0.365400
ATOM   2962  HB  THR   203      -6.585 -10.046  19.010  0.004300
ATOM   2963  CG2 THR   203      -4.597 -10.803  19.103 -0.243800
ATOM   2964 1HG2 THR   203      -4.859 -11.773  18.683  0.064200
ATOM   2965 2HG2 THR   203      -3.588 -10.540  18.790  0.064200
ATOM   2966 3HG2 THR   203      -4.627 -10.872  20.188  0.064200
ATOM   2967  OG1 THR   203      -5.231  -8.487  19.192 -0.676100
ATOM   2968  HG1 THR   203      -6.050  -8.006  19.377  0.410200
ATOM   2969  C   THR   203      -6.836  -8.885  16.676  0.597300
ATOM   2970  O   THR   203      -7.937  -9.184  17.131 -0.567900
ATOM   2971  N   ASP   204      -6.674  -7.903  15.790 -0.516300
ATOM   2972  H   ASP   204      -5.749  -7.696  15.428  0.293600
ATOM   2973  CA  ASP   204      -7.835  -7.204  15.237  0.038100
ATOM   2974  HA  ASP   204      -8.333  -6.678  16.050  0.088000
ATOM   2975  CB  ASP   204      -7.400  -6.206  14.167 -0.030300
ATOM   2976  HB2 ASP   204      -6.798  -6.710  13.425 -0.012200
ATOM   2977  HB3 ASP   204      -8.281  -5.803  13.668 -0.012200
ATOM   2978  CG  ASP   204      -6.606  -5.042  14.731  0.799400
ATOM   2979  OD1 ASP   204      -6.625  -4.824  15.965 -0.801400
ATOM   2980  OD2 ASP   204      -5.980  -4.321  13.923 -0.801400
ATOM   2981  C   ASP   204      -8.808  -8.208  14.610  0.536600
ATOM   2982  O   ASP   204      -8.381  -9.218  14.048 -0.581900
ATOM   2983  N   PRO   205     -10.117  -7.925  14.680 -0.254800
ATOM   2984  CD  PRO   205     -10.715  -6.702  15.239  0.019200
ATOM   2985  HD2 PRO   205     -10.223  -5.797  14.881  0.039100
ATOM   2986  HD3 PRO   205     -10.701  -6.750  16.329  0.039100
ATOM   2987  CG  PRO   205     -12.137  -6.760  14.738  0.018900
ATOM   2988  HG2 PRO   205     -12.197  -6.296  13.755  0.021300
ATOM   2989  HG3 PRO   205     -12.815  -6.256  15.427  0.021300
ATOM   2990  CB  PRO   205     -12.454  -8.216  14.622 -0.007000
ATOM   2991  HB2 PRO   205     -13.256  -8.403  13.907  0.025300
ATOM   2992  HB3 PRO   205     -12.740  -8.597  15.604  0.025300
ATOM   2993  CA  PRO   205     -11.133  -8.872  14.199 -0.026600
ATOM   2994  HA  PRO   205     -11.015  -9.835  14.699  0.064100
ATOM   2995  C   PRO   205     -11.098  -9.098  12.685  0.589600
ATOM   2996  O   PRO   205     -11.643 -10.094  12.200 -0.574800
ATOM   2997  N   GLY   206     -10.474  -8.190  11.943 -0.415700
ATOM   2998  H   GLY   206     -10.192  -7.302  12.348  0.271900
ATOM   2999  CA  GLY   206     -10.342  -8.368  10.508 -0.025200
ATOM   3000  HA2 GLY   206     -11.088  -9.061  10.121  0.069800
ATOM   3001  HA3 GLY   206     -10.490  -7.408  10.020  0.069800
ATOM   3002  C   GLY   206      -8.961  -8.865  10.123  0.597300
ATOM   3003  O   GLY   206      -8.648  -8.993   8.937 -0.567900
ATOM   3004  N   ILE   207      -8.131  -9.122  11.130 -0.415700
ATOM   3005  H   ILE   207      -8.469  -8.997  12.077  0.271900
ATOM   3006  CA  ILE   207      -6.757  -9.582  10.937 -0.059700
ATOM   3007  HA  ILE   207      -6.500  -9.575   9.880  0.086900
ATOM   3008  CB  ILE   207      -5.755  -8.685  11.710  0.130300
ATOM   3009  HB  ILE   207      -6.087  -8.604  12.743  0.018700
ATOM   3010  CG2 ILE   207      -4.366  -9.328  11.737 -0.320400
ATOM   3011 1HG2 ILE   207      -4.002  -9.569  10.744  0.088200
ATOM   3012 2HG2 ILE   207      -3.689  -8.665  12.250  0.088200
ATOM   3013 3HG2 ILE   207      -4.405 -10.235  12.331  0.088200
ATOM   3014  CG1 ILE   207      -5.695  -7.288  11.083 -0.043000
ATOM   3015 2HG1 ILE   207      -6.694  -6.857  11.043  0.023600
ATOM   3016 3HG1 ILE   207      -5.082  -6.647  11.719  0.023600
ATOM   3017  CD1 ILE   207      -5.102  -7.283   9.701 -0.066000
ATOM   3018 1HD1 ILE   207      -5.714  -7.846   8.999  0.018600
ATOM   3019 2HD1 ILE   207      -5.062  -6.251   9.354  0.018600
ATOM   3020 3HD1 ILE   207      -4.082  -7.657   9.695  0.018600
ATOM   3021  C   ILE   207      -6.591 -11.041  11.385  0.597300
ATOM   3022  O   ILE   207      -6.033 -11.871  10.663 -0.567900
ATOM   3023  N   LEU   208      -7.075 -11.342  12.584 -0.415700
ATOM   3024  H   LEU   208      -7.517 -10.613  13.138  0.271900
ATOM   3025  CA  LEU   208      -7.096 -12.702  13.097 -0.051800
ATOM   3026  HA  LEU   208      -6.346 -13.308  12.589  0.092200
ATOM   3027  CB  LEU   208      -6.800 -12.697  14.594 -0.110200
ATOM   3028  HB2 LEU   208      -5.845 -12.192  14.732  0.045700
ATOM   3029  HB3 LEU   208      -7.556 -12.098  15.106  0.045700
ATOM   3030  CG  LEU   208      -6.704 -14.059  15.280  0.353100
ATOM   3031  HG  LEU   208      -7.678 -14.545  15.229 -0.036100
ATOM   3032  CD1 LEU   208      -5.696 -14.970  14.582 -0.412100
ATOM   3033 1HD1 LEU   208      -5.541 -15.871  15.170  0.100000
ATOM   3034 2HD1 LEU   208      -6.074 -15.267  13.606  0.100000
ATOM   3035 3HD1 LEU   208      -4.749 -14.447  14.466  0.100000
ATOM   3036  CD2 LEU   208      -6.361 -13.885  16.750 -0.412100
ATOM   3037 1HD2 LEU   208      -6.356 -14.854  17.246  0.100000
ATOM   3038 2HD2 LEU   208      -5.379 -13.419  16.851  0.100000
ATOM   3039 3HD2 LEU   208      -7.113 -13.257  17.230  0.100000
ATOM   3040  C   LEU   208      -8.484 -13.266  12.805  0.597300
ATOM   3041  O   LEU   208      -9.449 -12.995  13.524 -0.567900
ATOM   3042  N   ILE   209      -8.582 -14.038  11.730 -0.415700
ATOM   3043  H   ILE   209      -7.742 -14.305  11.231  0.271900
ATOM   3044  CA  ILE   209      -9.875 -14.389  11.172 -0.059700
ATOM   3045  HA  ILE   209     -10.569 -14.601  11.984  0.086900
ATOM   3046  CB  ILE   209     -10.439 -13.210  10.350  0.130300
ATOM   3047  HB  ILE   209     -10.483 -12.335  11.001  0.018700
ATOM   3048  CG2 ILE   209      -9.514 -12.878   9.184 -0.320400
ATOM   3049 1HG2 ILE   209      -9.520 -13.668   8.435  0.088200
ATOM   3050 2HG2 ILE   209      -9.833 -11.952   8.707  0.088200
ATOM   3051 3HG2 ILE   209      -8.492 -12.716   9.524  0.088200
ATOM   3052  CG1 ILE   209     -11.861 -13.502   9.859 -0.043000
ATOM   3053 2HG1 ILE   209     -11.856 -14.317   9.136  0.023600
ATOM   3054 3HG1 ILE   209     -12.466 -13.806  10.708  0.023600
ATOM   3055  CD1 ILE   209     -12.539 -12.307   9.193 -0.066000
ATOM   3056 1HD1 ILE   209     -12.478 -11.432   9.840  0.018600
ATOM   3057 2HD1 ILE   209     -12.069 -12.094   8.233  0.018600
ATOM   3058 3HD1 ILE   209     -13.589 -12.544   9.018  0.018600
ATOM   3059  C   ILE   209      -9.776 -15.630  10.292  0.597300
ATOM   3060  O   ILE   209      -8.771 -15.850   9.616 -0.567900
ATOM   3061  N   ASN   210     -10.824 -16.448  10.327 -0.415700
ATOM   3062  H   ASN   210     -11.585 -16.245  10.970  0.271900
ATOM   3063  CA  ASN   210     -10.940 -17.615   9.466  0.014300
ATOM   3064  HA  ASN   210      -9.967 -17.897   9.059  0.104800
ATOM   3065  CB  ASN   210     -11.480 -18.791  10.278 -0.204100
ATOM   3066  HB2 ASN   210     -10.795 -18.980  11.104  0.079700
ATOM   3067  HB3 ASN   210     -12.457 -18.555  10.700  0.079700
ATOM   3068  CG  ASN   210     -11.594 -20.059   9.465  0.713000
ATOM   3069  OD1 ASN   210     -11.429 -20.051   8.250 -0.593100
ATOM   3070  ND2 ASN   210     -11.887 -21.161  10.137 -0.919100
ATOM   3071 1HD2 ASN   210     -11.992 -21.091  11.147  0.419600
ATOM   3072 2HD2 ASN   210     -12.073 -22.034   9.648  0.419600
ATOM   3073  C   ASN   210     -11.890 -17.309   8.314  0.597300
ATOM   3074  O   ASN   210     -13.106 -17.317   8.497 -0.567900
ATOM   3075  N   ILE   211     -11.347 -17.034   7.130 -0.415700
ATOM   3076  H   ILE   211     -10.341 -17.093   7.010  0.271900
ATOM   3077  CA  ILE   211     -12.192 -16.616   6.013 -0.059700
ATOM   3078  HA  ILE   211     -12.995 -15.989   6.398  0.086900
ATOM   3079  CB  ILE   211     -11.421 -15.786   4.957  0.130300
ATOM   3080  HB  ILE   211     -12.145 -15.462   4.206  0.018700
ATOM   3081  CG2 ILE   211     -10.824 -14.522   5.576 -0.320400
ATOM   3082 1HG2 ILE   211      -9.971 -14.770   6.206  0.088200
ATOM   3083 2HG2 ILE   211     -10.504 -13.839   4.790  0.088200
ATOM   3084 3HG2 ILE   211     -11.582 -14.013   6.175  0.088200
ATOM   3085  CG1 ILE   211     -10.367 -16.650   4.250 -0.043000
ATOM   3086 2HG1 ILE   211      -9.603 -16.963   4.961  0.023600
ATOM   3087 3HG1 ILE   211     -10.826 -17.548   3.840  0.023600
ATOM   3088  CD1 ILE   211      -9.682 -15.937   3.079 -0.066000
ATOM   3089 1HD1 ILE   211      -9.056 -15.124   3.442  0.018600
ATOM   3090 2HD1 ILE   211      -9.056 -16.648   2.540  0.018600
ATOM   3091 3HD1 ILE   211     -10.437 -15.541   2.399  0.018600
ATOM   3092  C   ILE   211     -12.877 -17.785   5.308  0.597300
ATOM   3093  O   ILE   211     -13.690 -17.575   4.414 -0.567900
ATOM   3094  N   TYR   212     -12.544 -19.011   5.707 -0.415700
ATOM   3095  H   TYR   212     -11.878 -19.133   6.462  0.271900
ATOM   3096  CA  TYR   212     -13.086 -20.195   5.045 -0.001400
ATOM   3097  HA  TYR   212     -13.210 -19.968   3.985  0.087600
ATOM   3098  CB  TYR   212     -12.104 -21.370   5.148 -0.015200
ATOM   3099  HB2 TYR   212     -11.958 -21.645   6.193  0.029500
ATOM   3100  HB3 TYR   212     -12.519 -22.231   4.631  0.029500
ATOM   3101  CG  TYR   212     -10.787 -21.002   4.522 -0.001100
ATOM   3102  CD1 TYR   212     -10.620 -21.058   3.147 -0.190600
ATOM   3103  HD1 TYR   212     -11.443 -21.389   2.529  0.169900
ATOM   3104  CE1 TYR   212      -9.423 -20.700   2.554 -0.234100
ATOM   3105  HE1 TYR   212      -9.310 -20.763   1.485  0.165600
ATOM   3106  CZ  TYR   212      -8.377 -20.265   3.343  0.322600
ATOM   3107  OH  TYR   212      -7.190 -19.909   2.751 -0.557900
ATOM   3108  HH  TYR   212      -6.476 -19.864   3.408  0.399200
ATOM   3109  CE2 TYR   212      -8.526 -20.182   4.720 -0.234100
ATOM   3110  HE2 TYR   212      -7.710 -19.857   5.343  0.165600
ATOM   3111  CD2 TYR   212      -9.729 -20.549   5.296 -0.190600
ATOM   3112  HD2 TYR   212      -9.832 -20.506   6.372  0.169900
ATOM   3113  C   TYR   212     -14.467 -20.569   5.566  0.597300
ATOM   3114  O   TYR   212     -15.184 -21.346   4.934 -0.567900
ATOM   3115  N   GLN   213     -14.833 -20.004   6.715 -0.415700
ATOM   3116  H   GLN   213     -14.236 -19.293   7.115  0.271900
ATOM   3117  CA  GLN   213     -16.160 -20.194   7.278 -0.003100
ATOM   3118  HA  GLN   213     -16.554 -21.178   7.021  0.085000
ATOM   3119  CB  GLN   213     -16.114 -20.067   8.805 -0.003600
ATOM   3120  HB2 GLN   213     -15.739 -19.071   9.040  0.017100
ATOM   3121  HB3 GLN   213     -17.120 -20.157   9.214  0.017100
ATOM   3122  CG  GLN   213     -15.233 -21.112   9.467 -0.064500
ATOM   3123  HG2 GLN   213     -15.634 -22.101   9.244  0.035200
ATOM   3124  HG3 GLN   213     -14.233 -21.049   9.050  0.035200
ATOM   3125  CD  GLN   213     -15.142 -20.953  10.971  0.695100
ATOM   3126  OE1 GLN   213     -15.074 -22.075  11.681 -0.608600
ATOM   3127  NE2 GLN   213     -15.135 -19.838  11.491 -0.940700
ATOM   3128 1HE2 GLN   213     -15.160 -18.988  10.937  0.425100
ATOM   3129 2HE2 GLN   213     -14.958 -19.745  12.484  0.425100
ATOM   3130  C   GLN   213     -17.109 -19.146   6.714  0.597300
ATOM   3131  O   GLN   213     -16.681 -18.179   6.084 -0.567900
ATOM   3132  N   LYS   214     -18.400 -19.341   6.938 -0.347900
ATOM   3133  H   LYS   214     -18.701 -20.135   7.492  0.274700
ATOM   3134  CA  LYS   214     -19.384 -18.362   6.508 -0.240000
ATOM   3135  HA  LYS   214     -19.137 -18.125   5.475  0.142600
ATOM   3136  CB  LYS   214     -20.803 -18.916   6.643 -0.009400
ATOM   3137  HB2 LYS   214     -20.836 -19.879   6.140  0.036200
ATOM   3138  HB3 LYS   214     -21.044 -19.075   7.695  0.036200
ATOM   3139  CG  LYS   214     -21.866 -18.036   6.010  0.018700
ATOM   3140  HG2 LYS   214     -22.845 -18.496   6.142  0.010300
ATOM   3141  HG3 LYS   214     -21.861 -17.073   6.518  0.010300
ATOM   3142  CD  LYS   214     -21.603 -17.839   4.523 -0.047900
ATOM   3143  HD2 LYS   214     -20.607 -17.566   4.288  0.062100
ATOM   3144  HD3 LYS   214     -21.741 -18.805   4.035  0.062100
ATOM   3145  CE  LYS   214     -22.610 -16.887   3.900 -0.014300
ATOM   3146  HE2 LYS   214     -22.439 -16.873   2.819  0.113500
ATOM   3147  HE3 LYS   214     -23.621 -17.256   4.080  0.113500
ATOM   3148  NZ  LYS   214     -22.460 -15.510   4.437 -0.385400
ATOM   3149  HZ1 LYS   214     -21.491 -15.207   4.336  0.340000
ATOM   3150  HZ2 LYS   214     -23.048 -14.892   3.886  0.340000
ATOM   3151  HZ3 LYS   214     -22.739 -15.461   5.411  0.340000
ATOM   3152  C   LYS   214     -19.223 -17.092   7.335  0.734100
ATOM   3153  O   LYS   214     -19.185 -17.139   8.567 -0.589400
ATOM   3154  N   LEU   215     -19.103 -15.958   6.651 -0.415700
ATOM   3155  H   LEU   215     -19.060 -15.990   5.629  0.271900
ATOM   3156  CA  LEU   215     -18.957 -14.669   7.319 -0.051800
ATOM   3157  HA  LEU   215     -18.882 -14.802   8.397  0.092200
ATOM   3158  CB  LEU   215     -17.689 -13.939   6.852 -0.110200
ATOM   3159  HB2 LEU   215     -17.786 -13.781   5.776  0.045700
ATOM   3160  HB3 LEU   215     -17.678 -12.953   7.318  0.045700
ATOM   3161  CG  LEU   215     -16.318 -14.585   7.091  0.353100
ATOM   3162  HG  LEU   215     -16.293 -15.549   6.587 -0.036100
ATOM   3163  CD1 LEU   215     -15.218 -13.717   6.493 -0.412100
ATOM   3164 1HD1 LEU   215     -14.275 -14.254   6.500  0.100000
ATOM   3165 2HD1 LEU   215     -15.470 -13.455   5.470  0.100000
ATOM   3166 3HD1 LEU   215     -15.128 -12.793   7.061  0.100000
ATOM   3167  CD2 LEU   215     -16.059 -14.808   8.566 -0.412100
ATOM   3168 1HD2 LEU   215     -16.752 -15.553   8.942  0.100000
ATOM   3169 2HD2 LEU   215     -15.039 -15.166   8.699  0.100000
ATOM   3170 3HD2 LEU   215     -16.192 -13.872   9.103  0.100000
ATOM   3171  C   LEU   215     -20.180 -13.804   7.039  0.597300
ATOM   3172  O   LEU   215     -20.536 -13.578   5.883 -0.567900
ATOM   3173  N   SER   216     -20.823 -13.328   8.099 -0.415700
ATOM   3174  H   SER   216     -20.421 -13.479   9.020  0.271900
ATOM   3175  CA  SER   216     -21.976 -12.449   7.957 -0.024900
ATOM   3176  HA  SER   216     -22.542 -12.720   7.068  0.084300
ATOM   3177  CB  SER   216     -22.906 -12.580   9.165  0.211700
ATOM   3178  HB2 SER   216     -23.641 -11.774   9.155  0.035200
ATOM   3179  HB3 SER   216     -23.433 -13.533   9.103  0.035200
ATOM   3180  OG  SER   216     -22.170 -12.550  10.375 -0.654600
ATOM   3181  HG  SER   216     -21.896 -13.476  10.565  0.427500
ATOM   3182  C   SER   216     -21.526 -11.004   7.788  0.597300
ATOM   3183  O   SER   216     -22.275 -10.160   7.289 -0.567900
ATOM   3184  N   SER   217     -20.296 -10.727   8.207 -0.415700
ATOM   3185  H   SER   217     -19.725 -11.458   8.615  0.271900
ATOM   3186  CA  SER   217     -19.708  -9.408   8.035 -0.024900
ATOM   3187  HA  SER   217     -19.926  -9.042   7.034  0.084300
ATOM   3188  CB  SER   217     -20.274  -8.433   9.064  0.211700
ATOM   3189  HB2 SER   217     -19.822  -7.449   8.929  0.035200
ATOM   3190  HB3 SER   217     -21.351  -8.335   8.922  0.035200
ATOM   3191  OG  SER   217     -20.008  -8.893  10.376 -0.654600
ATOM   3192  HG  SER   217     -20.820  -9.358  10.683  0.427500
ATOM   3193  C   SER   217     -18.194  -9.479   8.171  0.597300
ATOM   3194  O   SER   217     -17.630 -10.506   8.561 -0.567900
ATOM   3195  N   TYR   218     -17.544  -8.374   7.845 -0.415700
ATOM   3196  H   TYR   218     -18.051  -7.564   7.510  0.271900
ATOM   3197  CA  TYR   218     -16.100  -8.270   7.953 -0.001400
ATOM   3198  HA  TYR   218     -15.734  -8.943   8.730  0.087600
ATOM   3199  CB  TYR   218     -15.418  -8.648   6.630 -0.015200
ATOM   3200  HB2 TYR   218     -15.600  -9.704   6.425  0.029500
ATOM   3201  HB3 TYR   218     -15.857  -8.072   5.819  0.029500
ATOM   3202  CG  TYR   218     -13.929  -8.405   6.668 -0.001100
ATOM   3203  CD1 TYR   218     -13.082  -9.297   7.309 -0.190600
ATOM   3204  HD1 TYR   218     -13.504 -10.168   7.785  0.169900
ATOM   3205  CE1 TYR   218     -11.724  -9.075   7.368 -0.234100
ATOM   3206  HE1 TYR   218     -11.075  -9.784   7.859  0.165600
ATOM   3207  CZ  TYR   218     -11.196  -7.954   6.782  0.322600
ATOM   3208  OH  TYR   218      -9.847  -7.743   6.851 -0.557900
ATOM   3209  HH  TYR   218      -9.403  -8.299   7.513  0.399200
ATOM   3210  CE2 TYR   218     -12.017  -7.046   6.139 -0.234100
ATOM   3211  HE2 TYR   218     -11.577  -6.176   5.682  0.165600
ATOM   3212  CD2 TYR   218     -13.368  -7.273   6.083 -0.190600
ATOM   3213  HD2 TYR   218     -14.003  -6.557   5.582  0.169900
ATOM   3214  C   TYR   218     -15.735  -6.848   8.357  0.597300
ATOM   3215  O   TYR   218     -16.116  -5.889   7.679 -0.567900
ATOM   3216  N   ILE   219     -15.009  -6.728   9.466 -0.415700
ATOM   3217  H   ILE   219     -14.701  -7.572   9.945  0.271900
ATOM   3218  CA  ILE   219     -14.530  -5.446   9.971 -0.059700
ATOM   3219  HA  ILE   219     -15.244  -4.663   9.713  0.086900
ATOM   3220  CB  ILE   219     -14.387  -5.476  11.506  0.130300
ATOM   3221  HB  ILE   219     -13.617  -6.205  11.768  0.018700
ATOM   3222  CG2 ILE   219     -13.946  -4.108  12.047 -0.320400
ATOM   3223 1HG2 ILE   219     -14.711  -3.360  11.840  0.088200
ATOM   3224 2HG2 ILE   219     -13.776  -4.160  13.120  0.088200
ATOM   3225 3HG2 ILE   219     -13.011  -3.785  11.592  0.088200
ATOM   3226  CG1 ILE   219     -15.692  -5.954  12.151 -0.043000
ATOM   3227 2HG1 ILE   219     -16.501  -5.292  11.847  0.023600
ATOM   3228 3HG1 ILE   219     -15.930  -6.961  11.808  0.023600
ATOM   3229  CD1 ILE   219     -15.647  -6.006  13.656 -0.066000
ATOM   3230 1HD1 ILE   219     -14.780  -6.571  13.986  0.018600
ATOM   3231 2HD1 ILE   219     -15.620  -5.000  14.073  0.018600
ATOM   3232 3HD1 ILE   219     -16.537  -6.514  14.013  0.018600
ATOM   3233  C   ILE   219     -13.177  -5.099   9.359  0.597300
ATOM   3234  O   ILE   219     -12.145  -5.638   9.757 -0.567900
ATOM   3235  N   ILE   220     -13.175  -4.195   8.387 -0.415700
ATOM   3236  H   ILE   220     -14.038  -3.725   8.132  0.271900
ATOM   3237  CA  ILE   220     -11.931  -3.810   7.745 -0.059700
ATOM   3238  HA  ILE   220     -11.472  -4.710   7.350  0.086900
ATOM   3239  CB  ILE   220     -12.176  -2.838   6.576  0.130300
ATOM   3240  HB  ILE   220     -12.661  -1.944   6.966  0.018700
ATOM   3241  CG2 ILE   220     -10.853  -2.424   5.939 -0.320400
ATOM   3242 1HG2 ILE   220     -10.290  -3.304   5.633  0.088200
ATOM   3243 2HG2 ILE   220     -11.017  -1.826   5.066  0.088200
ATOM   3244 3HG2 ILE   220     -10.261  -1.831   6.636  0.088200
ATOM   3245  CG1 ILE   220     -13.107  -3.481   5.543 -0.043000
ATOM   3246 2HG1 ILE   220     -12.584  -4.296   5.047  0.023600
ATOM   3247 3HG1 ILE   220     -13.991  -3.901   6.019  0.023600
ATOM   3248  CD1 ILE   220     -13.585  -2.514   4.480 -0.066000
ATOM   3249 1HD1 ILE   220     -12.765  -2.204   3.836  0.018600
ATOM   3250 2HD1 ILE   220     -14.328  -3.006   3.854  0.018600
ATOM   3251 3HD1 ILE   220     -14.040  -1.640   4.946  0.018600
ATOM   3252  C   ILE   220     -11.031  -3.166   8.795  0.597300
ATOM   3253  O   ILE   220     -11.457  -2.262   9.517 -0.567900
ATOM   3254  N   PRO   221      -9.787  -3.648   8.906 -0.254800
ATOM   3255  CD  PRO   221      -9.157  -4.750   8.154  0.019200
ATOM   3256  HD2 PRO   221      -9.210  -4.604   7.076  0.039100
ATOM   3257  HD3 PRO   221      -9.619  -5.693   8.447  0.039100
ATOM   3258  CG  PRO   221      -7.726  -4.709   8.621  0.018900
ATOM   3259  HG2 PRO   221      -7.155  -4.064   7.951  0.021300
ATOM   3260  HG3 PRO   221      -7.294  -5.709   8.632  0.021300
ATOM   3261  CB  PRO   221      -7.742  -4.100   9.976 -0.007000
ATOM   3262  HB2 PRO   221      -6.796  -3.634  10.214  0.025300
ATOM   3263  HB3 PRO   221      -7.955  -4.878  10.711  0.025300
ATOM   3264  CA  PRO   221      -8.914  -3.117   9.960 -0.026600
ATOM   3265  HA  PRO   221      -9.417  -3.146  10.924  0.064100
ATOM   3266  C   PRO   221      -8.420  -1.696   9.695  0.589600
ATOM   3267  O   PRO   221      -8.602  -1.149   8.600 -0.574800
ATOM   3268  N   GLY   222      -7.794  -1.115  10.715 -0.415700
ATOM   3269  H   GLY   222      -7.717  -1.626  11.589  0.271900
ATOM   3270  CA  GLY   222      -7.236   0.220  10.623 -0.025200
ATOM   3271  HA2 GLY   222      -6.310   0.260  11.189  0.069800
ATOM   3272  HA3 GLY   222      -7.010   0.465   9.585  0.069800
ATOM   3273  C   GLY   222      -8.196   1.254  11.176  0.597300
ATOM   3274  O   GLY   222      -9.324   0.927  11.555 -0.567900
ATOM   3275  N   PRO   223      -7.747   2.513  11.240 -0.254800
ATOM   3276  CD  PRO   223      -6.417   2.960  10.790  0.019200
ATOM   3277  HD2 PRO   223      -6.161   2.562   9.810  0.039100
ATOM   3278  HD3 PRO   223      -5.667   2.676  11.531  0.039100
ATOM   3279  CG  PRO   223      -6.563   4.457  10.750  0.018900
ATOM   3280  HG2 PRO   223      -6.998   4.762   9.797  0.021300
ATOM   3281  HG3 PRO   223      -5.605   4.952  10.901  0.021300
ATOM   3282  CB  PRO   223      -7.541   4.766  11.867 -0.007000
ATOM   3283  HB2 PRO   223      -8.005   5.743  11.733  0.025300
ATOM   3284  HB3 PRO   223      -7.011   4.730  12.818  0.025300
ATOM   3285  CA  PRO   223      -8.539   3.608  11.815 -0.026600
ATOM   3286  HA  PRO   223      -8.880   3.347  12.815  0.064100
ATOM   3287  C   PRO   223      -9.732   3.961  10.925  0.589600
ATOM   3288  O   PRO   223      -9.787   3.526   9.772 -0.574800
ATOM   3289  N   PRO   224     -10.674   4.756  11.443 -0.254800
ATOM   3290  CD  PRO   224     -10.646   5.384  12.778  0.019200
ATOM   3291  HD2 PRO   224     -10.038   6.288  12.747  0.039100
ATOM   3292  HD3 PRO   224     -10.299   4.708  13.560  0.039100
ATOM   3293  CG  PRO   224     -12.079   5.737  13.017  0.018900
ATOM   3294  HG2 PRO   224     -12.172   6.594  13.682  0.021300
ATOM   3295  HG3 PRO   224     -12.585   4.880  13.461  0.021300
ATOM   3296  CB  PRO   224     -12.654   6.000  11.675 -0.007000
ATOM   3297  HB2 PRO   224     -12.465   7.040  11.413  0.025300
ATOM   3298  HB3 PRO   224     -13.725   5.802  11.670  0.025300
ATOM   3299  CA  PRO   224     -11.913   5.057  10.721 -0.026600
ATOM   3300  HA  PRO   224     -12.489   4.145  10.570  0.064100
ATOM   3301  C   PRO   224     -11.680   5.771   9.399  0.589600
ATOM   3302  O   PRO   224     -10.808   6.635   9.292 -0.574800
ATOM   3303  N   LEU   225     -12.483   5.414   8.406 -0.415700
ATOM   3304  H   LEU   225     -13.124   4.634   8.539  0.271900
ATOM   3305  CA  LEU   225     -12.497   6.101   7.118 -0.051800
ATOM   3306  HA  LEU   225     -11.519   5.991   6.652  0.092200
ATOM   3307  CB  LEU   225     -13.549   5.447   6.223 -0.110200
ATOM   3308  HB2 LEU   225     -13.290   4.393   6.114  0.045700
ATOM   3309  HB3 LEU   225     -14.500   5.485   6.756  0.045700
ATOM   3310  CG  LEU   225     -13.777   6.027   4.830  0.353100
ATOM   3311  HG  LEU   225     -14.023   7.080   4.902 -0.036100
ATOM   3312  CD1 LEU   225     -12.531   5.891   3.992 -0.412100
ATOM   3313 1HD1 LEU   225     -12.215   4.848   3.965  0.100000
ATOM   3314 2HD1 LEU   225     -12.743   6.217   2.979  0.100000
ATOM   3315 3HD1 LEU   225     -11.737   6.513   4.398  0.100000
ATOM   3316  CD2 LEU   225     -14.938   5.305   4.172 -0.412100
ATOM   3317 1HD2 LEU   225     -15.846   5.477   4.748  0.100000
ATOM   3318 2HD2 LEU   225     -15.102   5.686   3.166  0.100000
ATOM   3319 3HD2 LEU   225     -14.740   4.235   4.120  0.100000
ATOM   3320  C   LEU   225     -12.803   7.595   7.264  0.597300
ATOM   3321  O   LEU   225     -13.752   7.989   7.953 -0.567900
ATOM   3322  N   TYR   226     -11.992   8.425   6.616 -0.415700
ATOM   3323  H   TYR   226     -11.206   8.062   6.090  0.271900
ATOM   3324  CA  TYR   226     -12.267   9.858   6.540 -0.001400
ATOM   3325  HA  TYR   226     -12.633  10.216   7.502  0.087600
ATOM   3326  CB  TYR   226     -10.990  10.629   6.207 -0.015200
ATOM   3327  HB2 TYR   226     -10.372  10.701   7.103  0.029500
ATOM   3328  HB3 TYR   226     -10.424  10.079   5.460  0.029500
ATOM   3329  CG  TYR   226     -11.230  12.014   5.648 -0.001100
ATOM   3330  CD1 TYR   226     -11.607  13.069   6.476 -0.190600
ATOM   3331  HD1 TYR   226     -11.749  12.895   7.537  0.169900
ATOM   3332  CE1 TYR   226     -11.825  14.339   5.961 -0.234100
ATOM   3333  HE1 TYR   226     -12.141  15.141   6.614  0.165600
ATOM   3334  CZ  TYR   226     -11.654  14.564   4.604  0.322600
ATOM   3335  OH  TYR   226     -11.864  15.814   4.079 -0.557900
ATOM   3336  HH  TYR   226     -12.112  16.474   4.763  0.399200
ATOM   3337  CE2 TYR   226     -11.278  13.537   3.767 -0.234100
ATOM   3338  HE2 TYR   226     -11.151  13.728   2.715  0.165600
ATOM   3339  CD2 TYR   226     -11.065  12.271   4.291 -0.190600
ATOM   3340  HD2 TYR   226     -10.775  11.469   3.628  0.169900
ATOM   3341  C   TYR   226     -13.333  10.128   5.489  0.597300
ATOM   3342  O   TYR   226     -13.240   9.627   4.363 -0.567900
ATOM   3343  N   THR   227     -14.341  10.914   5.851 -0.415700
ATOM   3344  H   THR   227     -14.387  11.274   6.802  0.271900
ATOM   3345  CA  THR   227     -15.424  11.237   4.929 -0.038900
ATOM   3346  HA  THR   227     -15.059  10.907   3.961  0.100700
ATOM   3347  CB  THR   227     -16.625  10.292   5.115  0.365400
ATOM   3348  HB  THR   227     -17.420  10.551   4.422  0.004300
ATOM   3349  CG2 THR   227     -16.222   8.855   4.826 -0.243800
ATOM   3350 1HG2 THR   227     -15.560   8.492   5.610  0.064200
ATOM   3351 2HG2 THR   227     -17.115   8.232   4.832  0.064200
ATOM   3352 3HG2 THR   227     -15.748   8.772   3.848  0.064200
ATOM   3353  OG1 THR   227     -17.109  10.388   6.460 -0.676100
ATOM   3354  HG1 THR   227     -17.058  11.332   6.726  0.410200
ATOM   3355  C   THR   227     -15.831  12.623   4.439  0.597300
ATOM   3356  O   THR   227     -16.856  12.782   3.778 -0.567900
ATOM   3357 CU   CU    228       1.904 -14.230  -1.316  0.672420
ATOM   3358  O1  OYL   229       2.333 -15.037   0.414 -1.000000
ATOM   3359  O   WAM   230       2.405 -15.882  -2.956 -0.834656
ATOM   3360  H1  WAM   230       3.309 -16.284  -2.964  0.441242
ATOM   3361  H2  WAM   230       1.829 -16.496  -3.471  0.441242
HETATM 3362  O   WAT   231      -2.044  16.461  18.183 -0.834000
HETATM 3363  H1  WAT   231      -2.072  16.138  19.121  0.417000
HETATM 3364  H2  WAT   231      -2.812  15.917  17.842  0.417000
HETATM 3365  O   WAT   232       5.964   0.708  -6.496 -0.834000
HETATM 3366  H1  WAT   232       5.542   0.967  -5.650  0.417000
HETATM 3367  H2  WAT   232       5.400  -0.009  -6.800  0.417000
HETATM 3368  O   WAT   233      14.591  19.408 -16.344 -0.834000
HETATM 3369  H1  WAT   233      15.566  19.384 -16.243  0.417000
HETATM 3370  H2  WAT   233      14.325  19.432 -15.396  0.417000
HETATM 3371  O   WAT   234      29.961   6.265 -21.874 -0.834000
HETATM 3372  H1  WAT   234      29.589   6.705 -21.094  0.417000
HETATM 3373  H2  WAT   234      29.732   6.916 -22.578  0.417000
HETATM 3374  O   WAT   235       9.194 -11.063 -26.756 -0.834000
HETATM 3375  H1  WAT   235       9.841 -11.221 -27.496  0.417000
HETATM 3376  H2  WAT   235       9.334 -10.108 -26.627  0.417000
HETATM 3377  O   WAT   236      -5.228  -1.331 -27.753 -0.834000
HETATM 3378  H1  WAT   236      -5.046  -0.875 -28.618  0.417000
HETATM 3379  H2  WAT   236      -4.747  -2.172 -27.928  0.417000
HETATM 3380  O   WAT   237      -4.903   2.579 -23.369 -0.834000
HETATM 3381  H1  WAT   237      -3.961   2.591 -23.693  0.417000
HETATM 3382  H2  WAT   237      -4.754   3.016 -22.494  0.417000
HETATM 3383  O   WAT   238      -2.001 -12.508 -31.448 -0.834000
HETATM 3384  H1  WAT   238      -2.036 -12.872 -32.357  0.417000
HETATM 3385  H2  WAT   238      -1.028 -12.332 -31.379  0.417000
HETATM 3386  O   WAT   239      10.126   3.912 -14.780 -0.834000
HETATM 3387  H1  WAT   239       9.948   3.268 -14.052  0.417000
HETATM 3388  H2  WAT   239       9.385   3.688 -15.382  0.417000
HETATM 3389  O   WAT   240      24.210  10.335  -5.790 -0.834000
HETATM 3390  H1  WAT   240      23.546   9.723  -5.384  0.417000
HETATM 3391  H2  WAT   240      23.606  10.869  -6.353  0.417000
HETATM 3392  O   WAT   241     -33.622  15.869   9.319 -0.834000
HETATM 3393  H1  WAT   241     -33.049  15.070   9.440  0.417000
HETATM 3394  H2  WAT   241     -32.921  16.554   9.260  0.417000
HETATM 3395  O   WAT   242       0.466 -21.684 -25.453 -0.834000
HETATM 3396  H1  WAT   242       0.961 -22.382 -25.956  0.417000
HETATM 3397  H2  WAT   242       1.241 -21.221 -25.053  0.417000
HETATM 3398  O   WAT   243      -8.392   9.168 -14.845 -0.834000
HETATM 3399  H1  WAT   243      -8.462   9.069 -13.865  0.417000
HETATM 3400  H2  WAT   243      -8.911  10.002 -14.954  0.417000
HETATM 3401  O   WAT   244      36.689   4.090  -0.304 -0.834000
HETATM 3402  H1  WAT   244      35.885   4.094  -0.882  0.417000
HETATM 3403  H2  WAT   244      36.700   3.127  -0.075  0.417000
HETATM 3404  O   WAT   245     -12.755   9.865  -2.451 -0.834000
HETATM 3405  H1  WAT   245     -13.307  10.220  -3.193  0.417000
HETATM 3406  H2  WAT   245     -12.850  10.610  -1.820  0.417000
HETATM 3407  O   WAT   246      -0.074  30.329 -11.304 -0.834000
HETATM 3408  H1  WAT   246      -0.704  30.279 -10.535  0.417000
HETATM 3409  H2  WAT   246      -0.621  30.914 -11.886  0.417000
HETATM 3410  O   WAT   247      16.194   5.533 -16.158 -0.834000
HETATM 3411  H1  WAT   247      15.303   5.844 -15.844  0.417000
HETATM 3412  H2  WAT   247      15.963   5.385 -17.107  0.417000
HETATM 3413  O   WAT   248      19.156   9.531   9.114 -0.834000
HETATM 3414  H1  WAT   248      19.971   9.197   8.671  0.417000
HETATM 3415  H2  WAT   248      18.938  10.262   8.470  0.417000
HETATM 3416  O   WAT   249      31.786  15.335  -3.601 -0.834000
HETATM 3417  H1  WAT   249      31.621  16.141  -3.071  0.417000
HETATM 3418  H2  WAT   249      32.482  14.901  -3.073  0.417000
HETATM 3419  O   WAT   250      22.379  11.929   1.496 -0.834000
HETATM 3420  H1  WAT   250      22.839  11.255   0.951  0.417000
HETATM 3421  H2  WAT   250      22.948  11.921   2.295  0.417000
HETATM 3422  O   WAT   251      10.793  11.890 -20.182 -0.834000
HETATM 3423  H1  WAT   251       9.850  12.086 -20.398  0.417000
HETATM 3424  H2  WAT   251      11.149  12.800 -20.129  0.417000
HETATM 3425  O   WAT   252      -6.820   8.042 -27.872 -0.834000
HETATM 3426  H1  WAT   252      -7.506   7.533 -27.349  0.417000
HETATM 3427  H2  WAT   252      -6.065   7.409 -27.744  0.417000
HETATM 3428  O   WAT   253      13.028  19.601  -1.892 -0.834000
HETATM 3429  H1  WAT   253      12.363  20.038  -2.482  0.417000
HETATM 3430  H2  WAT   253      12.669  18.670  -1.961  0.417000
HETATM 3431  O   WAT   254       8.640  26.372 -24.652 -0.834000
HETATM 3432  H1  WAT   254       8.453  25.410 -24.698  0.417000
HETATM 3433  H2  WAT   254       7.763  26.723 -24.953  0.417000
HETATM 3434  O   WAT   255      -0.436 -21.647  -4.747 -0.834000
HETATM 3435  H1  WAT   255      -0.616 -20.936  -5.393  0.417000
HETATM 3436  H2  WAT   255      -1.347 -21.929  -4.524  0.417000
HETATM 3437  O   WAT   256       3.633 -26.108 -20.690 -0.834000
HETATM 3438  H1  WAT   256       3.404 -26.328 -19.753  0.417000
HETATM 3439  H2  WAT   256       4.135 -26.929 -20.913  0.417000
HETATM 3440  O   WAT   257      -0.501  24.303 -21.430 -0.834000
HETATM 3441  H1  WAT   257      -1.308  23.726 -21.430  0.417000
HETATM 3442  H2  WAT   257      -0.916  25.115 -21.824  0.417000
HETATM 3443  O   WAT   258      24.985  19.335 -13.647 -0.834000
HETATM 3444  H1  WAT   258      25.699  18.739 -13.324  0.417000
HETATM 3445  H2  WAT   258      25.227  19.390 -14.597  0.417000
HETATM 3446  O   WAT   259      27.185  -8.025 -21.622 -0.834000
HETATM 3447  H1  WAT   259      26.983  -7.933 -20.670  0.417000
HETATM 3448  H2  WAT   259      27.567  -8.934 -21.627  0.417000
HETATM 3449  O   WAT   260      20.317  -3.457  15.103 -0.834000
HETATM 3450  H1  WAT   260      21.067  -3.581  15.719  0.417000
HETATM 3451  H2  WAT   260      19.794  -2.791  15.621  0.417000
HETATM 3452  O   WAT   261      15.584  13.289 -22.333 -0.834000
HETATM 3453  H1  WAT   261      16.294  13.237 -23.008  0.417000
HETATM 3454  H2  WAT   261      16.071  12.965 -21.546  0.417000
HETATM 3455  O   WAT   262       0.996  14.072 -12.896 -0.834000
HETATM 3456  H1  WAT   262       0.461  14.605 -13.522  0.417000
HETATM 3457  H2  WAT   262       0.509  14.220 -12.062  0.417000
HETATM 3458  O   WAT   263      19.534  -3.024 -25.140 -0.834000
HETATM 3459  H1  WAT   263      20.338  -3.455 -24.787  0.417000
HETATM 3460  H2  WAT   263      19.095  -2.754 -24.311  0.417000
HETATM 3461  O   WAT   264       7.916   7.027 -11.184 -0.834000
HETATM 3462  H1  WAT   264       7.652   6.088 -11.080  0.417000
HETATM 3463  H2  WAT   264       8.071   7.053 -12.156  0.417000
HETATM 3464  O   WAT   265      18.103  -7.120  -2.111 -0.834000
HETATM 3465  H1  WAT   265      17.602  -6.283  -1.955  0.417000
HETATM 3466  H2  WAT   265      18.706  -6.821  -2.826  0.417000
HETATM 3467  O   WAT   266       0.581 -19.848  30.533 -0.834000
HETATM 3468  H1  WAT   266       0.839 -20.532  31.171  0.417000
HETATM 3469  H2  WAT   266       1.480 -19.518  30.264  0.417000
HETATM 3470  O   WAT   267     -11.556   1.535 -23.554 -0.834000
HETATM 3471  H1  WAT   267     -11.331   1.809 -24.477  0.417000
HETATM 3472  H2  WAT   267     -10.653   1.220 -23.283  0.417000
HETATM 3473  O   WAT   268      34.474  -6.575  -5.359 -0.834000
HETATM 3474  H1  WAT   268      33.528  -6.876  -5.369  0.417000
HETATM 3475  H2  WAT   268      34.620  -6.551  -6.341  0.417000
HETATM 3476  O   WAT   269      -6.127 -23.011   3.812 -0.834000
HETATM 3477  H1  WAT   269      -5.545 -23.810   3.764  0.417000
HETATM 3478  H2  WAT   269      -5.646 -22.540   4.553  0.417000
HETATM 3479  O   WAT   270      -4.010  13.170  26.379 -0.834000
HETATM 3480  H1  WAT   270      -4.042  14.092  26.743  0.417000
HETATM 3481  H2  WAT   270      -4.142  13.395  25.420  0.417000
HETATM 3482  O   WAT   271      15.811   7.087 -22.035 -0.834000
HETATM 3483  H1  WAT   271      16.715   6.794 -22.320  0.417000
HETATM 3484  H2  WAT   271      15.355   6.207 -22.070  0.417000
HETATM 3485  O   WAT   272      13.793   6.566 -15.561 -0.834000
HETATM 3486  H1  WAT   272      13.199   6.644 -14.758  0.417000
HETATM 3487  H2  WAT   272      13.278   5.844 -16.014  0.417000
HETATM 3488  O   WAT   273      17.826 -29.811 -15.769 -0.834000
HETATM 3489  H1  WAT   273      18.182 -30.227 -14.957  0.417000
HETATM 3490  H2  WAT   273      17.644 -28.903 -15.420  0.417000
HETATM 3491  O   WAT   274       7.452  -7.958 -12.292 -0.834000
HETATM 3492  H1  WAT   274       7.526  -8.172 -13.260  0.417000
HETATM 3493  H2  WAT   274       7.304  -6.988 -12.368  0.417000
HETATM 3494  O   WAT   275      31.524   7.757  -0.079 -0.834000
HETATM 3495  H1  WAT   275      31.978   7.995  -0.923  0.417000
HETATM 3496  H2  WAT   275      31.206   8.660   0.177  0.417000
HETATM 3497  O   WAT   276      30.190 -22.889  -1.552 -0.834000
HETATM 3498  H1  WAT   276      29.892 -22.773  -0.612  0.417000
HETATM 3499  H2  WAT   276      30.500 -23.809  -1.509  0.417000
HETATM 3500  O   WAT   277      -0.705  32.265  10.957 -0.834000
HETATM 3501  H1  WAT   277      -0.090  32.878  10.511  0.417000
HETATM 3502  H2  WAT   277      -1.515  32.420  10.413  0.417000
HETATM 3503  O   WAT   278       9.604  -4.339  18.039 -0.834000
HETATM 3504  H1  WAT   278      10.143  -4.619  17.248  0.417000
HETATM 3505  H2  WAT   278      10.268  -4.508  18.737  0.417000
HETATM 3506  O   WAT   279       9.670   1.985 -12.820 -0.834000
HETATM 3507  H1  WAT   279      10.591   1.665 -12.894  0.417000
HETATM 3508  H2  WAT   279       9.504   1.854 -11.864  0.417000
HETATM 3509  O   WAT   280       9.193   5.413 -31.237 -0.834000
HETATM 3510  H1  WAT   280      10.059   5.431 -31.713  0.417000
HETATM 3511  H2  WAT   280       9.403   6.101 -30.546  0.417000
HETATM 3512  O   WAT   281      -3.871  20.860 -22.842 -0.834000
HETATM 3513  H1  WAT   281      -4.671  20.992 -22.271  0.417000
HETATM 3514  H2  WAT   281      -3.267  21.513 -22.428  0.417000
HETATM 3515  O   WAT   282      13.590  20.345 -18.855 -0.834000
HETATM 3516  H1  WAT   282      13.693  19.478 -19.314  0.417000
HETATM 3517  H2  WAT   282      14.037  20.130 -18.004  0.417000
HETATM 3518  O   WAT   283       0.807  22.713  -3.261 -0.834000
HETATM 3519  H1  WAT   283       0.438  22.846  -2.341  0.417000
HETATM 3520  H2  WAT   283       1.385  21.934  -3.061  0.417000
HETATM 3521  O   WAT   284      17.742  -0.757 -27.770 -0.834000
HETATM 3522  H1  WAT   284      18.518  -0.392 -27.272  0.417000
HETATM 3523  H2  WAT   284      17.149  -0.944 -27.000  0.417000
HETATM 3524  O   WAT   285     -11.994  10.168 -15.902 -0.834000
HETATM 3525  H1  WAT   285     -11.823   9.423 -15.302  0.417000
HETATM 3526  H2  WAT   285     -11.246  10.766 -15.656  0.417000
HETATM 3527  O   WAT   286       0.347  17.260  14.761 -0.834000
HETATM 3528  H1  WAT   286       0.023  16.351  14.931  0.417000
HETATM 3529  H2  WAT   286       1.250  17.062  14.418  0.417000
HETATM 3530  O   WAT   287      27.512   4.694 -15.468 -0.834000
HETATM 3531  H1  WAT   287      27.680   4.659 -14.491  0.417000
HETATM 3532  H2  WAT   287      28.458   4.602 -15.765  0.417000
HETATM 3533  O   WAT   288       6.239  14.782 -21.505 -0.834000
HETATM 3534  H1  WAT   288       5.671  15.495 -21.886  0.417000
HETATM 3535  H2  WAT   288       7.018  14.870 -22.096  0.417000
HETATM 3536  O   WAT   289     -22.674  -1.594  -3.253 -0.834000
HETATM 3537  H1  WAT   289     -22.486  -0.670  -3.540  0.417000
HETATM 3538  H2  WAT   289     -23.333  -1.844  -3.946  0.417000
HETATM 3539  O   WAT   290     -24.013  -6.931  18.358 -0.834000
HETATM 3540  H1  WAT   290     -24.777  -6.351  18.544  0.417000
HETATM 3541  H2  WAT   290     -23.485  -6.347  17.771  0.417000
HETATM 3542  O   WAT   291      32.864 -11.600  -7.243 -0.834000
HETATM 3543  H1  WAT   291      32.149 -11.734  -7.907  0.417000
HETATM 3544  H2  WAT   291      32.363 -11.777  -6.419  0.417000
HETATM 3545  O   WAT   292      27.724  18.029   7.868 -0.834000
HETATM 3546  H1  WAT   292      28.505  18.345   8.378  0.417000
HETATM 3547  H2  WAT   292      27.005  18.458   8.374  0.417000
HETATM 3548  O   WAT   293      23.686 -13.246  14.874 -0.834000
HETATM 3549  H1  WAT   293      23.582 -13.092  15.832  0.417000
HETATM 3550  H2  WAT   293      22.951 -12.675  14.534  0.417000
HETATM 3551  O   WAT   294     -11.533  23.474 -20.191 -0.834000
HETATM 3552  H1  WAT   294     -10.862  22.908 -19.733  0.417000
HETATM 3553  H2  WAT   294     -12.339  22.944 -19.954  0.417000
HETATM 3554  O   WAT   295     -14.410  -2.425  -4.528 -0.834000
HETATM 3555  H1  WAT   295     -14.047  -2.572  -3.630  0.417000
HETATM 3556  H2  WAT   295     -15.264  -1.983  -4.284  0.417000
HETATM 3557  O   WAT   296     -16.817  -4.861 -15.064 -0.834000
HETATM 3558  H1  WAT   296     -16.416  -4.878 -14.162  0.417000
HETATM 3559  H2  WAT   296     -17.070  -3.909 -15.096  0.417000
HETATM 3560  O   WAT   297       5.028 -17.079   1.605 -0.834000
HETATM 3561  H1  WAT   297       4.441 -17.847   1.712  0.417000
HETATM 3562  H2  WAT   297       5.278 -17.197   0.649  0.417000
HETATM 3563  O   WAT   298     -20.612  -1.772 -17.451 -0.834000
HETATM 3564  H1  WAT   298     -19.644  -1.675 -17.612  0.417000
HETATM 3565  H2  WAT   298     -20.919  -0.899 -17.797  0.417000
HETATM 3566  O   WAT   299       0.102 -35.772   0.238 -0.834000
HETATM 3567  H1  WAT   299       0.156 -35.371  -0.666  0.417000
HETATM 3568  H2  WAT   299      -0.864 -36.009   0.227  0.417000
HETATM 3569  O   WAT   300      -9.974 -13.974 -24.611 -0.834000
HETATM 3570  H1  WAT   300      -9.526 -14.532 -25.303  0.417000
HETATM 3571  H2  WAT   300      -9.631 -14.437 -23.812  0.417000
HETATM 3572  O   WAT   301      -6.380 -10.949 -24.393 -0.834000
HETATM 3573  H1  WAT   301      -6.285 -11.878 -24.055  0.417000
HETATM 3574  H2  WAT   301      -7.347 -10.980 -24.607  0.417000
HETATM 3575  O   WAT   302     -22.088   2.839 -24.677 -0.834000
HETATM 3576  H1  WAT   302     -22.631   3.641 -24.489  0.417000
HETATM 3577  H2  WAT   302     -21.198   3.197 -24.466  0.417000
HETATM 3578  O   WAT   303      31.478  10.905  -6.160 -0.834000
HETATM 3579  H1  WAT   303      32.355  11.347  -6.257  0.417000
HETATM 3580  H2  WAT   303      31.101  11.101  -7.051  0.417000
HETATM 3581  O   WAT   304      14.689   3.954  -6.864 -0.834000
HETATM 3582  H1  WAT   304      13.826   4.221  -6.485  0.417000
HETATM 3583  H2  WAT   304      14.591   4.273  -7.782  0.417000
HETATM 3584  O   WAT   305      17.632  13.310 -24.247 -0.834000
HETATM 3585  H1  WAT   305      18.475  13.833 -24.107  0.417000
HETATM 3586  H2  WAT   305      17.961  12.449 -23.881  0.417000
HETATM 3587  O   WAT   306      30.125  17.252  -9.214 -0.834000
HETATM 3588  H1  WAT   306      30.408  17.123 -10.153  0.417000
HETATM 3589  H2  WAT   306      30.813  16.725  -8.762  0.417000
HETATM 3590  O   WAT   307      24.625   4.934 -24.155 -0.834000
HETATM 3591  H1  WAT   307      25.455   4.598 -24.570  0.417000
HETATM 3592  H2  WAT   307      24.992   5.227 -23.287  0.417000
HETATM 3593  O   WAT   308      28.838  15.672 -13.319 -0.834000
HETATM 3594  H1  WAT   308      28.734  15.357 -14.253  0.417000
HETATM 3595  H2  WAT   308      28.929  14.784 -12.886  0.417000
HETATM 3596  O   WAT   309     -13.363  13.823  19.842 -0.834000
HETATM 3597  H1  WAT   309     -14.300  13.597  19.678  0.417000
HETATM 3598  H2  WAT   309     -13.122  14.243  18.993  0.417000
HETATM 3599  O   WAT   310      31.550  -0.229  13.212 -0.834000
HETATM 3600  H1  WAT   310      32.289  -0.862  13.103  0.417000
HETATM 3601  H2  WAT   310      30.796  -0.868  13.269  0.417000
HETATM 3602  O   WAT   311      13.566   7.244  -6.169 -0.834000
HETATM 3603  H1  WAT   311      13.283   6.347  -5.889  0.417000
HETATM 3604  H2  WAT   311      14.380   7.354  -5.645  0.417000
HETATM 3605  O   WAT   312       8.726  14.177   8.014 -0.834000
HETATM 3606  H1  WAT   312       8.741  14.706   8.842  0.417000
HETATM 3607  H2  WAT   312       8.691  14.916   7.357  0.417000
HETATM 3608  O   WAT   313       7.394   0.223  -3.138 -0.834000
HETATM 3609  H1  WAT   313       8.216   0.744  -3.241  0.417000
HETATM 3610  H2  WAT   313       7.552  -0.498  -3.781  0.417000
HETATM 3611  O   WAT   314      30.471   8.258  15.332 -0.834000
HETATM 3612  H1  WAT   314      30.130   9.041  14.835  0.417000
HETATM 3613  H2  WAT   314      30.185   8.524  16.238  0.417000
HETATM 3614  O   WAT   315      14.421   1.085   0.652 -0.834000
HETATM 3615  H1  WAT   315      15.309   0.635   0.594  0.417000
HETATM 3616  H2  WAT   315      14.228   0.888   1.599  0.417000
HETATM 3617  O   WAT   316      23.326  11.483  29.312 -0.834000
HETATM 3618  H1  WAT   316      23.548  12.147  28.614  0.417000
HETATM 3619  H2  WAT   316      24.044  11.633  29.939  0.417000
HETATM 3620  O   WAT   317      10.566  27.609  21.929 -0.834000
HETATM 3621  H1  WAT   317       9.855  26.991  21.675  0.417000
HETATM 3622  H2  WAT   317      10.251  28.434  21.510  0.417000
HETATM 3623  O   WAT   318      27.124 -14.342 -10.229 -0.834000
HETATM 3624  H1  WAT   318      27.122 -13.744  -9.438  0.417000
HETATM 3625  H2  WAT   318      26.308 -14.847 -10.026  0.417000
HETATM 3626  O   WAT   319       8.007  -3.042  -2.783 -0.834000
HETATM 3627  H1  WAT   319       7.835  -4.013  -2.854  0.417000
HETATM 3628  H2  WAT   319       7.810  -2.767  -3.706  0.417000
HETATM 3629  O   WAT   320      -1.640  14.374  34.775 -0.834000
HETATM 3630  H1  WAT   320      -1.951  14.100  33.870  0.417000
HETATM 3631  H2  WAT   320      -2.507  14.260  35.251  0.417000
HETATM 3632  O   WAT   321      -5.548 -26.009  13.816 -0.834000
HETATM 3633  H1  WAT   321      -6.053 -26.630  14.402  0.417000
HETATM 3634  H2  WAT   321      -5.271 -25.363  14.529  0.417000
HETATM 3635  O   WAT   322       7.670  -5.669  -2.682 -0.834000
HETATM 3636  H1  WAT   322       8.398  -6.256  -2.417  0.417000
HETATM 3637  H2  WAT   322       6.892  -6.206  -2.403  0.417000
HETATM 3638  O   WAT   323      24.375 -10.528  -9.852 -0.834000
HETATM 3639  H1  WAT   323      25.191 -10.378  -9.316  0.417000
HETATM 3640  H2  WAT   323      24.527  -9.846 -10.552  0.417000
HETATM 3641  O   WAT   324     -22.451  11.225  -7.321 -0.834000
HETATM 3642  H1  WAT   324     -22.572  10.338  -6.924  0.417000
HETATM 3643  H2  WAT   324     -22.665  11.016  -8.262  0.417000
HETATM 3644  O   WAT   325       0.010   0.342  18.905 -0.834000
HETATM 3645  H1  WAT   325      -0.351   1.093  19.430  0.417000
HETATM 3646  H2  WAT   325       0.924   0.682  18.750  0.417000
HETATM 3647  O   WAT   326      27.322   9.546  13.868 -0.834000
HETATM 3648  H1  WAT   326      26.709  10.302  13.769  0.417000
HETATM 3649  H2  WAT   326      28.158  10.034  14.070  0.417000
HETATM 3650  O   WAT   327       7.831 -11.534   2.943 -0.834000
HETATM 3651  H1  WAT   327       8.569 -11.980   2.463  0.417000
HETATM 3652  H2  WAT   327       7.815 -12.089   3.761  0.417000
HETATM 3653  O   WAT   328     -31.017  -9.799   1.947 -0.834000
HETATM 3654  H1  WAT   328     -30.383  -9.071   1.723  0.417000
HETATM 3655  H2  WAT   328     -30.597 -10.530   1.444  0.417000
HETATM 3656  O   WAT   329       5.594  -7.227  -2.030 -0.834000
HETATM 3657  H1  WAT   329       4.955  -7.400  -2.752  0.417000
HETATM 3658  H2  WAT   329       5.412  -7.963  -1.425  0.417000
HETATM 3659  O   WAT   330       7.307 -27.005  -2.233 -0.834000
HETATM 3660  H1  WAT   330       7.179 -26.813  -3.199  0.417000
HETATM 3661  H2  WAT   330       7.823 -26.223  -1.976  0.417000
HETATM 3662  O   WAT   331     -25.876 -14.237   9.866 -0.834000
HETATM 3663  H1  WAT   331     -26.272 -13.396  10.161  0.417000
HETATM 3664  H2  WAT   331     -26.602 -14.595   9.307  0.417000
HETATM 3665  O   WAT   332      14.574 -11.629  30.224 -0.834000
HETATM 3666  H1  WAT   332      14.652 -11.478  31.200  0.417000
HETATM 3667  H2  WAT   332      13.857 -10.988  30.022  0.417000
HETATM 3668  O   WAT   333      10.501 -15.003   1.849 -0.834000
HETATM 3669  H1  WAT   333      10.163 -14.089   1.716  0.417000
HETATM 3670  H2  WAT   333      11.250 -14.995   1.213  0.417000
HETATM 3671  O   WAT   334      -4.540 -34.425  10.580 -0.834000
HETATM 3672  H1  WAT   334      -4.139 -33.525  10.471  0.417000
HETATM 3673  H2  WAT   334      -3.746 -34.969  10.380  0.417000
HETATM 3674  O   WAT   335     -21.964   0.972  -4.052 -0.834000
HETATM 3675  H1  WAT   335     -21.035   0.944  -4.398  0.417000
HETATM 3676  H2  WAT   335     -22.412   1.408  -4.792  0.417000
HETATM 3677  O   WAT   336     -15.626 -32.206   4.459 -0.834000
HETATM 3678  H1  WAT   336     -14.827 -31.630   4.606  0.417000
HETATM 3679  H2  WAT   336     -15.156 -33.060   4.299  0.417000
HETATM 3680  O   WAT   337     -19.109 -18.370 -22.776 -0.834000
HETATM 3681  H1  WAT   337     -19.062 -18.696 -23.705  0.417000
HETATM 3682  H2  WAT   337     -19.471 -19.164 -22.334  0.417000
HETATM 3683  O   WAT   338       5.437   7.875  30.286 -0.834000
HETATM 3684  H1  WAT   338       5.824   8.781  30.349  0.417000
HETATM 3685  H2  WAT   338       4.681   8.074  29.687  0.417000
HETATM 3686  O   WAT   339      -0.887 -10.841  10.887 -0.834000
HETATM 3687  H1  WAT   339      -1.417 -10.946  11.707  0.417000
HETATM 3688  H2  WAT   339      -1.105  -9.931  10.634  0.417000
HETATM 3689  O   WAT   340       9.389  -0.968  28.210 -0.834000
HETATM 3690  H1  WAT   340       8.399  -0.979  28.311  0.417000
HETATM 3691  H2  WAT   340       9.549  -1.939  28.272  0.417000
HETATM 3692  O   WAT   341       7.854 -35.187  11.272 -0.834000
HETATM 3693  H1  WAT   341       8.669 -34.623  11.175  0.417000
HETATM 3694  H2  WAT   341       8.274 -36.057  11.370  0.417000
HETATM 3695  O   WAT   342      17.552 -29.621   2.091 -0.834000
HETATM 3696  H1  WAT   342      16.935 -28.930   1.757  0.417000
HETATM 3697  H2  WAT   342      17.395 -29.517   3.056  0.417000
HETATM 3698  O   WAT   343     -30.363   5.356 -14.346 -0.834000
HETATM 3699  H1  WAT   343     -30.026   6.012 -14.996  0.417000
HETATM 3700  H2  WAT   343     -29.652   4.685 -14.392  0.417000
HETATM 3701  O   WAT   344      11.383  -5.888  21.987 -0.834000
HETATM 3702  H1  WAT   344      10.563  -6.329  22.284  0.417000
HETATM 3703  H2  WAT   344      11.206  -4.973  22.328  0.417000
HETATM 3704  O   WAT   345     -11.123  -8.096  29.818 -0.834000
HETATM 3705  H1  WAT   345     -10.504  -8.211  30.580  0.417000
HETATM 3706  H2  WAT   345     -10.577  -7.476  29.275  0.417000
HETATM 3707  O   WAT   346      -2.925 -19.957  20.167 -0.834000
HETATM 3708  H1  WAT   346      -2.676 -19.257  19.528  0.417000
HETATM 3709  H2  WAT   346      -2.985 -20.727  19.556  0.417000
HETATM 3710  O   WAT   347       5.357  18.316  -4.986 -0.834000
HETATM 3711  H1  WAT   347       4.719  18.220  -4.243  0.417000
HETATM 3712  H2  WAT   347       5.978  18.960  -4.583  0.417000
HETATM 3713  O   WAT   348      18.586  31.364  -0.584 -0.834000
HETATM 3714  H1  WAT   348      17.703  31.691  -0.305  0.417000
HETATM 3715  H2  WAT   348      18.882  30.928   0.242  0.417000
HETATM 3716  O   WAT   349      17.816  15.541  18.712 -0.834000
HETATM 3717  H1  WAT   349      17.313  15.298  19.531  0.417000
HETATM 3718  H2  WAT   349      17.708  14.696  18.217  0.417000
HETATM 3719  O   WAT   350      10.246 -17.692  15.408 -0.834000
HETATM 3720  H1  WAT   350       9.321 -17.710  15.756  0.417000
HETATM 3721  H2  WAT   350      10.071 -18.058  14.504  0.417000
HETATM 3722  O   WAT   351      20.463   7.596  29.807 -0.834000
HETATM 3723  H1  WAT   351      20.955   7.690  30.636  0.417000
HETATM 3724  H2  WAT   351      20.754   8.422  29.339  0.417000
HETATM 3725  O   WAT   352       6.446   1.081  -0.514 -0.834000
HETATM 3726  H1  WAT   352       6.770   0.732   0.342  0.417000
HETATM 3727  H2  WAT   352       6.991   0.569  -1.141  0.417000
HETATM 3728  O   WAT   353       8.471   0.893   6.134 -0.834000
HETATM 3729  H1  WAT   353       8.238   0.554   7.024  0.417000
HETATM 3730  H2  WAT   353       8.579   0.050   5.641  0.417000
HETATM 3731  O   WAT   354       2.623 -33.202   1.963 -0.834000
HETATM 3732  H1  WAT   354       2.737 -34.114   1.603  0.417000
HETATM 3733  H2  WAT   354       3.496 -32.827   1.677  0.417000
HETATM 3734  O   WAT   355      21.303  13.703  15.476 -0.834000
HETATM 3735  H1  WAT   355      21.144  14.679  15.455  0.417000
HETATM 3736  H2  WAT   355      20.370  13.405  15.617  0.417000
HETATM 3737  O   WAT   356      22.073  -8.337  15.813 -0.834000
HETATM 3738  H1  WAT   356      21.350  -8.697  15.232  0.417000
HETATM 3739  H2  WAT   356      21.704  -8.666  16.676  0.417000
HETATM 3740  O   WAT   357      -5.418 -31.283   1.834 -0.834000
HETATM 3741  H1  WAT   357      -4.745 -31.624   1.205  0.417000
HETATM 3742  H2  WAT   357      -6.081 -30.940   1.186  0.417000
HETATM 3743  O   WAT   358      18.287  -5.803  19.134 -0.834000
HETATM 3744  H1  WAT   358      18.975  -5.422  19.733  0.417000
HETATM 3745  H2  WAT   358      17.503  -5.748  19.715  0.417000
HETATM 3746  O   WAT   359      20.621   9.037  14.791 -0.834000
HETATM 3747  H1  WAT   359      21.002   9.819  14.322  0.417000
HETATM 3748  H2  WAT   359      20.339   9.480  15.625  0.417000
HETATM 3749  O   WAT   360     -14.560   8.791  20.201 -0.834000
HETATM 3750  H1  WAT   360     -13.590   8.981  20.305  0.417000
HETATM 3751  H2  WAT   360     -14.624   8.015  20.798  0.417000
HETATM 3752  O   WAT   361      14.479   7.991   4.836 -0.834000
HETATM 3753  H1  WAT   361      14.408   8.974   4.735  0.417000
HETATM 3754  H2  WAT   361      15.331   7.846   4.371  0.417000
HETATM 3755  O   WAT   362      18.584 -14.832  25.662 -0.834000
HETATM 3756  H1  WAT   362      18.677 -14.255  24.867  0.417000
HETATM 3757  H2  WAT   362      19.219 -14.381  26.265  0.417000
HETATM 3758  O   WAT   363      13.574   4.491   6.048 -0.834000
HETATM 3759  H1  WAT   363      13.098   4.096   5.279  0.417000
HETATM 3760  H2  WAT   363      14.479   4.139   5.865  0.417000
HETATM 3761  O   WAT   364      11.619 -19.729   0.283 -0.834000
HETATM 3762  H1  WAT   364      12.389 -20.161  -0.153  0.417000
HETATM 3763  H2  WAT   364      11.603 -18.888  -0.262  0.417000
HETATM 3764  O   WAT   365       6.882  29.305 -15.009 -0.834000
HETATM 3765  H1  WAT   365       6.455  29.656 -15.813  0.417000
HETATM 3766  H2  WAT   365       7.812  29.591 -15.165  0.417000
HETATM 3767  O   WAT   366      17.244   5.510  -5.094 -0.834000
HETATM 3768  H1  WAT   366      17.130   5.663  -6.066  0.417000
HETATM 3769  H2  WAT   366      16.712   6.277  -4.767  0.417000
HETATM 3770  O   WAT   367       7.873  11.426 -32.068 -0.834000
HETATM 3771  H1  WAT   367       7.857  11.330 -31.084  0.417000
HETATM 3772  H2  WAT   367       7.335  12.266 -32.129  0.417000
HETATM 3773  O   WAT   368      -7.472  24.609   9.665 -0.834000
HETATM 3774  H1  WAT   368      -7.447  25.505  10.090  0.417000
HETATM 3775  H2  WAT   368      -6.889  24.131  10.309  0.417000
HETATM 3776  O   WAT   369      27.217   4.077  -4.920 -0.834000
HETATM 3777  H1  WAT   369      26.821   4.300  -5.803  0.417000
HETATM 3778  H2  WAT   369      28.022   3.601  -5.242  0.417000
HETATM 3779  O   WAT   370      19.680  -6.323 -26.601 -0.834000
HETATM 3780  H1  WAT   370      20.565  -6.664 -26.870  0.417000
HETATM 3781  H2  WAT   370      19.790  -6.330 -25.624  0.417000
HETATM 3782  O   WAT   371      26.634   2.947 -11.400 -0.834000
HETATM 3783  H1  WAT   371      25.922   3.613 -11.271  0.417000
HETATM 3784  H2  WAT   371      26.646   2.551 -10.496  0.417000
HETATM 3785  O   WAT   372      12.130  -6.661 -35.906 -0.834000
HETATM 3786  H1  WAT   372      12.700  -7.411 -36.211  0.417000
HETATM 3787  H2  WAT   372      11.375  -7.178 -35.552  0.417000
HETATM 3788  O   WAT   373       4.184 -16.908  24.483 -0.834000
HETATM 3789  H1  WAT   373       4.928 -17.489  24.210  0.417000
HETATM 3790  H2  WAT   373       4.643 -16.037  24.483  0.417000
HETATM 3791  O   WAT   374      -7.350  22.865 -11.091 -0.834000
HETATM 3792  H1  WAT   374      -8.274  22.548 -11.011  0.417000
HETATM 3793  H2  WAT   374      -7.375  23.202 -12.024  0.417000
HETATM 3794  O   WAT   375      14.884  18.794  11.369 -0.834000
HETATM 3795  H1  WAT   375      15.695  19.331  11.198  0.417000
HETATM 3796  H2  WAT   375      14.418  19.419  11.976  0.417000
HETATM 3797  O   WAT   376     -15.725  -4.416  33.392 -0.834000
HETATM 3798  H1  WAT   376     -16.426  -4.216  34.040  0.417000
HETATM 3799  H2  WAT   376     -16.146  -4.048  32.575  0.417000
HETATM 3800  O   WAT   377      22.175  24.862   2.080 -0.834000
HETATM 3801  H1  WAT   377      21.666  24.028   1.922  0.417000
HETATM 3802  H2  WAT   377      23.068  24.472   2.225  0.417000
HETATM 3803  O   WAT   378     -13.876  13.715   1.165 -0.834000
HETATM 3804  H1  WAT   378     -13.487  14.582   1.403  0.417000
HETATM 3805  H2  WAT   378     -13.442  13.131   1.817  0.417000
HETATM 3806  O   WAT   379      30.559  -7.329  17.746 -0.834000
HETATM 3807  H1  WAT   379      30.248  -6.801  18.512  0.417000
HETATM 3808  H2  WAT   379      29.852  -7.130  17.095  0.417000
HETATM 3809  O   WAT   380      -7.832  16.537  -4.541 -0.834000
HETATM 3810  H1  WAT   380      -8.223  16.315  -3.673  0.417000
HETATM 3811  H2  WAT   380      -6.909  16.704  -4.311  0.417000
HETATM 3812  O   WAT   381      -0.576   5.385 -29.581 -0.834000
HETATM 3813  H1  WAT   381      -0.129   6.256 -29.656  0.417000
HETATM 3814  H2  WAT   381       0.232   4.811 -29.504  0.417000
HETATM 3815  O   WAT   382     -11.777  -0.749  11.663 -0.834000
HETATM 3816  H1  WAT   382     -11.764  -1.372  10.892  0.417000
HETATM 3817  H2  WAT   382     -11.510   0.072  11.181  0.417000
HETATM 3818  O   WAT   383       7.368 -15.426  12.383 -0.834000
HETATM 3819  H1  WAT   383       7.274 -16.039  11.601  0.417000
HETATM 3820  H2  WAT   383       7.293 -14.570  11.875  0.417000
HETATM 3821  O   WAT   384     -22.849  -8.916  16.783 -0.834000
HETATM 3822  H1  WAT   384     -23.515  -8.311  17.182  0.417000
HETATM 3823  H2  WAT   384     -22.288  -9.079  17.576  0.417000
HETATM 3824  O   WAT   385      22.905 -20.788   3.188 -0.834000
HETATM 3825  H1  WAT   385      22.974 -20.029   2.583  0.417000
HETATM 3826  H2  WAT   385      23.688 -20.603   3.772  0.417000
HETATM 3827  O   WAT   386      -7.568  17.103 -24.174 -0.834000
HETATM 3828  H1  WAT   386      -8.276  16.620 -24.685  0.417000
HETATM 3829  H2  WAT   386      -7.363  17.802 -24.821  0.417000
HETATM 3830  O   WAT   387      20.982 -11.011  27.809 -0.834000
HETATM 3831  H1  WAT   387      21.786 -10.574  27.438  0.417000
HETATM 3832  H2  WAT   387      20.625 -10.259  28.336  0.417000
HETATM 3833  O   WAT   388     -30.145 -13.654  11.245 -0.834000
HETATM 3834  H1  WAT   388     -29.747 -13.434  10.380  0.417000
HETATM 3835  H2  WAT   388     -31.060 -13.340  11.109  0.417000
HETATM 3836  O   WAT   389      -2.850   4.918 -28.153 -0.834000
HETATM 3837  H1  WAT   389      -2.060   5.159 -28.709  0.417000
HETATM 3838  H2  WAT   389      -2.726   3.936 -28.152  0.417000
HETATM 3839  O   WAT   390     -12.220  15.887 -18.604 -0.834000
HETATM 3840  H1  WAT   390     -12.427  16.531 -17.891  0.417000
HETATM 3841  H2  WAT   390     -11.308  15.618 -18.317  0.417000
HETATM 3842  O   WAT   391     -25.364  10.132  -7.990 -0.834000
HETATM 3843  H1  WAT   391     -24.575  10.071  -8.582  0.417000
HETATM 3844  H2  WAT   391     -25.497  11.123  -8.054  0.417000
HETATM 3845  O   WAT   392      -2.029  -9.023 -22.647 -0.834000
HETATM 3846  H1  WAT   392      -2.395  -8.269 -22.122  0.417000
HETATM 3847  H2  WAT   392      -2.775  -9.155 -23.272  0.417000
HETATM 3848  O   WAT   393      -6.876  -6.247 -33.705 -0.834000
HETATM 3849  H1  WAT   393      -7.766  -6.037 -33.327  0.417000
HETATM 3850  H2  WAT   393      -6.975  -7.222 -33.809  0.417000
HETATM 3851  O   WAT   394       8.045   0.254 -19.282 -0.834000
HETATM 3852  H1  WAT   394       7.067   0.150 -19.263  0.417000
HETATM 3853  H2  WAT   394       8.100   1.203 -19.559  0.417000
HETATM 3854  O   WAT   395      24.176  -3.881 -12.177 -0.834000
HETATM 3855  H1  WAT   395      23.986  -3.374 -13.013  0.417000
HETATM 3856  H2  WAT   395      23.682  -4.709 -12.401  0.417000
HETATM 3857  O   WAT   396      10.447 -13.654 -30.949 -0.834000
HETATM 3858  H1  WAT   396      11.368 -13.411 -31.208  0.417000
HETATM 3859  H2  WAT   396      10.626 -13.933 -30.016  0.417000
HETATM 3860  O   WAT   397      21.220 -28.399  -9.280 -0.834000
HETATM 3861  H1  WAT   397      22.185 -28.406  -9.443  0.417000
HETATM 3862  H2  WAT   397      21.211 -28.095  -8.342  0.417000
HETATM 3863  O   WAT   398      -8.212 -25.450   7.695 -0.834000
HETATM 3864  H1  WAT   398      -8.155 -25.181   6.753  0.417000
HETATM 3865  H2  WAT   398      -7.431 -24.974   8.053  0.417000
HETATM 3866  O   WAT   399     -10.581 -14.099  -7.736 -0.834000
HETATM 3867  H1  WAT   399      -9.662 -14.258  -8.059  0.417000
HETATM 3868  H2  WAT   399     -10.366 -13.747  -6.832  0.417000
HETATM 3869  O   WAT   400       1.263  -2.959 -21.559 -0.834000
HETATM 3870  H1  WAT   400       0.743  -2.431 -22.212  0.417000
HETATM 3871  H2  WAT   400       0.744  -3.799 -21.604  0.417000
HETATM 3872  O   WAT   401     -14.938 -13.109  -8.691 -0.834000
HETATM 3873  H1  WAT   401     -14.528 -13.540  -7.913  0.417000
HETATM 3874  H2  WAT   401     -14.298 -12.346  -8.791  0.417000
HETATM 3875  O   WAT   402     -26.058   6.289  -7.927 -0.834000
HETATM 3876  H1  WAT   402     -25.362   5.773  -8.422  0.417000
HETATM 3877  H2  WAT   402     -25.512   6.510  -7.130  0.417000
HETATM 3878  O   WAT   403     -17.544 -26.617   7.442 -0.834000
HETATM 3879  H1  WAT   403     -18.399 -27.074   7.248  0.417000
HETATM 3880  H2  WAT   403     -16.930 -27.378   7.278  0.417000
HETATM 3881  O   WAT   404      -9.874   0.961  -1.046 -0.834000
HETATM 3882  H1  WAT   404      -9.828   0.053  -0.715  0.417000
HETATM 3883  H2  WAT   404     -10.836   1.063  -1.209  0.417000
HETATM 3884  O   WAT   405       3.503  15.301  11.552 -0.834000
HETATM 3885  H1  WAT   405       3.746  14.545  12.129  0.417000
HETATM 3886  H2  WAT   405       2.685  14.952  11.137  0.417000
HETATM 3887  O   WAT   406      11.562   3.349  34.663 -0.834000
HETATM 3888  H1  WAT   406      11.940   4.244  34.832  0.417000
HETATM 3889  H2  WAT   406      11.807   3.272  33.701  0.417000
HETATM 3890  O   WAT   407     -12.070  29.982  13.364 -0.834000
HETATM 3891  H1  WAT   407     -11.507  30.754  13.551  0.417000
HETATM 3892  H2  WAT   407     -12.827  30.155  13.963  0.417000
HETATM 3893  O   WAT   408       5.654  26.012 -22.321 -0.834000
HETATM 3894  H1  WAT   408       4.690  25.998 -22.510  0.417000
HETATM 3895  H2  WAT   408       5.926  25.173 -22.749  0.417000
HETATM 3896  O   WAT   409      22.931  17.495  -9.882 -0.834000
HETATM 3897  H1  WAT   409      22.363  18.224  -9.538  0.417000
HETATM 3898  H2  WAT   409      23.801  17.970  -9.886  0.417000
HETATM 3899  O   WAT   410      30.566  12.777   1.568 -0.834000
HETATM 3900  H1  WAT   410      30.212  13.379   0.858  0.417000
HETATM 3901  H2  WAT   410      30.191  13.261   2.348  0.417000
HETATM 3902  O   WAT   411      24.862  19.444 -16.582 -0.834000
HETATM 3903  H1  WAT   411      24.234  19.173 -17.299  0.417000
HETATM 3904  H2  WAT   411      25.002  20.386 -16.884  0.417000
HETATM 3905  O   WAT   412      22.783  -5.992 -13.104 -0.834000
HETATM 3906  H1  WAT   412      21.852  -5.922 -12.771  0.417000
HETATM 3907  H2  WAT   412      22.787  -6.955 -13.320  0.417000
HETATM 3908  O   WAT   413      29.808   1.496 -15.307 -0.834000
HETATM 3909  H1  WAT   413      29.224   1.412 -14.522  0.417000
HETATM 3910  H2  WAT   413      29.742   0.566 -15.653  0.417000
HETATM 3911  O   WAT   414      29.487  23.289   7.546 -0.834000
HETATM 3912  H1  WAT   414      30.049  23.075   6.763  0.417000
HETATM 3913  H2  WAT   414      28.808  23.849   7.103  0.417000
HETATM 3914  O   WAT   415      16.999  12.793   1.049 -0.834000
HETATM 3915  H1  WAT   415      17.208  11.863   0.857  0.417000
HETATM 3916  H2  WAT   415      16.896  12.759   2.029  0.417000
HETATM 3917  O   WAT   416      -2.912  20.420  10.919 -0.834000
HETATM 3918  H1  WAT   416      -2.664  19.472  10.837  0.417000
HETATM 3919  H2  WAT   416      -2.160  20.847  10.471  0.417000
HETATM 3920  O   WAT   417      35.047  -1.119   5.116 -0.834000
HETATM 3921  H1  WAT   417      35.383  -0.212   5.011  0.417000
HETATM 3922  H2  WAT   417      35.081  -1.418   4.169  0.417000
HETATM 3923  O   WAT   418      11.734  33.146  -6.931 -0.834000
HETATM 3924  H1  WAT   418      11.635  33.408  -7.892  0.417000
HETATM 3925  H2  WAT   418      10.939  32.550  -6.886  0.417000
HETATM 3926  O   WAT   419      16.324  18.712   0.938 -0.834000
HETATM 3927  H1  WAT   419      16.225  18.993   0.003  0.417000
HETATM 3928  H2  WAT   419      16.537  19.564   1.366  0.417000
HETATM 3929  O   WAT   420      19.387  -5.852  14.348 -0.834000
HETATM 3930  H1  WAT   420      19.830  -4.996  14.580  0.417000
HETATM 3931  H2  WAT   420      19.344  -6.248  15.252  0.417000
HETATM 3932  O   WAT   421      11.888   7.931   5.720 -0.834000
HETATM 3933  H1  WAT   421      12.771   7.714   5.344  0.417000
HETATM 3934  H2  WAT   421      11.872   8.898   5.563  0.417000
HETATM 3935  O   WAT   422      27.275   5.815  22.086 -0.834000
HETATM 3936  H1  WAT   422      26.729   6.463  21.587  0.417000
HETATM 3937  H2  WAT   422      26.637   5.517  22.755  0.417000
HETATM 3938  O   WAT   423      31.628  -9.968  -1.664 -0.834000
HETATM 3939  H1  WAT   423      30.777 -10.420  -1.374  0.417000
HETATM 3940  H2  WAT   423      32.138 -10.120  -0.832  0.417000
HETATM 3941  O   WAT   424       1.879  18.951  21.618 -0.834000
HETATM 3942  H1  WAT   424       1.684  19.538  20.843  0.417000
HETATM 3943  H2  WAT   424       1.404  18.138  21.307  0.417000
HETATM 3944  O   WAT   425       4.188   6.497  10.300 -0.834000
HETATM 3945  H1  WAT   425       4.924   6.758   9.708  0.417000
HETATM 3946  H2  WAT   425       3.674   7.338  10.320  0.417000
HETATM 3947  O   WAT   426      13.523  12.828  32.365 -0.834000
HETATM 3948  H1  WAT   426      12.796  12.180  32.267  0.417000
HETATM 3949  H2  WAT   426      14.219  12.389  31.830  0.417000
HETATM 3950  O   WAT   427     -27.045  16.556  -2.328 -0.834000
HETATM 3951  H1  WAT   427     -27.023  17.506  -1.991  0.417000
HETATM 3952  H2  WAT   427     -27.775  16.681  -2.982  0.417000
HETATM 3953  O   WAT   428     -22.775  -6.432   1.498 -0.834000
HETATM 3954  H1  WAT   428     -22.838  -5.532   1.905  0.417000
HETATM 3955  H2  WAT   428     -23.341  -6.930   2.122  0.417000
HETATM 3956  O   WAT   429     -11.165  11.672  10.287 -0.834000
HETATM 3957  H1  WAT   429     -11.913  12.287  10.077  0.417000
HETATM 3958  H2  WAT   429     -11.623  10.815  10.067  0.417000
HETATM 3959  O   WAT   430      -9.884   1.265  20.772 -0.834000
HETATM 3960  H1  WAT   430     -10.026   0.295  20.694  0.417000
HETATM 3961  H2  WAT   430      -9.185   1.257  21.481  0.417000
HETATM 3962  O   WAT   431     -17.307   5.257  -7.370 -0.834000
HETATM 3963  H1  WAT   431     -18.024   5.726  -6.842  0.417000
HETATM 3964  H2  WAT   431     -16.635   5.234  -6.632  0.417000
HETATM 3965  O   WAT   432     -32.441   1.822   9.633 -0.834000
HETATM 3966  H1  WAT   432     -33.245   2.368   9.816  0.417000
HETATM 3967  H2  WAT   432     -31.853   2.221  10.344  0.417000
HETATM 3968  O   WAT   433     -25.898  15.236  -4.431 -0.834000
HETATM 3969  H1  WAT   433     -25.014  15.621  -4.620  0.417000
HETATM 3970  H2  WAT   433     -26.119  15.737  -3.605  0.417000
HETATM 3971  O   WAT   434     -36.822   0.359  -6.065 -0.834000
HETATM 3972  H1  WAT   434     -37.322  -0.003  -5.286  0.417000
HETATM 3973  H2  WAT   434     -36.296  -0.445  -6.287  0.417000
HETATM 3974  O   WAT   435     -22.139 -21.470   4.323 -0.834000
HETATM 3975  H1  WAT   435     -22.992 -21.250   4.772  0.417000
HETATM 3976  H2  WAT   435     -21.645 -21.819   5.104  0.417000
HETATM 3977  O   WAT   436     -23.460  10.563   9.073 -0.834000
HETATM 3978  H1  WAT   436     -24.434  10.720   9.175  0.417000
HETATM 3979  H2  WAT   436     -23.145  11.222   9.751  0.417000
HETATM 3980  O   WAT   437     -22.842   6.208 -13.393 -0.834000
HETATM 3981  H1  WAT   437     -21.987   6.330 -13.854  0.417000
HETATM 3982  H2  WAT   437     -23.425   6.753 -13.960  0.417000
HETATM 3983  O   WAT   438     -16.988  15.389  -6.573 -0.834000
HETATM 3984  H1  WAT   438     -16.511  15.875  -5.863  0.417000
HETATM 3985  H2  WAT   438     -17.472  14.739  -6.002  0.417000
HETATM 3986  O   WAT   439       4.440  17.162  19.011 -0.834000
HETATM 3987  H1  WAT   439       4.134  18.091  18.854  0.417000
HETATM 3988  H2  WAT   439       4.572  16.900  18.060  0.417000
HETATM 3989  O   WAT   440     -21.361 -14.080 -23.420 -0.834000
HETATM 3990  H1  WAT   440     -21.035 -14.103 -22.480  0.417000
HETATM 3991  H2  WAT   440     -21.614 -15.034 -23.498  0.417000
HETATM 3992  O   WAT   441     -15.473 -15.028   3.617 -0.834000
HETATM 3993  H1  WAT   441     -16.392 -15.154   3.249  0.417000
HETATM 3994  H2  WAT   441     -14.964 -15.242   2.807  0.417000
HETATM 3995  O   WAT   442     -13.575   7.124  30.346 -0.834000
HETATM 3996  H1  WAT   442     -13.886   8.024  30.612  0.417000
HETATM 3997  H2  WAT   442     -14.307   6.586  30.721  0.417000
HETATM 3998  O   WAT   443     -22.364 -12.253 -20.887 -0.834000
HETATM 3999  H1  WAT   443     -23.078 -12.560 -20.269  0.417000
HETATM 4000  H2  WAT   443     -21.819 -13.080 -20.900  0.417000
HETATM 4001  O   WAT   444      -3.963 -32.373  -6.882 -0.834000
HETATM 4002  H1  WAT   444      -3.955 -33.169  -7.470  0.417000
HETATM 4003  H2  WAT   444      -3.762 -31.688  -7.569  0.417000
HETATM 4004  O   WAT   445      11.630   5.897 -32.333 -0.834000
HETATM 4005  H1  WAT   445      12.046   6.659 -31.840  0.417000
HETATM 4006  H2  WAT   445      12.327   5.216 -32.116  0.417000
HETATM 4007  O   WAT   446     -28.110  -1.683 -22.912 -0.834000
HETATM 4008  H1  WAT   446     -28.487  -0.877 -22.456  0.417000
HETATM 4009  H2  WAT   446     -27.509  -1.206 -23.541  0.417000
HETATM 4010  O   WAT   447      11.552 -29.847  -9.860 -0.834000
HETATM 4011  H1  WAT   447      11.548 -29.155  -9.163  0.417000
HETATM 4012  H2  WAT   447      11.574 -29.271 -10.660  0.417000
HETATM 4013  O   WAT   448     -20.000  -3.265  -6.686 -0.834000
HETATM 4014  H1  WAT   448     -20.185  -3.290  -5.709  0.417000
HETATM 4015  H2  WAT   448     -20.723  -2.667  -6.964  0.417000
HETATM 4016  O   WAT   449       8.834 -18.403   4.642 -0.834000
HETATM 4017  H1  WAT   449       9.288 -17.567   4.372  0.417000
HETATM 4018  H2  WAT   449       9.564 -19.035   4.434  0.417000
HETATM 4019  O   WAT   450      -8.207 -12.733  -3.909 -0.834000
HETATM 4020  H1  WAT   450      -9.000 -12.838  -4.489  0.417000
HETATM 4021  H2  WAT   450      -7.920 -13.681  -3.879  0.417000
HETATM 4022  O   WAT   451       1.082 -12.540 -26.714 -0.834000
HETATM 4023  H1  WAT   451       0.184 -12.261 -26.967  0.417000
HETATM 4024  H2  WAT   451       1.040 -13.498 -26.944  0.417000
HETATM 4025  O   WAT   452     -18.425   6.822 -22.880 -0.834000
HETATM 4026  H1  WAT   452     -18.250   6.273 -22.086  0.417000
HETATM 4027  H2  WAT   452     -18.016   6.250 -23.572  0.417000
HETATM 4028  O   WAT   453      -2.029 -12.280 -15.223 -0.834000
HETATM 4029  H1  WAT   453      -2.940 -11.930 -15.181  0.417000
HETATM 4030  H2  WAT   453      -1.718 -11.827 -16.048  0.417000
HETATM 4031  O   WAT   454     -19.314  10.023 -27.299 -0.834000
HETATM 4032  H1  WAT   454     -18.685  10.765 -27.457  0.417000
HETATM 4033  H2  WAT   454     -19.433   9.713 -28.225  0.417000
HETATM 4034  O   WAT   455      -6.623  -1.048 -31.408 -0.834000
HETATM 4035  H1  WAT   455      -6.287  -1.963 -31.596  0.417000
HETATM 4036  H2  WAT   455      -5.817  -0.692 -30.957  0.417000
HETATM 4037  O   WAT   456      -4.257  -3.427 -15.458 -0.834000
HETATM 4038  H1  WAT   456      -3.660  -3.906 -16.075  0.417000
HETATM 4039  H2  WAT   456      -4.418  -4.150 -14.807  0.417000
HETATM 4040  O   WAT   457     -18.587 -12.327 -21.028 -0.834000
HETATM 4041  H1  WAT   457     -18.555 -11.926 -21.931  0.417000
HETATM 4042  H2  WAT   457     -17.623 -12.465 -20.889  0.417000
HETATM 4043  O   WAT   458      -1.083  -3.287 -33.383 -0.834000
HETATM 4044  H1  WAT   458      -1.798  -2.620 -33.208  0.417000
HETATM 4045  H2  WAT   458      -1.490  -4.050 -32.894  0.417000
HETATM 4046  O   WAT   459      -6.110  -4.417 -28.002 -0.834000
HETATM 4047  H1  WAT   459      -5.975  -5.116 -27.312  0.417000
HETATM 4048  H2  WAT   459      -5.162  -4.151 -28.123  0.417000
HETATM 4049  O   WAT   460      -3.701  -8.363 -29.607 -0.834000
HETATM 4050  H1  WAT   460      -3.721  -7.883 -30.461  0.417000
HETATM 4051  H2  WAT   460      -3.760  -9.292 -29.935  0.417000
HETATM 4052  O   WAT   461     -20.322  -4.829 -24.560 -0.834000
HETATM 4053  H1  WAT   461     -21.117  -4.979 -25.118  0.417000
HETATM 4054  H2  WAT   461     -20.413  -5.603 -23.946  0.417000
HETATM 4055  O   WAT   462     -12.525  18.619 -10.836 -0.834000
HETATM 4056  H1  WAT   462     -13.356  18.111 -10.769  0.417000
HETATM 4057  H2  WAT   462     -12.737  19.368 -10.225  0.417000
HETATM 4058  O   WAT   463     -24.408   8.929 -22.463 -0.834000
HETATM 4059  H1  WAT   463     -23.684   8.262 -22.420  0.417000
HETATM 4060  H2  WAT   463     -24.472   9.161 -21.509  0.417000
HETATM 4061  O   WAT   464       0.927  26.440   2.932 -0.834000
HETATM 4062  H1  WAT   464       0.408  26.556   3.769  0.417000
HETATM 4063  H2  WAT   464       1.616  25.828   3.253  0.417000
HETATM 4064  O   WAT   465     -17.521  -0.735  -0.260 -0.834000
HETATM 4065  H1  WAT   465     -17.262   0.044  -0.817  0.417000
HETATM 4066  H2  WAT   465     -17.995  -0.248   0.458  0.417000
HETATM 4067  O   WAT   466     -27.548   2.398  -2.072 -0.834000
HETATM 4068  H1  WAT   466     -27.643   3.188  -1.480  0.417000
HETATM 4069  H2  WAT   466     -27.652   2.860  -2.943  0.417000
HETATM 4070  O   WAT   467     -20.550  20.183  -8.332 -0.834000
HETATM 4071  H1  WAT   467     -20.071  19.448  -8.789  0.417000
HETATM 4072  H2  WAT   467     -20.252  20.012  -7.410  0.417000
HETATM 4073  O   WAT   468      -3.569  15.376 -25.034 -0.834000
HETATM 4074  H1  WAT   468      -4.077  15.533 -24.203  0.417000
HETATM 4075  H2  WAT   468      -4.301  15.074 -25.618  0.417000
HETATM 4076  O   WAT   469     -17.535   4.007  24.284 -0.834000
HETATM 4077  H1  WAT   469     -17.252   4.280  25.177  0.417000
HETATM 4078  H2  WAT   469     -17.262   4.802  23.764  0.417000
HETATM 4079  O   WAT   470       5.891  26.120   4.953 -0.834000
HETATM 4080  H1  WAT   470       6.506  25.408   4.699  0.417000
HETATM 4081  H2  WAT   470       5.424  25.676   5.707  0.417000
HETATM 4082  O   WAT   471       5.082  24.679  19.243 -0.834000
HETATM 4083  H1  WAT   471       5.646  25.089  18.528  0.417000
HETATM 4084  H2  WAT   471       5.377  25.286  19.984  0.417000
HETATM 4085  O   WAT   472      -9.432  12.035 -29.656 -0.834000
HETATM 4086  H1  WAT   472      -9.465  11.066 -29.562  0.417000
HETATM 4087  H2  WAT   472     -10.111  12.301 -28.992  0.417000
HETATM 4088  O   WAT   473       6.717  33.957 -14.447 -0.834000
HETATM 4089  H1  WAT   473       6.175  33.349 -14.994  0.417000
HETATM 4090  H2  WAT   473       6.067  34.666 -14.267  0.417000
HETATM 4091  O   WAT   474      18.690  11.157 -23.018 -0.834000
HETATM 4092  H1  WAT   474      18.237  11.421 -22.171  0.417000
HETATM 4093  H2  WAT   474      19.560  10.906 -22.651  0.417000
HETATM 4094  O   WAT   475      22.335  15.876  -7.820 -0.834000
HETATM 4095  H1  WAT   475      21.510  16.372  -7.582  0.417000
HETATM 4096  H2  WAT   475      22.556  16.353  -8.654  0.417000
HETATM 4097  O   WAT   476      -2.647  22.176 -13.589 -0.834000
HETATM 4098  H1  WAT   476      -2.824  23.090 -13.293  0.417000
HETATM 4099  H2  WAT   476      -3.518  21.760 -13.374  0.417000
HETATM 4100  O   WAT   477      -2.795 -14.498   5.241 -0.834000
HETATM 4101  H1  WAT   477      -2.062 -14.531   5.889  0.417000
HETATM 4102  H2  WAT   477      -2.873 -13.533   5.099  0.417000
HETATM 4103  O   WAT   478      -5.752  -5.432  29.347 -0.834000
HETATM 4104  H1  WAT   478      -5.600  -5.984  28.542  0.417000
HETATM 4105  H2  WAT   478      -6.259  -6.079  29.893  0.417000
HETATM 4106  O   WAT   479      20.863  -5.122  11.040 -0.834000
HETATM 4107  H1  WAT   479      20.354  -5.977  10.966  0.417000
HETATM 4108  H2  WAT   479      21.743  -5.506  11.263  0.417000
HETATM 4109  O   WAT   480       0.618 -30.423  10.341 -0.834000
HETATM 4110  H1  WAT   480      -0.177 -29.867  10.207  0.417000
HETATM 4111  H2  WAT   480       0.571 -30.989   9.537  0.417000
HETATM 4112  O   WAT   481     -15.131 -23.897  17.786 -0.834000
HETATM 4113  H1  WAT   481     -14.691 -24.601  18.315  0.417000
HETATM 4114  H2  WAT   481     -14.600 -23.122  18.074  0.417000
HETATM 4115  O   WAT   482       8.301 -13.556  32.988 -0.834000
HETATM 4116  H1  WAT   482       8.412 -12.637  33.335  0.417000
HETATM 4117  H2  WAT   482       9.241 -13.752  32.773  0.417000
HETATM 4118  O   WAT   483      -4.576 -21.799   5.597 -0.834000
HETATM 4119  H1  WAT   483      -3.698 -21.578   5.225  0.417000
HETATM 4120  H2  WAT   483      -4.455 -21.503   6.527  0.417000
HETATM 4121  O   WAT   484     -25.995 -26.001  -5.383 -0.834000
HETATM 4122  H1  WAT   484     -26.092 -25.119  -4.947  0.417000
HETATM 4123  H2  WAT   484     -26.721 -26.484  -4.956  0.417000
HETATM 4124  O   WAT   485     -14.335  -5.211  29.715 -0.834000
HETATM 4125  H1  WAT   485     -14.334  -4.302  30.088  0.417000
HETATM 4126  H2  WAT   485     -13.513  -5.183  29.184  0.417000
HETATM 4127  O   WAT   486       2.399  24.871  19.773 -0.834000
HETATM 4128  H1  WAT   486       3.352  24.671  19.639  0.417000
HETATM 4129  H2  WAT   486       2.317  25.596  19.091  0.417000
HETATM 4130  O   WAT   487       2.634 -16.863  -6.881 -0.834000
HETATM 4131  H1  WAT   487       3.405 -16.907  -7.495  0.417000
HETATM 4132  H2  WAT   487       2.637 -15.881  -6.711  0.417000
HETATM 4133  O   WAT   488       1.030 -18.292  13.100 -0.834000
HETATM 4134  H1  WAT   488       0.667 -17.382  13.233  0.417000
HETATM 4135  H2  WAT   488       1.872 -18.073  12.651  0.417000
HETATM 4136  O   WAT   489      -6.134 -15.846  22.792 -0.834000
HETATM 4137  H1  WAT   489      -6.915 -15.526  23.306  0.417000
HETATM 4138  H2  WAT   489      -5.675 -14.990  22.647  0.417000
HETATM 4139  O   WAT   490       0.360 -33.826  -4.769 -0.834000
HETATM 4140  H1  WAT   490      -0.405 -33.225  -4.964  0.417000
HETATM 4141  H2  WAT   490       0.383 -34.310  -5.635  0.417000
HETATM 4142  O   WAT   491       7.356  -1.824  -5.057 -0.834000
HETATM 4143  H1  WAT   491       7.546  -1.690  -6.004  0.417000
HETATM 4144  H2  WAT   491       6.383  -1.927  -5.068  0.417000
HETATM 4145  O   WAT   492       5.319   1.676  -4.018 -0.834000
HETATM 4146  H1  WAT   492       6.029   1.169  -3.559  0.417000
HETATM 4147  H2  WAT   492       5.350   2.515  -3.521  0.417000
HETATM 4148  O   WAT   493      27.919   1.213 -13.089 -0.834000
HETATM 4149  H1  WAT   493      27.387   1.855 -12.564  0.417000
HETATM 4150  H2  WAT   493      27.366   1.167 -13.902  0.417000
HETATM 4151  O   WAT   494      -1.646  24.391   8.337 -0.834000
HETATM 4152  H1  WAT   494      -0.666  24.283   8.233  0.417000
HETATM 4153  H2  WAT   494      -1.921  23.577   7.834  0.417000
HETATM 4154  O   WAT   495      -5.130  16.349  -6.033 -0.834000
HETATM 4155  H1  WAT   495      -4.644  16.462  -6.873  0.417000
HETATM 4156  H2  WAT   495      -5.988  16.023  -6.356  0.417000
HETATM 4157  O   WAT   496     -13.169  21.752  13.988 -0.834000
HETATM 4158  H1  WAT   496     -12.624  21.424  14.744  0.417000
HETATM 4159  H2  WAT   496     -12.941  22.717  14.047  0.417000
HETATM 4160  O   WAT   497       6.147  31.103  -5.538 -0.834000
HETATM 4161  H1  WAT   497       5.644  30.838  -4.722  0.417000
HETATM 4162  H2  WAT   497       5.751  32.008  -5.650  0.417000
HETATM 4163  O   WAT   498     -17.087   5.210  -1.880 -0.834000
HETATM 4164  H1  WAT   498     -16.836   4.865  -0.999  0.417000
HETATM 4165  H2  WAT   498     -17.566   4.422  -2.233  0.417000
HETATM 4166  O   WAT   499     -15.440  16.238  18.117 -0.834000
HETATM 4167  H1  WAT   499     -15.787  16.186  19.041  0.417000
HETATM 4168  H2  WAT   499     -15.293  17.217  18.071  0.417000
HETATM 4169  O   WAT   500     -30.442   5.522  12.407 -0.834000
HETATM 4170  H1  WAT   500     -31.097   6.108  12.862  0.417000
HETATM 4171  H2  WAT   500     -30.436   5.971  11.523  0.417000
HETATM 4172  O   WAT   501      -7.766  19.689  -2.016 -0.834000
HETATM 4173  H1  WAT   501      -7.686  19.592  -1.041  0.417000
HETATM 4174  H2  WAT   501      -6.835  19.696  -2.279  0.417000
HETATM 4175  O   WAT   502     -19.723  20.890 -23.019 -0.834000
HETATM 4176  H1  WAT   502     -20.383  20.469 -23.618  0.417000
HETATM 4177  H2  WAT   502     -18.903  20.686 -23.545  0.417000
HETATM 4178  O   WAT   503     -10.776  -2.563  22.951 -0.834000
HETATM 4179  H1  WAT   503     -10.652  -3.482  22.597  0.417000
HETATM 4180  H2  WAT   503     -10.460  -2.066  22.150  0.417000
HETATM 4181  O   WAT   504     -32.480   7.576  -8.697 -0.834000
HETATM 4182  H1  WAT   504     -32.821   8.309  -9.256  0.417000
HETATM 4183  H2  WAT   504     -31.515   7.717  -8.812  0.417000
HETATM 4184  O   WAT   505       6.716  16.221  26.201 -0.834000
HETATM 4185  H1  WAT   505       6.676  15.741  27.064  0.417000
HETATM 4186  H2  WAT   505       6.767  15.444  25.595  0.417000
HETATM 4187  O   WAT   506      -2.991  16.776   6.158 -0.834000
HETATM 4188  H1  WAT   506      -3.678  16.783   5.478  0.417000
HETATM 4189  H2  WAT   506      -3.450  16.310   6.893  0.417000
HETATM 4190  O   WAT   507      13.916  28.674 -16.799 -0.834000
HETATM 4191  H1  WAT   507      13.313  28.401 -17.529  0.417000
HETATM 4192  H2  WAT   507      14.781  28.458 -17.209  0.417000
HETATM 4193  O   WAT   508      -1.761  35.608   3.976 -0.834000
HETATM 4194  H1  WAT   508      -2.677  35.664   3.641  0.417000
HETATM 4195  H2  WAT   508      -1.611  34.635   3.915  0.417000
HETATM 4196  O   WAT   509      -8.082  14.763  26.593 -0.834000
HETATM 4197  H1  WAT   509      -7.397  15.320  27.028  0.417000
HETATM 4198  H2  WAT   509      -8.660  15.488  26.237  0.417000
HETATM 4199  O   WAT   510      -6.043   7.811  10.990 -0.834000
HETATM 4200  H1  WAT   510      -5.369   8.018  10.320  0.417000
HETATM 4201  H2  WAT   510      -6.851   7.751  10.437  0.417000
HETATM 4202  O   WAT   511      13.509  23.397  21.209 -0.834000
HETATM 4203  H1  WAT   511      13.636  24.374  21.300  0.417000
HETATM 4204  H2  WAT   511      13.572  23.340  20.220  0.417000
HETATM 4205  O   WAT   512     -10.119  13.254  27.528 -0.834000
HETATM 4206  H1  WAT   512     -10.176  12.651  26.763  0.417000
HETATM 4207  H2  WAT   512      -9.310  13.766  27.281  0.417000
HETATM 4208  O   WAT   513      -5.256  -6.655  27.013 -0.834000
HETATM 4209  H1  WAT   513      -5.291  -7.444  26.436  0.417000
HETATM 4210  H2  WAT   513      -4.459  -6.207  26.671  0.417000
HETATM 4211  O   WAT   514       1.643  11.633  16.719 -0.834000
HETATM 4212  H1  WAT   514       1.783  12.068  15.836  0.417000
HETATM 4213  H2  WAT   514       0.849  11.101  16.505  0.417000
HETATM 4214  O   WAT   515     -17.669   5.645  20.075 -0.834000
HETATM 4215  H1  WAT   515     -16.838   5.612  19.534  0.417000
HETATM 4216  H2  WAT   515     -17.957   4.714  19.964  0.417000
HETATM 4217  O   WAT   516       0.088 -12.550  23.026 -0.834000
HETATM 4218  H1  WAT   516       1.072 -12.624  23.026  0.417000
HETATM 4219  H2  WAT   516      -0.069 -12.805  23.976  0.417000
HETATM 4220  O   WAT   517       0.352  -1.172  12.272 -0.834000
HETATM 4221  H1  WAT   517       1.119  -1.546  12.739  0.417000
HETATM 4222  H2  WAT   517       0.733  -0.367  11.883  0.417000
HETATM 4223  O   WAT   518      22.283   6.989  -0.776 -0.834000
HETATM 4224  H1  WAT   518      22.427   6.243  -1.408  0.417000
HETATM 4225  H2  WAT   518      21.369   7.239  -1.030  0.417000
HETATM 4226  O   WAT   519     -19.868  -9.709  28.603 -0.834000
HETATM 4227  H1  WAT   519     -19.913  -9.011  29.311  0.417000
HETATM 4228  H2  WAT   519     -18.979  -9.469  28.238  0.417000
HETATM 4229  O   WAT   520      -3.534   8.431  22.398 -0.834000
HETATM 4230  H1  WAT   520      -3.317   7.869  21.624  0.417000
HETATM 4231  H2  WAT   520      -2.959   9.211  22.201  0.417000
HETATM 4232  O   WAT   521       0.758  -6.667  26.798 -0.834000
HETATM 4233  H1  WAT   521       0.538  -7.539  27.199  0.417000
HETATM 4234  H2  WAT   521       1.734  -6.666  26.955  0.417000
HETATM 4235  O   WAT   522     -18.270  -8.328  18.847 -0.834000
HETATM 4236  H1  WAT   522     -17.718  -9.021  18.418  0.417000
HETATM 4237  H2  WAT   522     -17.678  -8.102  19.602  0.417000
HETATM 4238  O   WAT   523     -12.350  30.438  16.897 -0.834000
HETATM 4239  H1  WAT   523     -12.252  29.456  16.853  0.417000
HETATM 4240  H2  WAT   523     -13.175  30.542  16.379  0.417000
HETATM 4241  O   WAT   524      -7.935  -2.675  13.208 -0.834000
HETATM 4242  H1  WAT   524      -7.231  -3.379  13.275  0.417000
HETATM 4243  H2  WAT   524      -7.458  -1.970  13.720  0.417000
HETATM 4244  O   WAT   525     -14.561   2.281  25.753 -0.834000
HETATM 4245  H1  WAT   525     -14.024   2.075  26.571  0.417000
HETATM 4246  H2  WAT   525     -14.316   1.463  25.239  0.417000
HETATM 4247  O   WAT   526       2.472  -9.792  27.554 -0.834000
HETATM 4248  H1  WAT   526       1.584  -9.499  27.862  0.417000
HETATM 4249  H2  WAT   526       3.040  -9.390  28.235  0.417000
HETATM 4250  O   WAT   527      -2.394 -11.441  13.032 -0.834000
HETATM 4251  H1  WAT   527      -2.918 -12.138  12.577  0.417000
HETATM 4252  H2  WAT   527      -2.932 -11.300  13.833  0.417000
HETATM 4253  O   WAT   528      -2.897  24.487  19.841 -0.834000
HETATM 4254  H1  WAT   528      -2.703  24.948  20.693  0.417000
HETATM 4255  H2  WAT   528      -3.040  23.574  20.195  0.417000
HETATM 4256  O   WAT   529       2.011 -14.940  17.532 -0.834000
HETATM 4257  H1  WAT   529       2.179 -14.382  16.713  0.417000
HETATM 4258  H2  WAT   529       1.836 -14.198  18.153  0.417000
HETATM 4259  O   WAT   530      20.750  -2.540  11.755 -0.834000
HETATM 4260  H1  WAT   530      20.717  -3.522  11.614  0.417000
HETATM 4261  H2  WAT   530      20.687  -2.522  12.734  0.417000
HETATM 4262  O   WAT   531       4.380 -17.182   6.334 -0.834000
HETATM 4263  H1  WAT   531       4.076 -18.046   6.714  0.417000
HETATM 4264  H2  WAT   531       4.911 -17.545   5.576  0.417000
HETATM 4265  O   WAT   532     -29.447   7.927  21.436 -0.834000
HETATM 4266  H1  WAT   532     -28.745   8.510  21.816  0.417000
HETATM 4267  H2  WAT   532     -29.602   7.354  22.225  0.417000
HETATM 4268  O   WAT   533       9.137  -6.415  33.797 -0.834000
HETATM 4269  H1  WAT   533       8.171  -6.553  33.946  0.417000
HETATM 4270  H2  WAT   533       9.160  -5.432  33.770  0.417000
HETATM 4271  O   WAT   534     -24.733 -12.214  25.285 -0.834000
HETATM 4272  H1  WAT   534     -24.802 -12.733  24.447  0.417000
HETATM 4273  H2  WAT   534     -25.056 -11.343  24.959  0.417000
HETATM 4274  O   WAT   535     -17.301   1.803   8.187 -0.834000
HETATM 4275  H1  WAT   535     -17.092   2.392   8.962  0.417000
HETATM 4276  H2  WAT   535     -17.184   2.473   7.468  0.417000
HETATM 4277  O   WAT   536     -19.691   9.260  24.845 -0.834000
HETATM 4278  H1  WAT   536     -19.328   8.821  25.649  0.417000
HETATM 4279  H2  WAT   536     -18.903   9.145  24.255  0.417000
HETATM 4280  O   WAT   537      -3.617 -13.373  11.674 -0.834000
HETATM 4281  H1  WAT   537      -3.737 -14.322  11.878  0.417000
HETATM 4282  H2  WAT   537      -4.460 -13.163  11.239  0.417000
HETATM 4283  O   WAT   538     -22.849   7.867 -17.150 -0.834000
HETATM 4284  H1  WAT   538     -23.416   7.110 -17.446  0.417000
HETATM 4285  H2  WAT   538     -23.336   8.100 -16.325  0.417000
HETATM 4286  O   WAT   539      -8.233 -17.064   7.304 -0.834000
HETATM 4287  H1  WAT   539      -7.780 -16.453   6.694  0.417000
HETATM 4288  H2  WAT   539      -8.320 -16.511   8.103  0.417000
HETATM 4289  O   WAT   540     -13.373 -15.830  -4.620 -0.834000
HETATM 4290  H1  WAT   540     -12.971 -16.704  -4.394  0.417000
HETATM 4291  H2  WAT   540     -13.672 -15.564  -3.715  0.417000
HETATM 4292  O   WAT   541     -17.912  -6.803  25.710 -0.834000
HETATM 4293  H1  WAT   541     -17.460  -6.058  26.177  0.417000
HETATM 4294  H2  WAT   541     -18.802  -6.704  26.180  0.417000
HETATM 4295  O   WAT   542     -15.240 -25.178  20.995 -0.834000
HETATM 4296  H1  WAT   542     -14.696 -25.583  20.276  0.417000
HETATM 4297  H2  WAT   542     -14.571 -25.255  21.731  0.417000
HETATM 4298  O   WAT   543     -11.574 -28.067   1.571 -0.834000
HETATM 4299  H1  WAT   543     -10.628 -27.809   1.573  0.417000
HETATM 4300  H2  WAT   543     -11.750 -27.988   2.546  0.417000
HETATM 4301  O   WAT   544     -36.025 -12.597  -4.453 -0.834000
HETATM 4302  H1  WAT   544     -35.671 -12.961  -3.598  0.417000
HETATM 4303  H2  WAT   544     -36.601 -11.888  -4.079  0.417000
HETATM 4304  O   WAT   545     -14.886  10.147   0.705 -0.834000
HETATM 4305  H1  WAT   545     -14.598   9.201   0.798  0.417000
HETATM 4306  H2  WAT   545     -15.853  10.015   0.658  0.417000
HETATM 4307  O   WAT   546     -32.311   1.931 -11.962 -0.834000
HETATM 4308  H1  WAT   546     -32.776   1.759 -11.105  0.417000
HETATM 4309  H2  WAT   546     -32.619   1.150 -12.474  0.417000
HETATM 4310  O   WAT   547     -29.714  -8.601  21.585 -0.834000
HETATM 4311  H1  WAT   547     -29.862  -8.983  20.686  0.417000
HETATM 4312  H2  WAT   547     -29.224  -9.349  21.996  0.417000
HETATM 4313  O   WAT   548     -27.478  20.473 -13.647 -0.834000
HETATM 4314  H1  WAT   548     -28.392  20.602 -13.994  0.417000
HETATM 4315  H2  WAT   548     -27.313  19.557 -13.978  0.417000
HETATM 4316  O   WAT   549     -16.582 -11.663  27.652 -0.834000
HETATM 4317  H1  WAT   549     -16.918 -10.744  27.725  0.417000
HETATM 4318  H2  WAT   549     -15.944 -11.660  28.411  0.417000
HETATM 4319  O   WAT   550     -22.886   2.754  12.909 -0.834000
HETATM 4320  H1  WAT   550     -23.648   3.387  13.002  0.417000
HETATM 4321  H2  WAT   550     -22.467   2.942  13.798  0.417000
HETATM 4322  O   WAT   551     -10.490  -5.400  11.950 -0.834000
HETATM 4323  H1  WAT   551     -10.656  -4.514  12.317  0.417000
HETATM 4324  H2  WAT   551     -11.063  -5.391  11.157  0.417000
HETATM 4325  O   WAT   552      -6.579  14.896  18.897 -0.834000
HETATM 4326  H1  WAT   552      -6.495  14.547  19.811  0.417000
HETATM 4327  H2  WAT   552      -6.866  14.067  18.440  0.417000
HETATM 4328  O   WAT   553     -19.473   0.251  19.580 -0.834000
HETATM 4329  H1  WAT   553     -18.698   0.207  20.198  0.417000
HETATM 4330  H2  WAT   553     -20.033  -0.447  20.003  0.417000
HETATM 4331  O   WAT   554     -26.357  -5.264  18.978 -0.834000
HETATM 4332  H1  WAT   554     -26.410  -4.552  18.292  0.417000
HETATM 4333  H2  WAT   554     -26.930  -5.935  18.530  0.417000
HETATM 4334  O   WAT   555     -31.439   9.047  -2.146 -0.834000
HETATM 4335  H1  WAT   555     -31.578   9.055  -3.130  0.417000
HETATM 4336  H2  WAT   555     -32.236   8.539  -1.885  0.417000
HETATM 4337  O   WAT   556      -8.261   7.734   9.399 -0.834000
HETATM 4338  H1  WAT   556      -8.532   8.567   9.868  0.417000
HETATM 4339  H2  WAT   556      -9.142   7.294   9.366  0.417000
HETATM 4340  O   WAT   557      -3.973  19.491  15.485 -0.834000
HETATM 4341  H1  WAT   557      -3.591  18.909  14.769  0.417000
HETATM 4342  H2  WAT   557      -3.664  20.354  15.107  0.417000
HETATM 4343  O   WAT   558     -17.497  28.410 -12.578 -0.834000
HETATM 4344  H1  WAT   558     -17.210  27.532 -12.222  0.417000
HETATM 4345  H2  WAT   558     -17.063  28.358 -13.467  0.417000
HETATM 4346  O   WAT   559     -33.942   0.974   7.449 -0.834000
HETATM 4347  H1  WAT   559     -33.622   0.043   7.389  0.417000
HETATM 4348  H2  WAT   559     -33.326   1.303   8.146  0.417000
HETATM 4349  O   WAT   560      20.833 -25.652   3.879 -0.834000
HETATM 4350  H1  WAT   560      21.309 -24.915   4.336  0.417000
HETATM 4351  H2  WAT   560      21.604 -26.231   3.679  0.417000
HETATM 4352  O   WAT   561      26.404  24.158  -6.023 -0.834000
HETATM 4353  H1  WAT   561      25.552  24.389  -5.602  0.417000
HETATM 4354  H2  WAT   561      26.146  23.397  -6.568  0.417000
HETATM 4355  O   WAT   562      31.075  -2.599  15.852 -0.834000
HETATM 4356  H1  WAT   562      30.701  -1.698  16.049  0.417000
HETATM 4357  H2  WAT   562      32.032  -2.363  15.893  0.417000
HETATM 4358  O   WAT   563     -14.558  11.660   8.590 -0.834000
HETATM 4359  H1  WAT   563     -15.123  11.150   9.212  0.417000
HETATM 4360  H2  WAT   563     -14.105  12.258   9.226  0.417000
HETATM 4361  O   WAT   564       8.681  16.304   6.324 -0.834000
HETATM 4362  H1  WAT   564       9.267  16.401   5.523  0.417000
HETATM 4363  H2  WAT   564       7.809  16.445   5.879  0.417000
HETATM 4364  O   WAT   565       3.647   4.174  22.085 -0.834000
HETATM 4365  H1  WAT   565       4.352   3.686  21.572  0.417000
HETATM 4366  H2  WAT   565       2.951   3.474  22.057  0.417000
HETATM 4367  O   WAT   566      12.676  29.935  -7.869 -0.834000
HETATM 4368  H1  WAT   566      12.115  29.747  -8.654  0.417000
HETATM 4369  H2  WAT   566      12.377  29.211  -7.275  0.417000
HETATM 4370  O   WAT   567      -9.615  27.283  19.957 -0.834000
HETATM 4371  H1  WAT   567      -9.069  28.052  19.658  0.417000
HETATM 4372  H2  WAT   567      -9.234  27.165  20.855  0.417000
HETATM 4373  O   WAT   568      15.783   3.160   8.439 -0.834000
HETATM 4374  H1  WAT   568      16.404   2.489   8.791  0.417000
HETATM 4375  H2  WAT   568      15.085   3.113   9.143  0.417000
HETATM 4376  O   WAT   569      28.614  19.051   5.557 -0.834000
HETATM 4377  H1  WAT   569      27.807  19.368   5.084  0.417000
HETATM 4378  H2  WAT   569      28.181  18.665   6.357  0.417000
HETATM 4379  O   WAT   570      14.353   6.659   7.325 -0.834000
HETATM 4380  H1  WAT   570      14.056   5.829   6.846  0.417000
HETATM 4381  H2  WAT   570      14.531   7.208   6.516  0.417000
HETATM 4382  O   WAT   571      37.736  -1.940  -4.271 -0.834000
HETATM 4383  H1  WAT   571      38.133  -1.951  -3.361  0.417000
HETATM 4384  H2  WAT   571      37.872  -0.992  -4.487  0.417000
HETATM 4385  O   WAT   572      11.656  23.672   9.806 -0.834000
HETATM 4386  H1  WAT   572      12.033  23.399  10.672  0.417000
HETATM 4387  H2  WAT   572      12.376  23.396   9.207  0.417000
HETATM 4388  O   WAT   573      20.300  29.631   6.371 -0.834000
HETATM 4389  H1  WAT   573      19.574  30.045   6.877  0.417000
HETATM 4390  H2  WAT   573      20.042  28.685   6.448  0.417000
HETATM 4391  O   WAT   574      21.096  25.405 -15.861 -0.834000
HETATM 4392  H1  WAT   574      21.074  25.442 -14.877  0.417000
HETATM 4393  H2  WAT   574      20.251  25.823 -16.080  0.417000
HETATM 4394  O   WAT   575      16.135  15.059  16.041 -0.834000
HETATM 4395  H1  WAT   575      16.206  14.252  15.481  0.417000
HETATM 4396  H2  WAT   575      15.627  14.676  16.797  0.417000
HETATM 4397  O   WAT   576      13.431  -0.171  10.169 -0.834000
HETATM 4398  H1  WAT   576      13.643   0.768  10.315  0.417000
HETATM 4399  H2  WAT   576      13.548  -0.529  11.075  0.417000
HETATM 4400  O   WAT   577      25.290  18.567  -1.679 -0.834000
HETATM 4401  H1  WAT   577      25.188  17.596  -1.864  0.417000
HETATM 4402  H2  WAT   577      24.344  18.828  -1.764  0.417000
HETATM 4403  O   WAT   578      19.313 -10.991  11.723 -0.834000
HETATM 4404  H1  WAT   578      19.153 -10.826  10.761  0.417000
HETATM 4405  H2  WAT   578      20.295 -11.128  11.680  0.417000
HETATM 4406  O   WAT   579      12.358 -14.357  19.365 -0.834000
HETATM 4407  H1  WAT   579      12.304 -13.473  19.803  0.417000
HETATM 4408  H2  WAT   579      12.516 -14.039  18.436  0.417000
HETATM 4409  O   WAT   580      29.140  16.926   1.809 -0.834000
HETATM 4410  H1  WAT   580      28.160  16.873   1.896  0.417000
HETATM 4411  H2  WAT   580      29.383  17.024   2.758  0.417000
HETATM 4412  O   WAT   581      29.509 -18.706  10.817 -0.834000
HETATM 4413  H1  WAT   581      29.637 -17.739  10.962  0.417000
HETATM 4414  H2  WAT   581      28.933 -18.923  11.571  0.417000
HETATM 4415  O   WAT   582       3.814  22.408  22.240 -0.834000
HETATM 4416  H1  WAT   582       3.714  23.150  22.885  0.417000
HETATM 4417  H2  WAT   582       2.885  22.384  21.897  0.417000
HETATM 4418  O   WAT   583      19.417   9.419  11.808 -0.834000
HETATM 4419  H1  WAT   583      20.197   8.840  11.914  0.417000
HETATM 4420  H2  WAT   583      19.408   9.508  10.823  0.417000
HETATM 4421  O   WAT   584      10.779  37.494   3.631 -0.834000
HETATM 4422  H1  WAT   584      11.444  36.866   3.989  0.417000
HETATM 4423  H2  WAT   584      11.319  37.923   2.929  0.417000
HETATM 4424  O   WAT   585      22.530  19.140  -2.059 -0.834000
HETATM 4425  H1  WAT   585      22.405  18.240  -2.451  0.417000
HETATM 4426  H2  WAT   585      21.600  19.463  -2.140  0.417000
HETATM 4427  O   WAT   586      11.459 -23.571  13.220 -0.834000
HETATM 4428  H1  WAT   586      12.181 -23.512  13.898  0.417000
HETATM 4429  H2  WAT   586      11.103 -22.654  13.305  0.417000
HETATM 4430  O   WAT   587      27.606 -10.260   8.812 -0.834000
HETATM 4431  H1  WAT   587      26.980  -9.668   9.294  0.417000
HETATM 4432  H2  WAT   587      28.258  -9.563   8.520  0.417000
HETATM 4433  O   WAT   588       6.866  35.659   3.537 -0.834000
HETATM 4434  H1  WAT   588       6.390  35.100   4.197  0.417000
HETATM 4435  H2  WAT   588       7.377  36.233   4.160  0.417000
HETATM 4436  O   WAT   589      21.164  -6.577 -21.654 -0.834000
HETATM 4437  H1  WAT   589      20.840  -6.378 -20.743  0.417000
HETATM 4438  H2  WAT   589      22.105  -6.292 -21.544  0.417000
HETATM 4439  O   WAT   590      21.711  26.554   4.186 -0.834000
HETATM 4440  H1  WAT   590      21.852  25.914   4.915  0.417000
HETATM 4441  H2  WAT   590      21.761  25.946   3.411  0.417000
HETATM 4442  O   WAT   591      17.845   3.967 -14.537 -0.834000
HETATM 4443  H1  WAT   591      17.187   4.389 -15.141  0.417000
HETATM 4444  H2  WAT   591      17.890   3.073 -14.940  0.417000
HETATM 4445  O   WAT   592      37.526   4.074   4.601 -0.834000
HETATM 4446  H1  WAT   592      36.589   4.378   4.492  0.417000
HETATM 4447  H2  WAT   592      37.770   4.645   5.372  0.417000
HETATM 4448  O   WAT   593      20.534  16.308  15.032 -0.834000
HETATM 4449  H1  WAT   593      19.597  16.537  14.810  0.417000
HETATM 4450  H2  WAT   593      20.892  16.188  14.125  0.417000
HETATM 4451  O   WAT   594      29.825  16.837   4.543 -0.834000
HETATM 4452  H1  WAT   594      29.343  17.614   4.914  0.417000
HETATM 4453  H2  WAT   594      30.716  17.011   4.946  0.417000
HETATM 4454  O   WAT   595      16.792  25.413  14.256 -0.834000
HETATM 4455  H1  WAT   595      17.317  24.575  14.302  0.417000
HETATM 4456  H2  WAT   595      16.141  25.144  13.562  0.417000
HETATM 4457  O   WAT   596      14.195  11.414  11.417 -0.834000
HETATM 4458  H1  WAT   596      13.994  12.377  11.274  0.417000
HETATM 4459  H2  WAT   596      13.285  11.109  11.658  0.417000
HETATM 4460  O   WAT   597       4.379  17.067 -31.535 -0.834000
HETATM 4461  H1  WAT   597       3.479  17.311 -31.854  0.417000
HETATM 4462  H2  WAT   597       4.626  17.909 -31.087  0.417000
HETATM 4463  O   WAT   598      32.004 -14.291  11.332 -0.834000
HETATM 4464  H1  WAT   598      32.740 -13.626  11.307  0.417000
HETATM 4465  H2  WAT   598      31.389 -13.792  11.929  0.417000
HETATM 4466  O   WAT   599      27.207 -10.777 -11.153 -0.834000
HETATM 4467  H1  WAT   599      26.896 -10.467 -10.280  0.417000
HETATM 4468  H2  WAT   599      28.127 -10.436 -11.102  0.417000
HETATM 4469  O   WAT   600      15.944  -2.766  11.424 -0.834000
HETATM 4470  H1  WAT   600      16.766  -3.154  11.786  0.417000
HETATM 4471  H2  WAT   600      16.011  -3.068  10.487  0.417000
HETATM 4472  O   WAT   601      25.609   6.922  -4.578 -0.834000
HETATM 4473  H1  WAT   601      26.247   6.397  -4.059  0.417000
HETATM 4474  H2  WAT   601      25.097   7.340  -3.845  0.417000
HETATM 4475  O   WAT   602      15.923   7.840  -4.698 -0.834000
HETATM 4476  H1  WAT   602      15.542   8.093  -3.821  0.417000
HETATM 4477  H2  WAT   602      16.466   8.636  -4.874  0.417000
HETATM 4478  O   WAT   603      30.987   7.908   6.931 -0.834000
HETATM 4479  H1  WAT   603      31.498   7.246   6.410  0.417000
HETATM 4480  H2  WAT   603      31.146   8.706   6.381  0.417000
HETATM 4481  O   WAT   604      28.816  -3.658   8.901 -0.834000
HETATM 4482  H1  WAT   604      28.110  -4.082   9.461  0.417000
HETATM 4483  H2  WAT   604      28.417  -3.874   8.015  0.417000
HETATM 4484  O   WAT   605      12.538  30.301 -12.407 -0.834000
HETATM 4485  H1  WAT   605      12.809  29.678 -13.127  0.417000
HETATM 4486  H2  WAT   605      13.434  30.491 -12.029  0.417000
HETATM 4487  O   WAT   606      38.487   0.788   1.965 -0.834000
HETATM 4488  H1  WAT   606      38.715   1.761   1.923  0.417000
HETATM 4489  H2  WAT   606      38.148   0.770   2.887  0.417000
HETATM 4490  O   WAT   607       3.190  17.715  31.887 -0.834000
HETATM 4491  H1  WAT   607       2.827  17.807  32.801  0.417000
HETATM 4492  H2  WAT   607       2.580  17.010  31.555  0.417000
HETATM 4493  O   WAT   608      12.333 -32.446  11.909 -0.834000
HETATM 4494  H1  WAT   608      13.078 -32.280  12.532  0.417000
HETATM 4495  H2  WAT   608      11.590 -32.099  12.462  0.417000
HETATM 4496  O   WAT   609      22.878  15.044   0.804 -0.834000
HETATM 4497  H1  WAT   609      22.173  15.705   0.558  0.417000
HETATM 4498  H2  WAT   609      22.877  14.526  -0.042  0.417000
HETATM 4499  O   WAT   610      25.126  -0.420 -17.790 -0.834000
HETATM 4500  H1  WAT   610      25.948  -0.330 -18.338  0.417000
HETATM 4501  H2  WAT   610      24.814   0.518 -17.843  0.417000
HETATM 4502  O   WAT   611      12.888  -0.770  30.234 -0.834000
HETATM 4503  H1  WAT   611      13.342   0.061  30.534  0.417000
HETATM 4504  H2  WAT   611      12.063  -0.345  29.876  0.417000
HETATM 4505  O   WAT   612      14.442  -6.998   5.632 -0.834000
HETATM 4506  H1  WAT   612      13.865  -6.677   6.377  0.417000
HETATM 4507  H2  WAT   612      14.873  -6.143   5.403  0.417000
HETATM 4508  O   WAT   613      32.411  -2.758 -19.249 -0.834000
HETATM 4509  H1  WAT   613      33.304  -3.075 -19.454  0.417000
HETATM 4510  H2  WAT   613      31.946  -3.630 -19.128  0.417000
HETATM 4511  O   WAT   614      11.082 -12.522  14.896 -0.834000
HETATM 4512  H1  WAT   614      10.967 -11.918  14.116  0.417000
HETATM 4513  H2  WAT   614      10.425 -13.214  14.642  0.417000
HETATM 4514  O   WAT   615      26.881  14.419   4.033 -0.834000
HETATM 4515  H1  WAT   615      26.685  15.330   4.373  0.417000
HETATM 4516  H2  WAT   615      26.240  14.413   3.277  0.417000
HETATM 4517  O   WAT   616      22.891  18.452   6.465 -0.834000
HETATM 4518  H1  WAT   616      22.891  19.422   6.575  0.417000
HETATM 4519  H2  WAT   616      22.438  18.384   5.591  0.417000
HETATM 4520  O   WAT   617      33.278  -8.194  -2.882 -0.834000
HETATM 4521  H1  WAT   617      33.845  -8.818  -3.399  0.417000
HETATM 4522  H2  WAT   617      32.593  -8.851  -2.580  0.417000
HETATM 4523  O   WAT   618      30.719   6.714  -4.401 -0.834000
HETATM 4524  H1  WAT   618      29.983   7.376  -4.388  0.417000
HETATM 4525  H2  WAT   618      31.463   7.347  -4.599  0.417000
HETATM 4526  O   WAT   619      26.116   7.038  -9.843 -0.834000
HETATM 4527  H1  WAT   619      26.114   7.419  -8.934  0.417000
HETATM 4528  H2  WAT   619      25.164   6.816  -9.931  0.417000
HETATM 4529  O   WAT   620      13.495 -10.985  -6.335 -0.834000
HETATM 4530  H1  WAT   620      12.980 -10.758  -5.525  0.417000
HETATM 4531  H2  WAT   620      14.375 -10.643  -6.086  0.417000
HETATM 4532  O   WAT   621      20.285  -0.140 -31.963 -0.834000
HETATM 4533  H1  WAT   621      19.446   0.298 -32.275  0.417000
HETATM 4534  H2  WAT   621      20.806  -0.099 -32.779  0.417000
HETATM 4535  O   WAT   622       2.295  12.490  34.939 -0.834000
HETATM 4536  H1  WAT   622       2.782  12.361  35.768  0.417000
HETATM 4537  H2  WAT   622       2.562  13.425  34.728  0.417000
HETATM 4538  O   WAT   623       4.976   6.599  27.220 -0.834000
HETATM 4539  H1  WAT   623       4.864   6.872  26.281  0.417000
HETATM 4540  H2  WAT   623       4.389   7.275  27.647  0.417000
HETATM 4541  O   WAT   624      22.930   9.831   5.877 -0.834000
HETATM 4542  H1  WAT   624      22.293  10.126   5.171  0.417000
HETATM 4543  H2  WAT   624      23.406   9.142   5.352  0.417000
HETATM 4544  O   WAT   625      16.487   2.718 -17.422 -0.834000
HETATM 4545  H1  WAT   625      15.597   2.815 -16.998  0.417000
HETATM 4546  H2  WAT   625      16.887   2.087 -16.775  0.417000
HETATM 4547  O   WAT   626      25.056   2.377  20.064 -0.834000
HETATM 4548  H1  WAT   626      24.556   2.291  20.917  0.417000
HETATM 4549  H2  WAT   626      24.526   3.101  19.654  0.417000
HETATM 4550  O   WAT   627      19.053   1.091  15.503 -0.834000
HETATM 4551  H1  WAT   627      19.652   1.750  15.888  0.417000
HETATM 4552  H2  WAT   627      18.214   1.620  15.474  0.417000
HETATM 4553  O   WAT   628      24.600  16.045 -13.982 -0.834000
HETATM 4554  H1  WAT   628      25.324  16.570 -13.555  0.417000
HETATM 4555  H2  WAT   628      24.112  15.784 -13.157  0.417000
HETATM 4556  O   WAT   629      15.234  -0.305 -16.810 -0.834000
HETATM 4557  H1  WAT   629      14.809  -1.199 -16.893  0.417000
HETATM 4558  H2  WAT   629      16.065  -0.579 -16.350  0.417000
HETATM 4559  O   WAT   630      25.908  25.384  11.781 -0.834000
HETATM 4560  H1  WAT   630      25.741  25.976  10.997  0.417000
HETATM 4561  H2  WAT   630      26.711  25.802  12.130  0.417000
HETATM 4562  O   WAT   631      38.613   3.458   2.177 -0.834000
HETATM 4563  H1  WAT   631      38.315   3.761   3.061  0.417000
HETATM 4564  H2  WAT   631      38.361   4.215   1.625  0.417000
HETATM 4565  O   WAT   632       9.910   8.980  16.019 -0.834000
HETATM 4566  H1  WAT   632       9.019   9.129  15.619  0.417000
HETATM 4567  H2  WAT   632      10.462   9.437  15.335  0.417000
HETATM 4568  O   WAT   633      26.323   7.924  -7.162 -0.834000
HETATM 4569  H1  WAT   633      26.070   7.568  -6.279  0.417000
HETATM 4570  H2  WAT   633      26.409   8.881  -6.920  0.417000
HETATM 4571  O   WAT   634      14.841   4.037  34.228 -0.834000
HETATM 4572  H1  WAT   634      14.882   4.436  33.330  0.417000
HETATM 4573  H2  WAT   634      14.143   4.598  34.629  0.417000
HETATM 4574  O   WAT   635       1.329 -19.470  18.701 -0.834000
HETATM 4575  H1  WAT   635       1.603 -19.514  19.646  0.417000
HETATM 4576  H2  WAT   635       1.039 -18.527  18.671  0.417000
HETATM 4577  O   WAT   636      10.303 -15.316 -11.915 -0.834000
HETATM 4578  H1  WAT   636       9.978 -14.636 -12.549  0.417000
HETATM 4579  H2  WAT   636      11.266 -15.306 -12.173  0.417000
HETATM 4580  O   WAT   637      22.510  24.781   6.206 -0.834000
HETATM 4581  H1  WAT   637      23.263  24.230   5.879  0.417000
HETATM 4582  H2  WAT   637      21.765  24.180   5.972  0.417000
HETATM 4583  O   WAT   638      23.839  14.100   4.713 -0.834000
HETATM 4584  H1  WAT   638      24.135  13.297   4.222  0.417000
HETATM 4585  H2  WAT   638      24.332  13.952   5.559  0.417000
HETATM 4586  O   WAT   639      22.139  23.204  -9.688 -0.834000
HETATM 4587  H1  WAT   639      22.588  22.358  -9.920  0.417000
HETATM 4588  H2  WAT   639      22.492  23.771 -10.411  0.417000
HETATM 4589  O   WAT   640       8.031  25.650   1.891 -0.834000
HETATM 4590  H1  WAT   640       8.856  25.899   2.381  0.417000
HETATM 4591  H2  WAT   640       7.618  26.553   1.838  0.417000
HETATM 4592  O   WAT   641      -2.929  14.252 -29.477 -0.834000
HETATM 4593  H1  WAT   641      -2.069  14.409 -29.023  0.417000
HETATM 4594  H2  WAT   641      -2.887  13.260 -29.525  0.417000
HETATM 4595  O   WAT   642      24.233   2.105 -18.276 -0.834000
HETATM 4596  H1  WAT   642      24.227   2.310 -19.239  0.417000
HETATM 4597  H2  WAT   642      24.717   2.903 -17.951  0.417000
HETATM 4598  O   WAT   643      31.391  10.874  10.212 -0.834000
HETATM 4599  H1  WAT   643      31.071  10.065  10.685  0.417000
HETATM 4600  H2  WAT   643      31.666  11.400  11.007  0.417000
HETATM 4601  O   WAT   644      18.663  14.231   4.835 -0.834000
HETATM 4602  H1  WAT   644      18.180  13.683   4.185  0.417000
HETATM 4603  H2  WAT   644      19.565  13.853   4.749  0.417000
HETATM 4604  O   WAT   645      17.971  22.585 -23.816 -0.834000
HETATM 4605  H1  WAT   645      18.294  22.855 -24.690  0.417000
HETATM 4606  H2  WAT   645      17.073  22.251 -24.053  0.417000
HETATM 4607  O   WAT   646      24.522  20.167  -4.934 -0.834000
HETATM 4608  H1  WAT   646      23.614  20.543  -4.909  0.417000
HETATM 4609  H2  WAT   646      24.317  19.212  -4.858  0.417000
HETATM 4610  O   WAT   647      23.429  16.381   3.429 -0.834000
HETATM 4611  H1  WAT   647      23.636  15.573   3.957  0.417000
HETATM 4612  H2  WAT   647      23.279  15.979   2.555  0.417000
HETATM 4613  O   WAT   648      22.037 -13.393  -7.341 -0.834000
HETATM 4614  H1  WAT   648      21.284 -12.822  -7.605  0.417000
HETATM 4615  H2  WAT   648      21.619 -14.273  -7.359  0.417000
HETATM 4616  O   WAT   649      36.350   9.959  -0.989 -0.834000
HETATM 4617  H1  WAT   649      35.628  10.302  -0.418  0.417000
HETATM 4618  H2  WAT   649      36.579   9.141  -0.487  0.417000
HETATM 4619  O   WAT   650      28.206  -4.353  -6.110 -0.834000
HETATM 4620  H1  WAT   650      29.161  -4.544  -5.977  0.417000
HETATM 4621  H2  WAT   650      27.858  -5.267  -6.188  0.417000
HETATM 4622  O   WAT   651       9.620  -2.597 -16.422 -0.834000
HETATM 4623  H1  WAT   651      10.450  -2.621 -16.937  0.417000
HETATM 4624  H2  WAT   651       9.351  -1.659 -16.574  0.417000
HETATM 4625  O   WAT   652       5.455   2.697  20.780 -0.834000
HETATM 4626  H1  WAT   652       5.336   1.731  20.656  0.417000
HETATM 4627  H2  WAT   652       6.173   2.875  20.144  0.417000
HETATM 4628  O   WAT   653      24.698   4.746   1.179 -0.834000
HETATM 4629  H1  WAT   653      24.815   4.936   0.213  0.417000
HETATM 4630  H2  WAT   653      24.909   3.788   1.184  0.417000
HETATM 4631  O   WAT   654      11.648   7.598 -21.816 -0.834000
HETATM 4632  H1  WAT   654      12.193   8.380 -21.639  0.417000
HETATM 4633  H2  WAT   654      11.719   7.520 -22.788  0.417000
HETATM 4634  O   WAT   655      13.640  11.115  28.189 -0.834000
HETATM 4635  H1  WAT   655      14.118  10.819  27.379  0.417000
HETATM 4636  H2  WAT   655      12.919  10.445  28.209  0.417000
HETATM 4637  O   WAT   656      26.234  10.356  10.975 -0.834000
HETATM 4638  H1  WAT   656      26.993  10.869  11.336  0.417000
HETATM 4639  H2  WAT   656      26.702   9.548  10.677  0.417000
HETATM 4640  O   WAT   657      16.436  -2.756 -22.401 -0.834000
HETATM 4641  H1  WAT   657      15.786  -2.504 -21.709  0.417000
HETATM 4642  H2  WAT   657      16.861  -1.891 -22.576  0.417000
HETATM 4643  O   WAT   658      14.139   2.821 -16.045 -0.834000
HETATM 4644  H1  WAT   658      13.339   3.387 -16.094  0.417000
HETATM 4645  H2  WAT   658      13.736   1.964 -15.798  0.417000
HETATM 4646  O   WAT   659      29.904  -2.712 -14.415 -0.834000
HETATM 4647  H1  WAT   659      30.282  -2.330 -13.596  0.417000
HETATM 4648  H2  WAT   659      30.403  -3.545 -14.482  0.417000
HETATM 4649  O   WAT   660      34.370   4.309  -1.683 -0.834000
HETATM 4650  H1  WAT   660      33.900   3.442  -1.687  0.417000
HETATM 4651  H2  WAT   660      33.785   4.805  -1.062  0.417000
HETATM 4652  O   WAT   661      26.880   4.536   5.602 -0.834000
HETATM 4653  H1  WAT   661      26.362   5.055   6.279  0.417000
HETATM 4654  H2  WAT   661      27.389   5.288   5.217  0.417000
HETATM 4655  O   WAT   662      36.721   1.178   7.032 -0.834000
HETATM 4656  H1  WAT   662      35.762   1.344   7.211  0.417000
HETATM 4657  H2  WAT   662      37.101   1.984   7.451  0.417000
HETATM 4658  O   WAT   663      16.939  -2.857 -33.222 -0.834000
HETATM 4659  H1  WAT   663      16.828  -1.948 -33.566  0.417000
HETATM 4660  H2  WAT   663      17.817  -2.776 -32.792  0.417000
HETATM 4661  O   WAT   664      30.080   7.117  -9.578 -0.834000
HETATM 4662  H1  WAT   664      29.769   7.305  -8.657  0.417000
HETATM 4663  H2  WAT   664      30.484   7.990  -9.785  0.417000
HETATM 4664  O   WAT   665       3.696  26.772 -26.158 -0.834000
HETATM 4665  H1  WAT   665       3.592  25.824 -25.900  0.417000
HETATM 4666  H2  WAT   665       3.158  26.752 -26.995  0.417000
HETATM 4667  O   WAT   666      34.493  -6.811  -8.017 -0.834000
HETATM 4668  H1  WAT   666      35.313  -7.075  -8.504  0.417000
HETATM 4669  H2  WAT   666      33.976  -7.646  -8.126  0.417000
HETATM 4670  O   WAT   667      25.446  14.603 -20.514 -0.834000
HETATM 4671  H1  WAT   667      24.591  14.135 -20.685  0.417000
HETATM 4672  H2  WAT   667      26.049  14.033 -21.029  0.417000
HETATM 4673  O   WAT   668      20.060  -3.397  28.698 -0.834000
HETATM 4674  H1  WAT   668      19.538  -4.237  28.622  0.417000
HETATM 4675  H2  WAT   668      20.929  -3.808  28.954  0.417000
HETATM 4676  O   WAT   669      30.787  -1.539  -4.472 -0.834000
HETATM 4677  H1  WAT   669      31.546  -2.171  -4.580  0.417000
HETATM 4678  H2  WAT   669      30.151  -2.174  -4.044  0.417000
HETATM 4679  O   WAT   670      17.373  -5.489  10.565 -0.834000
HETATM 4680  H1  WAT   670      17.066  -4.815   9.916  0.417000
HETATM 4681  H2  WAT   670      17.211  -6.306  10.051  0.417000
HETATM 4682  O   WAT   671      25.436  28.735   7.560 -0.834000
HETATM 4683  H1  WAT   671      25.772  29.642   7.530  0.417000
HETATM 4684  H2  WAT   671      24.460  28.908   7.554  0.417000
HETATM 4685  O   WAT   672      16.763  -4.430 -30.514 -0.834000
HETATM 4686  H1  WAT   672      16.589  -3.535 -30.160  0.417000
HETATM 4687  H2  WAT   672      16.198  -4.409 -31.318  0.417000
HETATM 4688  O   WAT   673      27.418  24.875  -2.280 -0.834000
HETATM 4689  H1  WAT   673      26.472  24.597  -2.223  0.417000
HETATM 4690  H2  WAT   673      27.430  25.565  -1.582  0.417000
HETATM 4691  O   WAT   674       4.368 -10.955 -31.522 -0.834000
HETATM 4692  H1  WAT   674       4.343 -10.488 -30.654  0.417000
HETATM 4693  H2  WAT   674       4.092 -10.223 -32.112  0.417000
HETATM 4694  O   WAT   675      12.508   4.865  -5.457 -0.834000
HETATM 4695  H1  WAT   675      11.533   4.825  -5.292  0.417000
HETATM 4696  H2  WAT   675      12.818   4.849  -4.519  0.417000
HETATM 4697  O   WAT   676      32.790   3.898   6.853 -0.834000
HETATM 4698  H1  WAT   676      32.796   4.714   6.289  0.417000
HETATM 4699  H2  WAT   676      32.353   4.280   7.651  0.417000
HETATM 4700  O   WAT   677      36.355   0.549 -12.287 -0.834000
HETATM 4701  H1  WAT   677      35.689   0.134 -12.890  0.417000
HETATM 4702  H2  WAT   677      37.173   0.343 -12.762  0.417000
HETATM 4703  O   WAT   678      22.062  -3.847   7.097 -0.834000
HETATM 4704  H1  WAT   678      21.840  -2.983   7.506  0.417000
HETATM 4705  H2  WAT   678      21.912  -3.612   6.147  0.417000
HETATM 4706  O   WAT   679       6.710  26.011  17.583 -0.834000
HETATM 4707  H1  WAT   679       5.991  26.558  17.180  0.417000
HETATM 4708  H2  WAT   679       7.439  26.674  17.567  0.417000
HETATM 4709  O   WAT   680      21.155   5.007  13.355 -0.834000
HETATM 4710  H1  WAT   680      21.630   4.140  13.330  0.417000
HETATM 4711  H2  WAT   680      20.234   4.692  13.349  0.417000
HETATM 4712  O   WAT   681       5.625   4.843  24.044 -0.834000
HETATM 4713  H1  WAT   681       4.902   4.690  23.400  0.417000
HETATM 4714  H2  WAT   681       6.256   4.142  23.762  0.417000
HETATM 4715  O   WAT   682       9.726 -12.171  30.164 -0.834000
HETATM 4716  H1  WAT   682      10.138 -12.629  30.940  0.417000
HETATM 4717  H2  WAT   682      10.339 -12.488  29.457  0.417000
HETATM 4718  O   WAT   683      16.236 -24.746   8.251 -0.834000
HETATM 4719  H1  WAT   683      16.506 -24.307   9.082  0.417000
HETATM 4720  H2  WAT   683      15.292 -24.907   8.417  0.417000
HETATM 4721  O   WAT   684      30.807  -8.310   5.378 -0.834000
HETATM 4722  H1  WAT   684      30.419  -8.304   4.463  0.417000
HETATM 4723  H2  WAT   684      30.469  -7.452   5.700  0.417000
HETATM 4724  O   WAT   685      18.992 -30.456   6.549 -0.834000
HETATM 4725  H1  WAT   685      19.481 -30.937   5.838  0.417000
HETATM 4726  H2  WAT   685      18.204 -30.173   6.041  0.417000
HETATM 4727  O   WAT   686       4.322 -24.758   6.573 -0.834000
HETATM 4728  H1  WAT   686       4.832 -24.595   7.407  0.417000
HETATM 4729  H2  WAT   686       4.555 -23.925   6.095  0.417000
HETATM 4730  O   WAT   687      18.269  10.116  27.449 -0.834000
HETATM 4731  H1  WAT   687      18.717  10.197  26.570  0.417000
HETATM 4732  H2  WAT   687      17.778  10.974  27.438  0.417000
HETATM 4733  O   WAT   688       1.830  15.334 -16.812 -0.834000
HETATM 4734  H1  WAT   688       2.809  15.318 -16.739  0.417000
HETATM 4735  H2  WAT   688       1.707  16.303 -16.987  0.417000
HETATM 4736  O   WAT   689       2.942  -0.206  22.591 -0.834000
HETATM 4737  H1  WAT   689       2.520  -1.106  22.674  0.417000
HETATM 4738  H2  WAT   689       3.335  -0.164  23.499  0.417000
HETATM 4739  O   WAT   690      28.142  -8.276  -4.162 -0.834000
HETATM 4740  H1  WAT   690      27.752  -8.688  -3.349  0.417000
HETATM 4741  H2  WAT   690      29.007  -8.766  -4.162  0.417000
HETATM 4742  O   WAT   691      32.700  14.283  -7.166 -0.834000
HETATM 4743  H1  WAT   691      32.203  15.041  -6.777  0.417000
HETATM 4744  H2  WAT   691      32.632  14.516  -8.117  0.417000
HETATM 4745  O   WAT   692      28.317  11.911  11.960 -0.834000
HETATM 4746  H1  WAT   692      28.983  11.682  12.636  0.417000
HETATM 4747  H2  WAT   692      27.910  12.705  12.367  0.417000
HETATM 4748  O   WAT   693       1.814  30.998   4.670 -0.834000
HETATM 4749  H1  WAT   693       0.957  30.578   4.401  0.417000
HETATM 4750  H2  WAT   693       1.493  31.492   5.465  0.417000
HETATM 4751  O   WAT   694      -7.724 -22.522 -21.393 -0.834000
HETATM 4752  H1  WAT   694      -7.464 -23.167 -22.092  0.417000
HETATM 4753  H2  WAT   694      -8.274 -23.119 -20.828  0.417000
HETATM 4754  O   WAT   695       2.025  19.333 -30.208 -0.834000
HETATM 4755  H1  WAT   695       2.996  19.463 -30.218  0.417000
HETATM 4756  H2  WAT   695       1.916  18.774 -31.008  0.417000
HETATM 4757  O   WAT   696      23.910  -3.396  19.108 -0.834000
HETATM 4758  H1  WAT   696      24.799  -3.827  19.198  0.417000
HETATM 4759  H2  WAT   696      23.724  -3.253  20.068  0.417000
HETATM 4760  O   WAT   697      18.802  24.421   7.183 -0.834000
HETATM 4761  H1  WAT   697      18.867  24.009   8.081  0.417000
HETATM 4762  H2  WAT   697      17.838  24.251   7.018  0.417000
HETATM 4763  O   WAT   698      24.183  -8.632   3.482 -0.834000
HETATM 4764  H1  WAT   698      24.372  -8.821   4.433  0.417000
HETATM 4765  H2  WAT   698      23.544  -9.393   3.331  0.417000
HETATM 4766  O   WAT   699      20.252  -8.721  29.331 -0.834000
HETATM 4767  H1  WAT   699      20.481  -8.108  30.067  0.417000
HETATM 4768  H2  WAT   699      19.375  -9.039  29.676  0.417000
HETATM 4769  O   WAT   700      33.825   0.988  18.288 -0.834000
HETATM 4770  H1  WAT   700      33.665   1.920  18.532  0.417000
HETATM 4771  H2  WAT   700      34.055   1.089  17.338  0.417000
HETATM 4772  O   WAT   701      30.335  -7.417 -17.855 -0.834000
HETATM 4773  H1  WAT   701      31.035  -7.574 -17.179  0.417000
HETATM 4774  H2  WAT   701      29.713  -6.879 -17.301  0.417000
HETATM 4775  O   WAT   702      22.700   3.881   7.708 -0.834000
HETATM 4776  H1  WAT   702      22.678   4.521   8.465  0.417000
HETATM 4777  H2  WAT   702      22.857   4.519   6.976  0.417000
HETATM 4778  O   WAT   703      24.630  16.416   6.974 -0.834000
HETATM 4779  H1  WAT   703      23.946  17.090   6.692  0.417000
HETATM 4780  H2  WAT   703      24.579  16.572   7.947  0.417000
HETATM 4781  O   WAT   704       4.112  35.236  -1.469 -0.834000
HETATM 4782  H1  WAT   704       4.795  34.801  -0.905  0.417000
HETATM 4783  H2  WAT   704       4.704  35.688  -2.117  0.417000
HETATM 4784  O   WAT   705       8.631  24.139  16.902 -0.834000
HETATM 4785  H1  WAT   705       7.902  24.751  17.165  0.417000
HETATM 4786  H2  WAT   705       9.108  24.702  16.265  0.417000
HETATM 4787  O   WAT   706      23.276   0.072  -1.523 -0.834000
HETATM 4788  H1  WAT   706      24.234  -0.179  -1.473  0.417000
HETATM 4789  H2  WAT   706      23.136  -0.050  -2.482  0.417000
HETATM 4790  O   WAT   707      18.592 -17.967  -1.240 -0.834000
HETATM 4791  H1  WAT   707      19.450 -17.554  -1.522  0.417000
HETATM 4792  H2  WAT   707      18.566 -17.636  -0.312  0.417000
HETATM 4793  O   WAT   708       3.539   8.519  28.330 -0.834000
HETATM 4794  H1  WAT   708       2.558   8.384  28.407  0.417000
HETATM 4795  H2  WAT   708       3.530   9.475  28.071  0.417000
HETATM 4796  O   WAT   709      33.910  -5.435  -3.062 -0.834000
HETATM 4797  H1  WAT   709      33.463  -6.279  -2.796  0.417000
HETATM 4798  H2  WAT   709      34.270  -5.762  -3.938  0.417000
HETATM 4799  O   WAT   710      25.836 -18.573  18.521 -0.834000
HETATM 4800  H1  WAT   710      25.920 -19.542  18.511  0.417000
HETATM 4801  H2  WAT   710      26.344 -18.328  17.723  0.417000
HETATM 4802  O   WAT   711      26.172 -13.617  -0.960 -0.834000
HETATM 4803  H1  WAT   711      25.772 -13.835  -0.083  0.417000
HETATM 4804  H2  WAT   711      25.355 -13.292  -1.418  0.417000
HETATM 4805  O   WAT   712      19.119  23.027   9.518 -0.834000
HETATM 4806  H1  WAT   712      19.951  22.572   9.224  0.417000
HETATM 4807  H2  WAT   712      19.307  23.071  10.485  0.417000
HETATM 4808  O   WAT   713      28.376 -10.267  -6.584 -0.834000
HETATM 4809  H1  WAT   713      27.857 -10.198  -5.755  0.417000
HETATM 4810  H2  WAT   713      28.751 -11.173  -6.465  0.417000
HETATM 4811  O   WAT   714      30.962  20.023   6.581 -0.834000
HETATM 4812  H1  WAT   714      31.047  20.963   6.313  0.417000
HETATM 4813  H2  WAT   714      30.117  19.800   6.115  0.417000
HETATM 4814  O   WAT   715       3.209 -19.581   4.842 -0.834000
HETATM 4815  H1  WAT   715       3.893 -19.634   4.135  0.417000
HETATM 4816  H2  WAT   715       2.884 -20.514   4.802  0.417000
HETATM 4817  O   WAT   716      25.167  -5.026   5.840 -0.834000
HETATM 4818  H1  WAT   716      24.621  -5.206   5.055  0.417000
HETATM 4819  H2  WAT   716      24.567  -5.289   6.561  0.417000
HETATM 4820  O   WAT   717      -2.074 -26.052  -6.399 -0.834000
HETATM 4821  H1  WAT   717      -1.804 -26.952  -6.720  0.417000
HETATM 4822  H2  WAT   717      -1.355 -25.529  -6.834  0.417000
HETATM 4823  O   WAT   718      -1.823  19.745  31.607 -0.834000
HETATM 4824  H1  WAT   718      -2.706  19.387  31.891  0.417000
HETATM 4825  H2  WAT   718      -1.265  18.979  31.914  0.417000
HETATM 4826  O   WAT   719       7.857 -23.224  15.106 -0.834000
HETATM 4827  H1  WAT   719       8.048 -23.714  15.944  0.417000
HETATM 4828  H2  WAT   719       8.178 -22.329  15.385  0.417000
HETATM 4829  O   WAT   720      26.487  10.034  17.446 -0.834000
HETATM 4830  H1  WAT   720      26.358   9.287  16.798  0.417000
HETATM 4831  H2  WAT   720      25.757   9.810  18.065  0.417000
HETATM 4832  O   WAT   721      26.731 -14.868  11.218 -0.834000
HETATM 4833  H1  WAT   721      27.317 -14.098  11.037  0.417000
HETATM 4834  H2  WAT   721      26.584 -14.731  12.187  0.417000
HETATM 4835  O   WAT   722      15.385   4.828  20.768 -0.834000
HETATM 4836  H1  WAT   722      14.612   4.315  21.099  0.417000
HETATM 4837  H2  WAT   722      15.588   4.309  19.956  0.417000
HETATM 4838  O   WAT   723      33.012   3.492  19.156 -0.834000
HETATM 4839  H1  WAT   723      33.225   3.691  20.079  0.417000
HETATM 4840  H2  WAT   723      32.057   3.274  19.223  0.417000
HETATM 4841  O   WAT   724      10.431  27.988   8.069 -0.834000
HETATM 4842  H1  WAT   724      11.358  28.053   7.723  0.417000
HETATM 4843  H2  WAT   724      10.603  27.417   8.858  0.417000
HETATM 4844  O   WAT   725      20.331 -11.385  21.573 -0.834000
HETATM 4845  H1  WAT   725      21.093 -11.859  21.995  0.417000
HETATM 4846  H2  WAT   725      20.216 -11.978  20.787  0.417000
HETATM 4847  O   WAT   726      18.745  20.811  19.577 -0.834000
HETATM 4848  H1  WAT   726      19.238  20.553  20.394  0.417000
HETATM 4849  H2  WAT   726      19.075  21.741  19.487  0.417000
HETATM 4850  O   WAT   727      23.945 -16.244  -7.522 -0.834000
HETATM 4851  H1  WAT   727      24.195 -15.924  -8.433  0.417000
HETATM 4852  H2  WAT   727      22.968 -16.216  -7.626  0.417000
HETATM 4853  O   WAT   728      19.748 -16.295  16.385 -0.834000
HETATM 4854  H1  WAT   728      19.423 -15.932  17.241  0.417000
HETATM 4855  H2  WAT   728      20.117 -15.460  16.003  0.417000
HETATM 4856  O   WAT   729      20.251 -13.520  27.357 -0.834000
HETATM 4857  H1  WAT   729      21.012 -13.977  27.760  0.417000
HETATM 4858  H2  WAT   729      20.554 -12.578  27.474  0.417000
HETATM 4859  O   WAT   730      15.772 -17.382  23.409 -0.834000
HETATM 4860  H1  WAT   730      15.934 -16.589  23.976  0.417000
HETATM 4861  H2  WAT   730      14.784 -17.433  23.519  0.417000
HETATM 4862  O   WAT   731      33.582   5.285  13.071 -0.834000
HETATM 4863  H1  WAT   731      33.638   6.055  13.678  0.417000
HETATM 4864  H2  WAT   731      32.675   5.451  12.700  0.417000
HETATM 4865  O   WAT   732       8.385 -27.469  12.390 -0.834000
HETATM 4866  H1  WAT   732       8.658 -26.573  12.693  0.417000
HETATM 4867  H2  WAT   732       7.924 -27.221  11.551  0.417000
HETATM 4868  O   WAT   733      31.050   5.571  12.340 -0.834000
HETATM 4869  H1  WAT   733      30.587   5.633  13.206  0.417000
HETATM 4870  H2  WAT   733      30.484   4.908  11.891  0.417000
HETATM 4871  O   WAT   734      12.998   0.434  15.932 -0.834000
HETATM 4872  H1  WAT   734      13.235  -0.265  16.586  0.417000
HETATM 4873  H2  WAT   734      12.015   0.313  15.935  0.417000
HETATM 4874  O   WAT   735      14.863  -7.471  18.771 -0.834000
HETATM 4875  H1  WAT   735      15.268  -6.719  19.270  0.417000
HETATM 4876  H2  WAT   735      15.537  -8.163  18.947  0.417000
HETATM 4877  O   WAT   736       5.641   1.880  25.182 -0.834000
HETATM 4878  H1  WAT   736       6.033   2.171  24.330  0.417000
HETATM 4879  H2  WAT   736       6.467   1.717  25.692  0.417000
HETATM 4880  O   WAT   737      13.248 -16.733   4.531 -0.834000
HETATM 4881  H1  WAT   737      13.443 -17.383   3.820  0.417000
HETATM 4882  H2  WAT   737      12.281 -16.586   4.334  0.417000
HETATM 4883  O   WAT   738      24.966   5.098  23.934 -0.834000
HETATM 4884  H1  WAT   738      24.442   5.078  23.085  0.417000
HETATM 4885  H2  WAT   738      24.587   5.931  24.305  0.417000
HETATM 4886  O   WAT   739       4.586  35.484 -13.431 -0.834000
HETATM 4887  H1  WAT   739       4.307  36.049 -12.677  0.417000
HETATM 4888  H2  WAT   739       4.387  34.596 -13.048  0.417000
HETATM 4889  O   WAT   740      35.910   0.422  -2.303 -0.834000
HETATM 4890  H1  WAT   740      35.815  -0.500  -1.962  0.417000
HETATM 4891  H2  WAT   740      36.130   0.868  -1.441  0.417000
HETATM 4892  O   WAT   741      21.364  -9.753  -4.759 -0.834000
HETATM 4893  H1  WAT   741      21.267  -9.524  -3.821  0.417000
HETATM 4894  H2  WAT   741      21.061 -10.694  -4.746  0.417000
HETATM 4895  O   WAT   742      20.915   2.289   9.154 -0.834000
HETATM 4896  H1  WAT   742      20.431   3.086   9.499  0.417000
HETATM 4897  H2  WAT   742      21.585   2.741   8.596  0.417000
HETATM 4898  O   WAT   743      32.462   8.615  -5.142 -0.834000
HETATM 4899  H1  WAT   743      32.976   8.311  -5.927  0.417000
HETATM 4900  H2  WAT   743      32.098   9.456  -5.523  0.417000
HETATM 4901  O   WAT   744      29.350 -15.214  13.579 -0.834000
HETATM 4902  H1  WAT   744      29.399 -15.645  12.698  0.417000
HETATM 4903  H2  WAT   744      29.688 -14.316  13.341  0.417000
HETATM 4904  O   WAT   745      12.415  24.036  24.793 -0.834000
HETATM 4905  H1  WAT   745      11.620  23.675  24.326  0.417000
HETATM 4906  H2  WAT   745      12.451  24.922  24.339  0.417000
HETATM 4907  O   WAT   746      21.004  25.179 -13.181 -0.834000
HETATM 4908  H1  WAT   746      21.783  24.851 -12.675  0.417000
HETATM 4909  H2  WAT   746      20.508  25.622 -12.459  0.417000
HETATM 4910  O   WAT   747      28.716   7.270 -13.893 -0.834000
HETATM 4911  H1  WAT   747      28.106   7.675 -13.227  0.417000
HETATM 4912  H2  WAT   747      28.753   6.356 -13.540  0.417000
HETATM 4913  O   WAT   748      33.933  -1.632   8.643 -0.834000
HETATM 4914  H1  WAT   748      33.670  -2.115   9.455  0.417000
HETATM 4915  H2  WAT   748      34.874  -1.457   8.829  0.417000
HETATM 4916  O   WAT   749      17.289  25.798  10.654 -0.834000
HETATM 4917  H1  WAT   749      16.736  25.058  10.963  0.417000
HETATM 4918  H2  WAT   749      17.042  25.808   9.696  0.417000
HETATM 4919  O   WAT   750      21.706  -3.880 -18.618 -0.834000
HETATM 4920  H1  WAT   750      22.316  -3.159 -18.905  0.417000
HETATM 4921  H2  WAT   750      22.059  -4.020 -17.704  0.417000
HETATM 4922  O   WAT   751      20.637   6.534  -9.957 -0.834000
HETATM 4923  H1  WAT   751      19.971   5.835  -9.760  0.417000
HETATM 4924  H2  WAT   751      20.077   7.134 -10.501  0.417000
HETATM 4925  O   WAT   752      19.677  -5.910   7.380 -0.834000
HETATM 4926  H1  WAT   752      19.610  -6.890   7.453  0.417000
HETATM 4927  H2  WAT   752      20.510  -5.838   6.863  0.417000
HETATM 4928  O   WAT   753       1.212 -10.612 -17.259 -0.834000
HETATM 4929  H1  WAT   753       1.610 -11.363 -16.739  0.417000
HETATM 4930  H2  WAT   753       1.739 -10.736 -18.090  0.417000
HETATM 4931  O   WAT   754       5.676 -14.606  -8.032 -0.834000
HETATM 4932  H1  WAT   754       5.194 -15.325  -8.513  0.417000
HETATM 4933  H2  WAT   754       5.771 -15.023  -7.158  0.417000
HETATM 4934  O   WAT   755      27.722  -4.528   6.588 -0.834000
HETATM 4935  H1  WAT   755      26.788  -4.812   6.400  0.417000
HETATM 4936  H2  WAT   755      27.799  -3.830   5.892  0.417000
HETATM 4937  O   WAT   756      19.377  20.476  15.483 -0.834000
HETATM 4938  H1  WAT   756      18.429  20.732  15.445  0.417000
HETATM 4939  H2  WAT   756      19.774  21.346  15.734  0.417000
HETATM 4940  O   WAT   757      16.678 -16.390  -9.725 -0.834000
HETATM 4941  H1  WAT   757      16.720 -16.945  -8.911  0.417000
HETATM 4942  H2  WAT   757      16.179 -16.998 -10.310  0.417000
HETATM 4943  O   WAT   758      23.184 -13.421  -4.639 -0.834000
HETATM 4944  H1  WAT   758      22.398 -12.932  -4.978  0.417000
HETATM 4945  H2  WAT   758      22.787 -14.338  -4.649  0.417000
HETATM 4946  O   WAT   759      14.951  16.430   7.413 -0.834000
HETATM 4947  H1  WAT   759      15.806  15.961   7.187  0.417000
HETATM 4948  H2  WAT   759      14.905  17.034   6.650  0.417000
HETATM 4949  O   WAT   760      38.023  -1.508   0.691 -0.834000
HETATM 4950  H1  WAT   760      37.989  -2.134   1.454  0.417000
HETATM 4951  H2  WAT   760      38.321  -0.695   1.172  0.417000
HETATM 4952  O   WAT   761      25.154  13.701   7.128 -0.834000
HETATM 4953  H1  WAT   761      24.942  14.657   7.211  0.417000
HETATM 4954  H2  WAT   761      24.548  13.327   7.802  0.417000
HETATM 4955  O   WAT   762      15.392  10.980  19.668 -0.834000
HETATM 4956  H1  WAT   762      15.032  11.241  20.545  0.417000
HETATM 4957  H2  WAT   762      14.622  10.493  19.305  0.417000
HETATM 4958  O   WAT   763      27.137 -15.899 -14.221 -0.834000
HETATM 4959  H1  WAT   763      27.810 -15.209 -13.987  0.417000
HETATM 4960  H2  WAT   763      27.687 -16.506 -14.747  0.417000
HETATM 4961  O   WAT   764      27.397   0.019 -19.138 -0.834000
HETATM 4962  H1  WAT   764      27.897  -0.798 -18.923  0.417000
HETATM 4963  H2  WAT   764      28.005   0.694 -18.749  0.417000
HETATM 4964  O   WAT   765      21.300  13.033   4.468 -0.834000
HETATM 4965  H1  WAT   765      22.152  13.549   4.481  0.417000
HETATM 4966  H2  WAT   765      21.276  12.806   5.434  0.417000
HETATM 4967  O   WAT   766      28.622  -2.334 -18.244 -0.834000
HETATM 4968  H1  WAT   766      28.721  -3.032 -18.931  0.417000
HETATM 4969  H2  WAT   766      28.146  -2.860 -17.556  0.417000
HETATM 4970  O   WAT   767      13.098  20.998   5.044 -0.834000
HETATM 4971  H1  WAT   767      13.534  20.464   5.741  0.417000
HETATM 4972  H2  WAT   767      12.508  20.281   4.665  0.417000
HETATM 4973  O   WAT   768      24.757  -8.406  15.350 -0.834000
HETATM 4974  H1  WAT   768      23.773  -8.559  15.441  0.417000
HETATM 4975  H2  WAT   768      24.815  -7.629  15.966  0.417000
HETATM 4976  O   WAT   769      30.658   5.321  -6.683 -0.834000
HETATM 4977  H1  WAT   769      30.753   5.658  -5.756  0.417000
HETATM 4978  H2  WAT   769      30.027   6.007  -7.014  0.417000
HETATM 4979  O   WAT   770      16.764  17.715 -24.016 -0.834000
HETATM 4980  H1  WAT   770      16.135  18.245 -24.552  0.417000
HETATM 4981  H2  WAT   770      16.129  17.135 -23.536  0.417000
HETATM 4982  O   WAT   771      11.721  -0.424   7.914 -0.834000
HETATM 4983  H1  WAT   771      11.409  -1.353   8.046  0.417000
HETATM 4984  H2  WAT   771      12.346  -0.357   8.672  0.417000
HETATM 4985  O   WAT   772      29.955  -4.609  14.565 -0.834000
HETATM 4986  H1  WAT   772      29.057  -4.197  14.423  0.417000
HETATM 4987  H2  WAT   772      30.400  -3.783  14.925  0.417000
HETATM 4988  O   WAT   773      14.731   4.611 -22.251 -0.834000
HETATM 4989  H1  WAT   773      15.149   4.082 -21.534  0.417000
HETATM 4990  H2  WAT   773      13.794   4.322 -22.136  0.417000
HETATM 4991  O   WAT   774       2.488 -30.411   7.194 -0.834000
HETATM 4992  H1  WAT   774       1.878 -31.054   7.639  0.417000
HETATM 4993  H2  WAT   774       2.061 -30.411   6.302  0.417000
HETATM 4994  O   WAT   775      20.236   1.050   2.121 -0.834000
HETATM 4995  H1  WAT   775      19.917   1.095   3.058  0.417000
HETATM 4996  H2  WAT   775      21.203   1.194   2.298  0.417000
HETATM 4997  O   WAT   776      25.148 -11.962   2.972 -0.834000
HETATM 4998  H1  WAT   776      25.679 -11.378   3.570  0.417000
HETATM 4999  H2  WAT   776      24.248 -11.605   3.186  0.417000
HETATM 5000  O   WAT   777      17.907  -9.952  21.710 -0.834000
HETATM 5001  H1  WAT   777      18.755 -10.429  21.593  0.417000
HETATM 5002  H2  WAT   777      18.276  -9.062  21.975  0.417000
HETATM 5003  O   WAT   778      14.466  -0.534 -31.951 -0.834000
HETATM 5004  H1  WAT   778      14.916  -0.926 -31.167  0.417000
HETATM 5005  H2  WAT   778      13.578  -0.947 -31.857  0.417000
HETATM 5006  O   WAT   779      29.607  -6.162  -3.059 -0.834000
HETATM 5007  H1  WAT   779      29.504  -6.464  -2.126  0.417000
HETATM 5008  H2  WAT   779      29.045  -6.823  -3.512  0.417000
HETATM 5009  O   WAT   780      20.990   7.008  11.412 -0.834000
HETATM 5010  H1  WAT   780      20.136   6.877  10.929  0.417000
HETATM 5011  H2  WAT   780      20.914   6.281  12.070  0.417000
HETATM 5012  O   WAT   781      22.134  21.355   6.117 -0.834000
HETATM 5013  H1  WAT   781      22.990  21.717   5.785  0.417000
HETATM 5014  H2  WAT   781      21.519  21.989   5.672  0.417000
HETATM 5015  O   WAT   782      12.900  22.824  12.136 -0.834000
HETATM 5016  H1  WAT   782      12.291  22.857  12.911  0.417000
HETATM 5017  H2  WAT   782      13.407  22.007  12.378  0.417000
HETATM 5018  O   WAT   783      28.347  -2.731  20.518 -0.834000
HETATM 5019  H1  WAT   783      28.141  -1.974  19.915  0.417000
HETATM 5020  H2  WAT   783      29.320  -2.796  20.352  0.417000
HETATM 5021  O   WAT   784      30.570   1.897  14.683 -0.834000
HETATM 5022  H1  WAT   784      31.391   2.466  14.701  0.417000
HETATM 5023  H2  WAT   784      30.900   1.188  14.086  0.417000
HETATM 5024  O   WAT   785       2.795 -30.322  14.247 -0.834000
HETATM 5025  H1  WAT   785       3.213 -31.210  14.271  0.417000
HETATM 5026  H2  WAT   785       2.814 -30.151  13.277  0.417000
HETATM 5027  O   WAT   786      28.759  -8.977 -13.782 -0.834000
HETATM 5028  H1  WAT   786      28.109  -8.409 -13.304  0.417000
HETATM 5029  H2  WAT   786      29.586  -8.677 -13.345  0.417000
HETATM 5030  O   WAT   787      13.383 -28.409   8.356 -0.834000
HETATM 5031  H1  WAT   787      12.779 -28.186   9.082  0.417000
HETATM 5032  H2  WAT   787      14.246 -28.136   8.732  0.417000
HETATM 5033  O   WAT   788       6.705 -34.976   1.864 -0.834000
HETATM 5034  H1  WAT   788       6.283 -35.000   0.970  0.417000
HETATM 5035  H2  WAT   788       5.948 -35.313   2.397  0.417000
HETATM 5036  O   WAT   789       8.046 -15.282 -15.756 -0.834000
HETATM 5037  H1  WAT   789       7.728 -15.789 -14.978  0.417000
HETATM 5038  H2  WAT   789       7.180 -15.153 -16.222  0.417000
HETATM 5039  O   WAT   790      18.779 -18.871  -5.771 -0.834000
HETATM 5040  H1  WAT   790      18.314 -19.163  -4.958  0.417000
HETATM 5041  H2  WAT   790      18.465 -19.541  -6.410  0.417000
HETATM 5042  O   WAT   791       2.274 -28.923  16.436 -0.834000
HETATM 5043  H1  WAT   791       1.340 -29.190  16.551  0.417000
HETATM 5044  H2  WAT   791       2.482 -29.449  15.611  0.417000
HETATM 5045  O   WAT   792      16.813  13.218 -31.033 -0.834000
HETATM 5046  H1  WAT   792      15.891  13.000 -31.290  0.417000
HETATM 5047  H2  WAT   792      16.649  13.633 -30.156  0.417000
HETATM 5048  O   WAT   793      20.862   3.132 -16.082 -0.834000
HETATM 5049  H1  WAT   793      20.151   3.590 -16.579  0.417000
HETATM 5050  H2  WAT   793      21.567   3.816 -16.107  0.417000
HETATM 5051  O   WAT   794      22.868 -23.093  -7.845 -0.834000
HETATM 5052  H1  WAT   794      23.528 -23.332  -7.148  0.417000
HETATM 5053  H2  WAT   794      23.278 -23.597  -8.599  0.417000
HETATM 5054  O   WAT   795      19.860 -13.227   3.132 -0.834000
HETATM 5055  H1  WAT   795      20.040 -12.483   3.755  0.417000
HETATM 5056  H2  WAT   795      20.005 -13.984   3.747  0.417000
HETATM 5057  O   WAT   796      -4.647  25.893  17.980 -0.834000
HETATM 5058  H1  WAT   796      -4.044  25.333  18.522  0.417000
HETATM 5059  H2  WAT   796      -4.036  26.098  17.228  0.417000
HETATM 5060  O   WAT   797      24.784   7.797   9.186 -0.834000
HETATM 5061  H1  WAT   797      25.466   8.000   9.866  0.417000
HETATM 5062  H2  WAT   797      24.790   8.654   8.696  0.417000
HETATM 5063  O   WAT   798       2.567 -31.340 -14.850 -0.834000
HETATM 5064  H1  WAT   798       3.306 -31.382 -15.511  0.417000
HETATM 5065  H2  WAT   798       3.120 -31.437 -14.025  0.417000
HETATM 5066  O   WAT   799      31.384   4.036   1.865 -0.834000
HETATM 5067  H1  WAT   799      31.118   4.159   2.806  0.417000
HETATM 5068  H2  WAT   799      31.552   3.054   1.888  0.417000
HETATM 5069  O   WAT   800      29.103  11.887   9.133 -0.834000
HETATM 5070  H1  WAT   800      29.937  11.440   9.411  0.417000
HETATM 5071  H2  WAT   800      28.701  12.027  10.027  0.417000
HETATM 5072  O   WAT   801      18.065   1.506  30.356 -0.834000
HETATM 5073  H1  WAT   801      17.665   0.793  29.797  0.417000
HETATM 5074  H2  WAT   801      17.897   1.118  31.245  0.417000
HETATM 5075  O   WAT   802      21.361  12.914   7.175 -0.834000
HETATM 5076  H1  WAT   802      22.125  12.790   7.778  0.417000
HETATM 5077  H2  WAT   802      21.181  13.875   7.335  0.417000
HETATM 5078  O   WAT   803      14.095 -16.008  20.707 -0.834000
HETATM 5079  H1  WAT   803      13.478 -15.374  20.267  0.417000
HETATM 5080  H2  WAT   803      13.704 -16.852  20.382  0.417000
HETATM 5081  O   WAT   804      -0.901  29.013   1.118 -0.834000
HETATM 5082  H1  WAT   804      -1.421  29.436   0.392  0.417000
HETATM 5083  H2  WAT   804      -0.807  28.108   0.740  0.417000
HETATM 5084  O   WAT   805      -6.973 -14.899 -11.717 -0.834000
HETATM 5085  H1  WAT   805      -7.013 -15.532 -10.955  0.417000
HETATM 5086  H2  WAT   805      -7.932 -14.748 -11.844  0.417000
HETATM 5087  O   WAT   806      33.168   9.546  12.614 -0.834000
HETATM 5088  H1  WAT   806      32.237   9.260  12.435  0.417000
HETATM 5089  H2  WAT   806      33.011  10.522  12.673  0.417000
HETATM 5090  O   WAT   807      23.793   7.534  24.443 -0.834000
HETATM 5091  H1  WAT   807      23.704   8.118  25.216  0.417000
HETATM 5092  H2  WAT   807      24.181   8.178  23.795  0.417000
HETATM 5093  O   WAT   808      16.978   2.944  15.482 -0.834000
HETATM 5094  H1  WAT   808      17.229   3.655  14.844  0.417000
HETATM 5095  H2  WAT   808      16.273   2.498  14.956  0.417000
HETATM 5096  O   WAT   809      17.226 -23.443 -22.581 -0.834000
HETATM 5097  H1  WAT   809      17.040 -23.324 -23.538  0.417000
HETATM 5098  H2  WAT   809      16.626 -22.755 -22.211  0.417000
HETATM 5099  O   WAT   810      21.410 -24.695 -19.171 -0.834000
HETATM 5100  H1  WAT   810      21.035 -25.599 -19.016  0.417000
HETATM 5101  H2  WAT   810      20.871 -24.449 -19.964  0.417000
HETATM 5102  O   WAT   811      26.910  14.951 -18.115 -0.834000
HETATM 5103  H1  WAT   811      26.408  15.656 -17.632  0.417000
HETATM 5104  H2  WAT   811      26.406  14.971 -18.966  0.417000
HETATM 5105  O   WAT   812      25.318  11.210 -14.828 -0.834000
HETATM 5106  H1  WAT   812      25.604  10.985 -15.743  0.417000
HETATM 5107  H2  WAT   812      24.952  12.114 -15.004  0.417000
HETATM 5108  O   WAT   813     -15.033 -23.571   6.582 -0.834000
HETATM 5109  H1  WAT   813     -15.125 -22.707   6.121  0.417000
HETATM 5110  H2  WAT   813     -15.950 -23.653   6.944  0.417000
HETATM 5111  O   WAT   814      28.660  14.309 -15.754 -0.834000
HETATM 5112  H1  WAT   814      28.029  14.629 -16.426  0.417000
HETATM 5113  H2  WAT   814      28.569  13.336 -15.880  0.417000
HETATM 5114  O   WAT   815       0.524 -24.843  14.005 -0.834000
HETATM 5115  H1  WAT   815       0.466 -24.279  13.190  0.417000
HETATM 5116  H2  WAT   815       0.878 -25.665  13.574  0.417000
HETATM 5117  O   WAT   816      21.215  -0.786  17.914 -0.834000
HETATM 5118  H1  WAT   816      20.513  -1.221  17.367  0.417000
HETATM 5119  H2  WAT   816      20.662  -0.549  18.700  0.417000
HETATM 5120  O   WAT   817      16.227  18.897  26.274 -0.834000
HETATM 5121  H1  WAT   817      15.701  18.071  26.416  0.417000
HETATM 5122  H2  WAT   817      16.942  18.722  26.940  0.417000
HETATM 5123  O   WAT   818      26.215  -3.419  -4.508 -0.834000
HETATM 5124  H1  WAT   818      25.564  -3.841  -5.124  0.417000
HETATM 5125  H2  WAT   818      27.042  -3.639  -5.014  0.417000
HETATM 5126  O   WAT   819      21.796  -0.521 -14.696 -0.834000
HETATM 5127  H1  WAT   819      21.251   0.194 -14.267  0.417000
HETATM 5128  H2  WAT   819      22.011  -0.026 -15.534  0.417000
HETATM 5129  O   WAT   820      26.950  -3.562  -1.880 -0.834000
HETATM 5130  H1  WAT   820      27.872  -3.291  -2.058  0.417000
HETATM 5131  H2  WAT   820      26.603  -3.567  -2.805  0.417000
HETATM 5132  O   WAT   821      27.688  -0.680  15.988 -0.834000
HETATM 5133  H1  WAT   821      27.173   0.167  15.939  0.417000
HETATM 5134  H2  WAT   821      27.643  -0.822  16.966  0.417000
HETATM 5135  O   WAT   822       5.718   2.159 -16.176 -0.834000
HETATM 5136  H1  WAT   822       4.858   2.440 -15.780  0.417000
HETATM 5137  H2  WAT   822       5.834   1.294 -15.731  0.417000
HETATM 5138  O   WAT   823      16.964 -14.754   4.030 -0.834000
HETATM 5139  H1  WAT   823      17.351 -14.301   4.817  0.417000
HETATM 5140  H2  WAT   823      17.478 -15.582   4.038  0.417000
HETATM 5141  O   WAT   824      28.019   1.407  -1.525 -0.834000
HETATM 5142  H1  WAT   824      28.446   2.099  -0.973  0.417000
HETATM 5143  H2  WAT   824      28.596   1.467  -2.325  0.417000
HETATM 5144  O   WAT   825      26.095   8.103  15.713 -0.834000
HETATM 5145  H1  WAT   825      25.212   8.370  15.343  0.417000
HETATM 5146  H2  WAT   825      26.661   8.451  14.980  0.417000
HETATM 5147  O   WAT   826       4.087  -3.326  36.089 -0.834000
HETATM 5148  H1  WAT   826       4.514  -4.155  35.804  0.417000
HETATM 5149  H2  WAT   826       4.832  -2.695  35.991  0.417000
HETATM 5150  O   WAT   827      19.997 -21.502 -22.373 -0.834000
HETATM 5151  H1  WAT   827      20.288 -21.175 -23.255  0.417000
HETATM 5152  H2  WAT   827      19.151 -21.005 -22.283  0.417000
HETATM 5153  O   WAT   828       6.483  15.115  28.697 -0.834000
HETATM 5154  H1  WAT   828       7.406  14.841  28.946  0.417000
HETATM 5155  H2  WAT   828       6.008  14.289  28.921  0.417000
HETATM 5156  O   WAT   829      23.651  25.275  18.008 -0.834000
HETATM 5157  H1  WAT   829      23.748  24.307  18.192  0.417000
HETATM 5158  H2  WAT   829      24.501  25.607  18.324  0.417000
HETATM 5159  O   WAT   830      23.795  10.382 -20.657 -0.834000
HETATM 5160  H1  WAT   830      24.114  10.406 -19.737  0.417000
HETATM 5161  H2  WAT   830      24.627  10.129 -21.123  0.417000
HETATM 5162  O   WAT   831      29.934  -6.056   6.925 -0.834000
HETATM 5163  H1  WAT   831      29.107  -5.511   6.913  0.417000
HETATM 5164  H2  WAT   831      30.594  -5.325   6.994  0.417000
HETATM 5165  O   WAT   832      10.453 -32.226 -10.211 -0.834000
HETATM 5166  H1  WAT   832      10.906 -31.364 -10.002  0.417000
HETATM 5167  H2  WAT   832      11.181 -32.650 -10.728  0.417000
HETATM 5168  O   WAT   833      23.988 -11.895   9.522 -0.834000
HETATM 5169  H1  WAT   833      23.925 -12.042   8.544  0.417000
HETATM 5170  H2  WAT   833      23.752 -10.928   9.529  0.417000
HETATM 5171  O   WAT   834       7.304  22.408  15.119 -0.834000
HETATM 5172  H1  WAT   834       7.805  22.818  15.852  0.417000
HETATM 5173  H2  WAT   834       8.042  21.979  14.623  0.417000
HETATM 5174  O   WAT   835      29.001   7.472  -7.128 -0.834000
HETATM 5175  H1  WAT   835      29.010   7.934  -6.252  0.417000
HETATM 5176  H2  WAT   835      28.038   7.591  -7.339  0.417000
HETATM 5177  O   WAT   836      15.979  -0.232 -34.133 -0.834000
HETATM 5178  H1  WAT   836      15.320  -0.139 -34.836  0.417000
HETATM 5179  H2  WAT   836      15.388  -0.327 -33.346  0.417000
HETATM 5180  O   WAT   837      28.647   0.159  -5.255 -0.834000
HETATM 5181  H1  WAT   837      29.379  -0.468  -5.038  0.417000
HETATM 5182  H2  WAT   837      28.966   0.938  -4.735  0.417000
HETATM 5183  O   WAT   838      20.860 -13.925   8.256 -0.834000
HETATM 5184  H1  WAT   838      21.186 -14.100   9.163  0.417000
HETATM 5185  H2  WAT   838      20.757 -14.835   7.920  0.417000
HETATM 5186  O   WAT   839      23.303   4.760 -28.417 -0.834000
HETATM 5187  H1  WAT   839      22.735   3.959 -28.484  0.417000
HETATM 5188  H2  WAT   839      24.117   4.341 -28.044  0.417000
HETATM 5189  O   WAT   840      26.114  -2.037  23.571 -0.834000
HETATM 5190  H1  WAT   840      26.065  -1.353  24.300  0.417000
HETATM 5191  H2  WAT   840      26.288  -1.404  22.822  0.417000
HETATM 5192  O   WAT   841     -14.216  -3.773 -23.332 -0.834000
HETATM 5193  H1  WAT   841     -14.177  -4.715 -23.632  0.417000
HETATM 5194  H2  WAT   841     -13.386  -3.445 -23.744  0.417000
HETATM 5195  O   WAT   842      28.176 -14.938   0.584 -0.834000
HETATM 5196  H1  WAT   842      27.543 -14.512  -0.033  0.417000
HETATM 5197  H2  WAT   842      28.938 -14.328   0.498  0.417000
HETATM 5198  O   WAT   843      28.499  -9.452   0.687 -0.834000
HETATM 5199  H1  WAT   843      28.857 -10.172   0.108  0.417000
HETATM 5200  H2  WAT   843      27.564  -9.779   0.761  0.417000
HETATM 5201  O   WAT   844      28.532   3.668  14.128 -0.834000
HETATM 5202  H1  WAT   844      29.087   4.436  14.438  0.417000
HETATM 5203  H2  WAT   844      29.188   2.950  14.299  0.417000
HETATM 5204  O   WAT   845      20.039   1.992  22.146 -0.834000
HETATM 5205  H1  WAT   845      19.864   2.647  21.444  0.417000
HETATM 5206  H2  WAT   845      20.654   2.514  22.717  0.417000
HETATM 5207  O   WAT   846      14.122  14.344  -4.791 -0.834000
HETATM 5208  H1  WAT   846      14.695  14.249  -5.589  0.417000
HETATM 5209  H2  WAT   846      13.296  13.936  -5.145  0.417000
HETATM 5210  O   WAT   847      23.655  22.618  18.510 -0.834000
HETATM 5211  H1  WAT   847      23.484  21.727  18.148  0.417000
HETATM 5212  H2  WAT   847      23.348  22.498  19.435  0.417000
HETATM 5213  O   WAT   848      23.964  -9.992  -5.371 -0.834000
HETATM 5214  H1  WAT   848      23.984  -9.314  -6.092  0.417000
HETATM 5215  H2  WAT   848      23.011  -9.875  -5.107  0.417000
HETATM 5216  O   WAT   849      28.995  -5.846 -16.064 -0.834000
HETATM 5217  H1  WAT   849      29.759  -5.495 -15.560  0.417000
HETATM 5218  H2  WAT   849      28.439  -5.033 -16.110  0.417000
HETATM 5219  O   WAT   850      29.868 -17.689 -11.761 -0.834000
HETATM 5220  H1  WAT   850      30.756 -17.852 -11.369  0.417000
HETATM 5221  H2  WAT   850      29.780 -16.730 -11.548  0.417000
HETATM 5222  O   WAT   851      18.370 -19.382  19.266 -0.834000
HETATM 5223  H1  WAT   851      17.649 -19.236  19.918  0.417000
HETATM 5224  H2  WAT   851      18.734 -20.234  19.591  0.417000
HETATM 5225  O   WAT   852      16.722  12.315  26.877 -0.834000
HETATM 5226  H1  WAT   852      16.553  13.124  26.343  0.417000
HETATM 5227  H2  WAT   852      16.062  11.706  26.476  0.417000
HETATM 5228  O   WAT   853     -11.189 -30.879   6.729 -0.834000
HETATM 5229  H1  WAT   853     -10.643 -30.353   6.093  0.417000
HETATM 5230  H2  WAT   853     -10.627 -31.696   6.768  0.417000
HETATM 5231  O   WAT   854      15.711 -12.538  26.033 -0.834000
HETATM 5232  H1  WAT   854      15.748 -11.921  25.274  0.417000
HETATM 5233  H2  WAT   854      16.565 -12.300  26.474  0.417000
HETATM 5234  O   WAT   855      22.337 -14.239  -0.588 -0.834000
HETATM 5235  H1  WAT   855      22.849 -15.067  -0.744  0.417000
HETATM 5236  H2  WAT   855      22.949 -13.602  -1.041  0.417000
HETATM 5237  O   WAT   856      18.547  -9.533  26.262 -0.834000
HETATM 5238  H1  WAT   856      18.988  -9.790  25.412  0.417000
HETATM 5239  H2  WAT   856      18.440 -10.437  26.649  0.417000
HETATM 5240  O   WAT   857      10.771  16.813 -19.200 -0.834000
HETATM 5241  H1  WAT   857      11.275  17.201 -18.454  0.417000
HETATM 5242  H2  WAT   857       9.853  16.957 -18.897  0.417000
HETATM 5243  O   WAT   858      25.531  -7.577   7.635 -0.834000
HETATM 5244  H1  WAT   858      25.722  -7.825   8.579  0.417000
HETATM 5245  H2  WAT   858      24.841  -6.887   7.817  0.417000
HETATM 5246  O   WAT   859      28.711 -25.153  -0.043 -0.834000
HETATM 5247  H1  WAT   859      28.954 -24.358   0.494  0.417000
HETATM 5248  H2  WAT   859      28.874 -25.850   0.635  0.417000
HETATM 5249  O   WAT   860      15.972  14.902 -11.849 -0.834000
HETATM 5250  H1  WAT   860      16.939  14.774 -11.863  0.417000
HETATM 5251  H2  WAT   860      15.854  15.428 -12.675  0.417000
HETATM 5252  O   WAT   861      17.076 -15.225  -3.154 -0.834000
HETATM 5253  H1  WAT   861      17.324 -15.163  -2.189  0.417000
HETATM 5254  H2  WAT   861      16.116 -15.046  -3.058  0.417000
HETATM 5255  O   WAT   862      31.272  11.205  17.613 -0.834000
HETATM 5256  H1  WAT   862      30.455  10.648  17.585  0.417000
HETATM 5257  H2  WAT   862      31.879  10.536  18.030  0.417000
HETATM 5258  O   WAT   863      18.019   9.899  22.529 -0.834000
HETATM 5259  H1  WAT   863      18.181   9.279  21.794  0.417000
HETATM 5260  H2  WAT   863      18.242  10.754  22.093  0.417000
HETATM 5261  O   WAT   864      25.525   4.390 -17.310 -0.834000
HETATM 5262  H1  WAT   864      26.330   4.536 -16.766  0.417000
HETATM 5263  H2  WAT   864      25.596   5.135 -17.943  0.417000
HETATM 5264  O   WAT   865      27.597 -22.138   8.685 -0.834000
HETATM 5265  H1  WAT   865      28.036 -21.247   8.601  0.417000
HETATM 5266  H2  WAT   865      28.351 -22.706   8.454  0.417000
HETATM 5267  O   WAT   866      13.768 -18.297  -7.864 -0.834000
HETATM 5268  H1  WAT   866      14.740 -18.148  -7.774  0.417000
HETATM 5269  H2  WAT   866      13.657 -19.051  -7.252  0.417000
HETATM 5270  O   WAT   867       9.897   7.056 -29.255 -0.834000
HETATM 5271  H1  WAT   867       9.978   7.146 -28.280  0.417000
HETATM 5272  H2  WAT   867       9.159   7.677 -29.424  0.417000
HETATM 5273  O   WAT   868      12.277 -17.801 -17.055 -0.834000
HETATM 5274  H1  WAT   868      13.082 -17.381 -17.442  0.417000
HETATM 5275  H2  WAT   868      12.376 -17.493 -16.121  0.417000
HETATM 5276  O   WAT   869      35.171   3.232 -12.405 -0.834000
HETATM 5277  H1  WAT   869      35.651   2.412 -12.190  0.417000
HETATM 5278  H2  WAT   869      34.787   3.465 -11.538  0.417000
HETATM 5279  O   WAT   870      11.801  -2.616 -26.434 -0.834000
HETATM 5280  H1  WAT   870      10.852  -2.868 -26.542  0.417000
HETATM 5281  H2  WAT   870      12.159  -3.494 -26.150  0.417000
HETATM 5282  O   WAT   871      10.253 -16.113   8.631 -0.834000
HETATM 5283  H1  WAT   871      11.011 -16.392   8.062  0.417000
HETATM 5284  H2  WAT   871       9.573 -16.747   8.297  0.417000
HETATM 5285  O   WAT   872      27.746  -2.332  -7.763 -0.834000
HETATM 5286  H1  WAT   872      28.014  -3.035  -7.113  0.417000
HETATM 5287  H2  WAT   872      26.771  -2.322  -7.547  0.417000
HETATM 5288  O   WAT   873      17.045 -24.675 -14.760 -0.834000
HETATM 5289  H1  WAT   873      17.296 -24.094 -14.026  0.417000
HETATM 5290  H2  WAT   873      16.226 -24.222 -15.080  0.417000
HETATM 5291  O   WAT   874      33.524   7.877  -7.637 -0.834000
HETATM 5292  H1  WAT   874      34.261   8.503  -7.422  0.417000
HETATM 5293  H2  WAT   874      33.071   8.409  -8.335  0.417000
HETATM 5294  O   WAT   875      14.976 -31.373 -13.851 -0.834000
HETATM 5295  H1  WAT   875      14.963 -30.409 -13.692  0.417000
HETATM 5296  H2  WAT   875      15.659 -31.655 -13.205  0.417000
HETATM 5297  O   WAT   876      16.617   1.794 -22.495 -0.834000
HETATM 5298  H1  WAT   876      16.440   2.058 -21.552  0.417000
HETATM 5299  H2  WAT   876      15.683   1.785 -22.813  0.417000
HETATM 5300  O   WAT   877      19.641  20.008  -6.075 -0.834000
HETATM 5301  H1  WAT   877      19.394  20.486  -6.900  0.417000
HETATM 5302  H2  WAT   877      18.790  20.018  -5.601  0.417000
HETATM 5303  O   WAT   878      17.729 -20.336   7.487 -0.834000
HETATM 5304  H1  WAT   878      16.834 -20.187   7.101  0.417000
HETATM 5305  H2  WAT   878      17.863 -21.275   7.222  0.417000
HETATM 5306  O   WAT   879      14.446  24.820   0.043 -0.834000
HETATM 5307  H1  WAT   879      14.343  24.040   0.610  0.417000
HETATM 5308  H2  WAT   879      13.972  25.498   0.572  0.417000
HETATM 5309  O   WAT   880       1.789  36.731   3.859 -0.834000
HETATM 5310  H1  WAT   880       2.371  37.081   3.141  0.417000
HETATM 5311  H2  WAT   880       0.977  37.259   3.671  0.417000
HETATM 5312  O   WAT   881       6.546  30.524 -12.458 -0.834000
HETATM 5313  H1  WAT   881       5.897  29.879 -12.105  0.417000
HETATM 5314  H2  WAT   881       6.736  30.094 -13.326  0.417000
HETATM 5315  O   WAT   882      27.400  -4.267   2.613 -0.834000
HETATM 5316  H1  WAT   882      27.643  -5.136   3.014  0.417000
HETATM 5317  H2  WAT   882      27.664  -3.677   3.365  0.417000
HETATM 5318  O   WAT   883      30.350  -1.862 -20.885 -0.834000
HETATM 5319  H1  WAT   883      30.398  -0.893 -20.753  0.417000
HETATM 5320  H2  WAT   883      31.118  -2.153 -20.353  0.417000
HETATM 5321  O   WAT   884       9.024 -34.257   5.989 -0.834000
HETATM 5322  H1  WAT   884       8.284 -34.870   6.211  0.417000
HETATM 5323  H2  WAT   884       9.190 -33.874   6.879  0.417000
HETATM 5324  O   WAT   885       1.238  -4.548 -29.370 -0.834000
HETATM 5325  H1  WAT   885       1.373  -5.514 -29.241  0.417000
HETATM 5326  H2  WAT   885       2.028  -4.343 -29.920  0.417000
HETATM 5327  O   WAT   886      17.841 -20.767 -24.748 -0.834000
HETATM 5328  H1  WAT   886      18.821 -20.697 -24.831  0.417000
HETATM 5329  H2  WAT   886      17.734 -20.342 -23.859  0.417000
HETATM 5330  O   WAT   887      24.307   9.341 -12.998 -0.834000
HETATM 5331  H1  WAT   887      23.513   9.817 -12.654  0.417000
HETATM 5332  H2  WAT   887      24.595  10.004 -13.675  0.417000
HETATM 5333  O   WAT   888      14.797  -7.591 -18.194 -0.834000
HETATM 5334  H1  WAT   888      14.405  -6.956 -18.824  0.417000
HETATM 5335  H2  WAT   888      14.047  -8.197 -18.041  0.417000
HETATM 5336  O   WAT   889      19.770 -18.755 -11.219 -0.834000
HETATM 5337  H1  WAT   889      19.795 -19.242 -10.362  0.417000
HETATM 5338  H2  WAT   889      20.234 -19.414 -11.792  0.417000
HETATM 5339  O   WAT   890      19.174  12.923  -7.033 -0.834000
HETATM 5340  H1  WAT   890      18.322  12.564  -7.395  0.417000
HETATM 5341  H2  WAT   890      19.762  12.178  -7.301  0.417000
HETATM 5342  O   WAT   891      27.817  21.571  -7.311 -0.834000
HETATM 5343  H1  WAT   891      28.581  21.865  -6.763  0.417000
HETATM 5344  H2  WAT   891      28.284  20.932  -7.903  0.417000
HETATM 5345  O   WAT   892      10.988   6.540 -17.930 -0.834000
HETATM 5346  H1  WAT   892      10.527   6.316 -18.774  0.417000
HETATM 5347  H2  WAT   892      11.820   6.918 -18.305  0.417000
HETATM 5348  O   WAT   893      19.620 -21.579 -15.649 -0.834000
HETATM 5349  H1  WAT   893      20.410 -20.995 -15.645  0.417000
HETATM 5350  H2  WAT   893      19.719 -21.956 -16.561  0.417000
HETATM 5351  O   WAT   894      10.761 -14.285 -18.559 -0.834000
HETATM 5352  H1  WAT   894      10.974 -14.534 -19.495  0.417000
HETATM 5353  H2  WAT   894      10.325 -13.414 -18.744  0.417000
HETATM 5354  O   WAT   895      21.637  -6.264  18.926 -0.834000
HETATM 5355  H1  WAT   895      21.194  -5.806  19.678  0.417000
HETATM 5356  H2  WAT   895      21.612  -7.183  19.241  0.417000
HETATM 5357  O   WAT   896      13.755 -24.877  -1.031 -0.834000
HETATM 5358  H1  WAT   896      13.940 -25.727  -0.551  0.417000
HETATM 5359  H2  WAT   896      12.773 -25.014  -1.149  0.417000
HETATM 5360  O   WAT   897      18.321   7.013 -27.844 -0.834000
HETATM 5361  H1  WAT   897      19.129   6.847 -28.385  0.417000
HETATM 5362  H2  WAT   897      18.058   7.884 -28.250  0.417000
HETATM 5363  O   WAT   898      16.467  14.156 -28.497 -0.834000
HETATM 5364  H1  WAT   898      16.667  14.974 -28.010  0.417000
HETATM 5365  H2  WAT   898      16.987  13.504 -27.961  0.417000
HETATM 5366  O   WAT   899      24.709   2.990 -13.915 -0.834000
HETATM 5367  H1  WAT   899      24.839   3.553 -13.122  0.417000
HETATM 5368  H2  WAT   899      24.695   2.101 -13.493  0.417000
HETATM 5369  O   WAT   900       7.042  -5.184  18.322 -0.834000
HETATM 5370  H1  WAT   900       7.974  -4.905  18.140  0.417000
HETATM 5371  H2  WAT   900       6.738  -5.290  17.379  0.417000
HETATM 5372  O   WAT   901      17.431 -20.834 -18.158 -0.834000
HETATM 5373  H1  WAT   901      17.745 -21.744 -18.357  0.417000
HETATM 5374  H2  WAT   901      18.289 -20.399 -17.960  0.417000
HETATM 5375  O   WAT   902      22.098   0.908 -16.980 -0.834000
HETATM 5376  H1  WAT   902      21.626   1.730 -16.700  0.417000
HETATM 5377  H2  WAT   902      22.820   1.319 -17.514  0.417000
HETATM 5378  O   WAT   903      38.802  -2.072  -1.795 -0.834000
HETATM 5379  H1  WAT   903      38.513  -1.813  -0.883  0.417000
HETATM 5380  H2  WAT   903      39.716  -2.336  -1.618  0.417000
HETATM 5381  O   WAT   904      23.513  17.026  24.138 -0.834000
HETATM 5382  H1  WAT   904      22.977  17.803  24.359  0.417000
HETATM 5383  H2  WAT   904      23.710  17.188  23.195  0.417000
HETATM 5384  O   WAT   905      24.013   2.240   5.844 -0.834000
HETATM 5385  H1  WAT   905      23.988   1.410   6.376  0.417000
HETATM 5386  H2  WAT   905      23.530   2.831   6.471  0.417000
HETATM 5387  O   WAT   906      19.315  15.169  -5.641 -0.834000
HETATM 5388  H1  WAT   906      19.268  14.332  -6.173  0.417000
HETATM 5389  H2  WAT   906      19.714  15.759  -6.317  0.417000
HETATM 5390  O   WAT   907      23.080  13.754  -1.596 -0.834000
HETATM 5391  H1  WAT   907      23.462  12.873  -1.802  0.417000
HETATM 5392  H2  WAT   907      22.456  13.835  -2.363  0.417000
HETATM 5393  O   WAT   908      10.563 -13.931   5.674 -0.834000
HETATM 5394  H1  WAT   908      10.532 -13.639   6.614  0.417000
HETATM 5395  H2  WAT   908      11.369 -13.475   5.374  0.417000
HETATM 5396  O   WAT   909      20.475 -11.772 -19.967 -0.834000
HETATM 5397  H1  WAT   909      20.418 -12.357 -20.759  0.417000
HETATM 5398  H2  WAT   909      20.610 -10.909 -20.402  0.417000
HETATM 5399  O   WAT   910      31.087   3.172 -18.852 -0.834000
HETATM 5400  H1  WAT   910      31.882   2.899 -18.336  0.417000
HETATM 5401  H2  WAT   910      31.248   4.139 -18.901  0.417000
HETATM 5402  O   WAT   911      35.453   9.654   8.364 -0.834000
HETATM 5403  H1  WAT   911      34.697   9.851   7.774  0.417000
HETATM 5404  H2  WAT   911      34.974   9.181   9.089  0.417000
HETATM 5405  O   WAT   912      30.646  -3.150  -0.687 -0.834000
HETATM 5406  H1  WAT   912      30.744  -3.816   0.041  0.417000
HETATM 5407  H2  WAT   912      31.611  -3.102  -0.948  0.417000
HETATM 5408  O   WAT   913      14.877  18.076   5.006 -0.834000
HETATM 5409  H1  WAT   913      15.629  17.511   4.669  0.417000
HETATM 5410  H2  WAT   913      14.492  18.323   4.131  0.417000
HETATM 5411  O   WAT   914      30.581  -9.465  -4.116 -0.834000
HETATM 5412  H1  WAT   914      30.962 -10.283  -4.532  0.417000
HETATM 5413  H2  WAT   914      30.928  -9.596  -3.202  0.417000
HETATM 5414  O   WAT   915      34.558  -0.635 -13.958 -0.834000
HETATM 5415  H1  WAT   915      34.070  -1.475 -13.887  0.417000
HETATM 5416  H2  WAT   915      33.955  -0.102 -14.503  0.417000
HETATM 5417  O   WAT   916      28.118   0.300  -7.915 -0.834000
HETATM 5418  H1  WAT   916      28.325   0.410  -6.951  0.417000
HETATM 5419  H2  WAT   916      28.032  -0.684  -7.929  0.417000
HETATM 5420  O   WAT   917      13.657  -3.232   7.762 -0.834000
HETATM 5421  H1  WAT   917      13.496  -4.179   7.542  0.417000
HETATM 5422  H2  WAT   917      12.731  -2.978   8.007  0.417000
HETATM 5423  O   WAT   918      23.932  -2.703  -2.684 -0.834000
HETATM 5424  H1  WAT   918      24.741  -2.765  -3.221  0.417000
HETATM 5425  H2  WAT   918      23.249  -2.857  -3.378  0.417000
HETATM 5426  O   WAT   919      31.877   6.138 -14.022 -0.834000
HETATM 5427  H1  WAT   919      32.600   5.490 -14.187  0.417000
HETATM 5428  H2  WAT   919      31.920   6.183 -13.039  0.417000
HETATM 5429  O   WAT   920      -4.458  -0.219 -30.089 -0.834000
HETATM 5430  H1  WAT   920      -4.431   0.746 -30.319  0.417000
HETATM 5431  H2  WAT   920      -3.494  -0.419 -30.161  0.417000
HETATM 5432  O   WAT   921      32.749   1.258  -9.627 -0.834000
HETATM 5433  H1  WAT   921      32.178   0.645  -9.115  0.417000
HETATM 5434  H2  WAT   921      33.611   0.766  -9.554  0.417000
HETATM 5435  O   WAT   922      -2.600 -35.995   0.264 -0.834000
HETATM 5436  H1  WAT   922      -2.942 -35.575   1.071  0.417000
HETATM 5437  H2  WAT   922      -3.398 -36.012  -0.297  0.417000
HETATM 5438  O   WAT   923      11.246 -33.362   4.734 -0.834000
HETATM 5439  H1  WAT   923      10.430 -33.829   5.066  0.417000
HETATM 5440  H2  WAT   923      11.431 -32.814   5.532  0.417000
HETATM 5441  O   WAT   924      23.324 -22.237  -1.138 -0.834000
HETATM 5442  H1  WAT   924      23.318 -22.647  -2.042  0.417000
HETATM 5443  H2  WAT   924      23.013 -23.024  -0.624  0.417000
HETATM 5444  O   WAT   925      23.044 -12.997  -9.895 -0.834000
HETATM 5445  H1  WAT   925      23.618 -12.199  -9.853  0.417000
HETATM 5446  H2  WAT   925      22.790 -13.072  -8.954  0.417000
HETATM 5447  O   WAT   926       7.678  14.665 -10.514 -0.834000
HETATM 5448  H1  WAT   926       8.460  14.791  -9.925  0.417000
HETATM 5449  H2  WAT   926       6.966  14.655  -9.835  0.417000
HETATM 5450  O   WAT   927       6.530  -3.422 -30.398 -0.834000
HETATM 5451  H1  WAT   927       6.966  -2.621 -30.003  0.417000
HETATM 5452  H2  WAT   927       7.217  -4.090 -30.150  0.417000
HETATM 5453  O   WAT   928      19.520  20.895 -21.992 -0.834000
HETATM 5454  H1  WAT   928      19.488  20.169 -22.657  0.417000
HETATM 5455  H2  WAT   928      19.126  21.623 -22.513  0.417000
HETATM 5456  O   WAT   929      -0.675 -21.201  -9.108 -0.834000
HETATM 5457  H1  WAT   929      -0.356 -20.769  -8.282  0.417000
HETATM 5458  H2  WAT   929      -1.001 -20.417  -9.599  0.417000
HETATM 5459  O   WAT   930      20.873   3.565  17.991 -0.834000
HETATM 5460  H1  WAT   930      20.576   4.363  17.483  0.417000
HETATM 5461  H2  WAT   930      20.102   3.471  18.592  0.417000
HETATM 5462  O   WAT   931      -8.906 -13.421  33.313 -0.834000
HETATM 5463  H1  WAT   931      -9.085 -14.277  32.875  0.417000
HETATM 5464  H2  WAT   931      -7.965 -13.570  33.583  0.417000
HETATM 5465  O   WAT   932       0.938 -20.457   2.971 -0.834000
HETATM 5466  H1  WAT   932       0.755 -20.876   3.848  0.417000
HETATM 5467  H2  WAT   932       1.275 -21.245   2.488  0.417000
HETATM 5468  O   WAT   933       8.957  -9.370  12.930 -0.834000
HETATM 5469  H1  WAT   933       9.654 -10.063  12.855  0.417000
HETATM 5470  H2  WAT   933       8.165  -9.904  12.703  0.417000
HETATM 5471  O   WAT   934       6.088 -19.067  19.894 -0.834000
HETATM 5472  H1  WAT   934       6.946 -18.643  19.624  0.417000
HETATM 5473  H2  WAT   934       6.186 -19.920  19.417  0.417000
HETATM 5474  O   WAT   935       5.490 -34.865  -0.544 -0.834000
HETATM 5475  H1  WAT   935       6.082 -35.048  -1.312  0.417000
HETATM 5476  H2  WAT   935       4.638 -35.186  -0.933  0.417000
HETATM 5477  O   WAT   936      34.655 -14.864  -3.065 -0.834000
HETATM 5478  H1  WAT   936      34.623 -15.627  -2.452  0.417000
HETATM 5479  H2  WAT   936      34.593 -14.130  -2.400  0.417000
HETATM 5480  O   WAT   937       2.825 -21.486  14.975 -0.834000
HETATM 5481  H1  WAT   937       3.157 -20.901  15.695  0.417000
HETATM 5482  H2  WAT   937       3.676 -21.893  14.690  0.417000
HETATM 5483  O   WAT   938      36.420 -10.925  -1.742 -0.834000
HETATM 5484  H1  WAT   938      36.522 -10.086  -1.216  0.417000
HETATM 5485  H2  WAT   938      37.338 -11.227  -1.758  0.417000
HETATM 5486  O   WAT   939      19.949  -6.660  -4.111 -0.834000
HETATM 5487  H1  WAT   939      19.912  -7.275  -4.865  0.417000
HETATM 5488  H2  WAT   939      19.961  -5.797  -4.574  0.417000
HETATM 5489  O   WAT   940       6.966 -28.674  16.339 -0.834000
HETATM 5490  H1  WAT   940       6.898 -28.966  15.389  0.417000
HETATM 5491  H2  WAT   940       6.475 -27.815  16.247  0.417000
HETATM 5492  O   WAT   941      13.018  -8.469   8.832 -0.834000
HETATM 5493  H1  WAT   941      12.252  -9.049   8.629  0.417000
HETATM 5494  H2  WAT   941      13.752  -9.041   8.511  0.417000
HETATM 5495  O   WAT   942      23.199 -16.753 -23.302 -0.834000
HETATM 5496  H1  WAT   942      24.182 -16.774 -23.208  0.417000
HETATM 5497  H2  WAT   942      23.077 -15.815 -23.545  0.417000
HETATM 5498  O   WAT   943       9.108 -15.122  -3.750 -0.834000
HETATM 5499  H1  WAT   943       9.887 -15.014  -4.323  0.417000
HETATM 5500  H2  WAT   943       9.041 -14.244  -3.335  0.417000
HETATM 5501  O   WAT   944      25.934 -17.201  10.060 -0.834000
HETATM 5502  H1  WAT   944      25.035 -17.014  10.438  0.417000
HETATM 5503  H2  WAT   944      26.427 -16.461  10.494  0.417000
HETATM 5504  O   WAT   945      33.533  -4.692 -11.372 -0.834000
HETATM 5505  H1  WAT   945      34.197  -5.418 -11.461  0.417000
HETATM 5506  H2  WAT   945      33.665  -4.473 -10.418  0.417000
HETATM 5507  O   WAT   946      -6.722 -27.182  -5.532 -0.834000
HETATM 5508  H1  WAT   946      -7.076 -27.109  -4.617  0.417000
HETATM 5509  H2  WAT   946      -6.073 -26.446  -5.521  0.417000
HETATM 5510  O   WAT   947       3.561 -17.198  17.131 -0.834000
HETATM 5511  H1  WAT   947       3.018 -16.376  17.294  0.417000
HETATM 5512  H2  WAT   947       4.388 -16.906  17.592  0.417000
HETATM 5513  O   WAT   948      28.012 -12.647  -2.725 -0.834000
HETATM 5514  H1  WAT   948      27.323 -13.061  -2.142  0.417000
HETATM 5515  H2  WAT   948      27.428 -12.141  -3.326  0.417000
HETATM 5516  O   WAT   949      16.172   8.448  15.398 -0.834000
HETATM 5517  H1  WAT   949      15.336   7.967  15.664  0.417000
HETATM 5518  H2  WAT   949      15.772   9.350  15.319  0.417000
HETATM 5519  O   WAT   950      13.535 -16.893 -10.245 -0.834000
HETATM 5520  H1  WAT   950      13.629 -17.650  -9.621  0.417000
HETATM 5521  H2  WAT   950      13.755 -16.158  -9.614  0.417000
HETATM 5522  O   WAT   951      32.839  -3.351  -4.696 -0.834000
HETATM 5523  H1  WAT   951      33.161  -4.018  -4.050  0.417000
HETATM 5524  H2  WAT   951      33.635  -2.759  -4.714  0.417000
HETATM 5525  O   WAT   952      13.901   7.493  32.736 -0.834000
HETATM 5526  H1  WAT   952      14.500   8.130  32.283  0.417000
HETATM 5527  H2  WAT   952      14.336   6.649  32.484  0.417000
HETATM 5528  O   WAT   953      10.004  12.479  23.759 -0.834000
HETATM 5529  H1  WAT   953      10.595  11.830  23.302  0.417000
HETATM 5530  H2  WAT   953       9.343  11.857  24.130  0.417000
HETATM 5531  O   WAT   954      17.403  -1.732  21.322 -0.834000
HETATM 5532  H1  WAT   954      16.933  -0.932  21.675  0.417000
HETATM 5533  H2  WAT   954      16.637  -2.364  21.364  0.417000
HETATM 5534  O   WAT   955      17.867 -27.532  11.436 -0.834000
HETATM 5535  H1  WAT   955      17.271 -27.687  12.205  0.417000
HETATM 5536  H2  WAT   955      18.384 -26.767  11.782  0.417000
HETATM 5537  O   WAT   956       8.712 -23.963   1.842 -0.834000
HETATM 5538  H1  WAT   956       9.463 -23.971   2.493  0.417000
HETATM 5539  H2  WAT   956       8.374 -23.056   2.035  0.417000
HETATM 5540  O   WAT   957      24.751  -6.240  25.182 -0.834000
HETATM 5541  H1  WAT   957      25.204  -5.391  25.427  0.417000
HETATM 5542  H2  WAT   957      23.886  -5.868  24.901  0.417000
HETATM 5543  O   WAT   958      23.565  -9.856  -2.146 -0.834000
HETATM 5544  H1  WAT   958      23.033  -9.797  -1.317  0.417000
HETATM 5545  H2  WAT   958      23.378  -8.965  -2.515  0.417000
HETATM 5546  O   WAT   959       1.038 -33.394  14.722 -0.834000
HETATM 5547  H1  WAT   959       0.211 -32.852  14.781  0.417000
HETATM 5548  H2  WAT   959       1.156 -33.369  13.742  0.417000
HETATM 5549  O   WAT   960      -1.573 -18.640  -5.087 -0.834000
HETATM 5550  H1  WAT   960      -1.568 -19.034  -4.186  0.417000
HETATM 5551  H2  WAT   960      -0.641 -18.350  -5.152  0.417000
HETATM 5552  O   WAT   961      17.517  13.364   8.985 -0.834000
HETATM 5553  H1  WAT   961      17.633  14.088   9.646  0.417000
HETATM 5554  H2  WAT   961      17.226  12.643   9.595  0.417000
HETATM 5555  O   WAT   962       9.690 -16.300  29.492 -0.834000
HETATM 5556  H1  WAT   962       9.030 -16.999  29.279  0.417000
HETATM 5557  H2  WAT   962       9.098 -15.514  29.502  0.417000
HETATM 5558  O   WAT   963      32.985 -10.956   9.286 -0.834000
HETATM 5559  H1  WAT   963      32.110 -11.390   9.141  0.417000
HETATM 5560  H2  WAT   963      33.277 -11.448  10.088  0.417000
HETATM 5561  O   WAT   964      -4.101 -16.937 -32.255 -0.834000
HETATM 5562  H1  WAT   964      -4.438 -17.732 -31.781  0.417000
HETATM 5563  H2  WAT   964      -4.961 -16.543 -32.535  0.417000
HETATM 5564  O   WAT   965      24.970 -17.694   5.945 -0.834000
HETATM 5565  H1  WAT   965      25.228 -16.738   5.874  0.417000
HETATM 5566  H2  WAT   965      24.221 -17.685   5.296  0.417000
HETATM 5567  O   WAT   966      16.800  -4.810  -1.323 -0.834000
HETATM 5568  H1  WAT   966      16.594  -3.899  -1.646  0.417000
HETATM 5569  H2  WAT   966      17.541  -4.596  -0.708  0.417000
HETATM 5570  O   WAT   967      16.317   5.850  23.162 -0.834000
HETATM 5571  H1  WAT   967      16.201   5.591  22.218  0.417000
HETATM 5572  H2  WAT   967      17.294   5.738  23.236  0.417000
HETATM 5573  O   WAT   968       9.937 -31.960   2.794 -0.834000
HETATM 5574  H1  WAT   968       9.524 -31.563   3.605  0.417000
HETATM 5575  H2  WAT   968      10.466 -32.667   3.240  0.417000
HETATM 5576  O   WAT   969      35.297 -11.831  -8.491 -0.834000
HETATM 5577  H1  WAT   969      34.973 -12.512  -9.121  0.417000
HETATM 5578  H2  WAT   969      34.485 -11.707  -7.950  0.417000
HETATM 5579  O   WAT   970      35.054  -1.848  -4.779 -0.834000
HETATM 5580  H1  WAT   970      36.001  -1.759  -4.531  0.417000
HETATM 5581  H2  WAT   970      34.848  -0.911  -4.993  0.417000
HETATM 5582  O   WAT   971      26.857 -12.957  -7.960 -0.834000
HETATM 5583  H1  WAT   971      26.009 -12.506  -7.737  0.417000
HETATM 5584  H2  WAT   971      27.407 -12.694  -7.198  0.417000
HETATM 5585  O   WAT   972      23.602   5.373  21.673 -0.834000
HETATM 5586  H1  WAT   972      23.180   6.219  21.434  0.417000
HETATM 5587  H2  WAT   972      23.598   4.927  20.792  0.417000
HETATM 5588  O   WAT   973      32.211   3.260  -3.898 -0.834000
HETATM 5589  H1  WAT   973      32.770   2.690  -3.315  0.417000
HETATM 5590  H2  WAT   973      32.846   3.393  -4.640  0.417000
HETATM 5591  O   WAT   974      25.253  -7.197  -1.528 -0.834000
HETATM 5592  H1  WAT   974      25.762  -6.528  -1.003  0.417000
HETATM 5593  H2  WAT   974      24.688  -7.547  -0.791  0.417000
HETATM 5594  O   WAT   975      13.824   3.022  10.344 -0.834000
HETATM 5595  H1  WAT   975      13.351   3.830  10.025  0.417000
HETATM 5596  H2  WAT   975      13.822   3.238  11.317  0.417000
HETATM 5597  O   WAT   976      21.909 -22.715  11.782 -0.834000
HETATM 5598  H1  WAT   976      21.156 -22.968  11.195  0.417000
HETATM 5599  H2  WAT   976      22.409 -22.146  11.145  0.417000
HETATM 5600  O   WAT   977      34.398 -12.854  -1.281 -0.834000
HETATM 5601  H1  WAT   977      35.044 -12.135  -1.495  0.417000
HETATM 5602  H2  WAT   977      34.479 -12.830  -0.295  0.417000
HETATM 5603  O   WAT   978      29.243  -3.987  17.447 -0.834000
HETATM 5604  H1  WAT   978      28.402  -4.238  17.015  0.417000
HETATM 5605  H2  WAT   978      29.711  -3.546  16.719  0.417000
HETATM 5606  O   WAT   979      24.247 -27.171  -4.220 -0.834000
HETATM 5607  H1  WAT   979      24.771 -26.354  -4.043  0.417000
HETATM 5608  H2  WAT   979      24.235 -27.136  -5.206  0.417000
HETATM 5609  O   WAT   980      37.983  -4.863  -6.778 -0.834000
HETATM 5610  H1  WAT   980      37.215  -4.260  -6.925  0.417000
HETATM 5611  H2  WAT   980      38.582  -4.561  -7.478  0.417000
HETATM 5612  O   WAT   981      28.854   1.937 -17.877 -0.834000
HETATM 5613  H1  WAT   981      29.545   2.441 -18.365  0.417000
HETATM 5614  H2  WAT   981      29.280   1.904 -16.989  0.417000
HETATM 5615  O   WAT   982      12.419 -16.956 -23.558 -0.834000
HETATM 5616  H1  WAT   982      13.009 -16.381 -24.101  0.417000
HETATM 5617  H2  WAT   982      12.855 -16.835 -22.678  0.417000
HETATM 5618  O   WAT   983       4.656 -27.890  12.463 -0.834000
HETATM 5619  H1  WAT   983       4.800 -27.869  11.474  0.417000
HETATM 5620  H2  WAT   983       3.831 -28.437  12.459  0.417000
HETATM 5621  O   WAT   984      22.727 -19.123  -9.402 -0.834000
HETATM 5622  H1  WAT   984      23.515 -19.362  -9.954  0.417000
HETATM 5623  H2  WAT   984      22.475 -18.285  -9.859  0.417000
HETATM 5624  O   WAT   985       2.740 -35.799   0.875 -0.834000
HETATM 5625  H1  WAT   985       2.931 -35.722  -0.093  0.417000
HETATM 5626  H2  WAT   985       1.764 -35.968   0.809  0.417000
HETATM 5627  O   WAT   986      11.185  -9.830  32.020 -0.834000
HETATM 5628  H1  WAT   986      10.622 -10.612  32.188  0.417000
HETATM 5629  H2  WAT   986      11.071  -9.363  32.885  0.417000
HETATM 5630  O   WAT   987      29.924  -8.492   2.786 -0.834000
HETATM 5631  H1  WAT   987      29.388  -8.979   2.105  0.417000
HETATM 5632  H2  WAT   987      30.596  -8.092   2.184  0.417000
HETATM 5633  O   WAT   988      31.403 -14.599   5.166 -0.834000
HETATM 5634  H1  WAT   988      30.853 -13.839   5.494  0.417000
HETATM 5635  H2  WAT   988      31.477 -15.095   6.021  0.417000
HETATM 5636  O   WAT   989       5.189   1.646  28.425 -0.834000
HETATM 5637  H1  WAT   989       4.278   1.332  28.623  0.417000
HETATM 5638  H2  WAT   989       4.985   2.484  27.967  0.417000
HETATM 5639  O   WAT   990      15.500 -15.621  -5.959 -0.834000
HETATM 5640  H1  WAT   990      15.005 -15.494  -6.807  0.417000
HETATM 5641  H2  WAT   990      16.415 -15.665  -6.313  0.417000
HETATM 5642  O   WAT   991      15.482  -0.773   7.374 -0.834000
HETATM 5643  H1  WAT   991      14.899  -1.451   7.764  0.417000
HETATM 5644  H2  WAT   991      16.087  -0.592   8.117  0.417000
HETATM 5645  O   WAT   992       7.533  -7.839 -36.020 -0.834000
HETATM 5646  H1  WAT   992       6.941  -8.105 -36.742  0.417000
HETATM 5647  H2  WAT   992       6.949  -8.044 -35.241  0.417000
HETATM 5648  O   WAT   993      17.406 -19.115  -3.355 -0.834000
HETATM 5649  H1  WAT   993      17.159 -19.947  -2.882  0.417000
HETATM 5650  H2  WAT   993      17.950 -18.693  -2.640  0.417000
HETATM 5651  O   WAT   994       8.982 -24.746  13.025 -0.834000
HETATM 5652  H1  WAT   994       8.530 -24.203  13.709  0.417000
HETATM 5653  H2  WAT   994       9.908 -24.425  13.146  0.417000
HETATM 5654  O   WAT   995      23.197 -14.269   5.121 -0.834000
HETATM 5655  H1  WAT   995      23.247 -13.461   5.687  0.417000
HETATM 5656  H2  WAT   995      24.102 -14.629   5.297  0.417000
HETATM 5657  O   WAT   996       3.250 -24.342   3.139 -0.834000
HETATM 5658  H1  WAT   996       2.910 -25.000   2.487  0.417000
HETATM 5659  H2  WAT   996       4.186 -24.285   2.842  0.417000
HETATM 5660  O   WAT   997      16.406  -7.222  23.502 -0.834000
HETATM 5661  H1  WAT   997      16.365  -6.678  24.326  0.417000
HETATM 5662  H2  WAT   997      15.552  -6.934  23.091  0.417000
HETATM 5663  O   WAT   998       9.750 -18.523  12.923 -0.834000
HETATM 5664  H1  WAT   998      10.118 -17.825  12.313  0.417000
HETATM 5665  H2  WAT   998       8.958 -18.766  12.377  0.417000
HETATM 5666  O   WAT   999      23.407  -3.627  26.665 -0.834000
HETATM 5667  H1  WAT   999      24.379  -3.621  26.490  0.417000
HETATM 5668  H2  WAT   999      23.102  -3.917  25.768  0.417000
HETATM 5669  O   WAT  1000      16.192 -10.274  14.954 -0.834000
HETATM 5670  H1  WAT  1000      16.670 -10.916  14.385  0.417000
HETATM 5671  H2  WAT  1000      15.308 -10.697  14.990  0.417000
HETATM 5672  O   WAT  1001      -4.566 -23.394  -7.592 -0.834000
HETATM 5673  H1  WAT  1001      -5.251 -23.127  -8.247  0.417000
HETATM 5674  H2  WAT  1001      -3.761 -23.285  -8.151  0.417000
HETATM 5675  O   WAT  1002       7.080 -18.949  -5.197 -0.834000
HETATM 5676  H1  WAT  1002       7.714 -18.530  -4.567  0.417000
HETATM 5677  H2  WAT  1002       7.518 -19.831  -5.282  0.417000
HETATM 5678  O   WAT  1003      -1.607  37.531  -6.458 -0.834000
HETATM 5679  H1  WAT  1003      -1.147  36.847  -5.918  0.417000
HETATM 5680  H2  WAT  1003      -2.409  37.659  -5.911  0.417000
HETATM 5681  O   WAT  1004      30.567 -19.712   0.560 -0.834000
HETATM 5682  H1  WAT  1004      30.207 -18.807   0.432  0.417000
HETATM 5683  H2  WAT  1004      30.656 -19.990  -0.380  0.417000
HETATM 5684  O   WAT  1005      29.211 -22.722   1.014 -0.834000
HETATM 5685  H1  WAT  1005      28.306 -22.371   1.212  0.417000
HETATM 5686  H2  WAT  1005      29.711 -22.213   1.704  0.417000
HETATM 5687  O   WAT  1006      -7.196 -35.077  10.002 -0.834000
HETATM 5688  H1  WAT  1006      -6.850 -35.722   9.344  0.417000
HETATM 5689  H2  WAT  1006      -6.329 -34.764  10.369  0.417000
HETATM 5690  O   WAT  1007      20.473 -22.246 -18.245 -0.834000
HETATM 5691  H1  WAT  1007      20.789 -21.708 -19.001  0.417000
HETATM 5692  H2  WAT  1007      20.832 -23.126 -18.503  0.417000
HETATM 5693  O   WAT  1008      21.781 -20.963 -20.323 -0.834000
HETATM 5694  H1  WAT  1008      22.163 -20.123 -20.646  0.417000
HETATM 5695  H2  WAT  1008      21.217 -21.200 -21.100  0.417000
HETATM 5696  O   WAT  1009      23.557  -6.051   3.507 -0.834000
HETATM 5697  H1  WAT  1009      22.929  -6.248   2.770  0.417000
HETATM 5698  H2  WAT  1009      23.976  -6.960   3.564  0.417000
HETATM 5699  O   WAT  1010      12.269  13.420  28.765 -0.834000
HETATM 5700  H1  WAT  1010      11.789  13.478  27.908  0.417000
HETATM 5701  H2  WAT  1010      12.828  12.627  28.582  0.417000
HETATM 5702  O   WAT  1011      14.648  -1.293  26.366 -0.834000
HETATM 5703  H1  WAT  1011      15.367  -1.858  25.994  0.417000
HETATM 5704  H2  WAT  1011      14.385  -1.850  27.135  0.417000
HETATM 5705  O   WAT  1012      30.517 -11.825   8.602 -0.834000
HETATM 5706  H1  WAT  1012      29.896 -11.093   8.733  0.417000
HETATM 5707  H2  WAT  1012      30.341 -12.043   7.654  0.417000
HETATM 5708  O   WAT  1013      33.041  -9.048  -8.173 -0.834000
HETATM 5709  H1  WAT  1013      33.133  -9.933  -7.749  0.417000
HETATM 5710  H2  WAT  1013      32.100  -8.858  -7.913  0.417000
HETATM 5711  O   WAT  1014       0.249   2.280  26.458 -0.834000
HETATM 5712  H1  WAT  1014       0.306   2.627  25.535  0.417000
HETATM 5713  H2  WAT  1014       0.671   1.389  26.302  0.417000
HETATM 5714  O   WAT  1015      11.042  -2.632  15.208 -0.834000
HETATM 5715  H1  WAT  1015      11.417  -2.819  14.301  0.417000
HETATM 5716  H2  WAT  1015      11.120  -3.547  15.573  0.417000
HETATM 5717  O   WAT  1016      19.218 -21.862  -4.414 -0.834000
HETATM 5718  H1  WAT  1016      19.615 -21.192  -3.832  0.417000
HETATM 5719  H2  WAT  1016      18.991 -22.558  -3.752  0.417000
HETATM 5720  O   WAT  1017      25.387   4.758  10.050 -0.834000
HETATM 5721  H1  WAT  1017      25.380   3.808   9.796  0.417000
HETATM 5722  H2  WAT  1017      24.423   4.951   9.963  0.417000
HETATM 5723  O   WAT  1018      19.654   5.341  28.526 -0.834000
HETATM 5724  H1  WAT  1018      19.956   6.080  29.121  0.417000
HETATM 5725  H2  WAT  1018      19.926   5.764  27.661  0.417000
HETATM 5726  O   WAT  1019      31.869   5.803 -11.266 -0.834000
HETATM 5727  H1  WAT  1019      31.315   6.261 -10.596  0.417000
HETATM 5728  H2  WAT  1019      32.589   5.465 -10.690  0.417000
HETATM 5729  O   WAT  1020      -4.862   4.613 -18.577 -0.834000
HETATM 5730  H1  WAT  1020      -4.774   3.889 -17.911  0.417000
HETATM 5731  H2  WAT  1020      -5.014   5.372 -17.971  0.417000
HETATM 5732  O   WAT  1021      32.596  14.868   0.177 -0.834000
HETATM 5733  H1  WAT  1021      31.620  14.918   0.053  0.417000
HETATM 5734  H2  WAT  1021      32.758  15.819   0.431  0.417000
HETATM 5735  O   WAT  1022       8.706   7.241  20.427 -0.834000
HETATM 5736  H1  WAT  1022       8.156   8.011  20.116  0.417000
HETATM 5737  H2  WAT  1022       9.144   7.035  19.560  0.417000
HETATM 5738  O   WAT  1023      12.467 -24.887 -11.200 -0.834000
HETATM 5739  H1  WAT  1023      11.533 -24.759 -10.916  0.417000
HETATM 5740  H2  WAT  1023      12.296 -25.174 -12.137  0.417000
HETATM 5741  O   WAT  1024      20.148   5.944  -6.666 -0.834000
HETATM 5742  H1  WAT  1024      19.350   5.463  -6.375  0.417000
HETATM 5743  H2  WAT  1024      20.581   6.082  -5.781  0.417000
HETATM 5744  O   WAT  1025      11.261 -24.635 -20.643 -0.834000
HETATM 5745  H1  WAT  1025      11.944 -24.216 -21.218  0.417000
HETATM 5746  H2  WAT  1025      11.797 -25.364 -20.256  0.417000
HETATM 5747  O   WAT  1026      31.850   0.820   8.704 -0.834000
HETATM 5748  H1  WAT  1026      31.923   1.083   9.649  0.417000
HETATM 5749  H2  WAT  1026      31.332  -0.009   8.798  0.417000
HETATM 5750  O   WAT  1027      22.618  22.898  -7.065 -0.834000
HETATM 5751  H1  WAT  1027      22.407  22.998  -8.023  0.417000
HETATM 5752  H2  WAT  1027      23.544  22.569  -7.136  0.417000
HETATM 5753  O   WAT  1028     -17.892 -18.862  15.334 -0.834000
HETATM 5754  H1  WAT  1028     -18.024 -19.840  15.310  0.417000
HETATM 5755  H2  WAT  1028     -18.191 -18.652  14.414  0.417000
HETATM 5756  O   WAT  1029      12.907  -4.809 -25.283 -0.834000
HETATM 5757  H1  WAT  1029      13.708  -4.409 -24.870  0.417000
HETATM 5758  H2  WAT  1029      12.789  -5.582 -24.678  0.417000
HETATM 5759  O   WAT  1030      32.198 -17.232 -10.188 -0.834000
HETATM 5760  H1  WAT  1030      31.773 -17.935  -9.654  0.417000
HETATM 5761  H2  WAT  1030      32.730 -16.789  -9.480  0.417000
HETATM 5762  O   WAT  1031      27.753 -12.300  10.704 -0.834000
HETATM 5763  H1  WAT  1031      27.616 -11.648   9.972  0.417000
HETATM 5764  H2  WAT  1031      28.324 -11.747  11.289  0.417000
HETATM 5765  O   WAT  1032      23.052 -15.961 -12.992 -0.834000
HETATM 5766  H1  WAT  1032      23.278 -15.003 -13.163  0.417000
HETATM 5767  H2  WAT  1032      23.973 -16.301 -12.806  0.417000
HETATM 5768  O   WAT  1033      24.182  -0.793  12.176 -0.834000
HETATM 5769  H1  WAT  1033      24.014   0.167  12.195  0.417000
HETATM 5770  H2  WAT  1033      23.770  -1.065  13.030  0.417000
HETATM 5771  O   WAT  1034      15.592  -9.567 -29.151 -0.834000
HETATM 5772  H1  WAT  1034      15.735  -8.593 -29.126  0.417000
HETATM 5773  H2  WAT  1034      15.997  -9.762 -30.033  0.417000
HETATM 5774  O   WAT  1035      26.707 -24.127  -1.439 -0.834000
HETATM 5775  H1  WAT  1035      27.473 -24.613  -1.024  0.417000
HETATM 5776  H2  WAT  1035      26.203 -23.933  -0.612  0.417000
HETATM 5777  O   WAT  1036      26.426 -12.721 -21.038 -0.834000
HETATM 5778  H1  WAT  1036      26.476 -12.845 -20.065  0.417000
HETATM 5779  H2  WAT  1036      26.863 -11.850 -21.126  0.417000
HETATM 5780  O   WAT  1037      17.612  19.442  -4.087 -0.834000
HETATM 5781  H1  WAT  1037      17.714  18.462  -4.096  0.417000
HETATM 5782  H2  WAT  1037      18.376  19.673  -3.507  0.417000
HETATM 5783  O   WAT  1038      31.905 -11.786  -4.634 -0.834000
HETATM 5784  H1  WAT  1038      32.870 -12.016  -4.644  0.417000
HETATM 5785  H2  WAT  1038      31.660 -12.281  -3.809  0.417000
HETATM 5786  O   WAT  1039      33.619   3.843 -10.051 -0.834000
HETATM 5787  H1  WAT  1039      33.300   2.935  -9.846  0.417000
HETATM 5788  H2  WAT  1039      33.573   4.237  -9.147  0.417000
HETATM 5789  O   WAT  1040      25.215   5.330  -1.377 -0.834000
HETATM 5790  H1  WAT  1040      26.155   5.202  -1.654  0.417000
HETATM 5791  H2  WAT  1040      24.792   4.673  -1.972  0.417000
HETATM 5792  O   WAT  1041       9.581  -2.968 -34.367 -0.834000
HETATM 5793  H1  WAT  1041       9.091  -3.641 -34.887  0.417000
HETATM 5794  H2  WAT  1041       8.882  -2.282 -34.267  0.417000
HETATM 5795  O   WAT  1042      -2.192  29.017   5.549 -0.834000
HETATM 5796  H1  WAT  1042      -2.344  29.277   6.488  0.417000
HETATM 5797  H2  WAT  1042      -3.124  29.068   5.226  0.417000
HETATM 5798  O   WAT  1043       4.017  27.851   8.667 -0.834000
HETATM 5799  H1  WAT  1043       4.914  28.239   8.640  0.417000
HETATM 5800  H2  WAT  1043       3.510  28.487   8.149  0.417000
HETATM 5801  O   WAT  1044      24.946  13.693  21.115 -0.834000
HETATM 5802  H1  WAT  1044      24.913  13.410  20.166  0.417000
HETATM 5803  H2  WAT  1044      25.403  14.565  20.982  0.417000
HETATM 5804  O   WAT  1045       9.245  33.340 -15.453 -0.834000
HETATM 5805  H1  WAT  1045       9.647  33.084 -14.598  0.417000
HETATM 5806  H2  WAT  1045       8.402  33.732 -15.143  0.417000
HETATM 5807  O   WAT  1046      23.449   5.764   5.882 -0.834000
HETATM 5808  H1  WAT  1046      23.609   6.543   5.283  0.417000
HETATM 5809  H2  WAT  1046      24.281   5.815   6.405  0.417000
HETATM 5810  O   WAT  1047     -14.962  33.690   6.744 -0.834000
HETATM 5811  H1  WAT  1047     -15.666  33.213   6.243  0.417000
HETATM 5812  H2  WAT  1047     -14.181  33.424   6.215  0.417000
HETATM 5813  O   WAT  1048      -2.431  17.733  10.899 -0.834000
HETATM 5814  H1  WAT  1048      -2.915  16.879  10.852  0.417000
HETATM 5815  H2  WAT  1048      -1.578  17.471  10.494  0.417000
HETATM 5816  O   WAT  1049     -10.797   6.350  24.604 -0.834000
HETATM 5817  H1  WAT  1049     -10.078   6.122  25.246  0.417000
HETATM 5818  H2  WAT  1049     -11.156   5.439  24.458  0.417000
HETATM 5819  O   WAT  1050      -0.343  26.461   0.303 -0.834000
HETATM 5820  H1  WAT  1050      -1.052  25.785   0.202  0.417000
HETATM 5821  H2  WAT  1050       0.073  26.156   1.135  0.417000
HETATM 5822  O   WAT  1051       1.736  19.637  30.336 -0.834000
HETATM 5823  H1  WAT  1051       2.292  19.138  30.968  0.417000
HETATM 5824  H2  WAT  1051       2.390  20.291  30.005  0.417000
HETATM 5825  O   WAT  1052       6.519  23.426 -10.469 -0.834000
HETATM 5826  H1  WAT  1052       5.532  23.543 -10.514  0.417000
HETATM 5827  H2  WAT  1052       6.713  23.577 -11.427  0.417000
HETATM 5828  O   WAT  1053      -1.098  22.720  12.228 -0.834000
HETATM 5829  H1  WAT  1053      -0.858  22.393  11.326  0.417000
HETATM 5830  H2  WAT  1053      -1.733  23.426  11.973  0.417000
HETATM 5831  O   WAT  1054      21.456  11.496  13.926 -0.834000
HETATM 5832  H1  WAT  1054      21.462  12.375  14.375  0.417000
HETATM 5833  H2  WAT  1054      21.399  11.789  12.993  0.417000
HETATM 5834  O   WAT  1055     -35.220  15.692   1.435 -0.834000
HETATM 5835  H1  WAT  1055     -35.295  14.907   2.000  0.417000
HETATM 5836  H2  WAT  1055     -35.469  15.307   0.563  0.417000
HETATM 5837  O   WAT  1056      20.137  -1.150  -3.313 -0.834000
HETATM 5838  H1  WAT  1056      20.309  -0.184  -3.285  0.417000
HETATM 5839  H2  WAT  1056      20.195  -1.291  -4.293  0.417000
HETATM 5840  O   WAT  1057     -22.593  20.417 -13.242 -0.834000
HETATM 5841  H1  WAT  1057     -23.379  20.996 -13.150  0.417000
HETATM 5842  H2  WAT  1057     -22.780  20.055 -14.152  0.417000
HETATM 5843  O   WAT  1058      32.796  11.053   7.826 -0.834000
HETATM 5844  H1  WAT  1058      33.121  11.977   7.836  0.417000
HETATM 5845  H2  WAT  1058      32.303  11.033   8.677  0.417000
HETATM 5846  O   WAT  1059      19.522  20.194  26.791 -0.834000
HETATM 5847  H1  WAT  1059      19.118  19.439  27.290  0.417000
HETATM 5848  H2  WAT  1059      19.810  20.754  27.525  0.417000
HETATM 5849  O   WAT  1060      30.458  10.192   0.754 -0.834000
HETATM 5850  H1  WAT  1060      30.046  10.488  -0.098  0.417000
HETATM 5851  H2  WAT  1060      30.559  11.091   1.170  0.417000
HETATM 5852  O   WAT  1061     -18.806  24.821  11.022 -0.834000
HETATM 5853  H1  WAT  1061     -17.869  24.502  10.965  0.417000
HETATM 5854  H2  WAT  1061     -18.898  25.110  10.072  0.417000
HETATM 5855  O   WAT  1062       2.866  16.774  13.739 -0.834000
HETATM 5856  H1  WAT  1062       3.123  16.280  12.918  0.417000
HETATM 5857  H2  WAT  1062       3.300  17.639  13.521  0.417000
HETATM 5858  O   WAT  1063     -21.183  32.849   3.403 -0.834000
HETATM 5859  H1  WAT  1063     -21.658  33.679   3.535  0.417000
HETATM 5860  H2  WAT  1063     -21.582  32.523   2.568  0.417000
HETATM 5861  O   WAT  1064      10.683  16.596  -6.481 -0.834000
HETATM 5862  H1  WAT  1064      10.423  16.083  -5.679  0.417000
HETATM 5863  H2  WAT  1064      11.623  16.774  -6.258  0.417000
HETATM 5864  O   WAT  1065       8.549  11.972  16.786 -0.834000
HETATM 5865  H1  WAT  1065       9.288  11.635  17.354  0.417000
HETATM 5866  H2  WAT  1065       7.812  11.438  17.144  0.417000
HETATM 5867  O   WAT  1066      -2.033  17.992 -11.982 -0.834000
HETATM 5868  H1  WAT  1066      -2.636  18.214 -12.739  0.417000
HETATM 5869  H2  WAT  1066      -2.377  18.661 -11.334  0.417000
HETATM 5870  O   WAT  1067       9.209  18.173  11.902 -0.834000
HETATM 5871  H1  WAT  1067       9.049  19.089  11.567  0.417000
HETATM 5872  H2  WAT  1067      10.108  18.307  12.286  0.417000
HETATM 5873  O   WAT  1068      -5.161  30.471  -6.876 -0.834000
HETATM 5874  H1  WAT  1068      -4.490  31.097  -7.229  0.417000
HETATM 5875  H2  WAT  1068      -5.136  29.785  -7.586  0.417000
HETATM 5876  O   WAT  1069      -5.952  24.227  23.277 -0.834000
HETATM 5877  H1  WAT  1069      -5.039  24.519  23.524  0.417000
HETATM 5878  H2  WAT  1069      -6.052  23.498  23.945  0.417000
HETATM 5879  O   WAT  1070      27.844  22.321  -1.302 -0.834000
HETATM 5880  H1  WAT  1070      27.391  21.711  -1.927  0.417000
HETATM 5881  H2  WAT  1070      27.905  23.124  -1.861  0.417000
HETATM 5882  O   WAT  1071      18.040   1.408 -15.515 -0.834000
HETATM 5883  H1  WAT  1071      18.789   1.286 -14.885  0.417000
HETATM 5884  H2  WAT  1071      17.852   0.461 -15.720  0.417000
HETATM 5885  O   WAT  1072     -18.329  27.364   7.065 -0.834000
HETATM 5886  H1  WAT  1072     -17.771  27.452   6.259  0.417000
HETATM 5887  H2  WAT  1072     -17.739  27.803   7.722  0.417000
HETATM 5888  O   WAT  1073       4.538   7.609  24.774 -0.834000
HETATM 5889  H1  WAT  1073       5.477   7.567  24.483  0.417000
HETATM 5890  H2  WAT  1073       4.132   8.014  23.977  0.417000
HETATM 5891  O   WAT  1074      34.528  16.172   3.140 -0.834000
HETATM 5892  H1  WAT  1074      34.745  15.738   2.305  0.417000
HETATM 5893  H2  WAT  1074      34.412  15.397   3.734  0.417000
HETATM 5894  O   WAT  1075       7.251   9.078  15.352 -0.834000
HETATM 5895  H1  WAT  1075       6.966   8.638  14.509  0.417000
HETATM 5896  H2  WAT  1075       7.086   8.317  15.966  0.417000
HETATM 5897  O   WAT  1076      -9.128  26.065   1.360 -0.834000
HETATM 5898  H1  WAT  1076      -9.660  25.379   0.889  0.417000
HETATM 5899  H2  WAT  1076      -9.770  26.816   1.298  0.417000
HETATM 5900  O   WAT  1077      22.855   7.415 -27.685 -0.834000
HETATM 5901  H1  WAT  1077      23.141   6.544 -28.051  0.417000
HETATM 5902  H2  WAT  1077      23.558   7.527 -26.997  0.417000
HETATM 5903  O   WAT  1078      -2.537  34.116   0.948 -0.834000
HETATM 5904  H1  WAT  1078      -2.834  34.078   0.010  0.417000
HETATM 5905  H2  WAT  1078      -1.559  34.147   0.804  0.417000
HETATM 5906  O   WAT  1079      10.294  10.621 -33.016 -0.834000
HETATM 5907  H1  WAT  1079      10.030   9.983 -33.715  0.417000
HETATM 5908  H2  WAT  1079       9.390  10.905 -32.721  0.417000
HETATM 5909  O   WAT  1080      13.025  14.651 -11.956 -0.834000
HETATM 5910  H1  WAT  1080      12.759  15.052 -11.109  0.417000
HETATM 5911  H2  WAT  1080      13.968  14.457 -11.789  0.417000
HETATM 5912  O   WAT  1081      -3.418  32.273  -7.978 -0.834000
HETATM 5913  H1  WAT  1081      -4.123  32.898  -8.257  0.417000
HETATM 5914  H2  WAT  1081      -2.902  32.887  -7.388  0.417000
HETATM 5915  O   WAT  1082      18.221  22.268 -18.082 -0.834000
HETATM 5916  H1  WAT  1082      17.437  22.089 -18.655  0.417000
HETATM 5917  H2  WAT  1082      17.777  22.189 -17.198  0.417000
HETATM 5918  O   WAT  1083      -1.859  31.486  19.050 -0.834000
HETATM 5919  H1  WAT  1083      -1.837  32.339  19.516  0.417000
HETATM 5920  H2  WAT  1083      -1.607  31.780  18.142  0.417000
HETATM 5921  O   WAT  1084      17.319   0.497  32.761 -0.834000
HETATM 5922  H1  WAT  1084      17.840   0.561  33.578  0.417000
HETATM 5923  H2  WAT  1084      16.459   0.881  33.081  0.417000
HETATM 5924  O   WAT  1085      23.471  16.762 -20.559 -0.834000
HETATM 5925  H1  WAT  1085      23.570  17.453 -19.874  0.417000
HETATM 5926  H2  WAT  1085      24.304  16.273 -20.460  0.417000
HETATM 5927  O   WAT  1086      12.478  -9.025  11.532 -0.834000
HETATM 5928  H1  WAT  1086      12.573  -8.192  12.060  0.417000
HETATM 5929  H2  WAT  1086      12.521  -8.635  10.625  0.417000
HETATM 5930  O   WAT  1087       9.941  36.462   0.905 -0.834000
HETATM 5931  H1  WAT  1087       9.529  35.604   1.172  0.417000
HETATM 5932  H2  WAT  1087       9.652  37.012   1.667  0.417000
HETATM 5933  O   WAT  1088      -0.390 -11.707 -23.287 -0.834000
HETATM 5934  H1  WAT  1088      -1.052 -11.429 -23.951  0.417000
HETATM 5935  H2  WAT  1088      -0.916 -11.540 -22.464  0.417000
HETATM 5936  O   WAT  1089       7.578   6.241 -35.367 -0.834000
HETATM 5937  H1  WAT  1089       7.231   5.871 -34.522  0.417000
HETATM 5938  H2  WAT  1089       8.520   5.968 -35.283  0.417000
HETATM 5939  O   WAT  1090      25.574 -12.754 -11.953 -0.834000
HETATM 5940  H1  WAT  1090      26.209 -13.356 -11.466  0.417000
HETATM 5941  H2  WAT  1090      25.979 -11.864 -11.707  0.417000
HETATM 5942  O   WAT  1091       6.453  19.111 -27.751 -0.834000
HETATM 5943  H1  WAT  1091       6.853  19.099 -26.839  0.417000
HETATM 5944  H2  WAT  1091       5.518  18.898 -27.487  0.417000
HETATM 5945  O   WAT  1092      15.337  12.628   6.002 -0.834000
HETATM 5946  H1  WAT  1092      14.872  12.318   6.822  0.417000
HETATM 5947  H2  WAT  1092      15.751  13.445   6.365  0.417000
HETATM 5948  O   WAT  1093      14.594  20.185 -11.783 -0.834000
HETATM 5949  H1  WAT  1093      14.039  20.578 -11.067  0.417000
HETATM 5950  H2  WAT  1093      14.627  19.254 -11.459  0.417000
HETATM 5951  O   WAT  1094       8.504  33.348  -0.616 -0.834000
HETATM 5952  H1  WAT  1094       9.225  33.846  -1.069  0.417000
HETATM 5953  H2  WAT  1094       8.582  33.752   0.285  0.417000
HETATM 5954  O   WAT  1095      28.389  16.261  -3.420 -0.834000
HETATM 5955  H1  WAT  1095      28.031  16.651  -4.252  0.417000
HETATM 5956  H2  WAT  1095      29.139  16.880  -3.261  0.417000
HETATM 5957  O   WAT  1096      12.815  -1.098 -21.421 -0.834000
HETATM 5958  H1  WAT  1096      12.055  -0.794 -20.877  0.417000
HETATM 5959  H2  WAT  1096      12.373  -1.232 -22.285  0.417000
HETATM 5960  O   WAT  1097       8.439   9.299 -22.687 -0.834000
HETATM 5961  H1  WAT  1097       7.814  10.059 -22.814  0.417000
HETATM 5962  H2  WAT  1097       9.190   9.647 -23.232  0.417000
HETATM 5963  O   WAT  1098      10.142  12.558 -15.140 -0.834000
HETATM 5964  H1  WAT  1098      10.331  13.083 -14.338  0.417000
HETATM 5965  H2  WAT  1098      10.687  11.761 -14.965  0.417000
HETATM 5966  O   WAT  1099      21.663  -1.437   0.183 -0.834000
HETATM 5967  H1  WAT  1099      22.346  -1.815   0.761  0.417000
HETATM 5968  H2  WAT  1099      22.186  -0.752  -0.297  0.417000
HETATM 5969  O   WAT  1100       6.511  14.668 -17.373 -0.834000
HETATM 5970  H1  WAT  1100       6.798  14.682 -16.429  0.417000
HETATM 5971  H2  WAT  1100       5.780  15.331 -17.326  0.417000
HETATM 5972  O   WAT  1101      -2.962  23.057 -21.276 -0.834000
HETATM 5973  H1  WAT  1101      -3.006  23.159 -20.304  0.417000
HETATM 5974  H2  WAT  1101      -3.832  23.441 -21.529  0.417000
HETATM 5975  O   WAT  1102      -2.332  19.912  19.536 -0.834000
HETATM 5976  H1  WAT  1102      -3.030  19.425  19.031  0.417000
HETATM 5977  H2  WAT  1102      -2.118  19.205  20.199  0.417000
HETATM 5978  O   WAT  1103      -9.765  26.283  -5.226 -0.834000
HETATM 5979  H1  WAT  1103     -10.412  26.932  -5.578  0.417000
HETATM 5980  H2  WAT  1103      -9.570  26.680  -4.353  0.417000
HETATM 5981  O   WAT  1104      -9.506  30.301   0.757 -0.834000
HETATM 5982  H1  WAT  1104      -8.951  29.865   0.070  0.417000
HETATM 5983  H2  WAT  1104      -9.295  31.241   0.571  0.417000
HETATM 5984  O   WAT  1105      -0.722  20.902  17.748 -0.834000
HETATM 5985  H1  WAT  1105      -0.478  19.985  17.446  0.417000
HETATM 5986  H2  WAT  1105      -1.356  20.629  18.474  0.417000
HETATM 5987  O   WAT  1106       6.333  21.754  27.973 -0.834000
HETATM 5988  H1  WAT  1106       6.253  21.331  27.085  0.417000
HETATM 5989  H2  WAT  1106       7.042  21.171  28.348  0.417000
HETATM 5990  O   WAT  1107       2.787  20.903  -2.716 -0.834000
HETATM 5991  H1  WAT  1107       3.220  20.025  -2.706  0.417000
HETATM 5992  H2  WAT  1107       2.985  21.196  -1.792  0.417000
HETATM 5993  O   WAT  1108      16.827  13.433 -14.640 -0.834000
HETATM 5994  H1  WAT  1108      15.852  13.355 -14.577  0.417000
HETATM 5995  H2  WAT  1108      17.097  12.763 -13.969  0.417000
HETATM 5996  O   WAT  1109       5.973  21.650   8.855 -0.834000
HETATM 5997  H1  WAT  1109       6.240  20.751   9.142  0.417000
HETATM 5998  H2  WAT  1109       6.172  21.610   7.904  0.417000
HETATM 5999  O   WAT  1110      10.327  19.205  15.031 -0.834000
HETATM 6000  H1  WAT  1110      11.017  18.894  15.672  0.417000
HETATM 6001  H2  WAT  1110       9.540  18.763  15.443  0.417000
HETATM 6002  O   WAT  1111      22.018  21.352  -4.894 -0.834000
HETATM 6003  H1  WAT  1111      22.114  21.945  -5.674  0.417000
HETATM 6004  H2  WAT  1111      21.197  20.879  -5.135  0.417000
HETATM 6005  O   WAT  1112       7.225  15.383 -26.006 -0.834000
HETATM 6006  H1  WAT  1112       6.421  15.691 -26.486  0.417000
HETATM 6007  H2  WAT  1112       7.901  15.567 -26.708  0.417000
HETATM 6008  O   WAT  1113       4.504  18.917  12.820 -0.834000
HETATM 6009  H1  WAT  1113       5.394  18.518  13.014  0.417000
HETATM 6010  H2  WAT  1113       4.508  19.650  13.460  0.417000
HETATM 6011  O   WAT  1114      29.302  19.773  -8.673 -0.834000
HETATM 6012  H1  WAT  1114      29.577  18.815  -8.708  0.417000
HETATM 6013  H2  WAT  1114      29.626  20.029  -9.576  0.417000
HETATM 6014  O   WAT  1115      19.434  23.856  -8.967 -0.834000
HETATM 6015  H1  WAT  1115      19.536  24.773  -8.634  0.417000
HETATM 6016  H2  WAT  1115      20.358  23.660  -9.227  0.417000
HETATM 6017  O   WAT  1116      11.382  19.218 -24.327 -0.834000
HETATM 6018  H1  WAT  1116      11.797  19.983 -24.785  0.417000
HETATM 6019  H2  WAT  1116      12.149  18.893 -23.805  0.417000
HETATM 6020  O   WAT  1117     -20.497  32.681  -9.703 -0.834000
HETATM 6021  H1  WAT  1117     -21.425  32.942  -9.740  0.417000
HETATM 6022  H2  WAT  1117     -20.401  32.184 -10.543  0.417000
HETATM 6023  O   WAT  1118      35.376   3.324   9.535 -0.834000
HETATM 6024  H1  WAT  1118      34.858   2.816   8.872  0.417000
HETATM 6025  H2  WAT  1118      34.998   4.226   9.388  0.417000
HETATM 6026  O   WAT  1119      -4.638  26.842 -21.437 -0.834000
HETATM 6027  H1  WAT  1119      -5.384  27.419 -21.724  0.417000
HETATM 6028  H2  WAT  1119      -4.437  27.277 -20.569  0.417000
HETATM 6029  O   WAT  1120      24.162  -4.668  -5.884 -0.834000
HETATM 6030  H1  WAT  1120      24.266  -5.421  -5.257  0.417000
HETATM 6031  H2  WAT  1120      23.437  -4.178  -5.421  0.417000
HETATM 6032  O   WAT  1121      22.134  12.328 -14.622 -0.834000
HETATM 6033  H1  WAT  1121      21.463  12.531 -15.308  0.417000
HETATM 6034  H2  WAT  1121      22.889  12.858 -14.954  0.417000
HETATM 6035  O   WAT  1122      26.159   6.448   2.619 -0.834000
HETATM 6036  H1  WAT  1122      26.918   5.871   2.868  0.417000
HETATM 6037  H2  WAT  1122      25.618   5.790   2.122  0.417000
HETATM 6038  O   WAT  1123       2.933   4.739  32.982 -0.834000
HETATM 6039  H1  WAT  1123       3.641   5.434  32.986  0.417000
HETATM 6040  H2  WAT  1123       3.109   4.328  32.119  0.417000
HETATM 6041  O   WAT  1124      25.428  11.773  14.211 -0.834000
HETATM 6042  H1  WAT  1124      26.128  12.450  14.005  0.417000
HETATM 6043  H2  WAT  1124      24.964  12.283  14.928  0.417000
HETATM 6044  O   WAT  1125      16.394  32.304  -5.908 -0.834000
HETATM 6045  H1  WAT  1125      15.612  32.301  -6.513  0.417000
HETATM 6046  H2  WAT  1125      16.839  31.488  -6.212  0.417000
HETATM 6047  O   WAT  1126     -17.474  24.055   2.256 -0.834000
HETATM 6048  H1  WAT  1126     -18.075  24.457   2.935  0.417000
HETATM 6049  H2  WAT  1126     -18.153  23.826   1.577  0.417000
HETATM 6050  O   WAT  1127       3.661  10.602  18.382 -0.834000
HETATM 6051  H1  WAT  1127       3.094  10.438  19.160  0.417000
HETATM 6052  H2  WAT  1127       3.013  11.063  17.795  0.417000
HETATM 6053  O   WAT  1128     -20.479  17.024 -23.314 -0.834000
HETATM 6054  H1  WAT  1128     -20.829  16.219 -22.859  0.417000
HETATM 6055  H2  WAT  1128     -19.668  17.172 -22.781  0.417000
HETATM 6056  O   WAT  1129      15.561  16.569 -13.935 -0.834000
HETATM 6057  H1  WAT  1129      15.133  16.352 -14.808  0.417000
HETATM 6058  H2  WAT  1129      16.382  16.988 -14.282  0.417000
HETATM 6059  O   WAT  1130      26.437  12.007  -3.727 -0.834000
HETATM 6060  H1  WAT  1130      26.861  12.336  -4.546  0.417000
HETATM 6061  H2  WAT  1130      26.839  11.117  -3.660  0.417000
HETATM 6062  O   WAT  1131      12.177  22.388 -12.456 -0.834000
HETATM 6063  H1  WAT  1131      11.938  23.355 -12.382  0.417000
HETATM 6064  H2  WAT  1131      11.499  22.137 -13.133  0.417000
HETATM 6065  O   WAT  1132      17.197  20.004 -20.800 -0.834000
HETATM 6066  H1  WAT  1132      16.814  20.812 -20.379  0.417000
HETATM 6067  H2  WAT  1132      18.054  20.363 -21.107  0.417000
HETATM 6068  O   WAT  1133      12.314 -11.724  20.068 -0.834000
HETATM 6069  H1  WAT  1133      12.166 -11.161  19.272  0.417000
HETATM 6070  H2  WAT  1133      13.298 -11.604  20.150  0.417000
HETATM 6071  O   WAT  1134      21.652  14.305  28.506 -0.834000
HETATM 6072  H1  WAT  1134      22.431  14.022  27.972  0.417000
HETATM 6073  H2  WAT  1134      22.101  14.745  29.249  0.417000
HETATM 6074  O   WAT  1135      29.978  22.171  -5.700 -0.834000
HETATM 6075  H1  WAT  1135      30.832  22.542  -5.960  0.417000
HETATM 6076  H2  WAT  1135      29.565  22.960  -5.261  0.417000
HETATM 6077  O   WAT  1136      14.498  29.153   4.928 -0.834000
HETATM 6078  H1  WAT  1136      15.215  29.719   5.301  0.417000
HETATM 6079  H2  WAT  1136      14.069  29.815   4.337  0.417000
HETATM 6080  O   WAT  1137      16.979   3.960 -25.973 -0.834000
HETATM 6081  H1  WAT  1137      17.500   3.179 -25.668  0.417000
HETATM 6082  H2  WAT  1137      17.574   4.679 -25.639  0.417000
HETATM 6083  O   WAT  1138      14.743  26.451 -12.821 -0.834000
HETATM 6084  H1  WAT  1138      14.682  25.478 -12.779  0.417000
HETATM 6085  H2  WAT  1138      15.727  26.545 -12.957  0.417000
HETATM 6086  O   WAT  1139      19.217   5.531 -12.951 -0.834000
HETATM 6087  H1  WAT  1139      18.622   4.986 -13.555  0.417000
HETATM 6088  H2  WAT  1139      19.637   4.798 -12.467  0.417000
HETATM 6089  O   WAT  1140       0.977  23.438 -27.375 -0.834000
HETATM 6090  H1  WAT  1140       0.764  22.524 -27.081  0.417000
HETATM 6091  H2  WAT  1140       0.267  23.568 -28.045  0.417000
HETATM 6092  O   WAT  1141      26.784  -4.896 -11.825 -0.834000
HETATM 6093  H1  WAT  1141      27.248  -4.129 -11.429  0.417000
HETATM 6094  H2  WAT  1141      25.895  -4.512 -11.963  0.417000
HETATM 6095  O   WAT  1142      32.527  15.558 -12.832 -0.834000
HETATM 6096  H1  WAT  1142      33.393  15.645 -13.263  0.417000
HETATM 6097  H2  WAT  1142      32.031  15.066 -13.530  0.417000
HETATM 6098  O   WAT  1143       3.484   6.609 -31.335 -0.834000
HETATM 6099  H1  WAT  1143       3.533   5.657 -31.602  0.417000
HETATM 6100  H2  WAT  1143       4.431   6.857 -31.494  0.417000
HETATM 6101  O   WAT  1144      12.376  31.959  16.774 -0.834000
HETATM 6102  H1  WAT  1144      13.108  31.317  16.604  0.417000
HETATM 6103  H2  WAT  1144      12.033  31.591  17.616  0.417000
HETATM 6104  O   WAT  1145      18.015   8.981  29.927 -0.834000
HETATM 6105  H1  WAT  1145      18.813   8.418  29.921  0.417000
HETATM 6106  H2  WAT  1145      18.184   9.532  29.126  0.417000
HETATM 6107  O   WAT  1146      14.624  20.337 -22.076 -0.834000
HETATM 6108  H1  WAT  1146      15.426  20.008 -21.621  0.417000
HETATM 6109  H2  WAT  1146      14.151  19.481 -22.224  0.417000
HETATM 6110  O   WAT  1147     -20.564  13.489 -24.841 -0.834000
HETATM 6111  H1  WAT  1147     -19.696  13.025 -24.971  0.417000
HETATM 6112  H2  WAT  1147     -20.343  14.349 -25.260  0.417000
HETATM 6113  O   WAT  1148       6.961  21.250  -8.699 -0.834000
HETATM 6114  H1  WAT  1148       6.131  20.714  -8.592  0.417000
HETATM 6115  H2  WAT  1148       6.645  21.894  -9.367  0.417000
HETATM 6116  O   WAT  1149      -1.767  25.355  13.034 -0.834000
HETATM 6117  H1  WAT  1149      -1.241  25.349  13.875  0.417000
HETATM 6118  H2  WAT  1149      -1.076  25.723  12.433  0.417000
HETATM 6119  O   WAT  1150      23.969  -3.384  -0.132 -0.834000
HETATM 6120  H1  WAT  1150      24.032  -3.028  -1.059  0.417000
HETATM 6121  H2  WAT  1150      24.759  -2.937   0.253  0.417000
HETATM 6122  O   WAT  1151      -0.898  16.904 -28.780 -0.834000
HETATM 6123  H1  WAT  1151      -0.675  15.989 -28.475  0.417000
HETATM 6124  H2  WAT  1151      -0.793  16.779 -29.749  0.417000
HETATM 6125  O   WAT  1152      12.196  23.839 -17.571 -0.834000
HETATM 6126  H1  WAT  1152      13.047  23.348 -17.420  0.417000
HETATM 6127  H2  WAT  1152      12.124  24.286 -16.700  0.417000
HETATM 6128  O   WAT  1153      10.120  21.836 -14.261 -0.834000
HETATM 6129  H1  WAT  1153      10.355  21.111 -14.880  0.417000
HETATM 6130  H2  WAT  1153       9.478  22.335 -14.818  0.417000
HETATM 6131  O   WAT  1154      29.290   9.741 -11.180 -0.834000
HETATM 6132  H1  WAT  1154      28.782  10.222 -10.486  0.417000
HETATM 6133  H2  WAT  1154      28.570   9.203 -11.569  0.417000
HETATM 6134  O   WAT  1155      18.658  -2.521  23.628 -0.834000
HETATM 6135  H1  WAT  1155      18.972  -1.601  23.825  0.417000
HETATM 6136  H2  WAT  1155      18.318  -2.363  22.715  0.417000
HETATM 6137  O   WAT  1156      36.749  -7.449  -9.405 -0.834000
HETATM 6138  H1  WAT  1156      36.809  -8.436  -9.557  0.417000
HETATM 6139  H2  WAT  1156      37.451  -7.394  -8.702  0.417000
HETATM 6140  O   WAT  1157      21.494   8.717   7.981 -0.834000
HETATM 6141  H1  WAT  1157      21.321   7.871   7.484  0.417000
HETATM 6142  H2  WAT  1157      22.041   9.170   7.290  0.417000
HETATM 6143  O   WAT  1158      21.890   7.902  21.290 -0.834000
HETATM 6144  H1  WAT  1158      22.091   8.854  21.439  0.417000
HETATM 6145  H2  WAT  1158      21.522   7.961  20.376  0.417000
HETATM 6146  O   WAT  1159      30.394  19.803 -11.113 -0.834000
HETATM 6147  H1  WAT  1159      30.481  18.871 -11.410  0.417000
HETATM 6148  H2  WAT  1159      30.691  20.283 -11.893  0.417000
HETATM 6149  O   WAT  1160       4.405 -14.110  30.901 -0.834000
HETATM 6150  H1  WAT  1160       4.175 -13.174  31.125  0.417000
HETATM 6151  H2  WAT  1160       3.490 -14.496  30.992  0.417000
HETATM 6152  O   WAT  1161      13.909   7.198  23.047 -0.834000
HETATM 6153  H1  WAT  1161      14.704   6.611  23.163  0.417000
[truncated: 1,257,430 more chars]
