# Supplementary material for: Understanding the initial events of the oxidative damage and protection mechanisms of the AA9 lytic polysaccharide monooxygenase family
Source: Chem Sci. 2024 Jan 9;15(7):2558–70. doi: 10.1039/d3sc05933b (PMC10866358; doi:10.1039/d3sc05933b)
Supplement: SC-015-D3SC05933B-s001 [file SC-015-D3SC05933B-s001.zip › pdb_files/taaa9/triplet/3_triplet_qm-region.pdb]

REMARK REMARK default_name
REMARK REMARK default_name
REMARK Energies (QM/MM, QM+ptch, MM3) =   -3681.545264  -3525.206624     -4.781919 H
REMARK /lunarc/nobackup/projects/snic2019-35-66/Marlisa/Projects/lund_project/o_react/triplet_correct/oxyl_histidine_reactant_h
REMARK Thu Jan 26 11:46:58 CET 2023
ATOM      1  N   ???     1       1.656 -13.007  -3.150
ATOM      2  H   ???     1       0.821 -12.405  -3.091
ATOM      3  H   ???     1       1.499 -13.619  -3.967
ATOM      4  C   ???     1       2.827 -12.149  -3.456
ATOM      5  H   ???     1       3.018 -11.530  -2.566
ATOM      6  C   ???     1       4.076 -13.027  -3.698
ATOM      7  H   ???     1       3.801 -13.876  -4.352
ATOM      8  H   ???     1       4.834 -12.428  -4.227
ATOM      9  C   ???     1       4.598 -13.518  -2.379
ATOM     10  N   ???     1       3.735 -13.546  -1.301
ATOM     11  C   ???     1       4.373 -13.945  -0.196
ATOM     12  H   ???     1       2.183 -14.563   0.966
ATOM     13  N   ???     1       5.672 -14.191  -0.552
ATOM     14  C   ???     1       6.770 -14.485   0.353
ATOM     15  H   ???     1       7.614 -13.798   0.151
ATOM     16  H   ???     1       6.415 -14.329   1.384
ATOM     17  H   ???     1       7.112 -15.530   0.233
ATOM     18  C   ???     1       5.826 -13.932  -1.921
ATOM     19  H   ???     1       6.791 -14.018  -2.412
ATOM     20  C   ???     1       2.521 -11.222  -4.644
ATOM     21  O   ???     1       1.695 -11.549  -5.510
ATOM     22  N   ???     1       3.218 -10.066  -4.629
ATOM     23  H   ???     1       3.867  -9.884  -3.858
ATOM     24  C   ???     1       3.154  -9.079  -5.705
ATOM     25  H   ???     1       3.775  -9.436  -6.548
ATOM     26  H   ???     1       2.111  -9.045  -6.074
ATOM     27  H   ???     1       3.494  -8.079  -5.383
ATOM     28  H   ???     1      -4.446 -14.028  -1.634
ATOM     29  C   ???     1      -3.504 -13.537  -2.000
ATOM     30  H   ???     1      -3.651 -13.301  -3.072
ATOM     31  H   ???     1      -3.377 -12.574  -1.477
ATOM     32  C   ???     1      -2.233 -14.290  -1.764
ATOM     33  N   ???     1      -1.976 -15.647  -1.918
ATOM     34  H   ???     1      -2.657 -16.383  -2.140
ATOM     35  C   ???     1      -0.647 -15.859  -1.683
ATOM     36  H   ???     1      -0.168 -16.839  -1.721
ATOM     37  N   ???     1      -0.041 -14.709  -1.404
ATOM     38  C   ???     1      -1.014 -13.733  -1.436
ATOM     39  H   ???     1      -0.780 -12.687  -1.225
ATOM     40  H   ???     1      -5.550 -16.978   2.950
ATOM     41  C   ???     1      -5.105 -17.208   1.954
ATOM     42  H   ???     1      -5.203 -18.288   1.745
ATOM     43  H   ???     1      -5.751 -16.656   1.258
ATOM     44  C   ???     1      -3.684 -16.756   1.812
ATOM     45  N   ???     1      -3.345 -15.430   1.579
ATOM     46  C   ???     1      -2.016 -15.410   1.543
ATOM     47  H   ???     1      -1.374 -14.541   1.388
ATOM     48  N   ???     1      -1.491 -16.656   1.738
ATOM     49  H   ???     1      -0.493 -16.914   1.778
ATOM     50  C   ???     1      -2.542 -17.527   1.914
ATOM     51  H   ???     1      -2.399 -18.589   2.099
ATOM     52  H   ???     1       0.070 -11.037   4.866
ATOM     53  C   ???     1       0.303 -11.766   4.060
ATOM     54  H   ???     1      -0.615 -11.876   3.466
ATOM     55  H   ???     1       1.063 -11.344   3.381
ATOM     56  C   ???     1       0.749 -13.129   4.578
ATOM     57  H   ???     1       1.704 -13.069   5.132
ATOM     58  H   ???     1       0.023 -13.568   5.287
ATOM     59  C   ???     1       0.913 -14.118   3.426
ATOM     60  O   ???     1       0.698 -13.798   2.234
ATOM     61  N   ???     1       1.270 -15.357   3.784
ATOM     62  H   ???     1       1.360 -16.111   3.083
ATOM     63  H   ???     1       1.462 -15.566   4.772
ATOM     64  H   ???     1       1.245  -5.879   0.913
ATOM     65  C   ???     1       0.951  -6.494   0.009
ATOM     66  H   ???     1      -0.109  -6.265  -0.204
ATOM     67  H   ???     1       1.551  -6.132  -0.848
ATOM     68  C   ???     1       1.147  -7.984   0.194
ATOM     69  C   ???     1       0.189  -8.761   0.874
ATOM     70  H   ???     1      -0.689  -8.284   1.323
ATOM     71  C   ???     1       0.302 -10.153   0.948
ATOM     72  H   ???     1      -0.460 -10.736   1.471
ATOM     73  C   ???     1       1.385 -10.815   0.338
ATOM     74  O   ???     1       1.506 -12.166   0.343
ATOM     75  H   ???     1       1.024 -12.607   1.107
ATOM     76  C   ???     1       2.366 -10.048  -0.326
ATOM     77  H   ???     1       3.222 -10.558  -0.779
ATOM     78  C   ???     1       2.236  -8.656  -0.398
ATOM     79  H   ???     1       2.989  -8.085  -0.954
ATOM     80 CU   ???     1       1.922 -14.202  -1.416
ATOM     81  O   ???     1       2.536 -15.122   0.231
ATOM     82  O   ???     1       2.465 -15.851  -3.017
ATOM     83  H   ???     1       3.364 -16.261  -2.987
ATOM     84  H   ???     1       1.884 -16.498  -3.482
END
