# Supplementary material for: Understanding the initial events of the oxidative damage and protection mechanisms of the AA9 lytic polysaccharide monooxygenase family
Source: Chem Sci. 2024 Jan 9;15(7):2558–70. doi: 10.1039/d3sc05933b (PMC10866358; doi:10.1039/d3sc05933b)
Supplement: SC-015-D3SC05933B-s001 [file SC-015-D3SC05933B-s001.zip › pdb_files/taaa9/triplet/3_his86_triplet.pdb]

REMARK default_name
ATOM      1 N    HIC     1       1.804 -12.548  -2.735 -0.487469
ATOM      2 H2   HIC     1       1.327 -11.746  -2.298  0.260198
ATOM      3 H3   HIC     1       1.195 -12.849  -3.517  0.279049
ATOM      4 CA   HIC     1       3.063 -12.085  -3.348  0.173923
ATOM      5 HA   HIC     1       3.602 -11.482  -2.604 -0.041377
ATOM      6 CB   HIC     1       3.927 -13.319  -3.689 -0.034750
ATOM      7 HB2  HIC     1       3.284 -14.100  -4.133  0.078244
ATOM      8 HB3  HIC     1       4.704 -13.045  -4.422  0.078244
ATOM      9 CG   HIC     1       4.576 -13.824  -2.439 -0.066923
ATOM     10 ND1  HIC     1       3.849 -14.064  -1.283  0.063368
ATOM     11 CE1  HIC     1       4.710 -14.381  -0.325 -0.139999
ATOM     12 HE1  HIC     1       4.446 -14.682   0.688  0.176184
ATOM     13 NE2  HIC     1       5.984 -14.344  -0.805  0.235768
ATOM     14 CZ   HIC     1       7.208 -14.596  -0.056 -0.321815
ATOM     15 HZ1  HIC     1       7.943 -13.807  -0.293  0.162359
ATOM     16 HZ2  HIC     1       6.979 -14.568   1.021  0.162359
ATOM     17 HZ3  HIC     1       7.627 -15.586  -0.318  0.162359
ATOM     18 CD2  HIC     1       5.906 -14.012  -2.150 -0.267563
ATOM     19 HD2  HIC     1       6.780 -13.937  -2.784  0.216750
ATOM     20 C    HIC     1       2.715 -11.224  -4.572  0.311050
ATOM     21 O    HIC     1       1.845 -11.600  -5.373 -0.371811
ATOM     22 N    GLY     2       3.390 -10.064  -4.639 -0.320320
ATOM     23 H    GLY     2       4.055  -9.836  -3.895  0.271900
ATOM     24 CA   GLY     2       3.205  -9.086  -5.706 -0.025200
ATOM     25 HA2  GLY     2       3.791  -9.409  -6.585  0.069800
ATOM     26 HA3  GLY     2       2.141  -9.102  -6.009  0.069800
ATOM     27 C    GLY     2       3.633  -7.705  -5.264  0.597300
ATOM     28 O    GLY     2       3.903  -7.491  -4.094 -0.567900
ATOM     29 N    PHE     3       3.693  -6.775  -6.219 -0.415700
ATOM     30 H    PHE     3       3.479  -7.011  -7.184  0.271900
ATOM     31 CA   PHE     3       4.037  -5.392  -5.906 -0.002400
ATOM     32 HA   PHE     3       3.600  -5.112  -4.946  0.097800
ATOM     33 CB   PHE     3       5.562  -5.210  -5.817 -0.034300
ATOM     34 HB2  PHE     3       5.788  -4.201  -5.484  0.029500
ATOM     35 HB3  PHE     3       5.958  -5.884  -5.056  0.029500
ATOM     36 CG   PHE     3       6.284  -5.459  -7.111  0.011800
ATOM     37 CD1  PHE     3       6.667  -6.745  -7.463 -0.125600
ATOM     38 HD1  PHE     3       6.443  -7.575  -6.806  0.133000
ATOM     39 CE1  PHE     3       7.345  -6.986  -8.650 -0.170400
ATOM     40 HE1  PHE     3       7.641  -7.994  -8.905  0.143000
ATOM     41 CZ   PHE     3       7.637  -5.941  -9.509 -0.107200
ATOM     42 HZ   PHE     3       8.172  -6.128 -10.428  0.129700
ATOM     43 CE2  PHE     3       7.262  -4.649  -9.161 -0.170400
ATOM     44 HE2  PHE     3       7.467  -3.827  -9.827  0.143000
ATOM     45 CD2  PHE     3       6.595  -4.414  -7.965 -0.125600
ATOM     46 HD2  PHE     3       6.333  -3.405  -7.691  0.133000
ATOM     47 C    PHE     3       3.438  -4.480  -6.975  0.597300
ATOM     48 O    PHE     3       2.956  -4.954  -8.012 -0.567900
ATOM     49 N    VAL     4       3.460  -3.178  -6.715 -0.415700
ATOM     50 H    VAL     4       3.889  -2.847  -5.857  0.271900
ATOM     51 CA   VAL     4       2.961  -2.205  -7.676 -0.087500
ATOM     52 HA   VAL     4       2.122  -2.630  -8.225  0.096900
ATOM     53 CB   VAL     4       2.437  -0.939  -6.966  0.298500
ATOM     54 HB   VAL     4       3.197  -0.586  -6.267 -0.029700
ATOM     55 CG1  VAL     4       2.166   0.183  -7.981 -0.319200
ATOM     56 1HG1 VAL     4       1.483  -0.160  -8.759  0.079100
ATOM     57 2HG1 VAL     4       1.709   1.026  -7.464  0.079100
ATOM     58 3HG1 VAL     4       3.093   0.540  -8.430  0.079100
ATOM     59 CG2  VAL     4       1.184  -1.273  -6.178 -0.319200
ATOM     60 1HG2 VAL     4       1.325  -2.162  -5.571  0.079100
ATOM     61 2HG2 VAL     4       0.920  -0.436  -5.533  0.079100
ATOM     62 3HG2 VAL     4       0.359  -1.468  -6.864  0.079100
ATOM     63 C    VAL     4       4.053  -1.852  -8.677  0.597300
ATOM     64 O    VAL     4       5.128  -1.402  -8.296 -0.567900
ATOM     65 N    GLN     5       3.788  -2.075  -9.960 -0.415700
ATOM     66 H    GLN     5       2.875  -2.436 -10.218  0.271900
ATOM     67 CA   GLN     5       4.807  -1.843 -10.986 -0.003100
ATOM     68 HA   GLN     5       5.782  -1.712 -10.516  0.085000
ATOM     69 CB   GLN     5       4.945  -3.057 -11.905 -0.003600
ATOM     70 HB2  GLN     5       5.748  -2.871 -12.619  0.017100
ATOM     71 HB3  GLN     5       5.241  -3.897 -11.274  0.017100
ATOM     72 CG   GLN     5       3.688  -3.425 -12.656 -0.064500
ATOM     73 HG2  GLN     5       2.849  -3.492 -11.966  0.035200
ATOM     74 HG3  GLN     5       3.473  -2.662 -13.403  0.035200
ATOM     75 CD   GLN     5       3.804  -4.774 -13.353  0.695100
ATOM     76 OE1  GLN     5       2.690  -5.255 -13.890 -0.608600
ATOM     77 NE2  GLN     5       4.879  -5.375 -13.404 -0.940700
ATOM     78 1HE2 GLN     5       5.746  -4.999 -13.038  0.425100
ATOM     79 2HE2 GLN     5       4.876  -6.310 -13.804  0.425100
ATOM     80 C    GLN     5       4.576  -0.577 -11.809  0.597300
ATOM     81 O    GLN     5       5.481  -0.119 -12.509 -0.567900
ATOM     82 N    ASN     6       3.378  -0.007 -11.730 -0.415700
ATOM     83 H    ASN     6       2.654  -0.420 -11.154  0.271900
ATOM     84 CA   ASN     6       3.037   1.151 -12.559  0.014300
ATOM     85 HA   ASN     6       3.907   1.808 -12.634  0.104800
ATOM     86 CB   ASN     6       2.642   0.696 -13.973 -0.204100
ATOM     87 HB2  ASN     6       3.423   0.061 -14.384  0.079700
ATOM     88 HB3  ASN     6       1.730   0.111 -13.919  0.079700
ATOM     89 CG   ASN     6       2.448   1.862 -14.930  0.713000
ATOM     90 OD1  ASN     6       3.353   2.676 -15.125 -0.593100
ATOM     91 ND2  ASN     6       1.268   1.944 -15.537 -0.919100
ATOM     92 1HD2 ASN     6       0.582   1.215 -15.421  0.419600
ATOM     93 2HD2 ASN     6       1.095   2.743 -16.127  0.419600
ATOM     94 C    ASN     6       1.907   1.956 -11.930  0.597300
ATOM     95 O    ASN     6       1.009   1.388 -11.310 -0.567900
ATOM     96 N    ILE     7       1.961   3.276 -12.087 -0.415700
ATOM     97 H    ILE     7       2.750   3.699 -12.567  0.271900
ATOM     98 CA   ILE     7       0.924   4.158 -11.582 -0.059700
ATOM     99 HA   ILE     7       0.075   3.568 -11.253  0.086900
ATOM    100 CB   ILE     7       1.432   4.976 -10.372  0.130300
ATOM    101 HB   ILE     7       2.228   5.644 -10.700  0.018700
ATOM    102 CG2  ILE     7       0.319   5.832  -9.804 -0.320400
ATOM    103 1HG2 ILE     7      -0.489   5.195  -9.441  0.088200
ATOM    104 2HG2 ILE     7       0.700   6.442  -8.987  0.088200
ATOM    105 3HG2 ILE     7      -0.078   6.492 -10.563  0.088200
ATOM    106 CG1  ILE     7       1.984   4.047  -9.280 -0.043000
ATOM    107 2HG1 ILE     7       1.814   4.513  -8.310  0.023600
ATOM    108 3HG1 ILE     7       1.438   3.103  -9.268  0.023600
ATOM    109 CD1  ILE     7       3.476   3.782  -9.366 -0.066000
ATOM    110 1HD1 ILE     7       4.023   4.725  -9.366  0.018600
ATOM    111 2HD1 ILE     7       3.785   3.202  -8.496  0.018600
ATOM    112 3HD1 ILE     7       3.740   3.219 -10.257  0.018600
ATOM    113 C    ILE     7       0.459   5.110 -12.688  0.597300
ATOM    114 O    ILE     7       1.276   5.801 -13.303 -0.567900
ATOM    115 N    VAL     8      -0.847   5.135 -12.949 -0.415700
ATOM    116 H    VAL     8      -1.471   4.562 -12.387  0.271900
ATOM    117 CA   VAL     8      -1.411   6.001 -13.987 -0.087500
ATOM    118 HA   VAL     8      -0.622   6.333 -14.657  0.096900
ATOM    119 CB   VAL     8      -2.462   5.258 -14.841  0.298500
ATOM    120 HB   VAL     8      -3.361   5.099 -14.273 -0.029700
ATOM    121 CG1  VAL     8      -2.881   6.113 -16.035 -0.319200
ATOM    122 1HG1 VAL     8      -3.567   5.546 -16.650  0.079100
ATOM    123 2HG1 VAL     8      -3.378   7.023 -15.702  0.079100
ATOM    124 3HG1 VAL     8      -2.005   6.376 -16.629  0.079100
ATOM    125 CG2  VAL     8      -1.924   3.908 -15.308 -0.319200
ATOM    126 1HG2 VAL     8      -1.877   3.211 -14.471  0.079100
ATOM    127 2HG2 VAL     8      -2.585   3.491 -16.060  0.079100
ATOM    128 3HG2 VAL     8      -0.930   4.031 -15.729  0.079100
ATOM    129 C    VAL     8      -2.076   7.215 -13.349  0.597300
ATOM    130 O    VAL     8      -2.985   7.076 -12.524 -0.567900
ATOM    131 N    ILE     9      -1.612   8.403 -13.730 -0.415700
ATOM    132 H    ILE     9      -0.899   8.443 -14.454  0.271900
ATOM    133 CA   ILE     9      -2.159   9.657 -13.207 -0.059700
ATOM    134 HA   ILE     9      -3.152   9.493 -12.786  0.086900
ATOM    135 CB   ILE     9      -1.255  10.258 -12.111  0.130300
ATOM    136 HB   ILE     9      -0.275  10.428 -12.547  0.018700
ATOM    137 CG2  ILE     9      -1.804  11.605 -11.637 -0.320400
ATOM    138 1HG2 ILE     9      -2.821  11.488 -11.258  0.088200
ATOM    139 2HG2 ILE     9      -1.171  12.014 -10.853  0.088200
ATOM    140 3HG2 ILE     9      -1.792  12.334 -12.446  0.088200
ATOM    141 CG1  ILE     9      -1.087   9.270 -10.946 -0.043000
ATOM    142 2HG1 ILE     9      -2.038   9.141 -10.434  0.023600
ATOM    143 3HG1 ILE     9      -0.775   8.312 -11.342  0.023600
ATOM    144 CD1  ILE     9      -0.014   9.678  -9.959 -0.066000
ATOM    145 1HD1 ILE     9      -0.296  10.585  -9.426  0.018600
ATOM    146 2HD1 ILE     9       0.123   8.884  -9.225  0.018600
ATOM    147 3HD1 ILE     9       0.930   9.834 -10.481  0.018600
ATOM    148 C    ILE     9      -2.269  10.652 -14.347  0.597300
ATOM    149 O    ILE     9      -1.308  10.851 -15.085 -0.567900
ATOM    150 N    ASP    10      -3.433  11.279 -14.472 -0.516300
ATOM    151 H    ASP    10      -4.192  11.046 -13.846  0.293600
ATOM    152 CA   ASP    10      -3.650  12.315 -15.476  0.038100
ATOM    153 HA   ASP    10      -4.728  12.450 -15.572  0.088000
ATOM    154 CB   ASP    10      -3.065  13.645 -14.988 -0.030300
ATOM    155 HB2  ASP    10      -3.631  13.963 -14.117 -0.012200
ATOM    156 HB3  ASP    10      -2.023  13.506 -14.694 -0.012200
ATOM    157 CG   ASP    10      -3.145  14.738 -16.036  0.799400
ATOM    158 OD1  ASP    10      -4.268  15.193 -16.337 -0.801400
ATOM    159 OD2  ASP    10      -2.085  15.142 -16.559 -0.801400
ATOM    160 C    ASP    10      -3.145  12.026 -16.887  0.536600
ATOM    161 O    ASP    10      -2.558  12.903 -17.521 -0.581900
ATOM    162 N    GLY    11      -3.374  10.811 -17.373 -0.415700
ATOM    163 H    GLY    11      -3.861  10.129 -16.805  0.271900
ATOM    164 CA   GLY    11      -3.005  10.477 -18.740 -0.025200
ATOM    165 HA2  GLY    11      -3.648   9.657 -19.059  0.069800
ATOM    166 HA3  GLY    11      -3.222  11.323 -19.391  0.069800
ATOM    167 C    GLY    11      -1.574  10.044 -19.017  0.597300
ATOM    168 O    GLY    11      -1.170   9.954 -20.181 -0.567900
ATOM    169 N    LYS    12      -0.797   9.786 -17.971 -0.347900
ATOM    170 H    LYS    12      -1.153   9.942 -17.031  0.274700
ATOM    171 CA   LYS    12       0.557   9.259 -18.152 -0.240000
ATOM    172 HA   LYS    12       0.645   8.797 -19.134  0.142600
ATOM    173 CB   LYS    12       1.605  10.368 -18.048 -0.009400
ATOM    174 HB2  LYS    12       2.580   9.936 -18.274  0.036200
ATOM    175 HB3  LYS    12       1.390  11.118 -18.810  0.036200
ATOM    176 CG   LYS    12       1.635  11.057 -16.697  0.018700
ATOM    177 HG2  LYS    12       0.712  11.623 -16.571  0.010300
ATOM    178 HG3  LYS    12       1.712  10.332 -15.887  0.010300
ATOM    179 CD   LYS    12       2.800  12.026 -16.590 -0.047900
ATOM    180 HD2  LYS    12       2.808  12.674 -17.469  0.062100
ATOM    181 HD3  LYS    12       2.646  12.641 -15.705  0.062100
ATOM    182 CE   LYS    12       4.123  11.289 -16.460 -0.014300
ATOM    183 HE2  LYS    12       4.181  10.849 -15.459  0.113500
ATOM    184 HE3  LYS    12       4.182  10.480 -17.192  0.113500
ATOM    185 NZ   LYS    12       5.266  12.224 -16.672 -0.385400
ATOM    186 HZ1  LYS    12       6.162  11.780 -16.472  0.340000
ATOM    187 HZ2  LYS    12       5.325  12.533 -17.636  0.340000
ATOM    188 HZ3  LYS    12       5.172  13.060 -16.096  0.340000
ATOM    189 C    LYS    12       0.872   8.169 -17.146  0.734100
ATOM    190 O    LYS    12       0.232   8.082 -16.092 -0.589400
ATOM    191 N    ASN    13       1.851   7.331 -17.487 -0.415700
ATOM    192 H    ASN    13       2.332   7.467 -18.369  0.271900
ATOM    193 CA   ASN    13       2.359   6.318 -16.567  0.014300
ATOM    194 HA   ASN    13       1.578   6.012 -15.867  0.104800
ATOM    195 CB   ASN    13       2.901   5.085 -17.302 -0.204100
ATOM    196 HB2  ASN    13       3.600   5.408 -18.065  0.079700
ATOM    197 HB3  ASN    13       3.459   4.457 -16.623  0.079700
ATOM    198 CG   ASN    13       1.831   4.266 -17.990  0.713000
ATOM    199 OD1  ASN    13       0.574   4.518 -17.667 -0.593100
ATOM    200 ND2  ASN    13       2.150   3.409 -18.829 -0.919100
ATOM    201 1HD2 ASN    13       3.129   3.190 -18.984  0.419600
ATOM    202 2HD2 ASN    13       1.438   2.891 -19.325  0.419600
ATOM    203 C    ASN    13       3.530   6.877 -15.788  0.597300
ATOM    204 O    ASN    13       4.413   7.523 -16.365 -0.567900
ATOM    205 N    TYR    14       3.536   6.616 -14.484 -0.415700
ATOM    206 H    TYR    14       2.758   6.115 -14.077  0.271900
ATOM    207 CA   TYR    14       4.731   6.743 -13.666 -0.001400
ATOM    208 HA   TYR    14       5.539   7.246 -14.196  0.087600
ATOM    209 CB   TYR    14       4.425   7.505 -12.383 -0.015200
ATOM    210 HB2  TYR    14       3.563   7.051 -11.895  0.029500
ATOM    211 HB3  TYR    14       5.270   7.393 -11.704  0.029500
ATOM    212 CG   TYR    14       4.156   8.981 -12.552 -0.001100
ATOM    213 CD1  TYR    14       2.873   9.448 -12.791 -0.190600
ATOM    214 HD1  TYR    14       2.059   8.740 -12.894  0.169900
ATOM    215 CE1  TYR    14       2.618  10.813 -12.920 -0.234100
ATOM    216 HE1  TYR    14       1.628  11.174 -13.142  0.165600
ATOM    217 CZ   TYR    14       3.661  11.712 -12.806  0.322600
ATOM    218 OH   TYR    14       3.429  13.058 -12.934 -0.557900
ATOM    219 HH   TYR    14       2.483  13.305 -12.831  0.399200
ATOM    220 CE2  TYR    14       4.940  11.268 -12.559 -0.234100
ATOM    221 HE2  TYR    14       5.742  11.985 -12.468  0.165600
ATOM    222 CD2  TYR    14       5.183   9.911 -12.434 -0.190600
ATOM    223 HD2  TYR    14       6.189   9.564 -12.238  0.169900
ATOM    224 C    TYR    14       5.178   5.338 -13.278  0.597300
ATOM    225 O    TYR    14       4.418   4.599 -12.646 -0.567900
ATOM    226 N    GLY    15       6.403   4.965 -13.637 -0.415700
ATOM    227 H    GLY    15       6.996   5.615 -14.138  0.271900
ATOM    228 CA   GLY    15       6.938   3.661 -13.261 -0.025200
ATOM    229 HA2  GLY    15       6.315   2.880 -13.696  0.069800
ATOM    230 HA3  GLY    15       7.936   3.556 -13.665  0.069800
ATOM    231 C    GLY    15       6.999   3.458 -11.755  0.597300
ATOM    232 O    GLY    15       7.344   4.370 -11.007 -0.567900
ATOM    233 N    GLY    16       6.654   2.260 -11.300 -0.415700
ATOM    234 H    GLY    16       6.384   1.536 -11.955  0.271900
ATOM    235 CA   GLY    16       6.716   1.934  -9.882 -0.025200
ATOM    236 HA2  GLY    16       6.374   2.782  -9.287  0.069800
ATOM    237 HA3  GLY    16       6.047   1.098  -9.677  0.069800
ATOM    238 C    GLY    16       8.110   1.547  -9.414  0.597300
ATOM    239 O    GLY    16       9.062   1.542 -10.201 -0.567900
ATOM    240 N    TYR    17       8.248   1.235  -8.128 -0.415700
ATOM    241 H    TYR    17       7.426   1.181  -7.529  0.271900
ATOM    242 CA   TYR    17       9.510   0.689  -7.643 -0.001400
ATOM    243 HA   TYR    17      10.335   1.185  -8.154  0.087600
ATOM    244 CB   TYR    17       9.720   0.901  -6.137 -0.015200
ATOM    245 HB2  TYR    17       9.613   1.962  -5.911  0.029500
ATOM    246 HB3  TYR    17       8.972   0.355  -5.563  0.029500
ATOM    247 CG   TYR    17      11.112   0.469  -5.749 -0.001100
ATOM    248 CD1  TYR    17      12.212   1.263  -6.063 -0.190600
ATOM    249 HD1  TYR    17      12.059   2.221  -6.544  0.169900
ATOM    250 CE1  TYR    17      13.490   0.866  -5.751 -0.234100
ATOM    251 HE1  TYR    17      14.332   1.487  -6.009  0.165600
ATOM    252 CZ   TYR    17      13.694  -0.351  -5.123  0.322600
ATOM    253 OH   TYR    17      14.971  -0.751  -4.818 -0.557900
ATOM    254 HH   TYR    17      15.495  -0.060  -4.371  0.399200
ATOM    255 CE2  TYR    17      12.619  -1.162  -4.809 -0.234100
ATOM    256 HE2  TYR    17      12.792  -2.105  -4.313  0.165600
ATOM    257 CD2  TYR    17      11.340  -0.751  -5.128 -0.190600
ATOM    258 HD2  TYR    17      10.498  -1.393  -4.899  0.169900
ATOM    259 C    TYR    17       9.549  -0.796  -7.971  0.597300
ATOM    260 O    TYR    17       8.886  -1.612  -7.317 -0.567900
ATOM    261 N    LEU    18      10.313  -1.143  -8.999 -0.415700
ATOM    262 H    LEU    18      10.822  -0.430  -9.503  0.271900
ATOM    263 CA   LEU    18      10.395  -2.527  -9.457 -0.051800
ATOM    264 HA   LEU    18       9.411  -2.985  -9.394  0.092200
ATOM    265 CB   LEU    18      10.842  -2.568 -10.918 -0.110200
ATOM    266 HB2  LEU    18      11.884  -2.254 -10.995  0.045700
ATOM    267 HB3  LEU    18      10.758  -3.591 -11.287  0.045700
ATOM    268 CG   LEU    18      10.001  -1.631 -11.799  0.353100
ATOM    269 HG   LEU    18      10.213  -0.601 -11.519 -0.036100
ATOM    270 CD1  LEU    18      10.371  -1.754 -13.276 -0.412100
ATOM    271 1HD1 LEU    18       9.784  -1.054 -13.870  0.100000
ATOM    272 2HD1 LEU    18      11.426  -1.524 -13.417  0.100000
ATOM    273 3HD1 LEU    18      10.188  -2.771 -13.621  0.100000
ATOM    274 CD2  LEU    18       8.493  -1.862 -11.610 -0.412100
ATOM    275 1HD2 LEU    18       8.168  -1.554 -10.618  0.100000
ATOM    276 2HD2 LEU    18       7.951  -1.253 -12.333  0.100000
ATOM    277 3HD2 LEU    18       8.257  -2.910 -11.789  0.100000
ATOM    278 C    LEU    18      11.326  -3.322  -8.541  0.597300
ATOM    279 O    LEU    18      12.533  -3.390  -8.756 -0.567900
ATOM    280 N    VAL    19      10.736  -3.916  -7.510 -0.415700
ATOM    281 H    VAL    19       9.751  -3.713  -7.367  0.271900
ATOM    282 CA   VAL    19      11.490  -4.504  -6.407 -0.087500
ATOM    283 HA   VAL    19      12.227  -3.774  -6.078  0.096900
ATOM    284 CB   VAL    19      10.542  -4.799  -5.219  0.298500
ATOM    285 HB   VAL    19       9.912  -3.921  -5.071 -0.029700
ATOM    286 CG1  VAL    19       9.639  -5.968  -5.554 -0.319200
ATOM    287 1HG1 VAL    19       9.127  -5.797  -6.499  0.079100
ATOM    288 2HG1 VAL    19      10.210  -6.894  -5.609  0.079100
ATOM    289 3HG1 VAL    19       8.886  -6.084  -4.782  0.079100
ATOM    290 CG2  VAL    19      11.325  -5.012  -3.916 -0.319200
ATOM    291 1HG2 VAL    19      10.618  -5.129  -3.096  0.079100
ATOM    292 2HG2 VAL    19      11.943  -5.900  -3.976  0.079100
ATOM    293 3HG2 VAL    19      11.956  -4.149  -3.709  0.079100
ATOM    294 C    VAL    19      12.259  -5.760  -6.835  0.597300
ATOM    295 O    VAL    19      13.150  -6.232  -6.120 -0.567900
ATOM    296 N    ASN    20      11.926  -6.294  -8.010 -0.415700
ATOM    297 H    ASN    20      11.174  -5.899  -8.561  0.271900
ATOM    298 CA   ASN    20      12.642  -7.461  -8.537  0.014300
ATOM    299 HA   ASN    20      13.190  -7.937  -7.726  0.104800
ATOM    300 CB   ASN    20      11.667  -8.537  -9.050 -0.204100
ATOM    301 HB2  ASN    20      12.226  -9.414  -9.365  0.079700
ATOM    302 HB3  ASN    20      11.009  -8.831  -8.239  0.079700
ATOM    303 CG   ASN    20      10.794  -8.060 -10.202  0.713000
ATOM    304 OD1  ASN    20      10.932  -6.791 -10.574 -0.593100
ATOM    305 ND2  ASN    20      10.005  -8.840 -10.761 -0.919100
ATOM    306 1HD2 ASN    20       9.932  -9.804 -10.459  0.419600
ATOM    307 2HD2 ASN    20       9.396  -8.500 -11.498  0.419600
ATOM    308 C    ASN    20      13.696  -7.093  -9.587  0.597300
ATOM    309 O    ASN    20      14.220  -7.958 -10.283 -0.567900
ATOM    310 N    GLN    21      14.011  -5.803  -9.678 -0.415700
ATOM    311 H    GLN    21      13.490  -5.144  -9.110  0.271900
ATOM    312 CA   GLN    21      14.996  -5.297 -10.634 -0.003100
ATOM    313 HA   GLN    21      15.638  -6.104 -10.990  0.085000
ATOM    314 CB   GLN    21      14.302  -4.656 -11.845 -0.003600
ATOM    315 HB2  GLN    21      13.486  -4.018 -11.504  0.017100
ATOM    316 HB3  GLN    21      15.028  -4.013 -12.340  0.017100
ATOM    317 CG   GLN    21      13.769  -5.620 -12.898 -0.064500
ATOM    318 HG2  GLN    21      14.560  -6.318 -13.173  0.035200
ATOM    319 HG3  GLN    21      12.941  -6.193 -12.483  0.035200
ATOM    320 CD   GLN    21      13.309  -4.890 -14.161  0.695100
ATOM    321 OE1  GLN    21      12.002  -4.839 -14.367 -0.608600
ATOM    322 NE2  GLN    21      14.122  -4.367 -14.932 -0.940700
ATOM    323 1HE2 GLN    21      15.116  -4.451 -14.730  0.425100
ATOM    324 2HE2 GLN    21      13.804  -3.772 -15.690  0.425100
ATOM    325 C    GLN    21      15.912  -4.260  -9.981  0.597300
ATOM    326 O    GLN    21      17.133  -4.407  -9.967 -0.567900
ATOM    327 N    TYR    22      15.315  -3.202  -9.440 -0.415700
ATOM    328 H    TYR    22      14.301  -3.142  -9.432  0.271900
ATOM    329 CA   TYR    22      16.092  -2.066  -8.943 -0.001400
ATOM    330 HA   TYR    22      16.754  -1.732  -9.729  0.087600
ATOM    331 CB   TYR    22      15.162  -0.895  -8.593 -0.015200
ATOM    332 HB2  TYR    22      14.435  -1.214  -7.848  0.029500
ATOM    333 HB3  TYR    22      15.749  -0.093  -8.149  0.029500
ATOM    334 CG   TYR    22      14.405  -0.331  -9.780 -0.001100
ATOM    335 CD1  TYR    22      14.771  -0.655 -11.084 -0.190600
ATOM    336 HD1  TYR    22      15.557  -1.328 -11.268  0.169900
ATOM    337 CE1  TYR    22      14.085  -0.141 -12.174 -0.234100
ATOM    338 HE1  TYR    22      14.387  -0.390 -13.182  0.165600
ATOM    339 CZ   TYR    22      13.015   0.707 -11.964  0.322600
ATOM    340 OH   TYR    22      12.322   1.225 -13.035 -0.557900
ATOM    341 HH   TYR    22      12.630   0.860 -13.893  0.399200
ATOM    342 CE2  TYR    22      12.633   1.043 -10.678 -0.234100
ATOM    343 HE2  TYR    22      11.810   1.727 -10.527  0.165600
ATOM    344 CD2  TYR    22      13.325   0.525  -9.597 -0.190600
ATOM    345 HD2  TYR    22      13.041   0.803  -8.594  0.169900
ATOM    346 C    TYR    22      17.040  -2.391  -7.772  0.597300
ATOM    347 O    TYR    22      18.148  -1.869  -7.713 -0.567900
ATOM    348 N    PRO    23      16.607  -3.236  -6.823 -0.254800
ATOM    349 CD   PRO    23      15.252  -3.768  -6.574  0.019200
ATOM    350 HD2  PRO    23      15.093  -4.674  -7.160  0.039100
ATOM    351 HD3  PRO    23      14.467  -3.038  -6.759  0.039100
ATOM    352 CG   PRO    23      15.296  -4.114  -5.105  0.018900
ATOM    353 HG2  PRO    23      14.577  -4.862  -4.821  0.021300
ATOM    354 HG3  PRO    23      15.110  -3.225  -4.510  0.021300
ATOM    355 CB   PRO    23      16.722  -4.561  -4.885 -0.007000
ATOM    356 HB2  PRO    23      16.837  -5.584  -5.248  0.025300
ATOM    357 HB3  PRO    23      17.012  -4.496  -3.840  0.025300
ATOM    358 CA   PRO    23      17.539  -3.591  -5.741 -0.026600
ATOM    359 HA   PRO    23      17.790  -2.701  -5.161  0.064100
ATOM    360 C    PRO    23      18.817  -4.279  -6.230  0.589600
ATOM    361 O    PRO    23      19.793  -4.339  -5.482 -0.574800
ATOM    362 N    TYR    24      18.810  -4.779  -7.463 -0.415700
ATOM    363 H    TYR    24      17.971  -4.733  -8.028  0.271900
ATOM    364 CA   TYR    24      19.949  -5.522  -7.992 -0.001400
ATOM    365 HA   TYR    24      20.593  -5.861  -7.181  0.087600
ATOM    366 CB   TYR    24      19.467  -6.757  -8.753 -0.015200
ATOM    367 HB2  TYR    24      18.939  -6.453  -9.658  0.029500
ATOM    368 HB3  TYR    24      20.347  -7.323  -9.047  0.029500
ATOM    369 CG   TYR    24      18.588  -7.666  -7.939 -0.001100
ATOM    370 CD1  TYR    24      19.139  -8.587  -7.057 -0.190600
ATOM    371 HD1  TYR    24      20.215  -8.666  -6.969  0.169900
ATOM    372 CE1  TYR    24      18.338  -9.422  -6.309 -0.234100
ATOM    373 HE1  TYR    24      18.785 -10.138  -5.636  0.165600
ATOM    374 CZ   TYR    24      16.970  -9.354  -6.440  0.322600
ATOM    375 OH   TYR    24      16.175 -10.197  -5.694 -0.557900
ATOM    376 HH   TYR    24      16.651 -10.654  -4.975  0.399200
ATOM    377 CE2  TYR    24      16.393  -8.449  -7.310 -0.234100
ATOM    378 HE2  TYR    24      15.321  -8.410  -7.401  0.165600
ATOM    379 CD2  TYR    24      17.206  -7.615  -8.059 -0.190600
ATOM    380 HD2  TYR    24      16.761  -6.924  -8.760  0.169900
ATOM    381 C    TYR    24      20.814  -4.701  -8.937  0.597300
ATOM    382 O    TYR    24      21.899  -5.136  -9.313 -0.567900
ATOM    383 N    MET    25      20.310  -3.556  -9.380 -0.415700
ATOM    384 H    MET    25      19.416  -3.237  -9.031  0.271900
ATOM    385 CA   MET    25      20.960  -2.857 -10.475 -0.023700
ATOM    386 HA   MET    25      21.608  -3.552 -11.012  0.088000
ATOM    387 CB   MET    25      19.947  -2.361 -11.504  0.034200
ATOM    388 HB2  MET    25      20.475  -2.122 -12.427  0.024100
ATOM    389 HB3  MET    25      19.295  -3.208 -11.701  0.024100
ATOM    390 CG   MET    25      19.165  -1.148 -11.076  0.001800
ATOM    391 HG2  MET    25      18.647  -1.357 -10.149  0.044000
ATOM    392 HG3  MET    25      19.838  -0.307 -10.913  0.044000
ATOM    393 SD   MET    25      18.007  -0.698 -12.367 -0.273700
ATOM    394 CE   MET    25      17.193  -2.270 -12.655 -0.053600
ATOM    395 HE1  MET    25      17.000  -2.776 -11.722  0.068400
ATOM    396 HE2  MET    25      16.271  -2.115 -13.215  0.068400
ATOM    397 HE3  MET    25      17.851  -2.887 -13.262  0.068400
ATOM    398 C    MET    25      21.828  -1.718  -9.994  0.597300
ATOM    399 O    MET    25      21.729  -1.280  -8.847 -0.567900
ATOM    400 N    SER    26      22.672  -1.239 -10.898 -0.415700
ATOM    401 H    SER    26      22.684  -1.647 -11.823  0.271900
ATOM    402 CA   SER    26      23.721  -0.308 -10.547 -0.024900
ATOM    403 HA   SER    26      23.433  -0.090  -9.634  0.084300
ATOM    404 CB   SER    26      25.051  -1.056 -10.496  0.211700
ATOM    405 HB2  SER    26      25.492  -1.160 -11.488  0.035200
ATOM    406 HB3  SER    26      25.750  -0.508  -9.864  0.035200
ATOM    407 OG   SER    26      24.877  -2.371  -9.984 -0.654600
ATOM    408 HG   SER    26      24.618  -2.943 -10.738  0.427500
ATOM    409 C    SER    26      23.803   0.799 -11.581  0.597300
ATOM    410 O    SER    26      24.524   0.668 -12.575 -0.567900
ATOM    411 N    ASN    27      23.068   1.885 -11.355 -0.415700
ATOM    412 H    ASN    27      23.074   2.624 -12.043  0.271900
ATOM    413 CA   ASN    27      22.208   2.031 -10.185  0.014300
ATOM    414 HA   ASN    27      21.952   1.091  -9.712  0.104800
ATOM    415 CB   ASN    27      22.857   2.947  -9.145 -0.204100
ATOM    416 HB2  ASN    27      23.682   3.493  -9.596  0.079700
ATOM    417 HB3  ASN    27      22.173   3.713  -8.786  0.079700
ATOM    418 CG   ASN    27      23.433   2.177  -7.966  0.713000
ATOM    419 OD1  ASN    27      23.767   1.002  -8.080 -0.593100
ATOM    420 ND2  ASN    27      23.545   2.842  -6.822 -0.919100
ATOM    421 1HD2 ASN    27      23.340   3.834  -6.757  0.419600
ATOM    422 2HD2 ASN    27      23.897   2.327  -6.026  0.419600
ATOM    423 C    ASN    27      20.806   2.526 -10.574  0.597300
ATOM    424 O    ASN    27      20.595   2.959 -11.706 -0.567900
ATOM    425 N    PRO    28      19.845   2.470  -9.635 -0.254800
ATOM    426 CD   PRO    28      19.971   2.309  -8.175  0.019200
ATOM    427 HD2  PRO    28      20.488   3.143  -7.703  0.039100
ATOM    428 HD3  PRO    28      20.456   1.361  -7.939  0.039100
ATOM    429 CG   PRO    28      18.542   2.291  -7.698  0.018900
ATOM    430 HG2  PRO    28      18.248   3.299  -7.400  0.021300
ATOM    431 HG3  PRO    28      18.416   1.610  -6.855  0.021300
ATOM    432 CB   PRO    28      17.728   1.865  -8.859 -0.007000
ATOM    433 HB2  PRO    28      16.690   2.185  -8.759  0.025300
ATOM    434 HB3  PRO    28      17.782   0.780  -8.956  0.025300
ATOM    435 CA   PRO    28      18.437   2.503 -10.050 -0.026600
ATOM    436 HA   PRO    28      18.300   1.878 -10.932  0.064100
ATOM    437 C    PRO    28      17.875   3.900 -10.306  0.589600
ATOM    438 O    PRO    28      18.437   4.889  -9.832 -0.574800
ATOM    439 N    PRO    29      16.763   3.978 -11.054 -0.254800
ATOM    440 CD   PRO    29      16.025   2.840 -11.635  0.019200
ATOM    441 HD2  PRO    29      15.743   2.103 -10.884  0.039100
ATOM    442 HD3  PRO    29      16.614   2.381 -12.431  0.039100
ATOM    443 CG   PRO    29      14.795   3.488 -12.217  0.018900
ATOM    444 HG2  PRO    29      14.008   3.523 -11.462  0.021300
ATOM    445 HG3  PRO    29      14.449   2.956 -13.103  0.021300
ATOM    446 CB   PRO    29      15.220   4.888 -12.564 -0.007000
ATOM    447 HB2  PRO    29      14.367   5.562 -12.617  0.025300
ATOM    448 HB3  PRO    29      15.740   4.892 -13.517  0.025300
ATOM    449 CA   PRO    29      16.181   5.269 -11.439 -0.026600
ATOM    450 HA   PRO    29      16.937   5.955 -11.814  0.064100
ATOM    451 C    PRO    29      15.401   5.926 -10.308  0.589600
ATOM    452 O    PRO    29      15.002   5.255  -9.353 -0.574800
ATOM    453 N    GLU    30      15.194   7.232 -10.422 -0.516300
ATOM    454 H    GLU    30      15.561   7.717 -11.234  0.293600
ATOM    455 CA   GLU    30      14.313   7.948  -9.511  0.039700
ATOM    456 HA   GLU    30      14.454   7.582  -8.494  0.110500
ATOM    457 CB   GLU    30      14.627   9.443  -9.530  0.056000
ATOM    458 HB2  GLU    30      14.577   9.794 -10.559 -0.017300
ATOM    459 HB3  GLU    30      13.869   9.971  -8.958 -0.017300
ATOM    460 CG   GLU    30      15.984   9.775  -8.952  0.013600
ATOM    461 HG2  GLU    30      16.029   9.394  -7.929 -0.042500
ATOM    462 HG3  GLU    30      16.759   9.272  -9.534 -0.042500
ATOM    463 CD   GLU    30      16.270  11.257  -8.954  0.805400
ATOM    464 OE1  GLU    30      15.782  11.956  -9.867 -0.818800
ATOM    465 OE2  GLU    30      16.978  11.721  -8.036 -0.818800
ATOM    466 C    GLU    30      12.870   7.706  -9.926  0.536600
ATOM    467 O    GLU    30      12.549   7.727 -11.114 -0.581900
ATOM    468 N    VAL    31      12.002   7.458  -8.951 -0.415700
ATOM    469 H    VAL    31      12.313   7.463  -7.982  0.271900
ATOM    470 CA   VAL    31      10.591   7.233  -9.246 -0.087500
ATOM    471 HA   VAL    31      10.307   7.702 -10.188  0.096900
ATOM    472 CB   VAL    31      10.255   5.720  -9.330  0.298500
ATOM    473 HB   VAL    31       9.174   5.594  -9.339 -0.029700
ATOM    474 CG1  VAL    31      10.784   5.102 -10.624 -0.319200
ATOM    475 1HG1 VAL    31      10.467   4.061 -10.681  0.079100
ATOM    476 2HG1 VAL    31      10.364   5.632 -11.477  0.079100
ATOM    477 3HG1 VAL    31      11.873   5.140 -10.653  0.079100
ATOM    478 CG2  VAL    31      10.782   4.979  -8.095 -0.319200
ATOM    479 1HG2 VAL    31      10.453   5.479  -7.190  0.079100
ATOM    480 2HG2 VAL    31      10.399   3.958  -8.094  0.079100
ATOM    481 3HG2 VAL    31      11.871   4.941  -8.115  0.079100
ATOM    482 C    VAL    31       9.729   7.862  -8.153  0.597300
ATOM    483 O    VAL    31      10.254   8.334  -7.145 -0.567900
ATOM    484 N    ILE    32       8.411   7.870  -8.341 -0.415700
ATOM    485 H    ILE    32       8.026   7.574  -9.237  0.271900
ATOM    486 CA   ILE    32       7.524   8.406  -7.306 -0.059700
ATOM    487 HA   ILE    32       8.016   9.248  -6.835  0.086900
ATOM    488 CB   ILE    32       6.176   8.904  -7.872  0.130300
ATOM    489 HB   ILE    32       5.618   9.362  -7.053  0.018700
ATOM    490 CG2  ILE    32       6.409   9.982  -8.938 -0.320400
ATOM    491 1HG2 ILE    32       6.980  10.802  -8.512  0.088200
ATOM    492 2HG2 ILE    32       6.946   9.575  -9.796  0.088200
ATOM    493 3HG2 ILE    32       5.468  10.388  -9.273  0.088200
ATOM    494 CG1  ILE    32       5.352   7.734  -8.418 -0.043000
ATOM    495 2HG1 ILE    32       5.869   7.274  -9.260  0.023600
ATOM    496 3HG1 ILE    32       5.220   6.975  -7.649  0.023600
ATOM    497 CD1  ILE    32       3.964   8.130  -8.864 -0.066000
ATOM    498 1HD1 ILE    32       4.006   8.773  -9.740  0.018600
ATOM    499 2HD1 ILE    32       3.401   7.234  -9.124  0.018600
ATOM    500 3HD1 ILE    32       3.446   8.648  -8.056  0.018600
ATOM    501 C    ILE    32       7.264   7.378  -6.204  0.597300
ATOM    502 O    ILE    32       6.757   7.717  -5.136 -0.567900
ATOM    503 N    ALA    33       7.629   6.126  -6.468 -0.415700
ATOM    504 H    ALA    33       8.032   5.919  -7.367  0.271900
ATOM    505 CA   ALA    33       7.384   5.032  -5.537  0.033700
ATOM    506 HA   ALA    33       6.488   5.250  -4.960  0.082300
ATOM    507 CB   ALA    33       7.141   3.731  -6.313 -0.182500
ATOM    508 HB1  ALA    33       6.221   3.802  -6.894  0.060300
ATOM    509 HB2  ALA    33       7.982   3.560  -6.982  0.060300
ATOM    510 HB3  ALA    33       7.064   2.902  -5.612  0.060300
ATOM    511 C    ALA    33       8.532   4.856  -4.540  0.597300
ATOM    512 O    ALA    33       9.699   5.046  -4.872 -0.567900
ATOM    513 N    TRP    34       8.194   4.495  -3.309 -0.415700
ATOM    514 H    TRP    34       7.222   4.321  -3.078  0.271900
ATOM    515 CA   TRP    34       9.215   4.240  -2.310 -0.027500
ATOM    516 HA   TRP    34       9.918   5.072  -2.283  0.112300
ATOM    517 CB   TRP    34       8.591   4.075  -0.929 -0.005000
ATOM    518 HB2  TRP    34       7.749   3.387  -0.993  0.033900
ATOM    519 HB3  TRP    34       9.325   3.635  -0.254  0.033900
ATOM    520 CG   TRP    34       8.122   5.368  -0.345 -0.141500
ATOM    521 CD1  TRP    34       7.492   6.397  -1.000 -0.163800
ATOM    522 HD1  TRP    34       7.198   6.402  -2.043  0.206200
ATOM    523 NE1  TRP    34       7.231   7.425  -0.116 -0.341800
ATOM    524 HE1  TRP    34       6.780   8.306  -0.378  0.341200
ATOM    525 CE2  TRP    34       7.691   7.071   1.126  0.138000
ATOM    526 CZ2  TRP    34       7.659   7.777   2.332 -0.260100
ATOM    527 HZ2  TRP    34       7.249   8.772   2.379  0.157200
ATOM    528 CH2  TRP    34       8.211   7.176   3.429 -0.113400
ATOM    529 HH2  TRP    34       8.222   7.709   4.367  0.141700
ATOM    530 CZ3  TRP    34       8.785   5.895   3.353 -0.197200
ATOM    531 HZ3  TRP    34       9.227   5.448   4.229  0.144700
ATOM    532 CE3  TRP    34       8.814   5.193   2.160 -0.238700
ATOM    533 HE3  TRP    34       9.261   4.217   2.093  0.170000
ATOM    534 CD2  TRP    34       8.266   5.787   1.017  0.124300
ATOM    535 C    TRP    34       9.998   2.991  -2.658  0.597300
ATOM    536 O    TRP    34       9.451   2.042  -3.201 -0.567900
ATOM    537 N    SER    35      11.286   3.003  -2.355 -0.415700
ATOM    538 H    SER    35      11.668   3.794  -1.849  0.271900
ATOM    539 CA   SER    35      12.074   1.781  -2.428 -0.024900
ATOM    540 HA   SER    35      11.828   1.248  -3.342  0.084300
ATOM    541 CB   SER    35      13.569   2.097  -2.442  0.211700
ATOM    542 HB2  SER    35      14.113   1.155  -2.483  0.035200
ATOM    543 HB3  SER    35      13.809   2.679  -3.332  0.035200
ATOM    544 OG   SER    35      13.960   2.811  -1.276 -0.654600
ATOM    545 HG   SER    35      14.092   2.151  -0.552  0.427500
ATOM    546 C    SER    35      11.732   0.889  -1.236  0.597300
ATOM    547 O    SER    35      11.333   1.374  -0.174 -0.567900
ATOM    548 N    THR    36      11.849  -0.420  -1.427 -0.415700
ATOM    549 H    THR    36      12.177  -0.778  -2.311  0.271900
ATOM    550 CA   THR    36      11.723  -1.360  -0.317 -0.038900
ATOM    551 HA   THR    36      11.893  -0.859   0.635  0.100700
ATOM    552 CB   THR    36      10.339  -2.052  -0.269  0.365400
ATOM    553 HB   THR    36      10.176  -2.449   0.732  0.004300
ATOM    554 CG2  THR    36       9.209  -1.071  -0.596 -0.243800
ATOM    555 1HG2 THR    36       9.300  -0.708  -1.618  0.064200
ATOM    556 2HG2 THR    36       8.251  -1.579  -0.498  0.064200
ATOM    557 3HG2 THR    36       9.231  -0.234   0.101  0.064200
ATOM    558 OG1  THR    36      10.317  -3.150  -1.190 -0.676100
ATOM    559 HG1  THR    36       9.507  -3.054  -1.731  0.410200
ATOM    560 C    THR    36      12.788  -2.434  -0.468  0.597300
ATOM    561 O    THR    36      13.443  -2.523  -1.508 -0.567900
ATOM    562 N    THR    37      12.945  -3.258   0.562 -0.415700
ATOM    563 H    THR    37      12.455  -3.086   1.436  0.271900
ATOM    564 CA   THR    37      13.838  -4.412   0.489 -0.038900
ATOM    565 HA   THR    37      14.482  -4.342  -0.384  0.100700
ATOM    566 CB   THR    37      14.751  -4.505   1.719  0.365400
ATOM    567 HB   THR    37      15.402  -5.367   1.620  0.004300
ATOM    568 CG2  THR    37      15.632  -3.262   1.829 -0.243800
ATOM    569 1HG2 THR    37      16.360  -3.403   2.626  0.064200
ATOM    570 2HG2 THR    37      16.170  -3.104   0.895  0.064200
ATOM    571 3HG2 THR    37      15.029  -2.381   2.050  0.064200
ATOM    572 OG1  THR    37      13.952  -4.629   2.901 -0.676100
ATOM    573 HG1  THR    37      14.571  -4.626   3.654  0.410200
ATOM    574 C    THR    37      13.066  -5.725   0.345  0.597300
ATOM    575 O    THR    37      13.621  -6.807   0.555 -0.567900
ATOM    576 N    ALA    38      11.796  -5.630  -0.033 -0.415700
ATOM    577 H    ALA    38      11.407  -4.721  -0.263  0.271900
ATOM    578 CA   ALA    38      10.931  -6.802  -0.103  0.033700
ATOM    579 HA   ALA    38      11.229  -7.488   0.670  0.082300
ATOM    580 CB   ALA    38       9.475  -6.409   0.133 -0.182500
ATOM    581 HB1  ALA    38       9.169  -5.646  -0.579  0.060300
ATOM    582 HB2  ALA    38       8.823  -7.280   0.048  0.060300
ATOM    583 HB3  ALA    38       9.377  -5.995   1.137  0.060300
ATOM    584 C    ALA    38      11.100  -7.527  -1.437  0.597300
ATOM    585 O    ALA    38      10.143  -7.727  -2.177 -0.567900
ATOM    586 N    THR    39      12.331  -7.935  -1.718 -0.415700
ATOM    587 H    THR    39      13.078  -7.705  -1.072  0.271900
ATOM    588 CA   THR    39      12.662  -8.600  -2.974 -0.038900
ATOM    589 HA   THR    39      12.254  -8.028  -3.807  0.100700
ATOM    590 CB   THR    39      14.181  -8.691  -3.155  0.365400
ATOM    591 HB   THR    39      14.406  -9.261  -4.055  0.004300
ATOM    592 CG2  THR    39      14.781  -7.304  -3.289 -0.243800
ATOM    593 1HG2 THR    39      14.736  -6.767  -2.341  0.064200
ATOM    594 2HG2 THR    39      15.818  -7.392  -3.611  0.064200
ATOM    595 3HG2 THR    39      14.225  -6.764  -4.038  0.064200
ATOM    596 OG1  THR    39      14.747  -9.340  -2.012 -0.676100
ATOM    597 HG1  THR    39      14.565 -10.300  -2.107  0.410200
ATOM    598 C    THR    39      12.062 -10.006  -3.097  0.597300
ATOM    599 O    THR    39      12.076 -10.593  -4.178 -0.567900
ATOM    600 N    ASP    40      11.560 -10.553  -1.992 -0.516300
ATOM    601 H    ASP    40      11.539 -10.030  -1.128  0.293600
ATOM    602 CA   ASP    40      10.811 -11.808  -2.050  0.038100
ATOM    603 HA   ASP    40      11.301 -12.471  -2.765  0.088000
ATOM    604 CB   ASP    40      10.820 -12.527  -0.690 -0.030300
ATOM    605 HB2  ASP    40      10.346 -13.504  -0.798 -0.012200
ATOM    606 HB3  ASP    40      11.856 -12.690  -0.388 -0.012200
ATOM    607 CG   ASP    40      10.114 -11.740   0.408  0.799400
ATOM    608 OD1  ASP    40       9.792 -10.551   0.203 -0.801400
ATOM    609 OD2  ASP    40       9.883 -12.323   1.490 -0.801400
ATOM    610 C    ASP    40       9.379 -11.602  -2.547  0.536600
ATOM    611 O    ASP    40       8.600 -12.554  -2.624 -0.581900
ATOM    612 N    LEU    41       9.043 -10.361  -2.881 -0.415700
ATOM    613 H    LEU    41       9.701  -9.606  -2.721  0.271900
ATOM    614 CA   LEU    41       7.706 -10.031  -3.350 -0.051800
ATOM    615 HA   LEU    41       7.697  -8.961  -3.561  0.092200
ATOM    616 CB   LEU    41       7.387 -10.767  -4.650 -0.110200
ATOM    617 HB2  LEU    41       6.956 -11.736  -4.402  0.045700
ATOM    618 HB3  LEU    41       6.619 -10.202  -5.180  0.045700
ATOM    619 CG   LEU    41       8.564 -11.016  -5.595  0.353100
ATOM    620 HG   LEU    41       9.298 -11.666  -5.124 -0.036100
ATOM    621 CD1  LEU    41       8.103 -11.748  -6.846 -0.412100
ATOM    622 1HD1 LEU    41       7.494 -11.094  -7.464  0.100000
ATOM    623 2HD1 LEU    41       8.980 -12.062  -7.406  0.100000
ATOM    624 3HD1 LEU    41       7.536 -12.636  -6.567  0.100000
ATOM    625 CD2  LEU    41       9.248  -9.706  -5.957 -0.412100
ATOM    626 1HD2 LEU    41       8.550  -9.047  -6.470  0.100000
ATOM    627 2HD2 LEU    41       9.652  -9.204  -5.082  0.100000
ATOM    628 3HD2 LEU    41      10.078  -9.941  -6.619  0.100000
ATOM    629 C    LEU    41       6.708 -10.258  -2.212  0.597300
ATOM    630 O    LEU    41       5.515 -10.463  -2.434 -0.567900
ATOM    631 N    GLY    42       7.216 -10.282  -0.996 -0.415700
ATOM    632 H    GLY    42       8.217 -10.158  -0.871  0.271900
ATOM    633 CA   GLY    42       6.451 -10.697   0.162 -0.025200
ATOM    634 HA2  GLY    42       5.684 -11.407  -0.143  0.069800
ATOM    635 HA3  GLY    42       7.131 -11.248   0.792  0.069800
ATOM    636 C    GLY    42       5.762  -9.597   0.947  0.597300
ATOM    637 O    GLY    42       5.345  -8.568   0.401 -0.567900
ATOM    638 N    PHE    43       5.644  -9.830   2.250 -0.415700
ATOM    639 H    PHE    43       6.136 -10.621   2.664  0.271900
ATOM    640 CA   PHE    43       4.705  -9.098   3.081 -0.002400
ATOM    641 HA   PHE    43       4.361  -8.194   2.577  0.097800
ATOM    642 CB   PHE    43       3.481  -9.984   3.350 -0.034300
ATOM    643 HB2  PHE    43       2.802  -9.503   4.052  0.029500
ATOM    644 HB3  PHE    43       2.937 -10.089   2.417  0.029500
ATOM    645 CG   PHE    43       3.833 -11.358   3.870  0.011800
ATOM    646 CD1  PHE    43       4.137 -11.551   5.213 -0.125600
ATOM    647 HD1  PHE    43       4.117 -10.718   5.894  0.133000
ATOM    648 CE1  PHE    43       4.471 -12.810   5.698 -0.170400
ATOM    649 HE1  PHE    43       4.714 -12.947   6.741  0.143000
ATOM    650 CZ   PHE    43       4.487 -13.900   4.838 -0.107200
ATOM    651 HZ   PHE    43       4.751 -14.880   5.205  0.129700
ATOM    652 CE2  PHE    43       4.183 -13.725   3.500 -0.170400
ATOM    653 HE2  PHE    43       4.203 -14.576   2.835  0.143000
ATOM    654 CD2  PHE    43       3.853 -12.458   3.019 -0.125600
ATOM    655 HD2  PHE    43       3.628 -12.331   1.971  0.133000
ATOM    656 C    PHE    43       5.305  -8.669   4.410  0.597300
ATOM    657 O    PHE    43       6.442  -9.014   4.744 -0.567900
ATOM    658 N    VAL    44       4.521  -7.904   5.157 -0.415700
ATOM    659 H    VAL    44       3.628  -7.607   4.776  0.271900
ATOM    660 CA   VAL    44       4.772  -7.659   6.567 -0.087500
ATOM    661 HA   VAL    44       5.713  -8.110   6.882  0.096900
ATOM    662 CB   VAL    44       4.816  -6.151   6.892  0.298500
ATOM    663 HB   VAL    44       3.850  -5.703   6.656 -0.029700
ATOM    664 CG1  VAL    44       5.090  -5.925   8.384 -0.319200
ATOM    665 1HG1 VAL    44       6.023  -6.414   8.666  0.079100
ATOM    666 2HG1 VAL    44       5.179  -4.859   8.587  0.079100
ATOM    667 3HG1 VAL    44       4.277  -6.326   8.990  0.079100
ATOM    668 CG2  VAL    44       5.854  -5.451   6.032 -0.319200
ATOM    669 1HG2 VAL    44       5.574  -5.500   4.980  0.079100
ATOM    670 2HG2 VAL    44       5.912  -4.404   6.316  0.079100
ATOM    671 3HG2 VAL    44       6.827  -5.918   6.174  0.079100
ATOM    672 C    VAL    44       3.624  -8.313   7.329  0.597300
ATOM    673 O    VAL    44       2.469  -7.928   7.168 -0.567900
ATOM    674 N    ASP    45       3.932  -9.314   8.143 -0.516300
ATOM    675 H    ASP    45       4.895  -9.612   8.228  0.293600
ATOM    676 CA   ASP    45       2.886  -9.960   8.930  0.038100
ATOM    677 HA   ASP    45       1.917  -9.809   8.454  0.088000
ATOM    678 CB   ASP    45       3.080 -11.485   8.984 -0.030300
ATOM    679 HB2  ASP    45       2.199 -11.898   9.442 -0.012200
ATOM    680 HB3  ASP    45       3.118 -11.866   7.965 -0.012200
ATOM    681 CG   ASP    45       4.333 -11.905   9.741  0.799400
ATOM    682 OD1  ASP    45       4.733 -11.196  10.691 -0.801400
ATOM    683 OD2  ASP    45       4.907 -12.968   9.399 -0.801400
ATOM    684 C    ASP    45       2.765  -9.333  10.326  0.536600
ATOM    685 O    ASP    45       3.429  -8.338  10.636 -0.581900
ATOM    686 N    GLY    46       1.920  -9.915  11.165 -0.415700
ATOM    687 H    GLY    46       1.315 -10.657  10.829  0.271900
ATOM    688 CA   GLY    46       1.621  -9.336  12.463 -0.025200
ATOM    689 HA2  GLY    46       1.122  -8.384  12.325  0.069800
ATOM    690 HA3  GLY    46       0.934  -9.998  12.986  0.069800
ATOM    691 C    GLY    46       2.828  -9.104  13.356  0.597300
ATOM    692 O    GLY    46       2.799  -8.223  14.215 -0.567900
ATOM    693 N    THR    47       3.883  -9.897  13.180 -0.415700
ATOM    694 H    THR    47       3.876 -10.572  12.423  0.271900
ATOM    695 CA   THR    47       5.090  -9.702  13.974 -0.038900
ATOM    696 HA   THR    47       4.814  -9.720  15.023  0.100700
ATOM    697 CB   THR    47       6.131 -10.833  13.763  0.365400
ATOM    698 HB   THR    47       6.961 -10.678  14.453  0.004300
ATOM    699 CG2  THR    47       5.507 -12.199  14.055 -0.243800
ATOM    700 1HG2 THR    47       4.767 -12.449  13.300  0.064200
ATOM    701 2HG2 THR    47       6.289 -12.954  14.039  0.064200
ATOM    702 3HG2 THR    47       5.036 -12.161  15.034  0.064200
ATOM    703 OG1  THR    47       6.635 -10.796  12.417 -0.676100
ATOM    704 HG1  THR    47       5.859 -10.886  11.809  0.410200
ATOM    705 C    THR    47       5.755  -8.355  13.697  0.597300
ATOM    706 O    THR    47       6.589  -7.899  14.479 -0.567900
ATOM    707 N    GLY    48       5.384  -7.713  12.593 -0.415700
ATOM    708 H    GLY    48       4.701  -8.125  11.964  0.271900
ATOM    709 CA   GLY    48       5.993  -6.445  12.231 -0.025200
ATOM    710 HA2  GLY    48       6.899  -6.264  12.804  0.069800
ATOM    711 HA3  GLY    48       6.287  -6.505  11.185  0.069800
ATOM    712 C    GLY    48       5.085  -5.232  12.344  0.597300
ATOM    713 O    GLY    48       5.483  -4.128  11.967 -0.567900
ATOM    714 N    TYR    49       3.870  -5.420  12.853 -0.415700
ATOM    715 H    TYR    49       3.583  -6.355  13.125  0.271900
ATOM    716 CA   TYR    49       2.888  -4.331  12.898 -0.001400
ATOM    717 HA   TYR    49       2.766  -3.913  11.900  0.087600
ATOM    718 CB   TYR    49       1.531  -4.824  13.400 -0.015200
ATOM    719 HB2  TYR    49       1.669  -5.375  14.332  0.029500
ATOM    720 HB3  TYR    49       0.913  -3.955  13.619  0.029500
ATOM    721 CG   TYR    49       0.745  -5.681  12.433 -0.001100
ATOM    722 CD1  TYR    49       1.204  -5.932  11.138 -0.190600
ATOM    723 HD1  TYR    49       2.147  -5.557  10.782  0.169900
ATOM    724 CE1  TYR    49       0.471  -6.719  10.261 -0.234100
ATOM    725 HE1  TYR    49       0.855  -6.934   9.272  0.165600
ATOM    726 CZ   TYR    49      -0.733  -7.263  10.681  0.322600
ATOM    727 OH   TYR    49      -1.473  -8.042   9.826 -0.557900
ATOM    728 HH   TYR    49      -1.215  -7.868   8.902  0.399200
ATOM    729 CE2  TYR    49      -1.207  -7.019  11.963 -0.234100
ATOM    730 HE2  TYR    49      -2.151  -7.405  12.280  0.165600
ATOM    731 CD2  TYR    49      -0.468  -6.237  12.821 -0.190600
ATOM    732 HD2  TYR    49      -0.823  -6.054  13.821  0.169900
ATOM    733 C    TYR    49       3.320  -3.157  13.768  0.597300
ATOM    734 O    TYR    49       2.875  -2.032  13.552 -0.567900
ATOM    735 N    GLN    50       4.142  -3.422  14.778 -0.415700
ATOM    736 H    GLN    50       4.458  -4.371  14.946  0.271900
ATOM    737 CA   GLN    50       4.637  -2.352  15.633 -0.003100
ATOM    738 HA   GLN    50       4.107  -1.422  15.430  0.085000
ATOM    739 CB   GLN    50       4.415  -2.674  17.120 -0.003600
ATOM    740 HB2  GLN    50       4.591  -3.734  17.289  0.017100
ATOM    741 HB3  GLN    50       5.122  -2.126  17.740  0.017100
ATOM    742 CG   GLN    50       3.025  -2.293  17.653 -0.064500
ATOM    743 HG2  GLN    50       2.967  -2.557  18.709  0.035200
ATOM    744 HG3  GLN    50       2.902  -1.212  17.575  0.035200
ATOM    745 CD   GLN    50       1.873  -2.988  16.927  0.695100
ATOM    746 OE1  GLN    50       1.735  -4.282  17.153 -0.608600
ATOM    747 NE2  GLN    50       1.108  -2.356  16.179 -0.940700
ATOM    748 1HE2 GLN    50       1.263  -1.365  16.018  0.425100
ATOM    749 2HE2 GLN    50       0.365  -2.838  15.677  0.425100
ATOM    750 C    GLN    50       6.102  -2.050  15.329  0.597300
ATOM    751 O    GLN    50       6.833  -1.540  16.179 -0.567900
ATOM    752 N    THR    51       6.517  -2.351  14.098 -0.415700
ATOM    753 H    THR    51       5.864  -2.750  13.432  0.271900
ATOM    754 CA   THR    51       7.847  -1.983  13.620 -0.038900
ATOM    755 HA   THR    51       8.398  -1.493  14.419  0.100700
ATOM    756 CB   THR    51       8.671  -3.214  13.180  0.365400
ATOM    757 HB   THR    51       9.710  -2.926  13.093  0.004300
ATOM    758 CG2  THR    51       8.543  -4.348  14.199 -0.243800
ATOM    759 1HG2 THR    51       7.532  -4.745  14.209  0.064200
ATOM    760 2HG2 THR    51       9.232  -5.147  13.928  0.064200
ATOM    761 3HG2 THR    51       8.778  -3.986  15.198  0.064200
ATOM    762 OG1  THR    51       8.242  -3.660  11.884 -0.676100
ATOM    763 HG1  THR    51       7.300  -3.894  11.931  0.410200
ATOM    764 C    THR    51       7.746  -1.026  12.434  0.597300
ATOM    765 O    THR    51       6.690  -0.903  11.814 -0.567900
ATOM    766 N    PRO    52       8.850  -0.338  12.111 -0.254800
ATOM    767 CD   PRO    52      10.094  -0.214  12.892  0.019200
ATOM    768 HD2  PRO    52      10.747  -1.064  12.698  0.039100
ATOM    769 HD3  PRO    52       9.906  -0.097  13.956  0.039100
ATOM    770 CG   PRO    52      10.715   1.039  12.347  0.018900
ATOM    771 HG2  PRO    52      11.802   1.010  12.418  0.021300
ATOM    772 HG3  PRO    52      10.332   1.898  12.901  0.021300
ATOM    773 CB   PRO    52      10.259   1.126  10.932 -0.007000
ATOM    774 HB2  PRO    52      10.887   0.487  10.314  0.025300
ATOM    775 HB3  PRO    52      10.286   2.152  10.564  0.025300
ATOM    776 CA   PRO    52       8.828   0.575  10.962 -0.026600
ATOM    777 HA   PRO    52       8.119   1.380  11.155  0.064100
ATOM    778 C    PRO    52       8.493  -0.108   9.630  0.589600
ATOM    779 O    PRO    52       8.064   0.579   8.701 -0.574800
ATOM    780 N    ASP    53       8.680  -1.422   9.533 -0.516300
ATOM    781 H    ASP    53       8.985  -1.955  10.339  0.293600
ATOM    782 CA   ASP    53       8.418  -2.120   8.278  0.038100
ATOM    783 HA   ASP    53       9.039  -1.678   7.497  0.088000
ATOM    784 CB   ASP    53       8.781  -3.607   8.395 -0.030300
ATOM    785 HB2  ASP    53       8.301  -4.039   9.273 -0.012200
ATOM    786 HB3  ASP    53       8.394  -4.127   7.519 -0.012200
ATOM    787 CG   ASP    53      10.277  -3.839   8.446  0.799400
ATOM    788 OD1  ASP    53      11.039  -2.937   8.037 -0.801400
ATOM    789 OD2  ASP    53      10.691  -4.937   8.882 -0.801400
ATOM    790 C    ASP    53       6.977  -1.982   7.793  0.536600
ATOM    791 O    ASP    53       6.723  -1.998   6.591 -0.581900
ATOM    792 N    ILE    54       6.037  -1.852   8.724 -0.415700
ATOM    793 H    ILE    54       6.300  -1.848   9.705  0.271900
ATOM    794 CA   ILE    54       4.620  -1.781   8.368 -0.059700
ATOM    795 HA   ILE    54       4.444  -2.594   7.666  0.086900
ATOM    796 CB   ILE    54       3.703  -1.969   9.614  0.130300
ATOM    797 HB   ILE    54       4.071  -2.832  10.168  0.018700
ATOM    798 CG2  ILE    54       3.766  -0.735  10.538 -0.320400
ATOM    799 1HG2 ILE    54       3.422  -0.999  11.526  0.088200
ATOM    800 2HG2 ILE    54       4.770  -0.337  10.606  0.088200
ATOM    801 3HG2 ILE    54       3.125   0.054  10.147  0.088200
ATOM    802 CG1  ILE    54       2.261  -2.262   9.184 -0.043000
ATOM    803 2HG1 ILE    54       1.692  -2.486  10.087  0.023600
ATOM    804 3HG1 ILE    54       1.796  -1.387   8.732  0.023600
ATOM    805 CD1  ILE    54       2.116  -3.460   8.248 -0.066000
ATOM    806 1HD1 ILE    54       1.062  -3.729   8.180  0.018600
ATOM    807 2HD1 ILE    54       2.464  -3.218   7.244  0.018600
ATOM    808 3HD1 ILE    54       2.667  -4.314   8.641  0.018600
ATOM    809 C    ILE    54       4.253  -0.469   7.654  0.597300
ATOM    810 O    ILE    54       3.236  -0.392   6.972 -0.567900
ATOM    811 N    ILE    55       5.083   0.560   7.812 -0.415700
ATOM    812 H    ILE    55       5.931   0.425   8.349  0.271900
ATOM    813 CA   ILE    55       4.749   1.892   7.289 -0.059700
ATOM    814 HA   ILE    55       3.764   2.164   7.669  0.086900
ATOM    815 CB   ILE    55       5.753   2.969   7.782  0.130300
ATOM    816 HB   ILE    55       6.753   2.704   7.438  0.018700
ATOM    817 CG2  ILE    55       5.389   4.336   7.210 -0.320400
ATOM    818 1HG2 ILE    55       4.324   4.508   7.334  0.088200
ATOM    819 2HG2 ILE    55       5.937   5.133   7.700  0.088200
ATOM    820 3HG2 ILE    55       5.625   4.376   6.147  0.088200
ATOM    821 CG1  ILE    55       5.769   3.016   9.316 -0.043000
ATOM    822 2HG1 ILE    55       4.866   3.504   9.669  0.023600
ATOM    823 3HG1 ILE    55       5.792   2.011   9.735  0.023600
ATOM    824 CD1  ILE    55       6.949   3.746   9.902 -0.066000
ATOM    825 1HD1 ILE    55       6.943   4.782   9.603  0.018600
ATOM    826 2HD1 ILE    55       6.902   3.693  10.990  0.018600
ATOM    827 3HD1 ILE    55       7.876   3.281   9.568  0.018600
ATOM    828 C    ILE    55       4.645   1.911   5.760  0.597300
ATOM    829 O    ILE    55       3.583   2.219   5.202 -0.567900
ATOM    830 N    CYX    56       5.747   1.579   5.091 -0.415700
ATOM    831 H    CYX    56       6.592   1.343   5.601  0.271900
ATOM    832 CA   CYX    56       5.794   1.548   3.628  0.042900
ATOM    833 HA   CYX    56       4.780   1.505   3.230  0.076600
ATOM    834 CB   CYX    56       6.466   2.813   3.091 -0.079000
ATOM    835 HB2  CYX    56       7.384   3.004   3.645  0.091000
ATOM    836 HB3  CYX    56       6.726   2.674   2.041  0.091000
ATOM    837 SG   CYX    56       5.399   4.292   3.180 -0.108100
ATOM    838 C    CYX    56       6.485   0.281   3.108  0.597300
ATOM    839 O    CYX    56       7.052   0.270   2.011 -0.567900
ATOM    840 N    HIE    57       6.398  -0.781   3.910 -0.415700
ATOM    841 H    HIE    57       5.927  -0.677   4.798  0.271900
ATOM    842 CA   HIE    57       6.999  -2.092   3.627 -0.058100
ATOM    843 HA   HIE    57       6.443  -2.825   4.215  0.136000
ATOM    844 CB   HIE    57       6.868  -2.508   2.155 -0.007400
ATOM    845 HB2  HIE    57       6.043  -1.975   1.690  0.036700
ATOM    846 HB3  HIE    57       7.783  -2.260   1.620  0.036700
ATOM    847 CG   HIE    57       6.575  -3.966   1.966  0.186800
ATOM    848 ND1  HIE    57       7.221  -4.956   2.676 -0.543200
ATOM    849 CE1  HIE    57       6.759  -6.136   2.299  0.163500
ATOM    850 HE1  HIE    57       7.108  -7.098   2.648  0.143500
ATOM    851 NE2  HIE    57       5.832  -5.946   1.376 -0.279500
ATOM    852 HE2  HIE    57       5.416  -6.699   0.830  0.333900
ATOM    853 CD2  HIE    57       5.696  -4.598   1.152 -0.220700
ATOM    854 HD2  HIE    57       5.044  -4.123   0.434  0.186200
ATOM    855 C    HIE    57       8.439  -2.176   4.112  0.597300
ATOM    856 O    HIE    57       9.023  -1.173   4.524 -0.567900
ATOM    857 N    ARG    58       9.005  -3.379   4.073 -0.347900
ATOM    858 H    ARG    58       8.482  -4.152   3.684  0.274700
ATOM    859 CA   ARG    58      10.302  -3.631   4.696 -0.263700
ATOM    860 HA   ARG    58      10.203  -3.414   5.756  0.156000
ATOM    861 CB   ARG    58      10.696  -5.108   4.552 -0.000700
ATOM    862 HB2  ARG    58      10.868  -5.336   3.498  0.032700
ATOM    863 HB3  ARG    58      11.633  -5.259   5.091  0.032700
ATOM    864 CG   ARG    58       9.644  -6.066   5.113  0.039000
ATOM    865 HG2  ARG    58       9.274  -5.681   6.062  0.028500
ATOM    866 HG3  ARG    58       8.810  -6.141   4.420  0.028500
ATOM    867 CD   ARG    58      10.192  -7.463   5.370  0.048600
ATOM    868 HD2  ARG    58      10.874  -7.410   6.221  0.068700
ATOM    869 HD3  ARG    58       9.369  -8.116   5.661  0.068700
ATOM    870 NE   ARG    58      10.931  -8.000   4.235 -0.529500
ATOM    871 HE   ARG    58      11.933  -7.859   4.194  0.345600
ATOM    872 CZ   ARG    58      10.396  -8.713   3.246  0.807600
ATOM    873 NH1  ARG    58       9.091  -8.978   3.223 -0.862700
ATOM    874 1HH1 ARG    58       8.518  -8.797   4.036  0.447800
ATOM    875 2HH1 ARG    58       8.761  -9.683   2.572  0.447800
ATOM    876 NH2  ARG    58      11.172  -9.161   2.273 -0.862700
ATOM    877 1HH2 ARG    58      12.172  -8.985   2.334  0.447800
ATOM    878 2HH2 ARG    58      10.755  -9.725   1.537  0.447800
ATOM    879 C    ARG    58      11.395  -2.717   4.155  0.734100
ATOM    880 O    ARG    58      11.530  -2.539   2.935 -0.589400
ATOM    881 N    GLY    59      12.158  -2.135   5.075 -0.415700
ATOM    882 H    GLY    59      11.998  -2.362   6.047  0.271900
ATOM    883 CA   GLY    59      13.273  -1.259   4.750 -0.025200
ATOM    884 HA2  GLY    59      13.656  -0.856   5.683  0.069800
ATOM    885 HA3  GLY    59      14.062  -1.852   4.287  0.069800
ATOM    886 C    GLY    59      12.981  -0.074   3.840  0.597300
ATOM    887 O    GLY    59      13.894   0.448   3.195 -0.567900
ATOM    888 N    ALA    60      11.728   0.371   3.792 -0.415700
ATOM    889 H    ALA    60      11.003  -0.143   4.275  0.271900
ATOM    890 CA   ALA    60      11.331   1.376   2.804  0.033700
ATOM    891 HA   ALA    60      11.704   0.958   1.889  0.082300
ATOM    892 CB   ALA    60       9.814   1.504   2.737 -0.182500
ATOM    893 HB1  ALA    60       9.430   1.978   3.639  0.060300
ATOM    894 HB2  ALA    60       9.526   2.071   1.853  0.060300
ATOM    895 HB3  ALA    60       9.401   0.504   2.636  0.060300
ATOM    896 C    ALA    60      11.980   2.744   3.000  0.597300
ATOM    897 O    ALA    60      12.176   3.195   4.129 -0.567900
ATOM    898 N    LYS    61      12.312   3.386   1.880 -0.347900
ATOM    899 H    LYS    61      12.148   2.914   0.992  0.274700
ATOM    900 CA   LYS    61      12.795   4.766   1.857 -0.240000
ATOM    901 HA   LYS    61      12.675   5.195   2.848  0.142600
ATOM    902 CB   LYS    61      14.278   4.823   1.482 -0.009400
ATOM    903 HB2  LYS    61      14.424   4.419   0.486  0.036200
ATOM    904 HB3  LYS    61      14.569   5.875   1.447  0.036200
ATOM    905 CG   LYS    61      15.209   4.117   2.450  0.018700
ATOM    906 HG2  LYS    61      15.041   4.526   3.446  0.010300
ATOM    907 HG3  LYS    61      14.984   3.051   2.475  0.010300
ATOM    908 CD   LYS    61      16.662   4.349   2.064 -0.047900
ATOM    909 HD2  LYS    61      16.725   4.985   1.179  0.062100
ATOM    910 HD3  LYS    61      17.168   4.867   2.878  0.062100
ATOM    911 CE   LYS    61      17.378   3.042   1.774 -0.014300
ATOM    912 HE2  LYS    61      17.455   2.472   2.704  0.113500
ATOM    913 HE3  LYS    61      16.787   2.454   1.066  0.113500
ATOM    914 NZ   LYS    61      18.734   3.268   1.200 -0.385400
ATOM    915 HZ1  LYS    61      19.268   2.405   1.174  0.340000
ATOM    916 HZ2  LYS    61      18.653   3.582   0.236  0.340000
ATOM    917 HZ3  LYS    61      19.275   3.939   1.740  0.340000
ATOM    918 C    LYS    61      11.979   5.578   0.843  0.734100
ATOM    919 O    LYS    61      11.552   5.048  -0.181 -0.589400
ATOM    920 N    PRO    62      11.769   6.874   1.117 -0.254800
ATOM    921 CD   PRO    62      12.204   7.625   2.307  0.019200
ATOM    922 HD2  PRO    62      13.252   7.910   2.206  0.039100
ATOM    923 HD3  PRO    62      12.030   7.077   3.231  0.039100
ATOM    924 CG   PRO    62      11.323   8.846   2.275  0.018900
ATOM    925 HG2  PRO    62      11.818   9.704   2.731  0.021300
ATOM    926 HG3  PRO    62      10.393   8.636   2.800  0.021300
ATOM    927 CB   PRO    62      11.040   9.086   0.833 -0.007000
ATOM    928 HB2  PRO    62      11.887   9.606   0.384  0.025300
ATOM    929 HB3  PRO    62      10.119   9.647   0.687  0.025300
ATOM    930 CA   PRO    62      10.913   7.679   0.240 -0.026600
ATOM    931 HA   PRO    62       9.899   7.350   0.287  0.064100
ATOM    932 C    PRO    62      11.372   7.688  -1.211  0.589600
ATOM    933 O    PRO    62      12.573   7.695  -1.481 -0.574800
ATOM    934 N    GLY    63      10.415   7.685  -2.134 -0.415700
ATOM    935 H    GLY    63       9.451   7.649  -1.841  0.271900
ATOM    936 CA   GLY    63      10.722   7.950  -3.528 -0.025200
ATOM    937 HA2  GLY    63      11.421   7.201  -3.900  0.069800
ATOM    938 HA3  GLY    63       9.813   7.899  -4.128  0.069800
ATOM    939 C    GLY    63      11.331   9.336  -3.684  0.597300
ATOM    940 O    GLY    63      11.057  10.244  -2.892 -0.567900
ATOM    941 N    ALA    64      12.147   9.508  -4.717 -0.415700
ATOM    942 H    ALA    64      12.360   8.728  -5.333  0.271900
ATOM    943 CA   ALA    64      12.786  10.794  -4.974  0.033700
ATOM    944 HA   ALA    64      13.109  11.232  -4.027  0.082300
ATOM    945 CB   ALA    64      14.028  10.605  -5.847 -0.182500
ATOM    946 HB1  ALA    64      14.438  11.573  -6.135  0.060300
ATOM    947 HB2  ALA    64      14.783  10.065  -5.284  0.060300
ATOM    948 HB3  ALA    64      13.767  10.040  -6.738  0.060300
ATOM    949 C    ALA    64      11.815  11.781  -5.623  0.597300
ATOM    950 O    ALA    64      11.967  13.002  -5.482 -0.567900
ATOM    951 N    LEU    65      10.817  11.248  -6.327 -0.415700
ATOM    952 H    LEU    65      10.743  10.239  -6.402  0.271900
ATOM    953 CA   LEU    65       9.904  12.067  -7.119 -0.051800
ATOM    954 HA   LEU    65      10.272  13.093  -7.156  0.092200
ATOM    955 CB   LEU    65       9.823  11.544  -8.557 -0.110200
ATOM    956 HB2  LEU    65       9.324  10.578  -8.542  0.045700
ATOM    957 HB3  LEU    65       9.200  12.224  -9.139  0.045700
ATOM    958 CG   LEU    65      11.150  11.371  -9.293  0.353100
ATOM    959 HG   LEU    65      11.744  10.631  -8.760 -0.036100
ATOM    960 CD1  LEU    65      10.917  10.845 -10.704 -0.412100
ATOM    961 1HD1 LEU    65      10.395  11.589 -11.304  0.100000
ATOM    962 2HD1 LEU    65      11.876  10.631 -11.169  0.100000
ATOM    963 3HD1 LEU    65      10.328   9.930 -10.675  0.100000
ATOM    964 CD2  LEU    65      11.918  12.694  -9.315 -0.412100
ATOM    965 1HD2 LEU    65      12.856  12.550  -9.851  0.100000
ATOM    966 2HD2 LEU    65      11.332  13.452  -9.831  0.100000
ATOM    967 3HD2 LEU    65      12.160  13.029  -8.308  0.100000
ATOM    968 C    LEU    65       8.503  12.133  -6.527  0.597300
ATOM    969 O    LEU    65       8.109  11.276  -5.736 -0.567900
ATOM    970 N    THR    66       7.760  13.160  -6.929 -0.415700
ATOM    971 H    THR    66       8.150  13.815  -7.599  0.271900
ATOM    972 CA   THR    66       6.387  13.364  -6.492 -0.038900
ATOM    973 HA   THR    66       6.001  12.463  -6.018  0.100700
ATOM    974 CB   THR    66       6.303  14.519  -5.481  0.365400
ATOM    975 HB   THR    66       6.688  15.433  -5.936  0.004300
ATOM    976 CG2  THR    66       4.862  14.755  -5.044 -0.243800
ATOM    977 1HG2 THR    66       4.431  13.821  -4.702  0.064200
ATOM    978 2HG2 THR    66       4.849  15.470  -4.221  0.064200
ATOM    979 3HG2 THR    66       4.277  15.167  -5.866  0.064200
ATOM    980 OG1  THR    66       7.108  14.203  -4.337 -0.676100
ATOM    981 HG1  THR    66       8.021  14.128  -4.654  0.410200
ATOM    982 C    THR    66       5.509  13.677  -7.698  0.597300
ATOM    983 O    THR    66       5.854  14.530  -8.526 -0.567900
ATOM    984 N    ALA    67       4.380  12.979  -7.804 -0.415700
ATOM    985 H    ALA    67       4.119  12.312  -7.082  0.271900
ATOM    986 CA   ALA    67       3.477  13.149  -8.940  0.033700
ATOM    987 HA   ALA    67       4.033  13.545  -9.788  0.082300
ATOM    988 CB   ALA    67       2.946  11.792  -9.403 -0.182500
ATOM    989 HB1  ALA    67       2.605  11.205  -8.548  0.060300
ATOM    990 HB2  ALA    67       2.105  11.953 -10.078  0.060300
ATOM    991 HB3  ALA    67       3.707  11.249  -9.951  0.060300
ATOM    992 C    ALA    67       2.313  14.077  -8.604  0.597300
ATOM    993 O    ALA    67       1.553  13.809  -7.678 -0.567900
ATOM    994 N    PRO    68       2.156  15.166  -9.368 -0.254800
ATOM    995 CD   PRO    68       3.016  15.721 -10.426  0.019200
ATOM    996 HD2  PRO    68       2.781  15.258 -11.383  0.039100
ATOM    997 HD3  PRO    68       4.077  15.625 -10.195  0.039100
ATOM    998 CG   PRO    68       2.634  17.152 -10.440  0.018900
ATOM    999 HG2  PRO    68       2.782  17.579 -11.428  0.021300
ATOM   1000 HG3  PRO    68       3.246  17.686  -9.711  0.021300
ATOM   1001 CB   PRO    68       1.203  17.219 -10.016 -0.007000
ATOM   1002 HB2  PRO    68       0.567  17.169 -10.898  0.025300
ATOM   1003 HB3  PRO    68       0.984  18.130  -9.462  0.025300
ATOM   1004 CA   PRO    68       0.970  15.991  -9.132 -0.026600
ATOM   1005 HA   PRO    68       0.874  16.263  -8.095  0.064100
ATOM   1006 C    PRO    68      -0.317  15.293  -9.555  0.589600
ATOM   1007 O    PRO    68      -0.342  14.544 -10.540 -0.574800
ATOM   1008 N    VAL    69      -1.381  15.552  -8.805 -0.415700
ATOM   1009 H    VAL    69      -1.274  16.131  -7.974  0.271900
ATOM   1010 CA   VAL    69      -2.693  15.005  -9.106 -0.087500
ATOM   1011 HA   VAL    69      -2.682  14.437 -10.031  0.096900
ATOM   1012 CB   VAL    69      -3.163  14.046  -7.998  0.298500
ATOM   1013 HB   VAL    69      -3.315  14.602  -7.073 -0.029700
ATOM   1014 CG1  VAL    69      -4.481  13.387  -8.387 -0.319200
ATOM   1015 1HG1 VAL    69      -4.791  12.695  -7.607  0.079100
ATOM   1016 2HG1 VAL    69      -5.271  14.113  -8.514  0.079100
ATOM   1017 3HG1 VAL    69      -4.358  12.822  -9.312  0.079100
ATOM   1018 CG2  VAL    69      -2.097  12.991  -7.728 -0.319200
ATOM   1019 1HG2 VAL    69      -1.205  13.447  -7.298  0.079100
ATOM   1020 2HG2 VAL    69      -2.479  12.263  -7.014  0.079100
ATOM   1021 3HG2 VAL    69      -1.833  12.478  -8.651  0.079100
ATOM   1022 C    VAL    69      -3.696  16.142  -9.220  0.597300
ATOM   1023 O    VAL    69      -3.745  17.019  -8.354 -0.567900
ATOM   1024 N    SER    70      -4.486  16.127 -10.289 -0.415700
ATOM   1025 H    SER    70      -4.377  15.380 -10.965  0.271900
ATOM   1026 CA   SER    70      -5.537  17.119 -10.477 -0.024900
ATOM   1027 HA   SER    70      -5.072  18.100 -10.544  0.084300
ATOM   1028 CB   SER    70      -6.294  16.855 -11.782  0.211700
ATOM   1029 HB2  SER    70      -7.121  17.560 -11.878  0.035200
ATOM   1030 HB3  SER    70      -5.614  17.006 -12.621  0.035200
ATOM   1031 OG   SER    70      -6.792  15.528 -11.829 -0.654600
ATOM   1032 HG   SER    70      -6.035  14.905 -11.872  0.427500
ATOM   1033 C    SER    70      -6.491  17.095  -9.285  0.597300
ATOM   1034 O    SER    70      -6.581  16.093  -8.576 -0.567900
ATOM   1035 N    PRO    71      -7.199  18.206  -9.043 -0.254800
ATOM   1036 CD   PRO    71      -7.113  19.526  -9.688  0.019200
ATOM   1037 HD2  PRO    71      -7.679  19.516 -10.618  0.039100
ATOM   1038 HD3  PRO    71      -6.087  19.847  -9.864  0.039100
ATOM   1039 CG   PRO    71      -7.770  20.418  -8.686  0.018900
ATOM   1040 HG2  PRO    71      -8.214  21.290  -9.148  0.021300
ATOM   1041 HG3  PRO    71      -7.026  20.739  -7.956  0.021300
ATOM   1042 CB   PRO    71      -8.784  19.584  -8.003 -0.007000
ATOM   1043 HB2  PRO    71      -9.684  19.551  -8.620  0.025300
ATOM   1044 HB3  PRO    71      -9.026  19.981  -7.017  0.025300
ATOM   1045 CA   PRO    71      -8.129  18.206  -7.910 -0.026600
ATOM   1046 HA   PRO    71      -7.578  18.111  -6.973  0.064100
ATOM   1047 C    PRO    71      -9.177  17.100  -8.048  0.589600
ATOM   1048 O    PRO    71      -9.874  17.040  -9.064 -0.574800
ATOM   1049 N    GLY    72      -9.276  16.235  -7.040 -0.415700
ATOM   1050 H    GLY    72      -8.715  16.372  -6.203  0.271900
ATOM   1051 CA   GLY    72     -10.203  15.115  -7.076 -0.025200
ATOM   1052 HA2  GLY    72     -10.287  14.671  -6.113  0.069800
ATOM   1053 HA3  GLY    72     -11.191  15.501  -7.326  0.069800
ATOM   1054 C    GLY    72      -9.854  14.088  -8.139  0.597300
ATOM   1055 O    GLY    72     -10.697  13.285  -8.543 -0.567900
ATOM   1056 N    GLY    73      -8.606  14.107  -8.592 -0.415700
ATOM   1057 H    GLY    73      -7.969  14.819  -8.261  0.271900
ATOM   1058 CA   GLY    73      -8.172  13.214  -9.648 -0.025200
ATOM   1059 HA2  GLY    73      -8.899  13.230 -10.459  0.069800
ATOM   1060 HA3  GLY    73      -7.219  13.565 -10.044  0.069800
ATOM   1061 C    GLY    73      -7.988  11.781  -9.189  0.597300
ATOM   1062 O    GLY    73      -7.964  11.495  -7.987 -0.567900
ATOM   1063 N    THR    74      -7.860  10.878 -10.157 -0.415700
ATOM   1064 H    THR    74      -7.884  11.176 -11.124  0.271900
ATOM   1065 CA   THR    74      -7.651   9.467  -9.869 -0.038900
ATOM   1066 HA   THR    74      -8.016   9.254  -8.868  0.100700
ATOM   1067 CB   THR    74      -8.434   8.553 -10.834  0.365400
ATOM   1068 HB   THR    74      -8.197   7.516 -10.610  0.004300
ATOM   1069 CG2  THR    74      -9.935   8.758 -10.677 -0.243800
ATOM   1070 1HG2 THR    74     -10.219   8.583  -9.640  0.064200
ATOM   1071 2HG2 THR    74     -10.209   9.772 -10.968  0.064200
ATOM   1072 3HG2 THR    74     -10.464   8.048 -11.314  0.064200
ATOM   1073 OG1  THR    74      -8.047   8.834 -12.183 -0.676100
ATOM   1074 HG1  THR    74      -7.170   8.407 -12.310  0.410200
ATOM   1075 C    THR    74      -6.182   9.068  -9.930  0.597300
ATOM   1076 O    THR    74      -5.395   9.612 -10.710 -0.567900
ATOM   1077 N    VAL    75      -5.834   8.096  -9.098 -0.415700
ATOM   1078 H    VAL    75      -6.520   7.746  -8.436  0.271900
ATOM   1079 CA   VAL    75      -4.525   7.477  -9.112 -0.087500
ATOM   1080 HA   VAL    75      -3.932   7.831  -9.955  0.096900
ATOM   1081 CB   VAL    75      -3.756   7.759  -7.799  0.298500
ATOM   1082 HB   VAL    75      -4.334   7.390  -6.952 -0.029700
ATOM   1083 CG1  VAL    75      -2.409   7.047  -7.800 -0.319200
ATOM   1084 1HG1 VAL    75      -1.817   7.376  -8.652  0.079100
ATOM   1085 2HG1 VAL    75      -1.882   7.288  -6.881  0.079100
ATOM   1086 3HG1 VAL    75      -2.543   5.966  -7.845  0.079100
ATOM   1087 CG2  VAL    75      -3.559   9.261  -7.613 -0.319200
ATOM   1088 1HG2 VAL    75      -3.046   9.689  -8.474  0.079100
ATOM   1089 2HG2 VAL    75      -4.523   9.756  -7.491  0.079100
ATOM   1090 3HG2 VAL    75      -2.967   9.445  -6.718  0.079100
ATOM   1091 C    VAL    75      -4.773   5.977  -9.280  0.597300
ATOM   1092 O    VAL    75      -5.408   5.349  -8.425 -0.567900
ATOM   1093 N    GLU    76      -4.318   5.423 -10.403 -0.516300
ATOM   1094 H    GLU    76      -3.798   5.993 -11.064  0.293600
ATOM   1095 CA   GLU    76      -4.518   4.009 -10.701  0.039700
ATOM   1096 HA   GLU    76      -5.297   3.612 -10.056  0.110500
ATOM   1097 CB   GLU    76      -4.986   3.808 -12.143  0.056000
ATOM   1098 HB2  GLU    76      -5.855   4.439 -12.323 -0.017300
ATOM   1099 HB3  GLU    76      -4.173   4.097 -12.784 -0.017300
ATOM   1100 CG   GLU    76      -5.342   2.354 -12.441  0.013600
ATOM   1101 HG2  GLU    76      -4.557   1.695 -12.067 -0.042500
ATOM   1102 HG3  GLU    76      -6.266   2.110 -11.913 -0.042500
ATOM   1103 CD   GLU    76      -5.515   2.068 -13.917  0.805400
ATOM   1104 OE1  GLU    76      -5.646   3.026 -14.703 -0.818800
ATOM   1105 OE2  GLU    76      -5.517   0.876 -14.291 -0.818800
ATOM   1106 C    GLU    76      -3.239   3.231 -10.460  0.536600
ATOM   1107 O    GLU    76      -2.230   3.449 -11.125 -0.581900
ATOM   1108 N    LEU    77      -3.284   2.317  -9.501 -0.415700
ATOM   1109 H    LEU    77      -4.163   2.129  -9.031  0.271900
ATOM   1110 CA   LEU    77      -2.116   1.515  -9.176 -0.051800
ATOM   1111 HA   LEU    77      -1.212   1.991  -9.563  0.092200
ATOM   1112 CB   LEU    77      -1.947   1.392  -7.660 -0.110200
ATOM   1113 HB2  LEU    77      -2.782   0.825  -7.242  0.045700
ATOM   1114 HB3  LEU    77      -1.041   0.812  -7.477  0.045700
ATOM   1115 CG   LEU    77      -1.832   2.752  -6.967  0.353100
ATOM   1116 HG   LEU    77      -1.631   3.523  -7.712 -0.036100
ATOM   1117 CD1  LEU    77      -3.144   3.105  -6.272 -0.412100
ATOM   1118 1HD1 LEU    77      -3.337   2.400  -5.467  0.100000
ATOM   1119 2HD1 LEU    77      -3.082   4.111  -5.862  0.100000
ATOM   1120 3HD1 LEU    77      -3.970   3.074  -6.982  0.100000
ATOM   1121 CD2  LEU    77      -0.671   2.794  -5.994 -0.412100
ATOM   1122 1HD2 LEU    77       0.268   2.651  -6.528  0.100000
ATOM   1123 2HD2 LEU    77      -0.645   3.760  -5.491  0.100000
ATOM   1124 3HD2 LEU    77      -0.783   2.010  -5.247  0.100000
ATOM   1125 C    LEU    77      -2.240   0.148  -9.826  0.597300
ATOM   1126 O    LEU    77      -3.261  -0.532  -9.686 -0.567900
ATOM   1127 N    GLN    78      -1.200  -0.244 -10.551 -0.415700
ATOM   1128 H    GLN    78      -0.399   0.372 -10.663  0.271900
ATOM   1129 CA   GLN    78      -1.215  -1.499 -11.286 -0.003100
ATOM   1130 HA   GLN    78      -2.206  -1.951 -11.236  0.085000
ATOM   1131 CB   GLN    78      -0.918  -1.253 -12.762 -0.003600
ATOM   1132 HB2  GLN    78       0.041  -0.746 -12.838  0.017100
ATOM   1133 HB3  GLN    78      -0.845  -2.194 -13.298  0.017100
ATOM   1134 CG   GLN    78      -2.001  -0.386 -13.399 -0.064500
ATOM   1135 HG2  GLN    78      -2.959  -0.900 -13.309  0.035200
ATOM   1136 HG3  GLN    78      -2.080   0.567 -12.876  0.035200
ATOM   1137 CD   GLN    78      -1.757  -0.078 -14.865  0.695100
ATOM   1138 OE1  GLN    78      -0.651  -0.254 -15.375 -0.608600
ATOM   1139 NE2  GLN    78      -2.799   0.386 -15.551 -0.940700
ATOM   1140 1HE2 GLN    78      -3.690   0.579 -15.099  0.425100
ATOM   1141 2HE2 GLN    78      -2.638   0.664 -16.512  0.425100
ATOM   1142 C    GLN    78      -0.230  -2.480 -10.681  0.597300
ATOM   1143 O    GLN    78       0.967  -2.209 -10.587 -0.567900
ATOM   1144 N    TRP    79      -0.762  -3.615 -10.244 -0.415700
ATOM   1145 H    TRP    79      -1.753  -3.788 -10.375  0.271900
ATOM   1146 CA   TRP    79       0.026  -4.644  -9.593 -0.027500
ATOM   1147 HA   TRP    79       0.900  -4.208  -9.113  0.112300
ATOM   1148 CB   TRP    79      -0.815  -5.336  -8.522 -0.005000
ATOM   1149 HB2  TRP    79      -1.756  -5.675  -8.957  0.033900
ATOM   1150 HB3  TRP    79      -0.286  -6.220  -8.170  0.033900
ATOM   1151 CG   TRP    79      -1.112  -4.499  -7.314 -0.141500
ATOM   1152 CD1  TRP    79      -2.012  -3.467  -7.218 -0.163800
ATOM   1153 HD1  TRP    79      -2.625  -3.098  -8.033  0.206200
ATOM   1154 NE1  TRP    79      -2.013  -2.960  -5.935 -0.341800
ATOM   1155 HE1  TRP    79      -2.604  -2.200  -5.600  0.341200
ATOM   1156 CE2  TRP    79      -1.109  -3.666  -5.182  0.138000
ATOM   1157 CZ2  TRP    79      -0.764  -3.532  -3.842 -0.260100
ATOM   1158 HZ2  TRP    79      -1.239  -2.794  -3.214  0.157200
ATOM   1159 CH2  TRP    79       0.185  -4.381  -3.343 -0.113400
ATOM   1160 HH2  TRP    79       0.469  -4.300  -2.305  0.141700
ATOM   1161 CZ3  TRP    79       0.778  -5.368  -4.141 -0.197200
ATOM   1162 HZ3  TRP    79       1.510  -6.035  -3.707  0.144700
ATOM   1163 CE3  TRP    79       0.435  -5.507  -5.481 -0.238700
ATOM   1164 HE3  TRP    79       0.887  -6.271  -6.094  0.170000
ATOM   1165 CD2  TRP    79      -0.532  -4.648  -6.016  0.124300
ATOM   1166 C    TRP    79       0.496  -5.702 -10.574  0.597300
ATOM   1167 O    TRP    79      -0.075  -5.872 -11.660 -0.567900
ATOM   1168 N    THR    80       1.542  -6.419 -10.175 -0.415700
ATOM   1169 H    THR    80       1.988  -6.196  -9.288  0.271900
ATOM   1170 CA   THR    80       1.855  -7.704 -10.783 -0.038900
ATOM   1171 HA   THR    80       1.986  -7.578 -11.856  0.100700
ATOM   1172 CB   THR    80       3.143  -8.283 -10.177  0.365400
ATOM   1173 HB   THR    80       3.335  -9.274 -10.587  0.004300
ATOM   1174 CG2  THR    80       4.331  -7.376 -10.494 -0.243800
ATOM   1175 1HG2 THR    80       4.440  -7.288 -11.572  0.064200
ATOM   1176 2HG2 THR    80       4.201  -6.386 -10.056  0.064200
ATOM   1177 3HG2 THR    80       5.237  -7.821 -10.094  0.064200
ATOM   1178 OG1  THR    80       3.004  -8.378  -8.753 -0.676100
ATOM   1179 HG1  THR    80       2.569  -9.244  -8.556  0.410200
ATOM   1180 C    THR    80       0.643  -8.610 -10.497  0.597300
ATOM   1181 O    THR    80      -0.146  -8.313  -9.606 -0.567900
ATOM   1182 N    PRO    81       0.477  -9.702 -11.252 -0.254800
ATOM   1183 CD   PRO    81       1.331 -10.189 -12.352  0.019200
ATOM   1184 HD2  PRO    81       2.137 -10.802 -11.949  0.039100
ATOM   1185 HD3  PRO    81       1.725  -9.382 -12.965  0.039100
ATOM   1186 CG   PRO    81       0.386 -11.044 -13.141  0.018900
ATOM   1187 HG2  PRO    81       0.929 -11.822 -13.673  0.021300
ATOM   1188 HG3  PRO    81      -0.166 -10.420 -13.847  0.021300
ATOM   1189 CB   PRO    81      -0.563 -11.616 -12.128 -0.007000
ATOM   1190 HB2  PRO    81      -0.089 -12.472 -11.644  0.025300
ATOM   1191 HB3  PRO    81      -1.507 -11.919 -12.581  0.025300
ATOM   1192 CA   PRO    81      -0.769 -10.476 -11.133 -0.026600
ATOM   1193 HA   PRO    81      -1.592  -9.854 -11.447  0.064100
ATOM   1194 C    PRO    81      -1.014 -11.006  -9.714  0.589600
ATOM   1195 O    PRO    81      -0.159 -11.678  -9.148 -0.574800
ATOM   1196 N    TRP    82      -2.171 -10.678  -9.149 -0.415700
ATOM   1197 H    TRP    82      -2.803 -10.062  -9.646  0.271900
ATOM   1198 CA   TRP    82      -2.465 -11.007  -7.762 -0.027500
ATOM   1199 HA   TRP    82      -1.532 -10.940  -7.212  0.112300
ATOM   1200 CB   TRP    82      -3.428  -9.986  -7.143 -0.005000
ATOM   1201 HB2  TRP    82      -3.084  -8.980  -7.387  0.033900
ATOM   1202 HB3  TRP    82      -4.424 -10.107  -7.548  0.033900
ATOM   1203 CG   TRP    82      -3.461 -10.115  -5.649 -0.141500
ATOM   1204 CD1  TRP    82      -4.475 -10.617  -4.879 -0.163800
ATOM   1205 HD1  TRP    82      -5.419 -10.984  -5.261  0.206200
ATOM   1206 NE1  TRP    82      -4.110 -10.601  -3.553 -0.341800
ATOM   1207 HE1  TRP    82      -4.711 -10.912  -2.793  0.341200
ATOM   1208 CE2  TRP    82      -2.840 -10.094  -3.447  0.138000
ATOM   1209 CZ2  TRP    82      -2.043  -9.890  -2.322 -0.260100
ATOM   1210 HZ2  TRP    82      -2.403 -10.119  -1.333  0.157200
ATOM   1211 CH2  TRP    82      -0.796  -9.357  -2.522 -0.113400
ATOM   1212 HH2  TRP    82      -0.147  -9.171  -1.687  0.141700
ATOM   1213 CZ3  TRP    82      -0.328  -9.050  -3.814 -0.197200
ATOM   1214 HZ3  TRP    82       0.661  -8.629  -3.932  0.144700
ATOM   1215 CE3  TRP    82      -1.116  -9.252  -4.923 -0.238700
ATOM   1216 HE3  TRP    82      -0.758  -8.998  -5.910  0.170000
ATOM   1217 CD2  TRP    82      -2.399  -9.783  -4.750  0.124300
ATOM   1218 C    TRP    82      -3.065 -12.407  -7.679  0.597300
ATOM   1219 O    TRP    82      -3.949 -12.749  -8.464 -0.567900
ATOM   1220 N    PRO    83      -2.584 -13.228  -6.727 -0.254800
ATOM   1221 CD   PRO    83      -1.490 -12.980  -5.775  0.019200
ATOM   1222 HD2  PRO    83      -1.876 -12.477  -4.889  0.039100
ATOM   1223 HD3  PRO    83      -0.654 -12.433  -6.211  0.039100
ATOM   1224 CG   PRO    83      -1.035 -14.363  -5.423  0.018900
ATOM   1225 HG2  PRO    83      -0.622 -14.402  -4.416  0.021300
ATOM   1226 HG3  PRO    83      -0.272 -14.669  -6.140  0.021300
ATOM   1227 CB   PRO    83      -2.220 -15.267  -5.582 -0.007000
ATOM   1228 HB2  PRO    83      -2.737 -15.362  -4.628  0.025300
ATOM   1229 HB3  PRO    83      -1.901 -16.246  -5.930  0.025300
ATOM   1230 CA   PRO    83      -3.122 -14.592  -6.627 -0.026600
ATOM   1231 HA   PRO    83      -3.026 -15.095  -7.589  0.064100
ATOM   1232 C    PRO    83      -4.568 -14.619  -6.147  0.589600
ATOM   1233 O    PRO    83      -4.895 -13.977  -5.146 -0.574800
ATOM   1234 N    ASP    84      -5.420 -15.369  -6.839 -0.516300
ATOM   1235 H    ASP    84      -5.087 -15.835  -7.674  0.293600
ATOM   1236 CA   ASP    84      -6.813 -15.500  -6.419  0.038100
ATOM   1237 HA   ASP    84      -7.301 -14.528  -6.493  0.088000
ATOM   1238 CB   ASP    84      -7.554 -16.483  -7.325 -0.030300
ATOM   1239 HB2  ASP    84      -7.079 -17.460  -7.266 -0.012200
ATOM   1240 HB3  ASP    84      -8.580 -16.585  -6.970 -0.012200
ATOM   1241 CG   ASP    84      -7.578 -16.033  -8.771  0.799400
ATOM   1242 OD1  ASP    84      -8.296 -15.068  -9.077 -0.801400
ATOM   1243 OD2  ASP    84      -6.894 -16.655  -9.610 -0.801400
ATOM   1244 C    ASP    84      -6.935 -15.951  -4.967  0.536600
ATOM   1245 O    ASP    84      -7.830 -15.513  -4.237 -0.581900
ATOM   1246 N    SER    85      -6.039 -16.834  -4.545 -0.415700
ATOM   1247 H    SER    85      -5.345 -17.190  -5.192  0.271900
ATOM   1248 CA   SER    85      -6.115 -17.381  -3.193 -0.024900
ATOM   1249 HA   SER    85      -7.107 -17.799  -3.055  0.084300
ATOM   1250 CB   SER    85      -5.094 -18.509  -3.021  0.211700
ATOM   1251 HB2  SER    85      -5.284 -19.001  -2.072  0.035200
ATOM   1252 HB3  SER    85      -5.202 -19.244  -3.815  0.035200
ATOM   1253 OG   SER    85      -3.771 -18.000  -3.022 -0.654600
ATOM   1254 HG   SER    85      -3.142 -18.746  -2.928  0.427500
ATOM   1255 C    SER    85      -5.896 -16.332  -2.103  0.597300
ATOM   1256 O    SER    85      -6.318 -16.527  -0.964 -0.567900
ATOM   1257 N    HID    86      -5.224 -15.236  -2.452 -0.320320
ATOM   1258 H    HID    86      -5.019 -15.087  -3.438  0.271900
ATOM   1259 CA   HID    86      -4.813 -14.215  -1.495 -0.118334
ATOM   1260 HA   HID    86      -4.598 -14.710  -0.539  0.056922
ATOM   1261 CB   HID    86      -3.562 -13.496  -2.033 -0.039049
ATOM   1262 HB2  HID    86      -3.733 -13.305  -3.109  0.075218
ATOM   1263 HB3  HID    86      -3.475 -12.508  -1.548  0.075218
ATOM   1264 CG   HID    86      -2.237 -14.127  -1.782  0.012200
ATOM   1265 ND1  HID    86      -1.857 -15.441  -1.515 -0.092886
ATOM   1266 HD1  HID    86      -2.486 -16.242  -1.433  0.308191
ATOM   1267 CE1  HID    86      -0.494 -15.496  -1.351 -0.027282
ATOM   1268 HE1  HID    86       1.837 -16.333  -0.830  0.169289
ATOM   1269 NE2  HID    86      -0.031 -14.258  -1.527 -0.233073
ATOM   1270 CD2  HID    86      -1.068 -13.403  -1.788 -0.105789
ATOM   1271 HD2  HID    86      -0.933 -12.335  -1.966  0.097885
ATOM   1272 C    HID    86      -5.936 -13.207  -1.228  0.692680
ATOM   1273 O    HID    86      -5.772 -11.999  -1.457 -0.567900
ATOM   1274 N    HIP    87      -7.065 -13.709  -0.736 -0.347900
ATOM   1275 H    HIP    87      -7.141 -14.716  -0.653  0.274700
ATOM   1276 CA   HIP    87      -8.248 -12.888  -0.517 -0.135400
ATOM   1277 HA   HIP    87      -8.495 -12.355  -1.427  0.121200
ATOM   1278 CB   HIP    87      -9.441 -13.768  -0.143 -0.041400
ATOM   1279 HB2  HIP    87      -9.206 -14.314   0.772  0.081000
ATOM   1280 HB3  HIP    87     -10.280 -13.129   0.079  0.081000
ATOM   1281 CG   HIP    87      -9.816 -14.760  -1.190 -0.001200
ATOM   1282 ND1  HIP    87     -10.433 -14.406  -2.370 -0.151300
ATOM   1283 HD1  HIP    87     -10.680 -13.458  -2.688  0.386600
ATOM   1284 CE1  HIP    87     -10.642 -15.493  -3.095 -0.017000
ATOM   1285 HE1  HIP    87     -11.017 -15.495  -4.112  0.268100
ATOM   1286 NE2  HIP    87     -10.202 -16.538  -2.417 -0.171800
ATOM   1287 HE2  HIP    87     -10.196 -17.510  -2.741  0.391100
ATOM   1288 CD2  HIP    87      -9.678 -16.106  -1.223 -0.114100
ATOM   1289 HD2  HIP    87      -9.230 -16.735  -0.463  0.231700
ATOM   1290 C    HIP    87      -8.066 -11.901   0.623  0.734100
ATOM   1291 O    HIP    87      -7.565 -12.257   1.696 -0.589400
ATOM   1292 N    GLY    88      -8.529 -10.675   0.418 -0.415700
ATOM   1293 H    GLY    88      -8.815 -10.373  -0.509  0.271900
ATOM   1294 CA   GLY    88      -8.564  -9.739   1.520 -0.025200
ATOM   1295 HA2  GLY    88      -9.342 -10.060   2.211  0.069800
ATOM   1296 HA3  GLY    88      -7.646  -9.787   2.057  0.069800
ATOM   1297 C    GLY    88      -8.894  -8.328   1.097  0.597300
ATOM   1298 O    GLY    88      -9.126  -8.055  -0.084 -0.567900
ATOM   1299 N    PRO    89      -8.899  -7.409   2.068 -0.254800
ATOM   1300 CD   PRO    89      -8.602  -7.645   3.494  0.019200
ATOM   1301 HD2  PRO    89      -7.698  -8.218   3.663  0.039100
ATOM   1302 HD3  PRO    89      -9.456  -8.134   3.965  0.039100
ATOM   1303 CG   PRO    89      -8.447  -6.243   4.043  0.018900
ATOM   1304 HG2  PRO    89      -7.435  -5.882   3.863  0.021300
ATOM   1305 HG3  PRO    89      -8.680  -6.188   5.105  0.021300
ATOM   1306 CB   PRO    89      -9.404  -5.430   3.220 -0.007000
ATOM   1307 HB2  PRO    89      -9.167  -4.366   3.256  0.025300
ATOM   1308 HB3  PRO    89     -10.417  -5.595   3.586  0.025300
ATOM   1309 CA   PRO    89      -9.263  -6.015   1.806 -0.026600
ATOM   1310 HA   PRO    89     -10.209  -5.971   1.269  0.064100
ATOM   1311 C    PRO    89      -8.185  -5.247   1.036  0.589600
ATOM   1312 O    PRO    89      -7.004  -5.635   1.034 -0.574800
ATOM   1313 N    VAL    90      -8.602  -4.168   0.386 -0.415700
ATOM   1314 H    VAL    90      -9.580  -3.907   0.469  0.271900
ATOM   1315 CA   VAL    90      -7.678  -3.215  -0.221 -0.087500
ATOM   1316 HA   VAL    90      -6.650  -3.511  -0.035  0.096900
ATOM   1317 CB   VAL    90      -7.883  -3.084  -1.747  0.298500
ATOM   1318 HB   VAL    90      -8.917  -2.796  -1.938 -0.029700
ATOM   1319 CG1  VAL    90      -6.980  -1.990  -2.312 -0.319200
ATOM   1320 1HG1 VAL    90      -5.944  -2.175  -2.026  0.079100
ATOM   1321 2HG1 VAL    90      -7.047  -1.995  -3.397  0.079100
ATOM   1322 3HG1 VAL    90      -7.286  -1.008  -1.955  0.079100
ATOM   1323 CG2  VAL    90      -7.633  -4.417  -2.447 -0.319200
ATOM   1324 1HG2 VAL    90      -6.599  -4.714  -2.296  0.079100
ATOM   1325 2HG2 VAL    90      -8.277  -5.193  -2.044  0.079100
ATOM   1326 3HG2 VAL    90      -7.832  -4.318  -3.515  0.079100
ATOM   1327 C    VAL    90      -7.957  -1.873   0.454  0.597300
ATOM   1328 O    VAL    90      -9.105  -1.419   0.501 -0.567900
ATOM   1329 N    ILE    91      -6.914  -1.248   0.990 -0.415700
ATOM   1330 H    ILE    91      -5.980  -1.642   0.879  0.271900
ATOM   1331 CA   ILE    91      -7.093  -0.089   1.855 -0.059700
ATOM   1332 HA   ILE    91      -8.105   0.303   1.755  0.086900
ATOM   1333 CB   ILE    91      -6.875  -0.460   3.344  0.130300
ATOM   1334 HB   ILE    91      -5.808  -0.634   3.500  0.018700
ATOM   1335 CG2  ILE    91      -7.323   0.679   4.268 -0.320400
ATOM   1336 1HG2 ILE    91      -8.386   0.874   4.127  0.088200
ATOM   1337 2HG2 ILE    91      -7.136   0.416   5.307  0.088200
ATOM   1338 3HG2 ILE    91      -6.762   1.589   4.061  0.088200
ATOM   1339 CG1  ILE    91      -7.620  -1.759   3.682 -0.043000
ATOM   1340 2HG1 ILE    91      -8.695  -1.615   3.564  0.023600
ATOM   1341 3HG1 ILE    91      -7.304  -2.564   3.021  0.023600
ATOM   1342 CD1  ILE    91      -7.328  -2.281   5.089 -0.066000
ATOM   1343 1HD1 ILE    91      -6.251  -2.344   5.248  0.018600
ATOM   1344 2HD1 ILE    91      -7.775  -1.636   5.844  0.018600
ATOM   1345 3HD1 ILE    91      -7.754  -3.278   5.199  0.018600
ATOM   1346 C    ILE    91      -6.140   1.023   1.422  0.597300
ATOM   1347 O    ILE    91      -5.015   0.756   0.999 -0.567900
ATOM   1348 N    ASN    92      -6.595   2.268   1.523 -0.415700
ATOM   1349 H    ASN    92      -7.531   2.437   1.880  0.271900
ATOM   1350 CA   ASN    92      -5.802   3.402   1.069  0.014300
ATOM   1351 HA   ASN    92      -4.774   3.089   0.876  0.104800
ATOM   1352 CB   ASN    92      -6.372   3.941  -0.238 -0.204100
ATOM   1353 HB2  ASN    92      -7.425   4.164  -0.111  0.079700
ATOM   1354 HB3  ASN    92      -5.863   4.869  -0.497  0.079700
ATOM   1355 CG   ASN    92      -6.164   2.986  -1.382  0.713000
ATOM   1356 OD1  ASN    92      -5.086   2.946  -1.968 -0.593100
ATOM   1357 ND2  ASN    92      -7.184   2.197  -1.697 -0.919100
ATOM   1358 1HD2 ASN    92      -8.040   2.169  -1.151  0.419600
ATOM   1359 2HD2 ASN    92      -7.076   1.563  -2.469  0.419600
ATOM   1360 C    ASN    92      -5.740   4.515   2.100  0.597300
ATOM   1361 O    ASN    92      -6.768   4.897   2.656 -0.567900
ATOM   1362 N    TYR    93      -4.534   5.031   2.334 -0.415700
ATOM   1363 H    TYR    93      -3.737   4.652   1.832  0.271900
ATOM   1364 CA   TYR    93      -4.292   6.085   3.322 -0.001400
ATOM   1365 HA   TYR    93      -5.235   6.480   3.685  0.087600
ATOM   1366 CB   TYR    93      -3.464   5.542   4.486 -0.015200
ATOM   1367 HB2  TYR    93      -2.477   5.280   4.142  0.029500
ATOM   1368 HB3  TYR    93      -3.346   6.372   5.175  0.029500
ATOM   1369 CG   TYR    93      -4.044   4.370   5.252 -0.001100
ATOM   1370 CD1  TYR    93      -3.807   3.058   4.849 -0.190600
ATOM   1371 HD1  TYR    93      -3.259   2.876   3.934  0.169900
ATOM   1372 CE1  TYR    93      -4.321   1.988   5.563 -0.234100
ATOM   1373 HE1  TYR    93      -4.175   0.976   5.212  0.165600
ATOM   1374 CZ   TYR    93      -5.062   2.224   6.706  0.322600
ATOM   1375 OH   TYR    93      -5.569   1.166   7.427 -0.557900
ATOM   1376 HH   TYR    93      -5.137   0.325   7.187  0.399200
ATOM   1377 CE2  TYR    93      -5.297   3.519   7.130 -0.234100
ATOM   1378 HE2  TYR    93      -5.872   3.696   8.019  0.165600
ATOM   1379 CD2  TYR    93      -4.781   4.577   6.413 -0.190600
ATOM   1380 HD2  TYR    93      -4.945   5.583   6.768  0.169900
ATOM   1381 C    TYR    93      -3.462   7.202   2.712  0.597300
ATOM   1382 O    TYR    93      -2.662   6.958   1.807 -0.567900
ATOM   1383 N    LEU    94      -3.632   8.416   3.230 -0.415700
ATOM   1384 H    LEU    94      -4.328   8.553   3.959  0.271900
ATOM   1385 CA   LEU    94      -2.735   9.524   2.916 -0.051800
ATOM   1386 HA   LEU    94      -1.959   9.198   2.235  0.092200
ATOM   1387 CB   LEU    94      -3.500  10.692   2.274 -0.110200
ATOM   1388 HB2  LEU    94      -4.314  10.959   2.949  0.045700
ATOM   1389 HB3  LEU    94      -2.830  11.548   2.226  0.045700
ATOM   1390 CG   LEU    94      -4.091  10.497   0.870  0.353100
ATOM   1391 HG   LEU    94      -4.745   9.628   0.896 -0.036100
ATOM   1392 CD1  LEU    94      -4.918  11.713   0.467 -0.412100
ATOM   1393 1HD1 LEU    94      -4.275  12.591   0.394  0.100000
ATOM   1394 2HD1 LEU    94      -5.390  11.535  -0.497  0.100000
ATOM   1395 3HD1 LEU    94      -5.686  11.897   1.216  0.100000
ATOM   1396 CD2  LEU    94      -2.996  10.246  -0.172 -0.412100
ATOM   1397 1HD2 LEU    94      -2.515   9.298   0.037  0.100000
ATOM   1398 2HD2 LEU    94      -3.436  10.197  -1.167  0.100000
ATOM   1399 3HD2 LEU    94      -2.258  11.047  -0.144  0.100000
ATOM   1400 C    LEU    94      -2.094  10.005   4.208  0.597300
ATOM   1401 O    LEU    94      -2.728   9.973   5.265 -0.567900
ATOM   1402 N    ALA    95      -0.838  10.432   4.130 -0.415700
ATOM   1403 H    ALA    95      -0.327  10.319   3.260  0.271900
ATOM   1404 CA   ALA    95      -0.193  11.132   5.242  0.033700
ATOM   1405 HA   ALA    95      -0.949  11.413   5.973  0.082300
ATOM   1406 CB   ALA    95       0.816  10.228   5.939 -0.182500
ATOM   1407 HB1  ALA    95       1.532   9.836   5.215  0.060300
ATOM   1408 HB2  ALA    95       1.348  10.799   6.702  0.060300
ATOM   1409 HB3  ALA    95       0.304   9.405   6.426  0.060300
ATOM   1410 C    ALA    95       0.495  12.382   4.708  0.597300
ATOM   1411 O    ALA    95       1.197  12.318   3.700 -0.567900
ATOM   1412 N    PRO    96       0.289  13.531   5.367 -0.254800
ATOM   1413 CD   PRO    96      -0.502  13.768   6.586  0.019200
ATOM   1414 HD2  PRO    96      -0.252  13.055   7.370  0.039100
ATOM   1415 HD3  PRO    96      -1.566  13.743   6.352  0.039100
ATOM   1416 CG   PRO    96      -0.090  15.151   6.998  0.018900
ATOM   1417 HG2  PRO    96       0.775  15.081   7.655  0.021300
ATOM   1418 HG3  PRO    96      -0.897  15.676   7.509  0.021300
ATOM   1419 CB   PRO    96       0.325  15.851   5.746 -0.007000
ATOM   1420 HB2  PRO    96       1.030  16.658   5.952  0.025300
ATOM   1421 HB3  PRO    96      -0.554  16.253   5.243  0.025300
ATOM   1422 CA   PRO    96       0.933  14.753   4.869 -0.026600
ATOM   1423 HA   PRO    96       0.694  14.932   3.820  0.064100
ATOM   1424 C    PRO    96       2.443  14.702   5.064  0.589600
ATOM   1425 O    PRO    96       2.903  14.209   6.097 -0.574800
ATOM   1426 N    CYX    97       3.196  15.196   4.085 -0.415700
ATOM   1427 H    CYX    97       2.759  15.536   3.237  0.271900
ATOM   1428 CA   CYX    97       4.650  15.257   4.197  0.042900
ATOM   1429 HA   CYX    97       5.002  14.432   4.820  0.076600
ATOM   1430 CB   CYX    97       5.297  15.102   2.825 -0.079000
ATOM   1431 HB2  CYX    97       4.920  15.887   2.169  0.091000
ATOM   1432 HB3  CYX    97       6.379  15.218   2.907  0.091000
ATOM   1433 SG   CYX    97       4.916  13.503   2.101 -0.108100
ATOM   1434 C    CYX    97       5.137  16.544   4.843  0.597300
ATOM   1435 O    CYX    97       6.276  16.610   5.317 -0.567900
ATOM   1436 N    ASN    98       4.280  17.564   4.846 -0.415700
ATOM   1437 H    ASN    98       3.352  17.441   4.456  0.271900
ATOM   1438 CA   ASN    98       4.625  18.852   5.435  0.014300
ATOM   1439 HA   ASN    98       3.897  19.591   5.102  0.104800
ATOM   1440 CB   ASN    98       4.579  18.750   6.959 -0.204100
ATOM   1441 HB2  ASN    98       5.311  18.025   7.313  0.079700
ATOM   1442 HB3  ASN    98       4.826  19.713   7.395  0.079700
ATOM   1443 CG   ASN    98       3.201  18.383   7.463  0.713000
ATOM   1444 OD1  ASN    98       2.214  19.026   7.102 -0.593100
ATOM   1445 ND2  ASN    98       3.117  17.331   8.277 -0.919100
ATOM   1446 1HD2 ASN    98       3.977  16.933   8.639  0.419600
ATOM   1447 2HD2 ASN    98       2.222  17.095   8.666  0.419600
ATOM   1448 C    ASN    98       5.989  19.319   4.939  0.597300
ATOM   1449 O    ASN    98       6.836  19.752   5.716 -0.567900
ATOM   1450 N    GLY    99       6.178  19.224   3.626 -0.415700
ATOM   1451 H    GLY    99       5.409  18.936   3.024  0.271900
ATOM   1452 CA   GLY    99       7.456  19.484   2.989 -0.025200
ATOM   1453 HA2  GLY    99       7.498  20.508   2.621  0.069800
ATOM   1454 HA3  GLY    99       8.269  19.327   3.697  0.069800
ATOM   1455 C    GLY    99       7.641  18.522   1.830  0.597300
ATOM   1456 O    GLY    99       6.667  17.979   1.311 -0.567900
ATOM   1457 N    ASP   100       8.890  18.316   1.422 -0.516300
ATOM   1458 H    ASP   100       9.636  18.877   1.812  0.293600
ATOM   1459 CA   ASP   100       9.220  17.366   0.360  0.038100
ATOM   1460 HA   ASP   100       8.560  17.548  -0.488  0.088000
ATOM   1461 CB   ASP   100      10.674  17.582  -0.078 -0.030300
ATOM   1462 HB2  ASP   100      10.829  18.652  -0.227 -0.012200
ATOM   1463 HB3  ASP   100      11.358  17.251   0.705 -0.012200
ATOM   1464 CG   ASP   100      11.017  16.877  -1.382  0.799400
ATOM   1465 OD1  ASP   100      10.300  15.940  -1.790 -0.801400
ATOM   1466 OD2  ASP   100      12.026  17.271  -2.004 -0.801400
ATOM   1467 C    ASP   100       9.039  15.939   0.864  0.536600
ATOM   1468 O    ASP   100       9.638  15.556   1.863 -0.581900
ATOM   1469 N    CYX   101       8.216  15.151   0.179 -0.415700
ATOM   1470 H    CYX   101       7.715  15.521  -0.618  0.271900
ATOM   1471 CA   CYX   101       7.999  13.770   0.602  0.042900
ATOM   1472 HA   CYX   101       7.655  13.770   1.629  0.076600
ATOM   1473 CB   CYX   101       6.915  13.084  -0.239 -0.079000
ATOM   1474 HB2  CYX   101       7.137  13.200  -1.301  0.091000
ATOM   1475 HB3  CYX   101       6.932  12.020  -0.002  0.091000
ATOM   1476 SG   CYX   101       5.237  13.670   0.095 -0.108100
ATOM   1477 C    CYX   101       9.294  12.966   0.546  0.597300
ATOM   1478 O    CYX   101       9.449  11.976   1.264 -0.567900
ATOM   1479 N    SER   102      10.220  13.388  -0.311 -0.415700
ATOM   1480 H    SER   102      10.053  14.226  -0.860  0.271900
ATOM   1481 CA   SER   102      11.445  12.623  -0.514 -0.024900
ATOM   1482 HA   SER   102      11.170  11.584  -0.692  0.084300
ATOM   1483 CB   SER   102      12.196  13.108  -1.762  0.211700
ATOM   1484 HB2  SER   102      12.976  12.382  -1.997  0.035200
ATOM   1485 HB3  SER   102      11.512  13.164  -2.609  0.035200
ATOM   1486 OG   SER   102      12.813  14.365  -1.539 -0.654600
ATOM   1487 HG   SER   102      12.135  15.049  -1.670  0.427500
ATOM   1488 C    SER   102      12.361  12.636   0.714  0.597300
ATOM   1489 O    SER   102      13.259  11.803   0.827 -0.567900
ATOM   1490 N    THR   103      12.127  13.566   1.639 -0.415700
ATOM   1491 H    THR   103      11.409  14.267   1.492  0.271900
ATOM   1492 CA   THR   103      12.984  13.681   2.818 -0.038900
ATOM   1493 HA   THR   103      13.779  12.937   2.790  0.100700
ATOM   1494 CB   THR   103      13.670  15.059   2.876  0.365400
ATOM   1495 HB   THR   103      14.328  15.103   3.744  0.004300
ATOM   1496 CG2  THR   103      14.508  15.293   1.626 -0.243800
ATOM   1497 1HG2 THR   103      13.855  15.513   0.784  0.064200
ATOM   1498 2HG2 THR   103      15.168  16.140   1.792  0.064200
ATOM   1499 3HG2 THR   103      15.102  14.413   1.402  0.064200
ATOM   1500 OG1  THR   103      12.674  16.083   2.976 -0.676100
ATOM   1501 HG1  THR   103      13.140  16.942   2.913  0.410200
ATOM   1502 C    THR   103      12.243  13.442   4.133  0.597300
ATOM   1503 O    THR   103      12.739  13.801   5.204 -0.567900
ATOM   1504 N    VAL   104      11.062  12.836   4.071 -0.415700
ATOM   1505 H    VAL   104      10.683  12.542   3.181  0.271900
ATOM   1506 CA   VAL   104      10.299  12.629   5.301 -0.087500
ATOM   1507 HA   VAL   104      10.309  13.557   5.876  0.096900
ATOM   1508 CB   VAL   104       8.828  12.263   5.038  0.298500
ATOM   1509 HB   VAL   104       8.312  12.155   5.991 -0.029700
ATOM   1510 CG1  VAL   104       8.125  13.361   4.273 -0.319200
ATOM   1511 1HG1 VAL   104       7.135  13.023   3.974  0.079100
ATOM   1512 2HG1 VAL   104       8.017  14.234   4.911  0.079100
ATOM   1513 3HG1 VAL   104       8.703  13.637   3.399  0.079100
ATOM   1514 CG2  VAL   104       8.724  10.917   4.309 -0.319200
ATOM   1515 1HG2 VAL   104       7.697  10.756   3.982  0.079100
ATOM   1516 2HG2 VAL   104       9.380  10.879   3.445  0.079100
ATOM   1517 3HG2 VAL   104       8.990  10.103   4.982  0.079100
ATOM   1518 C    VAL   104      10.907  11.533   6.165  0.597300
ATOM   1519 O    VAL   104      11.596  10.639   5.662 -0.567900
ATOM   1520 N    ASP   105      10.652  11.629   7.468 -0.516300
ATOM   1521 H    ASP   105      10.114  12.426   7.787  0.293600
ATOM   1522 CA   ASP   105      10.918  10.556   8.415  0.038100
ATOM   1523 HA   ASP   105      11.771   9.951   8.101  0.088000
ATOM   1524 CB   ASP   105      11.198  11.164   9.793 -0.030300
ATOM   1525 HB2  ASP   105      12.081  11.795   9.735 -0.012200
ATOM   1526 HB3  ASP   105      10.364  11.806  10.083 -0.012200
ATOM   1527 CG   ASP   105      11.401  10.118  10.881  0.799400
ATOM   1528 OD1  ASP   105      11.176   8.919  10.628 -0.801400
ATOM   1529 OD2  ASP   105      11.767  10.511  12.010 -0.801400
ATOM   1530 C    ASP   105       9.659   9.702   8.458  0.536600
ATOM   1531 O    ASP   105       8.647  10.123   9.017 -0.581900
ATOM   1532 N    LYS   106       9.706   8.510   7.866 -0.347900
ATOM   1533 H    LYS   106      10.548   8.237   7.356  0.274700
ATOM   1534 CA   LYS   106       8.504   7.692   7.740 -0.240000
ATOM   1535 HA   LYS   106       7.772   8.272   7.180  0.142600
ATOM   1536 CB   LYS   106       8.789   6.406   6.953 -0.009400
ATOM   1537 HB2  LYS   106       7.847   5.922   6.697  0.036200
ATOM   1538 HB3  LYS   106       9.284   6.702   6.032  0.036200
ATOM   1539 CG   LYS   106       9.702   5.412   7.661  0.018700
ATOM   1540 HG2  LYS   106      10.643   5.898   7.919  0.010300
ATOM   1541 HG3  LYS   106       9.226   5.058   8.574  0.010300
ATOM   1542 CD   LYS   106       9.996   4.209   6.764 -0.047900
ATOM   1543 HD2  LYS   106       9.054   3.776   6.423  0.062100
ATOM   1544 HD3  LYS   106      10.562   4.554   5.897  0.062100
ATOM   1545 CE   LYS   106      10.805   3.131   7.476 -0.014300
ATOM   1546 HE2  LYS   106      11.758   3.567   7.795  0.113500
ATOM   1547 HE3  LYS   106      10.262   2.806   8.366  0.113500
ATOM   1548 NZ   LYS   106      11.066   1.961   6.587 -0.385400
ATOM   1549 HZ1  LYS   106      11.621   2.234   5.782  0.340000
ATOM   1550 HZ2  LYS   106      11.616   1.253   7.077  0.340000
ATOM   1551 HZ3  LYS   106      10.195   1.524   6.300  0.340000
ATOM   1552 C    LYS   106       7.856   7.356   9.083  0.734100
ATOM   1553 O    LYS   106       6.649   7.128   9.148 -0.589400
ATOM   1554 N    THR   107       8.656   7.322  10.147 -0.415700
ATOM   1555 H    THR   107       9.627   7.605  10.044  0.271900
ATOM   1556 CA   THR   107       8.146   6.973  11.475 -0.038900
ATOM   1557 HA   THR   107       7.522   6.085  11.389  0.100700
ATOM   1558 CB   THR   107       9.282   6.629  12.475  0.365400
ATOM   1559 HB   THR   107       8.839   6.212  13.380  0.004300
ATOM   1560 CG2  THR   107      10.237   5.596  11.881 -0.243800
ATOM   1561 1HG2 THR   107      10.714   5.975  10.979  0.064200
ATOM   1562 2HG2 THR   107      11.014   5.361  12.607  0.064200
ATOM   1563 3HG2 THR   107       9.692   4.681  11.651  0.064200
ATOM   1564 OG1  THR   107      10.005   7.817  12.834 -0.676100
ATOM   1565 HG1  THR   107      10.370   8.243  12.028  0.410200
ATOM   1566 C    THR   107       7.272   8.069  12.079  0.597300
ATOM   1567 O    THR   107       6.595   7.845  13.087 -0.567900
ATOM   1568 N    GLN   108       7.283   9.247  11.460 -0.415700
ATOM   1569 H    GLN   108       7.888   9.399  10.660  0.271900
ATOM   1570 CA   GLN   108       6.495  10.374  11.953 -0.003100
ATOM   1571 HA   GLN   108       6.138  10.173  12.965  0.085000
ATOM   1572 CB   GLN   108       7.356  11.636  12.021 -0.003600
ATOM   1573 HB2  GLN   108       7.723  11.879  11.026  0.017100
ATOM   1574 HB3  GLN   108       6.731  12.456  12.375  0.017100
ATOM   1575 CG   GLN   108       8.536  11.513  12.959 -0.064500
ATOM   1576 HG2  GLN   108       8.167  11.205  13.937  0.035200
ATOM   1577 HG3  GLN   108       9.224  10.751  12.602  0.035200
ATOM   1578 CD   GLN   108       9.288  12.815  13.114  0.695100
ATOM   1579 OE1  GLN   108       9.376  13.614  12.181 -0.608600
ATOM   1580 NE2  GLN   108       9.826  13.044  14.303 -0.940700
ATOM   1581 1HE2 GLN   108       9.630  12.414  15.079  0.425100
ATOM   1582 2HE2 GLN   108      10.103  13.997  14.490  0.425100
ATOM   1583 C    GLN   108       5.249  10.640  11.107  0.597300
ATOM   1584 O    GLN   108       4.433  11.504  11.444 -0.567900
ATOM   1585 N    LEU   109       5.105   9.906  10.007 -0.415700
ATOM   1586 H    LEU   109       5.826   9.248   9.753  0.271900
ATOM   1587 CA   LEU   109       3.938  10.061   9.146 -0.051800
ATOM   1588 HA   LEU   109       3.868  11.108   8.862  0.092200
ATOM   1589 CB   LEU   109       4.087   9.222   7.871 -0.110200
ATOM   1590 HB2  LEU   109       4.318   8.200   8.167  0.045700
ATOM   1591 HB3  LEU   109       3.119   9.186   7.371  0.045700
ATOM   1592 CG   LEU   109       5.125   9.674   6.843  0.353100
ATOM   1593 HG   LEU   109       6.074   9.839   7.351 -0.036100
ATOM   1594 CD1  LEU   109       5.340   8.569   5.814 -0.412100
ATOM   1595 1HD1 LEU   109       4.411   8.397   5.268  0.100000
ATOM   1596 2HD1 LEU   109       6.114   8.872   5.109  0.100000
ATOM   1597 3HD1 LEU   109       5.644   7.644   6.302  0.100000
ATOM   1598 CD2  LEU   109       4.707  10.964   6.153 -0.412100
ATOM   1599 1HD2 LEU   109       4.641  11.773   6.882  0.100000
ATOM   1600 2HD2 LEU   109       5.454  11.243   5.411  0.100000
ATOM   1601 3HD2 LEU   109       3.744  10.845   5.660  0.100000
ATOM   1602 C    LEU   109       2.651   9.681   9.880  0.597300
ATOM   1603 O    LEU   109       2.572   8.635  10.538 -0.567900
ATOM   1604 N    GLU   110       1.647  10.543   9.767 -0.516300
ATOM   1605 H    GLU   110       1.815  11.423   9.284  0.293600
ATOM   1606 CA   GLU   110       0.354  10.305  10.392  0.039700
ATOM   1607 HA   GLU   110       0.389   9.394  10.992  0.110500
ATOM   1608 CB   GLU   110      -0.004  11.440  11.354  0.056000
ATOM   1609 HB2  GLU   110      -0.055  12.364  10.785 -0.017300
ATOM   1610 HB3  GLU   110      -0.973  11.224  11.802 -0.017300
ATOM   1611 CG   GLU   110       1.042  11.593  12.457  0.013600
ATOM   1612 HG2  GLU   110       1.189  10.622  12.932 -0.042500
ATOM   1613 HG3  GLU   110       1.982  11.907  12.009 -0.042500
ATOM   1614 CD   GLU   110       0.674  12.598  13.536  0.805400
ATOM   1615 OE1  GLU   110      -0.469  13.106  13.545 -0.818800
ATOM   1616 OE2  GLU   110       1.543  12.877  14.389 -0.818800
ATOM   1617 C    GLU   110      -0.697  10.096   9.308  0.536600
ATOM   1618 O    GLU   110      -1.125  11.039   8.629 -0.581900
ATOM   1619 N    PHE   111      -1.079   8.834   9.135 -0.415700
ATOM   1620 H    PHE   111      -0.710   8.114   9.746  0.271900
ATOM   1621 CA   PHE   111      -1.944   8.405   8.043 -0.002400
ATOM   1622 HA   PHE   111      -1.734   9.012   7.168  0.097800
ATOM   1623 CB   PHE   111      -1.669   6.936   7.703 -0.034300
ATOM   1624 HB2  PHE   111      -1.790   6.338   8.607  0.029500
ATOM   1625 HB3  PHE   111      -2.410   6.581   7.000  0.029500
ATOM   1626 CG   PHE   111      -0.304   6.699   7.142  0.011800
ATOM   1627 CD1  PHE   111      -0.062   6.869   5.792 -0.125600
ATOM   1628 HD1  PHE   111      -0.862   7.178   5.133  0.133000
ATOM   1629 CE1  PHE   111       1.196   6.661   5.271 -0.170400
ATOM   1630 HE1  PHE   111       1.379   6.828   4.219  0.143000
ATOM   1631 CZ   PHE   111       2.230   6.271   6.097 -0.107200
ATOM   1632 HZ   PHE   111       3.221   6.124   5.689  0.129700
ATOM   1633 CE2  PHE   111       2.004   6.101   7.450 -0.170400
ATOM   1634 HE2  PHE   111       2.810   5.829   8.113  0.143000
ATOM   1635 CD2  PHE   111       0.743   6.319   7.967 -0.125600
ATOM   1636 HD2  PHE   111       0.571   6.189   9.026  0.133000
ATOM   1637 C    PHE   111      -3.409   8.542   8.390  0.597300
ATOM   1638 O    PHE   111      -3.822   8.192   9.498 -0.567900
ATOM   1639 N    PHE   112      -4.195   9.048   7.446 -0.415700
ATOM   1640 H    PHE   112      -3.791   9.378   6.573  0.271900
ATOM   1641 CA   PHE   112      -5.650   8.919   7.538 -0.002400
ATOM   1642 HA   PHE   112      -5.908   8.370   8.439  0.097800
ATOM   1643 CB   PHE   112      -6.356  10.280   7.664 -0.034300
ATOM   1644 HB2  PHE   112      -7.434  10.120   7.721  0.029500
ATOM   1645 HB3  PHE   112      -6.051  10.740   8.604  0.029500
ATOM   1646 CG   PHE   112      -6.055  11.235   6.547  0.011800
ATOM   1647 CD1  PHE   112      -4.980  12.106   6.634 -0.125600
ATOM   1648 HD1  PHE   112      -4.347  12.090   7.509  0.133000
ATOM   1649 CE1  PHE   112      -4.699  12.991   5.602 -0.170400
ATOM   1650 HE1  PHE   112      -3.858  13.662   5.690  0.143000
ATOM   1651 CZ   PHE   112      -5.511  13.027   4.479 -0.107200
ATOM   1652 HZ   PHE   112      -5.300  13.725   3.680  0.129700
ATOM   1653 CE2  PHE   112      -6.595  12.172   4.388 -0.170400
ATOM   1654 HE2  PHE   112      -7.230  12.209   3.515  0.143000
ATOM   1655 CD2  PHE   112      -6.864  11.283   5.420 -0.125600
ATOM   1656 HD2  PHE   112      -7.716  10.622   5.342  0.133000
ATOM   1657 C    PHE   112      -6.202   8.083   6.375  0.597300
ATOM   1658 O    PHE   112      -5.705   8.140   5.245 -0.567900
ATOM   1659 N    LYS   113      -7.224   7.291   6.673 -0.347900
ATOM   1660 H    LYS   113      -7.613   7.337   7.612  0.274700
ATOM   1661 CA   LYS   113      -7.791   6.359   5.710 -0.240000
ATOM   1662 HA   LYS   113      -6.997   5.886   5.130  0.142600
ATOM   1663 CB   LYS   113      -8.561   5.270   6.465 -0.009400
ATOM   1664 HB2  LYS   113      -7.867   4.753   7.126  0.036200
ATOM   1665 HB3  LYS   113      -9.310   5.751   7.096  0.036200
ATOM   1666 CG   LYS   113      -9.249   4.246   5.581  0.018700
ATOM   1667 HG2  LYS   113      -9.946   4.755   4.917  0.010300
ATOM   1668 HG3  LYS   113      -8.512   3.723   4.969  0.010300
ATOM   1669 CD   LYS   113     -10.041   3.244   6.413 -0.047900
ATOM   1670 HD2  LYS   113     -10.581   3.769   7.201  0.062100
ATOM   1671 HD3  LYS   113     -10.784   2.784   5.773  0.062100
ATOM   1672 CE   LYS   113      -9.164   2.166   7.034 -0.014300
ATOM   1673 HE2  LYS   113      -8.764   1.533   6.240  0.113500
ATOM   1674 HE3  LYS   113      -8.334   2.632   7.570  0.113500
ATOM   1675 NZ   LYS   113      -9.968   1.327   7.998 -0.385400
ATOM   1676 HZ1  LYS   113     -10.247   1.861   8.818  0.340000
ATOM   1677 HZ2  LYS   113     -10.824   1.011   7.530  0.340000
ATOM   1678 HZ3  LYS   113      -9.472   0.485   8.278  0.340000
ATOM   1679 C    LYS   113      -8.714   7.103   4.744  0.734100
ATOM   1680 O    LYS   113      -9.635   7.789   5.180 -0.589400
ATOM   1681 N    ILE   114      -8.448   7.000   3.441 -0.415700
ATOM   1682 H    ILE   114      -7.663   6.429   3.144  0.271900
ATOM   1683 CA   ILE   114      -9.291   7.670   2.447 -0.059700
ATOM   1684 HA   ILE   114      -9.987   8.341   2.951  0.086900
ATOM   1685 CB   ILE   114      -8.493   8.567   1.459  0.130300
ATOM   1686 HB   ILE   114      -9.212   8.992   0.755  0.018700
ATOM   1687 CG2  ILE   114      -7.833   9.741   2.190 -0.320400
ATOM   1688 1HG2 ILE   114      -7.009   9.392   2.814  0.088200
ATOM   1689 2HG2 ILE   114      -7.469  10.472   1.473  0.088200
ATOM   1690 3HG2 ILE   114      -8.572  10.231   2.823  0.088200
ATOM   1691 CG1  ILE   114      -7.472   7.755   0.665 -0.043000
ATOM   1692 2HG1 ILE   114      -6.619   7.517   1.303  0.023600
ATOM   1693 3HG1 ILE   114      -7.908   6.817   0.324  0.023600
ATOM   1694 CD1  ILE   114      -6.971   8.497  -0.580 -0.066000
ATOM   1695 1HD1 ILE   114      -6.607   9.489  -0.334  0.018600
ATOM   1696 2HD1 ILE   114      -6.162   7.927  -1.036  0.018600
ATOM   1697 3HD1 ILE   114      -7.785   8.593  -1.299  0.018600
ATOM   1698 C    ILE   114     -10.182   6.720   1.648  0.597300
ATOM   1699 O    ILE   114     -11.141   7.158   1.016 -0.567900
ATOM   1700 N    ALA   115      -9.883   5.425   1.688 -0.415700
ATOM   1701 H    ALA   115      -9.068   5.104   2.195  0.271900
ATOM   1702 CA   ALA   115     -10.738   4.432   1.042  0.033700
ATOM   1703 HA   ALA   115     -11.785   4.693   1.204  0.082300
ATOM   1704 CB   ALA   115     -10.480   4.378  -0.458 -0.182500
ATOM   1705 HB1  ALA   115     -11.151   3.653  -0.907  0.060300
ATOM   1706 HB2  ALA   115     -10.657   5.351  -0.915  0.060300
ATOM   1707 HB3  ALA   115      -9.464   4.061  -0.666  0.060300
ATOM   1708 C    ALA   115     -10.490   3.073   1.659  0.597300
ATOM   1709 O    ALA   115      -9.378   2.773   2.094 -0.567900
ATOM   1710 N    GLU   116     -11.530   2.254   1.697 -0.516300
ATOM   1711 H    GLU   116     -12.418   2.533   1.302  0.293600
ATOM   1712 CA   GLU   116     -11.396   0.882   2.174  0.039700
ATOM   1713 HA   GLU   116     -10.405   0.506   1.914  0.110500
ATOM   1714 CB   GLU   116     -11.542   0.808   3.696  0.056000
ATOM   1715 HB2  GLU   116     -11.353  -0.215   3.966 -0.017300
ATOM   1716 HB3  GLU   116     -10.770   1.428   4.142 -0.017300
ATOM   1717 CG   GLU   116     -12.916   1.213   4.200  0.013600
ATOM   1718 HG2  GLU   116     -13.136   2.230   3.869 -0.042500
ATOM   1719 HG3  GLU   116     -13.671   0.541   3.793 -0.042500
ATOM   1720 CD   GLU   116     -13.033   1.159   5.708  0.805400
ATOM   1721 OE1  GLU   116     -12.087   0.675   6.371 -0.818800
ATOM   1722 OE2  GLU   116     -14.078   1.603   6.233 -0.818800
ATOM   1723 C    GLU   116     -12.425  -0.007   1.491  0.536600
ATOM   1724 O    GLU   116     -13.575   0.381   1.292 -0.581900
ATOM   1725 N    SER   117     -11.993  -1.206   1.128 -0.415700
ATOM   1726 H    SER   117     -11.020  -1.462   1.269  0.271900
ATOM   1727 CA   SER   117     -12.871  -2.188   0.520 -0.024900
ATOM   1728 HA   SER   117     -13.910  -1.951   0.745  0.084300
ATOM   1729 CB   SER   117     -12.667  -2.194  -0.997  0.211700
ATOM   1730 HB2  SER   117     -12.832  -1.186  -1.374  0.035200
ATOM   1731 HB3  SER   117     -11.645  -2.489  -1.234  0.035200
ATOM   1732 OG   SER   117     -13.584  -3.057  -1.634 -0.654600
ATOM   1733 HG   SER   117     -14.469  -2.939  -1.215  0.427500
ATOM   1734 C    SER   117     -12.529  -3.543   1.123  0.597300
ATOM   1735 O    SER   117     -11.359  -3.864   1.270 -0.567900
ATOM   1736 N    GLY   118     -13.546  -4.330   1.470 -0.415700
ATOM   1737 H    GLY   118     -14.496  -4.067   1.234  0.271900
ATOM   1738 CA   GLY   118     -13.319  -5.562   2.210 -0.025200
ATOM   1739 HA2  GLY   118     -12.258  -5.775   2.314  0.069800
ATOM   1740 HA3  GLY   118     -13.718  -5.428   3.214  0.069800
ATOM   1741 C    GLY   118     -13.950  -6.792   1.599  0.597300
ATOM   1742 O    GLY   118     -13.583  -7.216   0.504 -0.567900
ATOM   1743 N    LEU   119     -14.889  -7.379   2.330 -0.415700
ATOM   1744 H    LEU   119     -15.160  -6.960   3.212  0.271900
ATOM   1745 CA   LEU   119     -15.611  -8.557   1.870 -0.051800
ATOM   1746 HA   LEU   119     -14.941  -9.187   1.282  0.092200
ATOM   1747 CB   LEU   119     -16.102  -9.364   3.074 -0.110200
ATOM   1748 HB2  LEU   119     -15.231  -9.725   3.622  0.045700
ATOM   1749 HB3  LEU   119     -16.654  -8.687   3.728  0.045700
ATOM   1750 CG   LEU   119     -17.011 -10.546   2.770  0.353100
ATOM   1751 HG   LEU   119     -17.907 -10.197   2.255 -0.036100
ATOM   1752 CD1  LEU   119     -16.302 -11.568   1.872 -0.412100
ATOM   1753 1HD1 LEU   119     -15.419 -11.947   2.380  0.100000
ATOM   1754 2HD1 LEU   119     -16.965 -12.415   1.692  0.100000
ATOM   1755 3HD1 LEU   119     -16.023 -11.136   0.915  0.100000
ATOM   1756 CD2  LEU   119     -17.442 -11.173   4.083 -0.412100
ATOM   1757 1HD2 LEU   119     -18.096 -12.022   3.889  0.100000
ATOM   1758 2HD2 LEU   119     -16.569 -11.531   4.627  0.100000
ATOM   1759 3HD2 LEU   119     -17.975 -10.443   4.689  0.100000
ATOM   1760 C    LEU   119     -16.782  -8.116   0.995  0.597300
ATOM   1761 O    LEU   119     -17.679  -7.408   1.460 -0.567900
ATOM   1762 N    ILE   120     -16.757  -8.499  -0.283 -0.415700
ATOM   1763 H    ILE   120     -16.042  -9.141  -0.610  0.271900
ATOM   1764 CA   ILE   120     -17.779  -8.024  -1.219 -0.059700
ATOM   1765 HA   ILE   120     -18.141  -7.048  -0.891  0.086900
ATOM   1766 CB   ILE   120     -17.222  -7.850  -2.653  0.130300
ATOM   1767 HB   ILE   120     -17.012  -8.831  -3.082  0.018700
ATOM   1768 CG2  ILE   120     -18.263  -7.175  -3.537 -0.320400
ATOM   1769 1HG2 ILE   120     -17.815  -6.890  -4.489  0.088200
ATOM   1770 2HG2 ILE   120     -19.083  -7.860  -3.752  0.088200
ATOM   1771 3HG2 ILE   120     -18.658  -6.281  -3.056  0.088200
ATOM   1772 CG1  ILE   120     -15.905  -7.068  -2.643 -0.043000
ATOM   1773 2HG1 ILE   120     -15.133  -7.676  -2.178  0.023600
ATOM   1774 3HG1 ILE   120     -15.592  -6.887  -3.670  0.023600
ATOM   1775 CD1  ILE   120     -15.977  -5.737  -1.900 -0.066000
ATOM   1776 1HD1 ILE   120     -16.770  -5.108  -2.303  0.018600
ATOM   1777 2HD1 ILE   120     -16.128  -5.895  -0.836  0.018600
ATOM   1778 3HD1 ILE   120     -15.026  -5.224  -2.031  0.018600
ATOM   1779 C    ILE   120     -19.006  -8.937  -1.297  0.597300
ATOM   1780 O    ILE   120     -20.144  -8.458  -1.372 -0.567900
ATOM   1781 N    ASN   121     -18.769 -10.245  -1.287 -0.415700
ATOM   1782 H    ASN   121     -17.809 -10.574  -1.225  0.271900
ATOM   1783 CA   ASN   121     -19.839 -11.236  -1.339  0.014300
ATOM   1784 HA   ASN   121     -20.699 -10.866  -0.778  0.104800
ATOM   1785 CB   ASN   121     -20.252 -11.512  -2.782 -0.204100
ATOM   1786 HB2  ASN   121     -20.647 -10.599  -3.228  0.079700
ATOM   1787 HB3  ASN   121     -19.382 -11.820  -3.358  0.079700
ATOM   1788 CG   ASN   121     -21.300 -12.605  -2.885  0.713000
ATOM   1789 OD1  ASN   121     -20.976 -13.783  -3.070 -0.593100
ATOM   1790 ND2  ASN   121     -22.563 -12.223  -2.752 -0.919100
ATOM   1791 1HD2 ASN   121     -22.785 -11.316  -2.347  0.419600
ATOM   1792 2HD2 ASN   121     -23.275 -12.941  -2.803  0.419600
ATOM   1793 C    ASN   121     -19.363 -12.523  -0.695  0.597300
ATOM   1794 O    ASN   121     -18.186 -12.874  -0.795 -0.567900
ATOM   1795 N    ASP   122     -20.267 -13.238  -0.035 -0.516300
ATOM   1796 H    ASP   122     -21.228 -12.928   0.054  0.293600
ATOM   1797 CA   ASP   122     -19.865 -14.469   0.632  0.038100
ATOM   1798 HA   ASP   122     -18.863 -14.759   0.319  0.088000
ATOM   1799 CB   ASP   122     -19.842 -14.274   2.155 -0.030300
ATOM   1800 HB2  ASP   122     -19.495 -13.262   2.371 -0.012200
ATOM   1801 HB3  ASP   122     -20.851 -14.364   2.559 -0.012200
ATOM   1802 CG   ASP   122     -18.888 -15.229   2.846  0.799400
ATOM   1803 OD1  ASP   122     -17.728 -15.332   2.398 -0.801400
ATOM   1804 OD2  ASP   122     -19.301 -15.887   3.826 -0.801400
ATOM   1805 C    ASP   122     -20.755 -15.652   0.273  0.536600
ATOM   1806 O    ASP   122     -20.894 -16.579   1.070 -0.581900
ATOM   1807 N    ASP   123     -21.351 -15.626  -0.920 -0.516300
ATOM   1808 H    ASP   123     -21.215 -14.820  -1.516  0.293600
ATOM   1809 CA   ASP   123     -22.220 -16.723  -1.357  0.038100
ATOM   1810 HA   ASP   123     -23.073 -16.805  -0.681  0.088000
ATOM   1811 CB   ASP   123     -22.722 -16.509  -2.790 -0.030300
ATOM   1812 HB2  ASP   123     -21.873 -16.358  -3.458 -0.012200
ATOM   1813 HB3  ASP   123     -23.244 -17.411  -3.114 -0.012200
ATOM   1814 CG   ASP   123     -23.687 -15.339  -2.924  0.799400
ATOM   1815 OD1  ASP   123     -24.106 -14.754  -1.898 -0.801400
ATOM   1816 OD2  ASP   123     -24.039 -15.015  -4.082 -0.801400
ATOM   1817 C    ASP   123     -21.454 -18.045  -1.305  0.536600
ATOM   1818 O    ASP   123     -22.015 -19.091  -0.973 -0.581900
ATOM   1819 N    ASN   124     -20.172 -17.985  -1.654 -0.415700
ATOM   1820 H    ASN   124     -19.786 -17.104  -1.966  0.271900
ATOM   1821 CA   ASN   124     -19.323 -19.171  -1.718  0.014300
ATOM   1822 HA   ASN   124     -19.829 -20.028  -1.272  0.104800
ATOM   1823 CB   ASN   124     -19.023 -19.530  -3.176 -0.204100
ATOM   1824 HB2  ASN   124     -18.534 -18.694  -3.669  0.079700
ATOM   1825 HB3  ASN   124     -18.351 -20.387  -3.200  0.079700
ATOM   1826 CG   ASN   124     -20.268 -19.890  -3.960  0.713000
ATOM   1827 OD1  ASN   124     -20.666 -19.019  -4.882 -0.593100
ATOM   1828 ND2  ASN   124     -20.858 -20.950  -3.751 -0.919100
ATOM   1829 1HD2 ASN   124     -20.539 -21.598  -3.040  0.419600
ATOM   1830 2HD2 ASN   124     -21.679 -21.180  -4.295  0.419600
ATOM   1831 C    ASN   124     -18.008 -18.962  -0.967  0.597300
ATOM   1832 O    ASN   124     -17.014 -18.543  -1.563 -0.567900
ATOM   1833 N    PRO   125     -17.996 -19.252   0.346 -0.254800
ATOM   1834 CD   PRO   125     -19.128 -19.692   1.174  0.019200
ATOM   1835 HD2  PRO   125     -19.375 -20.724   0.933  0.039100
ATOM   1836 HD3  PRO   125     -19.997 -19.043   1.060  0.039100
ATOM   1837 CG   PRO   125     -18.580 -19.599   2.581  0.018900
ATOM   1838 HG2  PRO   125     -19.037 -20.338   3.240  0.021300
ATOM   1839 HG3  PRO   125     -18.756 -18.594   2.968  0.021300
ATOM   1840 CB   PRO   125     -17.112 -19.816   2.441 -0.007000
ATOM   1841 HB2  PRO   125     -16.935 -20.886   2.353  0.025300
ATOM   1842 HB3  PRO   125     -16.560 -19.400   3.285  0.025300
ATOM   1843 CA   PRO   125     -16.771 -19.099   1.134 -0.026600
ATOM   1844 HA   PRO   125     -16.618 -18.042   1.336  0.064100
ATOM   1845 C    PRO   125     -15.606 -19.771   0.427  0.589600
ATOM   1846 O    PRO   125     -15.789 -20.862  -0.129 -0.574800
ATOM   1847 N    PRO   126     -14.414 -19.150   0.466 -0.254800
ATOM   1848 CD   PRO   126     -13.248 -19.678  -0.262  0.019200
ATOM   1849 HD2  PRO   126     -13.462 -19.786  -1.324  0.039100
ATOM   1850 HD3  PRO   126     -12.940 -20.628   0.176  0.039100
ATOM   1851 CG   PRO   126     -12.188 -18.627  -0.034  0.018900
ATOM   1852 HG2  PRO   126     -12.245 -17.884  -0.831  0.021300
ATOM   1853 HG3  PRO   126     -11.191 -19.067  -0.005  0.021300
ATOM   1854 CB   PRO   126     -12.546 -17.983   1.272 -0.007000
ATOM   1855 HB2  PRO   126     -12.104 -16.991   1.367  0.025300
ATOM   1856 HB3  PRO   126     -12.204 -18.619   2.090  0.025300
ATOM   1857 CA   PRO   126     -14.073 -17.962   1.263 -0.026600
ATOM   1858 HA   PRO   126     -14.462 -18.076   2.272  0.064100
ATOM   1859 C    PRO   126     -14.565 -16.620   0.708  0.589600
ATOM   1860 O    PRO   126     -14.252 -15.586   1.304 -0.574800
ATOM   1861 N    GLY   127     -15.299 -16.637  -0.399 -0.415700
ATOM   1862 H    GLY   127     -15.513 -17.512  -0.854  0.271900
ATOM   1863 CA   GLY   127     -15.979 -15.448  -0.880 -0.025200
ATOM   1864 HA2  GLY   127     -16.897 -15.751  -1.383  0.069800
ATOM   1865 HA3  GLY   127     -16.280 -14.835  -0.026  0.069800
ATOM   1866 C    GLY   127     -15.192 -14.573  -1.837  0.597300
ATOM   1867 O    GLY   127     -14.090 -14.921  -2.268 -0.567900
ATOM   1868 N    ILE   128     -15.784 -13.428  -2.164 -0.415700
ATOM   1869 H    ILE   128     -16.636 -13.171  -1.675  0.271900
ATOM   1870 CA   ILE   128     -15.210 -12.468  -3.095 -0.059700
ATOM   1871 HA   ILE   128     -14.303 -12.867  -3.551  0.086900
ATOM   1872 CB   ILE   128     -16.211 -12.133  -4.215  0.130300
ATOM   1873 HB   ILE   128     -17.110 -11.725  -3.752  0.018700
ATOM   1874 CG2  ILE   128     -15.654 -11.075  -5.149 -0.320400
ATOM   1875 1HG2 ILE   128     -16.399 -10.809  -5.894  0.088200
ATOM   1876 2HG2 ILE   128     -15.400 -10.158  -4.619  0.088200
ATOM   1877 3HG2 ILE   128     -14.773 -11.455  -5.666  0.088200
ATOM   1878 CG1  ILE   128     -16.596 -13.404  -4.968 -0.043000
ATOM   1879 2HG1 ILE   128     -15.715 -13.796  -5.468  0.023600
ATOM   1880 3HG1 ILE   128     -16.952 -14.156  -4.268  0.023600
ATOM   1881 CD1  ILE   128     -17.696 -13.198  -5.978 -0.066000
ATOM   1882 1HD1 ILE   128     -18.547 -12.711  -5.505  0.018600
ATOM   1883 2HD1 ILE   128     -17.344 -12.603  -6.820  0.018600
ATOM   1884 3HD1 ILE   128     -18.016 -14.167  -6.358  0.018600
ATOM   1885 C    ILE   128     -14.856 -11.199  -2.331  0.597300
ATOM   1886 O    ILE   128     -15.714 -10.614  -1.650 -0.567900
ATOM   1887 N    TRP   129     -13.602 -10.778  -2.453 -0.415700
ATOM   1888 H    TRP   129     -12.956 -11.313  -3.030  0.271900
ATOM   1889 CA   TRP   129     -13.049  -9.675  -1.680 -0.027500
ATOM   1890 HA   TRP   129     -13.790  -9.276  -0.989  0.112300
ATOM   1891 CB   TRP   129     -11.850 -10.175  -0.863 -0.005000
ATOM   1892 HB2  TRP   129     -11.099 -10.596  -1.533  0.033900
ATOM   1893 HB3  TRP   129     -11.397  -9.339  -0.334  0.033900
ATOM   1894 CG   TRP   129     -12.234 -11.206   0.149 -0.141500
ATOM   1895 CD1  TRP   129     -12.593 -12.505  -0.097 -0.163800
ATOM   1896 HD1  TRP   129     -12.654 -12.960  -1.079  0.206200
ATOM   1897 NE1  TRP   129     -12.898 -13.140   1.086 -0.341800
ATOM   1898 HE1  TRP   129     -13.322 -14.065   1.157  0.341200
ATOM   1899 CE2  TRP   129     -12.751 -12.252   2.122  0.138000
ATOM   1900 CZ2  TRP   129     -12.951 -12.430   3.497 -0.260100
ATOM   1901 HZ2  TRP   129     -13.309 -13.372   3.888  0.157200
ATOM   1902 CH2  TRP   129     -12.731 -11.347   4.318 -0.113400
ATOM   1903 HH2  TRP   129     -12.903 -11.449   5.380  0.141700
ATOM   1904 CZ3  TRP   129     -12.320 -10.106   3.800 -0.197200
ATOM   1905 HZ3  TRP   129     -12.165  -9.277   4.474  0.144700
ATOM   1906 CE3  TRP   129     -12.115  -9.933   2.428 -0.238700
ATOM   1907 HE3  TRP   129     -11.809  -8.977   2.030  0.170000
ATOM   1908 CD2  TRP   129     -12.340 -11.019   1.569  0.124300
ATOM   1909 C    TRP   129     -12.587  -8.549  -2.597  0.597300
ATOM   1910 O    TRP   129     -12.558  -8.699  -3.823 -0.567900
ATOM   1911 N    ALA   130     -12.180  -7.439  -1.987 -0.415700
ATOM   1912 H    ALA   130     -12.327  -7.346  -0.989  0.271900
ATOM   1913 CA   ALA   130     -11.581  -6.330  -2.718  0.033700
ATOM   1914 HA   ALA   130     -12.345  -5.896  -3.365  0.082300
ATOM   1915 CB   ALA   130     -11.099  -5.237  -1.752 -0.182500
ATOM   1916 HB1  ALA   130     -10.324  -5.642  -1.105  0.060300
ATOM   1917 HB2  ALA   130     -10.714  -4.386  -2.312  0.060300
ATOM   1918 HB3  ALA   130     -11.937  -4.933  -1.133  0.060300
ATOM   1919 C    ALA   130     -10.436  -6.796  -3.607  0.597300
ATOM   1920 O    ALA   130     -10.286  -6.316  -4.735 -0.567900
ATOM   1921 N    SER   131      -9.621  -7.720  -3.097 -0.415700
ATOM   1922 H    SER   131      -9.748  -8.035  -2.141  0.271900
ATOM   1923 CA   SER   131      -8.483  -8.244  -3.855 -0.024900
ATOM   1924 HA   SER   131      -7.844  -7.412  -4.155  0.084300
ATOM   1925 CB   SER   131      -7.648  -9.206  -2.999  0.211700
ATOM   1926 HB2  SER   131      -6.800  -9.570  -3.579  0.035200
ATOM   1927 HB3  SER   131      -7.274  -8.673  -2.123  0.035200
ATOM   1928 OG   SER   131      -8.438 -10.303  -2.574 -0.654600
ATOM   1929 HG   SER   131      -8.250 -11.075  -3.151  0.427500
ATOM   1930 C    SER   131      -8.949  -8.955  -5.124  0.597300
ATOM   1931 O    SER   131      -8.277  -8.920  -6.160 -0.567900
ATOM   1932 N    ASP   132     -10.107  -9.594  -5.046 -0.516300
ATOM   1933 H    ASP   132     -10.624  -9.603  -4.176  0.293600
ATOM   1934 CA   ASP   132     -10.694 -10.223  -6.225  0.038100
ATOM   1935 HA   ASP   132      -9.914 -10.789  -6.739  0.088000
ATOM   1936 CB   ASP   132     -11.760 -11.222  -5.791 -0.030300
ATOM   1937 HB2  ASP   132     -12.587 -10.704  -5.310 -0.012200
ATOM   1938 HB3  ASP   132     -12.152 -11.726  -6.672 -0.012200
ATOM   1939 CG   ASP   132     -11.192 -12.263  -4.864  0.799400
ATOM   1940 OD1  ASP   132     -10.376 -13.082  -5.348 -0.801400
ATOM   1941 OD2  ASP   132     -11.532 -12.256  -3.660 -0.801400
ATOM   1942 C    ASP   132     -11.228  -9.192  -7.229  0.536600
ATOM   1943 O    ASP   132     -11.106  -9.379  -8.442 -0.581900
ATOM   1944 N    ASN   133     -11.802  -8.099  -6.725 -0.415700
ATOM   1945 H    ASN   133     -11.923  -8.029  -5.719  0.271900
ATOM   1946 CA   ASN   133     -12.151  -6.963  -7.579  0.014300
ATOM   1947 HA   ASN   133     -12.871  -7.274  -8.338  0.104800
ATOM   1948 CB   ASN   133     -12.719  -5.797  -6.754 -0.204100
ATOM   1949 HB2  ASN   133     -12.124  -5.565  -5.888  0.079700
ATOM   1950 HB3  ASN   133     -12.727  -4.906  -7.382  0.079700
ATOM   1951 CG   ASN   133     -14.167  -6.016  -6.292  0.713000
ATOM   1952 OD1  ASN   133     -14.734  -7.172  -6.605 -0.593100
ATOM   1953 ND2  ASN   133     -14.762  -5.129  -5.650 -0.919100
ATOM   1954 1HD2 ASN   133     -14.330  -4.240  -5.432  0.419600
ATOM   1955 2HD2 ASN   133     -15.735  -5.279  -5.424  0.419600
ATOM   1956 C    ASN   133     -10.898  -6.465  -8.306  0.597300
ATOM   1957 O    ASN   133     -10.929  -6.151  -9.503 -0.567900
ATOM   1958 N    LEU   134      -9.792  -6.383  -7.566 -0.415700
ATOM   1959 H    LEU   134      -9.856  -6.594  -6.574  0.271900
ATOM   1960 CA   LEU   134      -8.520  -5.921  -8.112 -0.051800
ATOM   1961 HA   LEU   134      -8.655  -4.919  -8.523  0.092200
ATOM   1962 CB   LEU   134      -7.471  -5.859  -6.995 -0.110200
ATOM   1963 HB2  LEU   134      -7.912  -5.229  -6.222  0.045700
ATOM   1964 HB3  LEU   134      -7.361  -6.828  -6.533  0.045700
ATOM   1965 CG   LEU   134      -6.065  -5.327  -7.271  0.353100
ATOM   1966 HG   LEU   134      -6.110  -4.655  -8.126 -0.036100
ATOM   1967 CD1  LEU   134      -5.540  -4.528  -6.077 -0.412100
ATOM   1968 1HD1 LEU   134      -5.465  -5.174  -5.203  0.100000
ATOM   1969 2HD1 LEU   134      -4.555  -4.130  -6.307  0.100000
ATOM   1970 3HD1 LEU   134      -6.214  -3.705  -5.847  0.100000
ATOM   1971 CD2  LEU   134      -5.136  -6.467  -7.605 -0.412100
ATOM   1972 1HD2 LEU   134      -5.536  -7.082  -8.405  0.100000
ATOM   1973 2HD2 LEU   134      -4.167  -6.071  -7.911  0.100000
ATOM   1974 3HD2 LEU   134      -4.991  -7.098  -6.726  0.100000
ATOM   1975 C    LEU   134      -8.067  -6.837  -9.255  0.597300
ATOM   1976 O    LEU   134      -7.663  -6.369 -10.326 -0.567900
ATOM   1977 N    ILE   135      -8.151  -8.144  -9.030 -0.415700
ATOM   1978 H    ILE   135      -8.426  -8.465  -8.106  0.271900
ATOM   1979 CA   ILE   135      -7.803  -9.113 -10.069 -0.059700
ATOM   1980 HA   ILE   135      -6.780  -8.929 -10.398  0.086900
ATOM   1981 CB   ILE   135      -7.890 -10.558  -9.535  0.130300
ATOM   1982 HB   ILE   135      -8.844 -10.685  -9.021  0.018700
ATOM   1983 CG2  ILE   135      -7.830 -11.576 -10.679 -0.320400
ATOM   1984 1HG2 ILE   135      -6.965 -11.392 -11.314  0.088200
ATOM   1985 2HG2 ILE   135      -7.769 -12.589 -10.286  0.088200
ATOM   1986 3HG2 ILE   135      -8.735 -11.529 -11.284  0.088200
ATOM   1987 CG1  ILE   135      -6.760 -10.807  -8.532 -0.043000
ATOM   1988 2HG1 ILE   135      -5.820 -10.865  -9.073  0.023600
ATOM   1989 3HG1 ILE   135      -6.692  -9.966  -7.845  0.023600
ATOM   1990 CD1  ILE   135      -6.933 -12.067  -7.686 -0.066000
ATOM   1991 1HD1 ILE   135      -7.894 -12.048  -7.172  0.018600
ATOM   1992 2HD1 ILE   135      -6.866 -12.955  -8.310  0.018600
ATOM   1993 3HD1 ILE   135      -6.139 -12.120  -6.946  0.018600
ATOM   1994 C    ILE   135      -8.704  -8.951 -11.288  0.597300
ATOM   1995 O    ILE   135      -8.221  -8.934 -12.428 -0.567900
ATOM   1996 N    ALA   136     -10.006  -8.803 -11.042 -0.415700
ATOM   1997 H    ALA   136     -10.341  -8.835 -10.085  0.271900
ATOM   1998 CA   ALA   136     -10.991  -8.691 -12.122  0.033700
ATOM   1999 HA   ALA   136     -10.881  -9.558 -12.774  0.082300
ATOM   2000 CB   ALA   136     -12.408  -8.704 -11.560 -0.182500
ATOM   2001 HB1  ALA   136     -12.593  -9.652 -11.060  0.060300
ATOM   2002 HB2  ALA   136     -12.547  -7.889 -10.851  0.060300
ATOM   2003 HB3  ALA   136     -13.125  -8.597 -12.374  0.060300
ATOM   2004 C    ALA   136     -10.771  -7.449 -12.986  0.597300
ATOM   2005 O    ALA   136     -11.103  -7.445 -14.179 -0.567900
ATOM   2006 N    ALA   137     -10.204  -6.408 -12.379 -0.415700
ATOM   2007 H    ALA   137     -10.025  -6.449 -11.380  0.271900
ATOM   2008 CA   ALA   137      -9.853  -5.188 -13.098  0.033700
ATOM   2009 HA   ALA   137     -10.573  -5.035 -13.903  0.082300
ATOM   2010 CB   ALA   137      -9.936  -3.984 -12.163 -0.182500
ATOM   2011 HB1  ALA   137     -10.938  -3.910 -11.743  0.060300
ATOM   2012 HB2  ALA   137      -9.216  -4.092 -11.351  0.060300
ATOM   2013 HB3  ALA   137      -9.724  -3.064 -12.709  0.060300
ATOM   2014 C    ALA   137      -8.460  -5.292 -13.739  0.597300
ATOM   2015 O    ALA   137      -7.780  -4.283 -13.931 -0.567900
ATOM   2016 N    ASN   138      -8.032  -6.510 -14.050 -0.415700
ATOM   2017 H    ASN   138      -8.613  -7.311 -13.837  0.271900
ATOM   2018 CA   ASN   138      -6.712  -6.719 -14.638  0.014300
ATOM   2019 HA   ASN   138      -6.558  -7.789 -14.779  0.104800
ATOM   2020 CB   ASN   138      -6.612  -6.024 -15.997 -0.204100
ATOM   2021 HB2  ASN   138      -6.938  -4.991 -15.984  0.079700
ATOM   2022 HB3  ASN   138      -5.577  -6.008 -16.331  0.079700
ATOM   2023 CG   ASN   138      -7.335  -6.782 -17.093  0.713000
ATOM   2024 OD1  ASN   138      -7.315  -8.012 -17.129 -0.593100
ATOM   2025 ND2  ASN   138      -7.979  -6.049 -17.993 -0.919100
ATOM   2026 1HD2 ASN   138      -7.895  -5.034 -17.976  0.419600
ATOM   2027 2HD2 ASN   138      -8.447  -6.499 -18.760  0.419600
ATOM   2028 C    ASN   138      -5.583  -6.254 -13.719  0.597300
ATOM   2029 O    ASN   138      -4.602  -5.661 -14.168 -0.567900
ATOM   2030 N    ASN   139      -5.739  -6.531 -12.429 -0.415700
ATOM   2031 H    ASN   139      -6.621  -6.924 -12.116  0.271900
ATOM   2032 CA   ASN   139      -4.734  -6.221 -11.419  0.014300
ATOM   2033 HA   ASN   139      -5.100  -6.609 -10.471  0.104800
ATOM   2034 CB   ASN   139      -3.426  -6.938 -11.738 -0.204100
ATOM   2035 HB2  ASN   139      -2.977  -6.583 -12.656  0.079700
ATOM   2036 HB3  ASN   139      -2.711  -6.756 -10.936  0.079700
ATOM   2037 CG   ASN   139      -3.612  -8.429 -11.814  0.713000
ATOM   2038 OD1  ASN   139      -4.032  -9.015 -10.703 -0.593100
ATOM   2039 ND2  ASN   139      -3.431  -9.049 -12.872 -0.919100
ATOM   2040 1HD2 ASN   139      -3.098  -8.543 -13.692  0.419600
ATOM   2041 2HD2 ASN   139      -3.656 -10.034 -12.895  0.419600
ATOM   2042 C    ASN   139      -4.514  -4.733 -11.193  0.597300
ATOM   2043 O    ASN   139      -3.386  -4.249 -11.137 -0.567900
ATOM   2044 N    SER   140      -5.616  -4.018 -11.051 -0.415700
ATOM   2045 H    SER   140      -6.517  -4.478 -11.028  0.271900
ATOM   2046 CA   SER   140      -5.571  -2.572 -10.971 -0.024900
ATOM   2047 HA   SER   140      -4.565  -2.225 -10.749  0.084300
ATOM   2048 CB   SER   140      -5.993  -1.994 -12.322  0.211700
ATOM   2049 HB2  SER   140      -5.193  -2.142 -13.049  0.035200
ATOM   2050 HB3  SER   140      -6.888  -2.507 -12.662  0.035200
ATOM   2051 OG   SER   140      -6.312  -0.632 -12.220 -0.654600
ATOM   2052 HG   SER   140      -6.044  -0.170 -13.047  0.427500
ATOM   2053 C    SER   140      -6.496  -2.078  -9.875  0.597300
ATOM   2054 O    SER   140      -7.540  -2.679  -9.625 -0.567900
ATOM   2055 N    TRP   141      -6.102  -0.990  -9.217 -0.415700
ATOM   2056 H    TRP   141      -5.211  -0.561  -9.451  0.271900
ATOM   2057 CA   TRP   141      -6.967  -0.317  -8.254 -0.027500
ATOM   2058 HA   TRP   141      -7.988  -0.689  -8.345  0.112300
ATOM   2059 CB   TRP   141      -6.492  -0.565  -6.824 -0.005000
ATOM   2060 HB2  TRP   141      -6.205  -1.610  -6.727  0.033900
ATOM   2061 HB3  TRP   141      -5.608   0.042  -6.621  0.033900
ATOM   2062 CG   TRP   141      -7.551  -0.280  -5.813 -0.141500
ATOM   2063 CD1  TRP   141      -7.702   0.856  -5.068 -0.163800
ATOM   2064 HD1  TRP   141      -7.057   1.724  -5.139  0.206200
ATOM   2065 NE1  TRP   141      -8.812   0.741  -4.254 -0.341800
ATOM   2066 HE1  TRP   141      -9.181   1.473  -3.649  0.341200
ATOM   2067 CE2  TRP   141      -9.411  -0.468  -4.494  0.138000
ATOM   2068 CZ2  TRP   141     -10.549  -1.040  -3.925 -0.260100
ATOM   2069 HZ2  TRP   141     -11.114  -0.515  -3.172  0.157200
ATOM   2070 CH2  TRP   141     -10.909  -2.287  -4.354 -0.113400
ATOM   2071 HH2  TRP   141     -11.773  -2.771  -3.917  0.141700
ATOM   2072 CZ3  TRP   141     -10.166  -2.973  -5.326 -0.197200
ATOM   2073 HZ3  TRP   141     -10.473  -3.959  -5.641  0.144700
ATOM   2074 CE3  TRP   141      -9.038  -2.410  -5.890 -0.238700
ATOM   2075 HE3  TRP   141      -8.474  -2.937  -6.645  0.170000
ATOM   2076 CD2  TRP   141      -8.642  -1.137  -5.470  0.124300
ATOM   2077 C    TRP   141      -6.986   1.176  -8.537  0.597300
ATOM   2078 O    TRP   141      -5.942   1.779  -8.758 -0.567900
ATOM   2079 N    THR   142      -8.175   1.767  -8.534 -0.415700
ATOM   2080 H    THR   142      -9.018   1.225  -8.358  0.271900
ATOM   2081 CA   THR   142      -8.310   3.202  -8.741 -0.038900
ATOM   2082 HA   THR   142      -7.374   3.622  -9.108  0.100700
ATOM   2083 CB   THR   142      -9.382   3.522  -9.795  0.365400
ATOM   2084 HB   THR   142     -10.349   3.135  -9.479  0.004300
ATOM   2085 CG2  THR   142      -9.502   5.028  -9.991 -0.243800
ATOM   2086 1HG2 THR   142      -8.510   5.443 -10.156  0.064200
ATOM   2087 2HG2 THR   142     -10.121   5.254 -10.857  0.064200
ATOM   2088 3HG2 THR   142      -9.955   5.500  -9.121  0.064200
ATOM   2089 OG1  THR   142      -9.023   2.921 -11.044 -0.676100
ATOM   2090 HG1  THR   142      -8.961   1.952 -10.906  0.410200
ATOM   2091 C    THR   142      -8.661   3.893  -7.426  0.597300
ATOM   2092 O    THR   142      -9.646   3.548  -6.777 -0.567900
ATOM   2093 N    VAL   143      -7.824   4.847  -7.034 -0.415700
ATOM   2094 H    VAL   143      -6.997   5.047  -7.593  0.271900
ATOM   2095 CA   VAL   143      -8.043   5.649  -5.842 -0.087500
ATOM   2096 HA   VAL   143      -8.826   5.223  -5.217  0.096900
ATOM   2097 CB   VAL   143      -6.750   5.770  -5.009  0.298500
ATOM   2098 HB   VAL   143      -5.963   6.194  -5.633 -0.029700
ATOM   2099 CG1  VAL   143      -6.962   6.716  -3.821 -0.319200
ATOM   2100 1HG1 VAL   143      -7.131   7.739  -4.155  0.079100
ATOM   2101 2HG1 VAL   143      -7.802   6.380  -3.212  0.079100
ATOM   2102 3HG1 VAL   143      -6.061   6.717  -3.207  0.079100
ATOM   2103 CG2  VAL   143      -6.273   4.401  -4.541 -0.319200
ATOM   2104 1HG2 VAL   143      -6.028   3.781  -5.403  0.079100
ATOM   2105 2HG2 VAL   143      -5.368   4.524  -3.948  0.079100
ATOM   2106 3HG2 VAL   143      -7.049   3.920  -3.948  0.079100
ATOM   2107 C    VAL   143      -8.426   7.044  -6.291  0.597300
ATOM   2108 O    VAL   143      -7.790   7.593  -7.180 -0.567900
ATOM   2109 N    THR   144      -9.464   7.616  -5.689 -0.415700
ATOM   2110 H    THR   144      -9.984   7.095  -4.994  0.271900
ATOM   2111 CA   THR   144      -9.833   9.001  -5.953 -0.038900
ATOM   2112 HA   THR   144      -9.352   9.358  -6.865  0.100700
ATOM   2113 CB   THR   144     -11.341   9.142  -6.166  0.365400
ATOM   2114 HB   THR   144     -11.874   8.803  -5.277  0.004300
ATOM   2115 CG2  THR   144     -11.706  10.592  -6.438 -0.243800
ATOM   2116 1HG2 THR   144     -11.512  11.199  -5.558  0.064200
ATOM   2117 2HG2 THR   144     -11.127  10.970  -7.280  0.064200
ATOM   2118 3HG2 THR   144     -12.768  10.655  -6.678  0.064200
ATOM   2119 OG1  THR   144     -11.737   8.327  -7.279 -0.676100
ATOM   2120 HG1  THR   144     -11.569   7.394  -7.042  0.410200
ATOM   2121 C    THR   144      -9.378   9.878  -4.794  0.597300
ATOM   2122 O    THR   144      -9.740   9.634  -3.643 -0.567900
ATOM   2123 N    ILE   145      -8.561  10.882  -5.094 -0.415700
ATOM   2124 H    ILE   145      -8.337  11.085  -6.066  0.271900
ATOM   2125 CA   ILE   145      -8.062  11.776  -4.056 -0.059700
ATOM   2126 HA   ILE   145      -7.749  11.174  -3.210  0.086900
ATOM   2127 CB   ILE   145      -6.832  12.572  -4.547  0.130300
ATOM   2128 HB   ILE   145      -7.138  13.190  -5.394  0.018700
ATOM   2129 CG2  ILE   145      -6.331  13.509  -3.458 -0.320400
ATOM   2130 1HG2 ILE   145      -6.067  12.960  -2.555  0.088200
ATOM   2131 2HG2 ILE   145      -5.448  14.031  -3.824  0.088200
ATOM   2132 3HG2 ILE   145      -7.080  14.260  -3.216  0.088200
ATOM   2133 CG1  ILE   145      -5.729  11.625  -5.051 -0.043000
ATOM   2134 2HG1 ILE   145      -6.073  11.103  -5.944  0.023600
ATOM   2135 3HG1 ILE   145      -4.867  12.226  -5.342  0.023600
ATOM   2136 CD1  ILE   145      -5.258  10.596  -4.041 -0.066000
ATOM   2137 1HD1 ILE   145      -4.452  10.011  -4.483  0.018600
ATOM   2138 2HD1 ILE   145      -4.877  11.082  -3.144  0.018600
ATOM   2139 3HD1 ILE   145      -6.062   9.911  -3.777  0.018600
ATOM   2140 C    ILE   145      -9.175  12.745  -3.641  0.597300
ATOM   2141 O    ILE   145      -9.806  13.364  -4.491 -0.567900
ATOM   2142 N    PRO   146      -9.439  12.862  -2.329 -0.254800
ATOM   2143 CD   PRO   146      -8.844  12.103  -1.216  0.019200
ATOM   2144 HD2  PRO   146      -7.878  12.531  -0.946  0.039100
ATOM   2145 HD3  PRO   146      -8.761  11.038  -1.436  0.039100
ATOM   2146 CG   PRO   146      -9.839  12.303  -0.101  0.018900
ATOM   2147 HG2  PRO   146      -9.352  12.278   0.875  0.021300
ATOM   2148 HG3  PRO   146     -10.597  11.519  -0.156  0.021300
ATOM   2149 CB   PRO   146     -10.479  13.610  -0.353 -0.007000
ATOM   2150 HB2  PRO   146      -9.851  14.393   0.071  0.025300
ATOM   2151 HB3  PRO   146     -11.475  13.661   0.081  0.025300
ATOM   2152 CA   PRO   146     -10.519  13.749  -1.880 -0.026600
ATOM   2153 HA   PRO   146     -11.475  13.391  -2.260  0.064100
ATOM   2154 C    PRO   146     -10.281  15.208  -2.265  0.589600
ATOM   2155 O    PRO   146      -9.140  15.669  -2.280 -0.574800
ATOM   2156 N    THR   147     -11.355  15.928  -2.566 -0.415700
ATOM   2157 H    THR   147     -12.268  15.496  -2.627  0.271900
ATOM   2158 CA   THR   147     -11.252  17.351  -2.868 -0.038900
ATOM   2159 HA   THR   147     -10.288  17.548  -3.330  0.100700
ATOM   2160 CB   THR   147     -12.350  17.804  -3.849  0.365400
ATOM   2161 HB   THR   147     -12.301  18.883  -3.985  0.004300
ATOM   2162 CG2  THR   147     -12.172  17.137  -5.205 -0.243800
ATOM   2163 1HG2 THR   147     -13.037  17.357  -5.822  0.064200
ATOM   2164 2HG2 THR   147     -11.277  17.531  -5.683  0.064200
ATOM   2165 3HG2 THR   147     -12.100  16.057  -5.096  0.064200
ATOM   2166 OG1  THR   147     -13.636  17.465  -3.312 -0.676100
ATOM   2167 HG1  THR   147     -14.109  18.295  -3.090  0.410200
ATOM   2168 C    THR   147     -11.358  18.218  -1.612  0.597300
ATOM   2169 O    THR   147     -11.212  19.435  -1.687 -0.567900
ATOM   2170 N    THR   148     -11.610  17.587  -0.468 -0.415700
ATOM   2171 H    THR   148     -11.842  16.605  -0.492  0.271900
ATOM   2172 CA   THR   148     -11.898  18.316   0.771 -0.038900
ATOM   2173 HA   THR   148     -12.217  19.323   0.518  0.100700
ATOM   2174 CB   THR   148     -13.043  17.638   1.556  0.365400
ATOM   2175 HB   THR   148     -13.137  18.080   2.548  0.004300
ATOM   2176 CG2  THR   148     -14.366  17.817   0.830 -0.243800
ATOM   2177 1HG2 THR   148     -15.146  17.292   1.380  0.064200
ATOM   2178 2HG2 THR   148     -14.619  18.875   0.781  0.064200
ATOM   2179 3HG2 THR   148     -14.310  17.410  -0.179  0.064200
ATOM   2180 OG1  THR   148     -12.769  16.237   1.683 -0.676100
ATOM   2181 HG1  THR   148     -12.390  16.135   2.584  0.410200
ATOM   2182 C    THR   148     -10.702  18.461   1.709  0.597300
ATOM   2183 O    THR   148     -10.812  19.078   2.779 -0.567900
ATOM   2184 N    ILE   149      -9.569  17.888   1.323 -0.415700
ATOM   2185 H    ILE   149      -9.510  17.482   0.401  0.271900
ATOM   2186 CA   ILE   149      -8.382  17.928   2.161 -0.059700
ATOM   2187 HA   ILE   149      -8.669  18.118   3.194  0.086900
ATOM   2188 CB   ILE   149      -7.613  16.575   2.160  0.130300
ATOM   2189 HB   ILE   149      -6.740  16.680   2.807  0.018700
ATOM   2190 CG2  ILE   149      -8.485  15.463   2.725 -0.320400
ATOM   2191 1HG2 ILE   149      -9.332  15.262   2.074  0.088200
ATOM   2192 2HG2 ILE   149      -7.906  14.554   2.881  0.088200
ATOM   2193 3HG2 ILE   149      -8.868  15.773   3.698  0.088200
ATOM   2194 CG1  ILE   149      -7.137  16.209   0.751 -0.043000
ATOM   2195 2HG1 ILE   149      -7.993  16.069   0.092  0.023600
ATOM   2196 3HG1 ILE   149      -6.531  17.021   0.350  0.023600
ATOM   2197 CD1  ILE   149      -6.280  14.957   0.702 -0.066000
ATOM   2198 1HD1 ILE   149      -5.433  15.055   1.382  0.018600
ATOM   2199 2HD1 ILE   149      -6.868  14.079   0.966  0.018600
ATOM   2200 3HD1 ILE   149      -5.907  14.812  -0.311  0.018600
ATOM   2201 C    ILE   149      -7.444  19.055   1.751  0.597300
ATOM   2202 O    ILE   149      -7.415  19.473   0.585 -0.567900
ATOM   2203 N    ALA   150      -6.678  19.543   2.719 -0.415700
ATOM   2204 H    ALA   150      -6.756  19.171   3.662  0.271900
ATOM   2205 CA   ALA   150      -5.689  20.575   2.465  0.033700
ATOM   2206 HA   ALA   150      -6.215  21.479   2.179  0.082300
ATOM   2207 CB   ALA   150      -4.918  20.878   3.733 -0.182500
ATOM   2208 HB1  ALA   150      -4.424  19.974   4.095  0.060300
ATOM   2209 HB2  ALA   150      -4.158  21.635   3.540  0.060300
ATOM   2210 HB3  ALA   150      -5.604  21.229   4.504  0.060300
ATOM   2211 C    ALA   150      -4.739  20.113   1.369  0.597300
ATOM   2212 O    ALA   150      -4.185  19.022   1.448 -0.567900
ATOM   2213 N    PRO   151      -4.557  20.939   0.329 -0.254800
ATOM   2214 CD   PRO   151      -5.308  22.164   0.006  0.019200
ATOM   2215 HD2  PRO   151      -4.942  23.004   0.598  0.039100
ATOM   2216 HD3  PRO   151      -6.375  22.008   0.120  0.039100
ATOM   2217 CG   PRO   151      -5.006  22.365  -1.451  0.018900
ATOM   2218 HG2  PRO   151      -5.011  23.425  -1.698  0.021300
ATOM   2219 HG3  PRO   151      -5.737  21.820  -2.049  0.021300
ATOM   2220 CB   PRO   151      -3.645  21.773  -1.676 -0.007000
ATOM   2221 HB2  PRO   151      -2.881  22.513  -1.454  0.025300
ATOM   2222 HB3  PRO   151      -3.533  21.433  -2.702  0.025300
ATOM   2223 CA   PRO   151      -3.551  20.608  -0.686 -0.026600
ATOM   2224 HA   PRO   151      -3.793  19.663  -1.174  0.064100
ATOM   2225 C    PRO   151      -2.166  20.562  -0.048  0.589600
ATOM   2226 O    PRO   151      -1.939  21.162   1.013 -0.574800
ATOM   2227 N    GLY   152      -1.253  19.847  -0.690 -0.415700
ATOM   2228 H    GLY   152      -1.469  19.445  -1.596  0.271900
ATOM   2229 CA   GLY   152       0.105  19.721  -0.208 -0.025200
ATOM   2230 HA2  GLY   152       0.702  20.548  -0.590  0.069800
ATOM   2231 HA3  GLY   152       0.138  19.735   0.879  0.069800
ATOM   2232 C    GLY   152       0.708  18.423  -0.698  0.597300
ATOM   2233 O    GLY   152       0.100  17.705  -1.498 -0.567900
ATOM   2234 N    ASN   153       1.907  18.117  -0.221 -0.415700
ATOM   2235 H    ASN   153       2.361  18.729   0.450  0.271900
ATOM   2236 CA   ASN   153       2.540  16.854  -0.570  0.014300
ATOM   2237 HA   ASN   153       2.203  16.546  -1.560  0.104800
ATOM   2238 CB   ASN   153       4.055  17.026  -0.660 -0.204100
ATOM   2239 HB2  ASN   153       4.437  17.248   0.334  0.079700
ATOM   2240 HB3  ASN   153       4.510  16.109  -1.022  0.079700
ATOM   2241 CG   ASN   153       4.453  18.143  -1.614  0.713000
ATOM   2242 OD1  ASN   153       3.853  18.305  -2.678 -0.593100
ATOM   2243 ND2  ASN   153       5.454  18.928  -1.228 -0.919100
ATOM   2244 1HD2 ASN   153       5.885  18.768  -0.319  0.419600
ATOM   2245 2HD2 ASN   153       5.847  19.587  -1.884  0.419600
ATOM   2246 C    ASN   153       2.145  15.763   0.424  0.597300
ATOM   2247 O    ASN   153       2.142  15.988   1.639 -0.567900
ATOM   2248 N    TYR   154       1.787  14.593  -0.105 -0.415700
ATOM   2249 H    TYR   154       1.824  14.465  -1.113  0.271900
ATOM   2250 CA   TYR   154       1.295  13.489   0.709 -0.001400
ATOM   2251 HA   TYR   154       1.544  13.646   1.755  0.087600
ATOM   2252 CB   TYR   154      -0.216  13.346   0.549 -0.015200
ATOM   2253 HB2  TYR   154      -0.464  13.336  -0.514  0.029500
ATOM   2254 HB3  TYR   154      -0.513  12.373   0.946  0.029500
ATOM   2255 CG   TYR   154      -1.070  14.382   1.237 -0.001100
ATOM   2256 CD1  TYR   154      -1.336  15.605   0.630 -0.190600
ATOM   2257 HD1  TYR   154      -0.901  15.818  -0.333  0.169900
ATOM   2258 CE1  TYR   154      -2.129  16.553   1.254 -0.234100
ATOM   2259 HE1  TYR   154      -2.308  17.507   0.784  0.165600
ATOM   2260 CZ   TYR   154      -2.674  16.273   2.495  0.322600
ATOM   2261 OH   TYR   154      -3.472  17.197   3.114 -0.557900
ATOM   2262 HH   TYR   154      -3.710  17.908   2.490  0.399200
ATOM   2263 CE2  TYR   154      -2.430  15.062   3.111 -0.234100
ATOM   2264 HE2  TYR   154      -2.842  14.870   4.088  0.165600
ATOM   2265 CD2  TYR   154      -1.627  14.132   2.487 -0.190600
ATOM   2266 HD2  TYR   154      -1.428  13.193   2.980  0.169900
ATOM   2267 C    TYR   154       1.887  12.169   0.251  0.597300
ATOM   2268 O    TYR   154       2.106  11.957  -0.948 -0.567900
ATOM   2269 N    VAL   155       2.094  11.261   1.198 -0.415700
ATOM   2270 H    VAL   155       1.881  11.497   2.162  0.271900
ATOM   2271 CA   VAL   155       2.386   9.879   0.858 -0.087500
ATOM   2272 HA   VAL   155       2.919   9.826  -0.092  0.096900
ATOM   2273 CB   VAL   155       3.250   9.179   1.940  0.298500
ATOM   2274 HB   VAL   155       2.732   9.234   2.899 -0.029700
ATOM   2275 CG1  VAL   155       3.440   7.692   1.600 -0.319200
ATOM   2276 1HG1 VAL   155       3.841   7.594   0.591  0.079100
ATOM   2277 2HG1 VAL   155       4.142   7.246   2.305  0.079100
ATOM   2278 3HG1 VAL   155       2.499   7.149   1.675  0.079100
ATOM   2279 CG2  VAL   155       4.584   9.886   2.100 -0.319200
ATOM   2280 1HG2 VAL   155       4.417  10.880   2.502  0.079100
ATOM   2281 2HG2 VAL   155       5.189   9.339   2.819  0.079100
ATOM   2282 3HG2 VAL   155       5.104   9.949   1.143  0.079100
ATOM   2283 C    VAL   155       1.065   9.135   0.740  0.597300
ATOM   2284 O    VAL   155       0.240   9.191   1.657 -0.567900
ATOM   2285 N    LEU   156       0.856   8.463  -0.389 -0.415700
ATOM   2286 H    LEU   156       1.581   8.468  -1.101  0.271900
ATOM   2287 CA   LEU   156      -0.256   7.516  -0.519 -0.051800
ATOM   2288 HA   LEU   156      -1.059   7.792   0.157  0.092200
ATOM   2289 CB   LEU   156      -0.813   7.488  -1.945 -0.110200
ATOM   2290 HB2  LEU   156      -1.276   8.451  -2.156  0.045700
ATOM   2291 HB3  LEU   156       0.029   7.382  -2.623  0.045700
ATOM   2292 CG   LEU   156      -1.823   6.368  -2.246  0.353100
ATOM   2293 HG   LEU   156      -1.421   5.409  -1.924 -0.036100
ATOM   2294 CD1  LEU   156      -3.148   6.585  -1.511 -0.412100
ATOM   2295 1HD1 LEU   156      -3.532   7.583  -1.718  0.100000
ATOM   2296 2HD1 LEU   156      -3.872   5.841  -1.845  0.100000
ATOM   2297 3HD1 LEU   156      -3.001   6.449  -0.451  0.100000
ATOM   2298 CD2  LEU   156      -2.045   6.244  -3.751 -0.412100
ATOM   2299 1HD2 LEU   156      -1.115   5.948  -4.232  0.100000
ATOM   2300 2HD2 LEU   156      -2.798   5.481  -3.947  0.100000
ATOM   2301 3HD2 LEU   156      -2.385   7.195  -4.158  0.100000
ATOM   2302 C    LEU   156       0.242   6.127  -0.122  0.597300
ATOM   2303 O    LEU   156       1.188   5.605  -0.717 -0.567900
ATOM   2304 N    ARG   157      -0.387   5.544   0.895 -0.347900
ATOM   2305 H    ARG   157      -1.183   6.027   1.307  0.274700
ATOM   2306 CA   ARG   157      -0.064   4.190   1.334 -0.263700
ATOM   2307 HA   ARG   157       0.872   3.849   0.885  0.156000
ATOM   2308 CB   ARG   157       0.080   4.147   2.859 -0.000700
ATOM   2309 HB2  ARG   157       0.833   4.880   3.144  0.032700
ATOM   2310 HB3  ARG   157      -0.857   4.435   3.308  0.032700
ATOM   2311 CG   ARG   157       0.501   2.802   3.439  0.039000
ATOM   2312 HG2  ARG   157      -0.191   2.031   3.099  0.028500
ATOM   2313 HG3  ARG   157       1.500   2.550   3.081  0.028500
ATOM   2314 CD   ARG   157       0.504   2.845   4.974  0.048600
ATOM   2315 HD2  ARG   157       1.215   3.610   5.295  0.068700
ATOM   2316 HD3  ARG   157      -0.482   3.133   5.346  0.068700
ATOM   2317 NE   ARG   157       0.923   1.560   5.539 -0.529500
ATOM   2318 HE   ARG   157       1.908   1.446   5.746  0.345600
ATOM   2319 CZ   ARG   157       0.120   0.508   5.643  0.807600
ATOM   2320 NH1  ARG   157      -1.143   0.610   5.251 -0.862700
ATOM   2321 1HH1 ARG   157      -1.501   1.488   4.939  0.447800
ATOM   2322 2HH1 ARG   157      -1.741  -0.222   5.226  0.447800
ATOM   2323 NH2  ARG   157       0.570  -0.642   6.143 -0.862700
ATOM   2324 1HH2 ARG   157       1.534  -0.704   6.454  0.447800
ATOM   2325 2HH2 ARG   157      -0.004  -1.482   6.038  0.447800
ATOM   2326 C    ARG   157      -1.195   3.287   0.867  0.734100
ATOM   2327 O    ARG   157      -2.306   3.332   1.407 -0.589400
ATOM   2328 N    HID   158      -0.908   2.502  -0.170 -0.415700
ATOM   2329 H    HID   158       0.034   2.509  -0.548  0.271900
ATOM   2330 CA   HID   158      -1.882   1.639  -0.828  0.018800
ATOM   2331 HA   HID   158      -2.904   1.892  -0.541  0.088100
ATOM   2332 CB   HID   158      -1.727   1.803  -2.345 -0.046200
ATOM   2333 HB2  HID   158      -2.040   2.810  -2.624  0.040200
ATOM   2334 HB3  HID   158      -0.674   1.695  -2.612  0.040200
ATOM   2335 CG   HID   158      -2.510   0.818  -3.155 -0.026600
ATOM   2336 ND1  HID   158      -3.886   0.854  -3.254 -0.381100
ATOM   2337 HD1  HID   158      -4.474   1.534  -2.779  0.364900
ATOM   2338 CE1  HID   158      -4.292  -0.124  -4.044  0.205700
ATOM   2339 HE1  HID   158      -5.318  -0.367  -4.279  0.139200
ATOM   2340 NE2  HID   158      -3.229  -0.792  -4.464 -0.572700
ATOM   2341 CD2  HID   158      -2.102  -0.218  -3.930  0.129200
ATOM   2342 HD2  HID   158      -1.079  -0.532  -4.086  0.114700
ATOM   2343 C    HID   158      -1.576   0.205  -0.414  0.597300
ATOM   2344 O    HID   158      -0.427  -0.204  -0.439 -0.567900
ATOM   2345 N    GLU   159      -2.585  -0.564  -0.019 -0.516300
ATOM   2346 H    GLU   159      -3.532  -0.199   0.038  0.293600
ATOM   2347 CA   GLU   159      -2.281  -1.843   0.625  0.039700
ATOM   2348 HA   GLU   159      -1.332  -2.222   0.257  0.110500
ATOM   2349 CB   GLU   159      -2.156  -1.608   2.136  0.056000
ATOM   2350 HB2  GLU   159      -1.381  -0.860   2.313 -0.017300
ATOM   2351 HB3  GLU   159      -3.105  -1.184   2.469 -0.017300
ATOM   2352 CG   GLU   159      -1.833  -2.830   2.990  0.013600
ATOM   2353 HG2  GLU   159      -2.575  -3.610   2.822 -0.042500
ATOM   2354 HG3  GLU   159      -0.853  -3.219   2.712 -0.042500
ATOM   2355 CD   GLU   159      -1.862  -2.476   4.469  0.805400
ATOM   2356 OE1  GLU   159      -2.757  -1.704   4.861 -0.818800
ATOM   2357 OE2  GLU   159      -0.987  -2.940   5.226 -0.818800
ATOM   2358 C    GLU   159      -3.312  -2.932   0.370  0.536600
ATOM   2359 O    GLU   159      -4.516  -2.672   0.394 -0.581900
ATOM   2360 N    ILE   160      -2.826  -4.147   0.120 -0.415700
ATOM   2361 H    ILE   160      -1.823  -4.284   0.098  0.271900
ATOM   2362 CA   ILE   160      -3.672  -5.336   0.146 -0.059700
ATOM   2363 HA   ILE   160      -4.727  -5.064   0.172  0.086900
ATOM   2364 CB   ILE   160      -3.407  -6.275  -1.075  0.130300
ATOM   2365 HB   ILE   160      -2.396  -6.676  -0.984  0.018700
ATOM   2366 CG2  ILE   160      -4.384  -7.453  -1.077 -0.320400
ATOM   2367 1HG2 ILE   160      -4.181  -8.122  -1.908  0.088200
ATOM   2368 2HG2 ILE   160      -4.286  -8.039  -0.165  0.088200
ATOM   2369 3HG2 ILE   160      -5.408  -7.083  -1.157  0.088200
ATOM   2370 CG1  ILE   160      -3.479  -5.508  -2.406 -0.043000
ATOM   2371 2HG1 ILE   160      -4.487  -5.135  -2.567  0.023600
ATOM   2372 3HG1 ILE   160      -2.811  -4.650  -2.369  0.023600
ATOM   2373 CD1  ILE   160      -3.055  -6.346  -3.624 -0.066000
ATOM   2374 1HD1 ILE   160      -3.775  -7.138  -3.825  0.018600
ATOM   2375 2HD1 ILE   160      -3.012  -5.704  -4.503  0.018600
ATOM   2376 3HD1 ILE   160      -2.067  -6.772  -3.454  0.018600
ATOM   2377 C    ILE   160      -3.289  -6.094   1.413  0.597300
ATOM   2378 O    ILE   160      -2.103  -6.194   1.741 -0.567900
ATOM   2379 N    ILE   161      -4.274  -6.609   2.139 -0.415700
ATOM   2380 H    ILE   161      -5.236  -6.463   1.842  0.271900
ATOM   2381 CA   ILE   161      -3.995  -7.537   3.226 -0.059700
ATOM   2382 HA   ILE   161      -2.924  -7.624   3.385  0.086900
ATOM   2383 CB   ILE   161      -4.608  -7.104   4.568  0.130300
ATOM   2384 HB   ILE   161      -5.692  -7.103   4.478  0.018700
ATOM   2385 CG2  ILE   161      -4.224  -8.113   5.647 -0.320400
ATOM   2386 1HG2 ILE   161      -3.140  -8.143   5.774  0.088200
ATOM   2387 2HG2 ILE   161      -4.681  -7.850   6.600  0.088200
ATOM   2388 3HG2 ILE   161      -4.584  -9.111   5.401  0.088200
ATOM   2389 CG1  ILE   161      -4.152  -5.695   4.953 -0.043000
ATOM   2390 2HG1 ILE   161      -3.067  -5.671   5.044  0.023600
ATOM   2391 3HG1 ILE   161      -4.436  -4.999   4.164  0.023600
ATOM   2392 CD1  ILE   161      -4.782  -5.183   6.234 -0.066000
ATOM   2393 1HD1 ILE   161      -4.368  -5.699   7.098  0.018600
ATOM   2394 2HD1 ILE   161      -4.565  -4.120   6.338  0.018600
ATOM   2395 3HD1 ILE   161      -5.863  -5.320   6.199  0.018600
ATOM   2396 C    ILE   161      -4.540  -8.912   2.853  0.597300
ATOM   2397 O    ILE   161      -5.746  -9.080   2.719 -0.567900
ATOM   2398 N    ALA   162      -3.649  -9.885   2.650 -0.415700
ATOM   2399 H    ALA   162      -2.675  -9.703   2.865  0.271900
ATOM   2400 CA   ALA   162      -4.075 -11.236   2.296  0.033700
ATOM   2401 HA   ALA   162      -4.973 -11.167   1.675  0.082300
ATOM   2402 CB   ALA   162      -2.998 -11.951   1.487 -0.182500
ATOM   2403 HB1  ALA   162      -3.432 -12.825   1.010  0.060300
ATOM   2404 HB2  ALA   162      -2.626 -11.290   0.705  0.060300
ATOM   2405 HB3  ALA   162      -2.176 -12.259   2.125  0.060300
ATOM   2406 C    ALA   162      -4.405 -12.035   3.555  0.597300
ATOM   2407 O    ALA   162      -3.611 -12.066   4.491 -0.567900
ATOM   2408 N    LEU   163      -5.556 -12.709   3.548 -0.415700
ATOM   2409 H    LEU   163      -6.215 -12.504   2.799  0.271900
ATOM   2410 CA   LEU   163      -6.097 -13.363   4.740 -0.051800
ATOM   2411 HA   LEU   163      -5.453 -13.166   5.593  0.092200
ATOM   2412 CB   LEU   163      -7.493 -12.807   5.050 -0.110200
ATOM   2413 HB2  LEU   163      -8.153 -13.046   4.215  0.045700
ATOM   2414 HB3  LEU   163      -7.892 -13.306   5.934  0.045700
ATOM   2415 CG   LEU   163      -7.560 -11.306   5.294  0.353100
ATOM   2416 HG   LEU   163      -7.151 -10.782   4.431 -0.036100
ATOM   2417 CD1  LEU   163      -9.009 -10.858   5.448 -0.412100
ATOM   2418 1HD1 LEU   163      -9.465 -11.348   6.307  0.100000
ATOM   2419 2HD1 LEU   163      -9.036  -9.783   5.593  0.100000
ATOM   2420 3HD1 LEU   163      -9.573 -11.104   4.548  0.100000
ATOM   2421 CD2  LEU   163      -6.743 -10.924   6.518 -0.412100
ATOM   2422 1HD2 LEU   163      -5.688 -11.145   6.369  0.100000
ATOM   2423 2HD2 LEU   163      -6.840  -9.853   6.704  0.100000
ATOM   2424 3HD2 LEU   163      -7.113 -11.455   7.397  0.100000
ATOM   2425 C    LEU   163      -6.183 -14.887   4.627  0.597300
ATOM   2426 O    LEU   163      -6.773 -15.548   5.477 -0.567900
ATOM   2427 N    HIE   164      -5.604 -15.448   3.573 -0.415700
ATOM   2428 H    HIE   164      -5.178 -14.842   2.903  0.271900
ATOM   2429 CA   HIE   164      -5.718 -16.890   3.330 -0.058100
ATOM   2430 HA   HIE   164      -6.777 -17.163   3.313  0.136000
ATOM   2431 CB   HIE   164      -5.096 -17.207   1.957 -0.007400
ATOM   2432 HB2  HIE   164      -5.172 -18.289   1.755  0.036700
ATOM   2433 HB3  HIE   164      -5.754 -16.673   1.258  0.036700
ATOM   2434 CG   HIE   164      -3.682 -16.727   1.812  0.186800
ATOM   2435 ND1  HIE   164      -3.366 -15.384   1.644 -0.543200
ATOM   2436 CE1  HIE   164      -2.038 -15.346   1.576  0.163500
ATOM   2437 HE1  HIE   164      -1.410 -14.465   1.433  0.143500
ATOM   2438 NE2  HIE   164      -1.492 -16.590   1.692 -0.279500
ATOM   2439 HE2  HIE   164      -0.492 -16.832   1.636  0.333900
ATOM   2440 CD2  HIE   164      -2.527 -17.485   1.845 -0.220700
ATOM   2441 HD2  HIE   164      -2.371 -18.552   1.972  0.186200
ATOM   2442 C    HIE   164      -5.072 -17.739   4.428  0.597300
ATOM   2443 O    HIE   164      -5.413 -18.910   4.584 -0.567900
ATOM   2444 N    SER   165      -4.140 -17.149   5.176 -0.415700
ATOM   2445 H    SER   165      -3.856 -16.196   4.973  0.271900
ATOM   2446 CA   SER   165      -3.467 -17.829   6.287 -0.024900
ATOM   2447 HA   SER   165      -3.811 -18.859   6.378  0.084300
ATOM   2448 CB   SER   165      -1.959 -17.866   6.063  0.211700
ATOM   2449 HB2  SER   165      -1.578 -16.852   5.942  0.035200
ATOM   2450 HB3  SER   165      -1.469 -18.319   6.925  0.035200
ATOM   2451 OG   SER   165      -1.627 -18.634   4.922 -0.654600
ATOM   2452 HG   SER   165      -0.641 -18.584   4.907  0.427500
ATOM   2453 C    SER   165      -3.748 -17.134   7.621  0.597300
ATOM   2454 O    SER   165      -3.041 -17.352   8.604 -0.567900
ATOM   2455 N    ALA   166      -4.781 -16.303   7.653 -0.415700
ATOM   2456 H    ALA   166      -5.369 -16.204   6.835  0.271900
ATOM   2457 CA   ALA   166      -5.016 -15.434   8.804  0.033700
ATOM   2458 HA   ALA   166      -4.050 -15.072   9.160  0.082300
ATOM   2459 CB   ALA   166      -5.827 -14.212   8.379 -0.182500
ATOM   2460 HB1  ALA   166      -5.214 -13.551   7.768  0.060300
ATOM   2461 HB2  ALA   166      -6.718 -14.518   7.834  0.060300
ATOM   2462 HB3  ALA   166      -6.166 -13.674   9.249  0.060300
ATOM   2463 C    ALA   166      -5.667 -16.113  10.006  0.597300
ATOM   2464 O    ALA   166      -5.901 -15.462  11.024 -0.567900
ATOM   2465 N    GLN   167      -5.944 -17.407   9.889 -0.415700
ATOM   2466 H    GLN   167      -5.713 -17.866   9.020  0.271900
ATOM   2467 CA   GLN   167      -6.555 -18.157  10.980 -0.003100
ATOM   2468 HA   GLN   167      -7.472 -17.643  11.272  0.085000
ATOM   2469 CB   GLN   167      -6.933 -19.565  10.513 -0.003600
ATOM   2470 HB2  GLN   167      -7.382 -20.068  11.371  0.017100
ATOM   2471 HB3  GLN   167      -7.722 -19.525   9.760  0.017100
ATOM   2472 CG   GLN   167      -5.750 -20.411  10.071 -0.064500
ATOM   2473 HG2  GLN   167      -4.866 -20.201  10.652  0.035200
ATOM   2474 HG3  GLN   167      -6.012 -21.458  10.228  0.035200
ATOM   2475 CD   GLN   167      -5.431 -20.245   8.597  0.695100
ATOM   2476 OE1  GLN   167      -4.452 -21.004   8.115 -0.608600
ATOM   2477 NE2  GLN   167      -6.055 -19.445   7.900 -0.940700
ATOM   2478 1HE2 GLN   167      -6.945 -19.080   8.217  0.425100
ATOM   2479 2HE2 GLN   167      -5.929 -19.568   6.904  0.425100
ATOM   2480 C    GLN   167      -5.658 -18.237  12.213  0.597300
ATOM   2481 O    GLN   167      -6.144 -18.426  13.328 -0.567900
ATOM   2482 N    ASN   168      -4.353 -18.093  12.007 -0.415700
ATOM   2483 H    ASN   168      -4.006 -17.889  11.082  0.271900
ATOM   2484 CA   ASN   168      -3.400 -18.162  13.096  0.014300
ATOM   2485 HA   ASN   168      -3.892 -18.491  14.014  0.104800
ATOM   2486 CB   ASN   168      -2.321 -19.180  12.764 -0.204100
ATOM   2487 HB2  ASN   168      -1.726 -18.832  11.919  0.079700
ATOM   2488 HB3  ASN   168      -1.659 -19.292  13.622  0.079700
ATOM   2489 CG   ASN   168      -2.903 -20.543  12.449  0.713000
ATOM   2490 OD1  ASN   168      -2.615 -21.047  11.256 -0.593100
ATOM   2491 ND2  ASN   168      -3.626 -21.125  13.263 -0.919100
ATOM   2492 1HD2 ASN   168      -3.686 -20.767  14.209  0.419600
ATOM   2493 2HD2 ASN   168      -3.831 -22.101  13.076  0.419600
ATOM   2494 C    ASN   168      -2.797 -16.800  13.392  0.597300
ATOM   2495 O    ASN   168      -2.726 -15.941  12.509 -0.567900
ATOM   2496 N    GLN   169      -2.372 -16.594  14.636 -0.415700
ATOM   2497 H    GLN   169      -2.381 -17.348  15.313  0.271900
ATOM   2498 CA   GLN   169      -1.800 -15.304  15.013 -0.003100
ATOM   2499 HA   GLN   169      -2.562 -14.544  14.835  0.085000
ATOM   2500 CB   GLN   169      -1.438 -15.245  16.499 -0.003600
ATOM   2501 HB2  GLN   169      -2.323 -15.580  17.035  0.017100
ATOM   2502 HB3  GLN   169      -0.622 -15.937  16.711  0.017100
ATOM   2503 CG   GLN   169      -1.058 -13.846  16.967 -0.064500
ATOM   2504 HG2  GLN   169      -0.064 -13.585  16.610  0.035200
ATOM   2505 HG3  GLN   169      -1.763 -13.131  16.542  0.035200
ATOM   2506 CD   GLN   169      -1.123 -13.682  18.475  0.695100
ATOM   2507 OE1  GLN   169      -0.200 -12.899  19.023 -0.608600
ATOM   2508 NE2  GLN   169      -1.993 -14.251  19.140 -0.940700
ATOM   2509 1HE2 GLN   169      -2.702 -14.823  18.714  0.425100
ATOM   2510 2HE2 GLN   169      -2.030 -14.032  20.130  0.425100
ATOM   2511 C    GLN   169      -0.592 -14.964  14.143  0.597300
ATOM   2512 O    GLN   169       0.260 -15.814  13.867 -0.567900
ATOM   2513 N    ASP   170      -0.553 -13.714  13.702 -0.516300
ATOM   2514 H    ASP   170      -1.238 -13.038  14.010  0.293600
ATOM   2515 CA   ASP   170       0.501 -13.195  12.833  0.038100
ATOM   2516 HA   ASP   170       0.315 -12.129  12.714  0.088000
ATOM   2517 CB   ASP   170       1.881 -13.344  13.484 -0.030300
ATOM   2518 HB2  ASP   170       2.172 -14.385  13.612 -0.012200
ATOM   2519 HB3  ASP   170       2.608 -12.882  12.817 -0.012200
ATOM   2520 CG   ASP   170       1.972 -12.602  14.805  0.799400
ATOM   2521 OD1  ASP   170       1.366 -11.513  14.897 -0.801400
ATOM   2522 OD2  ASP   170       2.609 -13.115  15.755 -0.801400
ATOM   2523 C    ASP   170       0.459 -13.792  11.428  0.536600
ATOM   2524 O    ASP   170       1.408 -13.654  10.655 -0.581900
ATOM   2525 N    GLY   171      -0.668 -14.412  11.091 -0.415700
ATOM   2526 H    GLY   171      -1.427 -14.453  11.761  0.271900
ATOM   2527 CA   GLY   171      -0.839 -15.063   9.800 -0.025200
ATOM   2528 HA2  GLY   171       0.091 -15.559   9.519  0.069800
ATOM   2529 HA3  GLY   171      -1.600 -15.830   9.924  0.069800
ATOM   2530 C    GLY   171      -1.267 -14.169   8.646  0.597300
ATOM   2531 O    GLY   171      -1.017 -14.506   7.484 -0.567900
ATOM   2532 N    ALA   172      -1.927 -13.051   8.946 -0.415700
ATOM   2533 H    ALA   172      -1.978 -12.755   9.915  0.271900
ATOM   2534 CA   ALA   172      -2.304 -12.097   7.902  0.033700
ATOM   2535 HA   ALA   172      -2.889 -12.623   7.150  0.082300
ATOM   2536 CB   ALA   172      -3.176 -10.975   8.474 -0.182500
ATOM   2537 HB1  ALA   172      -2.585 -10.340   9.125  0.060300
ATOM   2538 HB2  ALA   172      -3.569 -10.365   7.661  0.060300
ATOM   2539 HB3  ALA   172      -4.009 -11.398   9.034  0.060300
ATOM   2540 C    ALA   172      -1.062 -11.516   7.249  0.597300
ATOM   2541 O    ALA   172      -0.036 -11.312   7.910 -0.567900
ATOM   2542 N    GLN   173      -1.156 -11.255   5.948 -0.415700
ATOM   2543 H    GLN   173      -2.034 -11.409   5.469  0.271900
ATOM   2544 CA   GLN   173      -0.020 -10.756   5.176 -0.003100
ATOM   2545 HA   GLN   173       0.865 -10.671   5.808  0.085000
ATOM   2546 CB   GLN   173       0.303 -11.747   4.064 -0.003600
ATOM   2547 HB2  GLN   173      -0.611 -11.853   3.464  0.017100
ATOM   2548 HB3  GLN   173       1.065 -11.322   3.391  0.017100
ATOM   2549 CG   GLN   173       0.744 -13.117   4.562 -0.064500
ATOM   2550 HG2  GLN   173       1.700 -13.078   5.114  0.035200
ATOM   2551 HG3  GLN   173       0.014 -13.568   5.261  0.035200
ATOM   2552 CD   GLN   173       0.879 -14.062   3.368  0.695100
ATOM   2553 OE1  GLN   173       0.590 -13.689   2.212 -0.608600
ATOM   2554 NE2  GLN   173       1.282 -15.306   3.666 -0.940700
ATOM   2555 1HE2 GLN   173       1.307 -16.047   2.947  0.425100
ATOM   2556 2HE2 GLN   173       1.462 -15.556   4.646  0.425100
ATOM   2557 C    GLN   173      -0.312  -9.377   4.590  0.597300
ATOM   2558 O    GLN   173      -1.149  -9.247   3.701 -0.567900
ATOM   2559 N    ASN   174       0.379  -8.351   5.094 -0.415700
ATOM   2560 H    ASN   174       0.993  -8.481   5.894  0.271900
ATOM   2561 CA   ASN   174       0.159  -6.980   4.624  0.014300
ATOM   2562 HA   ASN   174      -0.862  -6.883   4.248  0.104800
ATOM   2563 CB   ASN   174       0.332  -5.949   5.749 -0.204100
ATOM   2564 HB2  ASN   174       1.306  -6.042   6.218  0.079700
ATOM   2565 HB3  ASN   174       0.293  -4.957   5.314  0.079700
ATOM   2566 CG   ASN   174      -0.733  -6.056   6.818  0.713000
ATOM   2567 OD1  ASN   174      -0.925  -7.256   7.334 -0.593100
ATOM   2568 ND2  ASN   174      -1.400  -5.066   7.163 -0.919100
ATOM   2569 1HD2 ASN   174      -1.315  -4.202   6.624  0.419600
ATOM   2570 2HD2 ASN   174      -2.052  -5.160   7.922  0.419600
ATOM   2571 C    ASN   174       1.114  -6.636   3.495  0.597300
ATOM   2572 O    ASN   174       2.317  -6.899   3.589 -0.567900
ATOM   2573 N    TYR   175       0.577  -6.038   2.439 -0.320320
ATOM   2574 H    TYR   175      -0.431  -5.910   2.403  0.271900
ATOM   2575 CA   TYR   175       1.360  -5.639   1.271 -0.071994
ATOM   2576 HA   TYR   175       2.424  -5.829   1.450  0.037192
ATOM   2577 CB   TYR   175       0.943  -6.512   0.016  0.122268
ATOM   2578 HB2  TYR   175      -0.123  -6.297  -0.180  0.009789
ATOM   2579 HB3  TYR   175       1.524  -6.142  -0.851  0.009789
ATOM   2580 CG   TYR   175       1.165  -8.003   0.190 -0.017985
ATOM   2581 CD1  TYR   175       0.230  -8.814   0.866 -0.088005
ATOM   2582 HD1  TYR   175      -0.659  -8.360   1.320  0.155169
ATOM   2583 CE1  TYR   175       0.377 -10.205   0.936 -0.248792
ATOM   2584 HE1  TYR   175      -0.370 -10.811   1.454  0.167143
ATOM   2585 CZ   TYR   175       1.486 -10.838   0.335  0.391143
ATOM   2586 OH   TYR   175       1.691 -12.178   0.375 -0.453297
ATOM   2587 HH   TYR   175       1.140 -12.664   1.075  0.282448
ATOM   2588 CE2  TYR   175       2.428 -10.037  -0.346 -0.233720
ATOM   2589 HE2  TYR   175       3.296 -10.515  -0.811  0.140510
ATOM   2590 CD2  TYR   175       2.260  -8.649  -0.420 -0.132475
ATOM   2591 HD2  TYR   175       2.992  -8.059  -0.985  0.155811
ATOM   2592 C    TYR   175       1.202  -4.129   1.030  0.692680
ATOM   2593 O    TYR   175       0.496  -3.736   0.105 -0.567900
ATOM   2594 N    PRO   176       1.856  -3.287   1.850 -0.254800
ATOM   2595 CD   PRO   176       2.555  -3.636   3.104  0.019200
ATOM   2596 HD2  PRO   176       3.352  -4.363   2.944  0.039100
ATOM   2597 HD3  PRO   176       1.837  -3.995   3.840  0.039100
ATOM   2598 CG   PRO   176       3.125  -2.318   3.566  0.018900
ATOM   2599 HG2  PRO   176       4.119  -2.194   3.142  0.021300
ATOM   2600 HG3  PRO   176       3.175  -2.263   4.654  0.021300
ATOM   2601 CB   PRO   176       2.212  -1.274   3.000 -0.007000
ATOM   2602 HB2  PRO   176       2.704  -0.303   2.916  0.025300
ATOM   2603 HB3  PRO   176       1.327  -1.193   3.628  0.025300
ATOM   2604 CA   PRO   176       1.788  -1.840   1.639 -0.026600
ATOM   2605 HA   PRO   176       0.773  -1.521   1.406  0.064100
ATOM   2606 C    PRO   176       2.747  -1.391   0.535  0.589600
ATOM   2607 O    PRO   176       3.862  -1.908   0.435 -0.574800
ATOM   2608 N    GLN   177       2.298  -0.441  -0.280 -0.415700
ATOM   2609 H    GLN   177       1.337  -0.129  -0.193  0.271900
ATOM   2610 CA   GLN   177       3.100   0.164  -1.330 -0.003100
ATOM   2611 HA   GLN   177       4.161  -0.034  -1.175  0.085000
ATOM   2612 CB   GLN   177       2.674  -0.380  -2.693 -0.003600
ATOM   2613 HB2  GLN   177       1.602  -0.212  -2.814  0.017100
ATOM   2614 HB3  GLN   177       3.184   0.165  -3.487  0.017100
ATOM   2615 CG   GLN   177       2.941  -1.877  -2.863 -0.064500
ATOM   2616 HG2  GLN   177       2.610  -2.440  -1.992  0.035200
ATOM   2617 HG3  GLN   177       2.358  -2.241  -3.701  0.035200
ATOM   2618 CD   GLN   177       4.403  -2.176  -3.159  0.695100
ATOM   2619 OE1  GLN   177       4.812  -2.227  -4.326 -0.608600
ATOM   2620 NE2  GLN   177       5.197  -2.380  -2.109 -0.940700
ATOM   2621 1HE2 GLN   177       4.823  -2.244  -1.174  0.425100
ATOM   2622 2HE2 GLN   177       6.192  -2.515  -2.262  0.425100
ATOM   2623 C    GLN   177       2.870   1.658  -1.260  0.597300
ATOM   2624 O    GLN   177       1.729   2.115  -1.322 -0.567900
ATOM   2625 N    CYX   178       3.948   2.423  -1.103 -0.415700
ATOM   2626 H    CYX   178       4.864   1.989  -1.028  0.271900
ATOM   2627 CA   CYX   178       3.834   3.870  -0.952  0.042900
ATOM   2628 HA   CYX   178       2.802   4.115  -0.778  0.076600
ATOM   2629 CB   CYX   178       4.620   4.339   0.270 -0.079000
ATOM   2630 HB2  CYX   178       5.641   3.962   0.199  0.091000
ATOM   2631 HB3  CYX   178       4.670   5.428   0.271  0.091000
ATOM   2632 SG   CYX   178       3.911   3.804   1.834 -0.108100
ATOM   2633 C    CYX   178       4.316   4.624  -2.182  0.597300
ATOM   2634 O    CYX   178       5.297   4.237  -2.826 -0.567900
ATOM   2635 N    ILE   179       3.614   5.707  -2.504 -0.415700
ATOM   2636 H    ILE   179       2.819   5.964  -1.925  0.271900
ATOM   2637 CA   ILE   179       4.058   6.629  -3.542 -0.059700
ATOM   2638 HA   ILE   179       5.123   6.491  -3.718  0.086900
ATOM   2639 CB   ILE   179       3.313   6.423  -4.885  0.130300
ATOM   2640 HB   ILE   179       3.803   7.056  -5.627  0.018700
ATOM   2641 CG2  ILE   179       3.433   4.980  -5.380 -0.320400
ATOM   2642 1HG2 ILE   179       2.796   4.321  -4.789  0.088200
ATOM   2643 2HG2 ILE   179       3.148   4.916  -6.429  0.088200
ATOM   2644 3HG2 ILE   179       4.458   4.633  -5.299  0.088200
ATOM   2645 CG1  ILE   179       1.853   6.884  -4.778 -0.043000
ATOM   2646 2HG1 ILE   179       1.372   6.329  -3.974  0.023600
ATOM   2647 3HG1 ILE   179       1.806   7.949  -4.554  0.023600
ATOM   2648 CD1  ILE   179       1.049   6.658  -6.047 -0.066000
ATOM   2649 1HD1 ILE   179       0.904   5.594  -6.233  0.018600
ATOM   2650 2HD1 ILE   179       0.076   7.125  -5.926  0.018600
ATOM   2651 3HD1 ILE   179       1.560   7.119  -6.892  0.018600
ATOM   2652 C    ILE   179       3.865   8.069  -3.071  0.597300
ATOM   2653 O    ILE   179       3.102   8.337  -2.136 -0.567900
ATOM   2654 N    ASN   180       4.579   8.990  -3.714 -0.415700
ATOM   2655 H    ASN   180       5.244   8.698  -4.423  0.271900
ATOM   2656 CA   ASN   180       4.512  10.408  -3.356  0.014300
ATOM   2657 HA   ASN   180       4.125  10.519  -2.340  0.104800
ATOM   2658 CB   ASN   180       5.901  11.040  -3.406 -0.204100
ATOM   2659 HB2  ASN   180       6.266  10.897  -4.410  0.079700
ATOM   2660 HB3  ASN   180       5.837  12.105  -3.189  0.079700
ATOM   2661 CG   ASN   180       6.865  10.411  -2.433  0.713000
ATOM   2662 OD1  ASN   180       6.469   9.910  -1.375 -0.593100
ATOM   2663 ND2  ASN   180       8.149  10.442  -2.778 -0.919100
ATOM   2664 1HD2 ASN   180       8.388  10.801  -3.698  0.419600
ATOM   2665 2HD2 ASN   180       8.861  10.132  -2.137  0.419600
ATOM   2666 C    ASN   180       3.603  11.178  -4.297  0.597300
ATOM   2667 O    ASN   180       3.759  11.099  -5.521 -0.567900
ATOM   2668 N    LEU   181       2.678  11.943  -3.726 -0.415700
ATOM   2669 H    LEU   181       2.621  12.007  -2.711  0.271900
ATOM   2670 CA   LEU   181       1.741  12.727  -4.519 -0.051800
ATOM   2671 HA   LEU   181       1.994  12.670  -5.576  0.092200
ATOM   2672 CB   LEU   181       0.316  12.209  -4.339 -0.110200
ATOM   2673 HB2  LEU   181       0.038  12.380  -3.297  0.045700
ATOM   2674 HB3  LEU   181      -0.347  12.825  -4.949  0.045700
ATOM   2675 CG   LEU   181       0.021  10.746  -4.650  0.353100
ATOM   2676 HG   LEU   181       0.639  10.108  -4.017 -0.036100
ATOM   2677 CD1  LEU   181      -1.431  10.447  -4.330 -0.412100
ATOM   2678 1HD1 LEU   181      -2.088  11.087  -4.917  0.100000
ATOM   2679 2HD1 LEU   181      -1.643   9.403  -4.554  0.100000
ATOM   2680 3HD1 LEU   181      -1.614  10.621  -3.270  0.100000
ATOM   2681 CD2  LEU   181       0.337  10.439  -6.101 -0.412100
ATOM   2682 1HD2 LEU   181      -0.130  11.174  -6.756  0.100000
ATOM   2683 2HD2 LEU   181       1.412  10.455  -6.267  0.100000
ATOM   2684 3HD2 LEU   181      -0.038   9.451  -6.363  0.100000
ATOM   2685 C    LEU   181       1.740  14.183  -4.113  0.597300
ATOM   2686 O    LEU   181       1.930  14.513  -2.939 -0.567900
ATOM   2687 N    GLN   182       1.501  15.055  -5.085 -0.415700
ATOM   2688 H    GLN   182       1.378  14.718  -6.035  0.271900
ATOM   2689 CA   GLN   182       1.154  16.435  -4.781 -0.003100
ATOM   2690 HA   GLN   182       1.400  16.674  -3.746  0.085000
ATOM   2691 CB   GLN   182       1.926  17.417  -5.664 -0.003600
ATOM   2692 HB2  GLN   182       2.988  17.279  -5.472  0.017100
ATOM   2693 HB3  GLN   182       1.766  17.213  -6.706  0.017100
ATOM   2694 CG   GLN   182       1.571  18.864  -5.380 -0.064500
ATOM   2695 HG2  GLN   182       0.499  19.025  -5.486  0.035200
ATOM   2696 HG3  GLN   182       1.843  19.094  -4.352  0.035200
ATOM   2697 CD   GLN   182       2.254  19.820  -6.332  0.695100
ATOM   2698 OE1  GLN   182       2.356  19.554  -7.530 -0.608600
ATOM   2699 NE2  GLN   182       2.733  20.939  -5.800 -0.940700
ATOM   2700 1HE2 GLN   182       2.772  21.057  -4.793  0.425100
ATOM   2701 2HE2 GLN   182       3.246  21.551  -6.420  0.425100
ATOM   2702 C    GLN   182      -0.345  16.618  -4.976  0.597300
ATOM   2703 O    GLN   182      -0.847  16.587  -6.102 -0.567900
ATOM   2704 N    VAL   183      -1.054  16.784  -3.867 -0.415700
ATOM   2705 H    VAL   183      -0.569  16.898  -2.982  0.271900
ATOM   2706 CA   VAL   183      -2.492  17.005  -3.879 -0.087500
ATOM   2707 HA   VAL   183      -2.941  16.409  -4.673  0.096900
ATOM   2708 CB   VAL   183      -3.110  16.567  -2.530  0.298500
ATOM   2709 HB   VAL   183      -2.629  17.123  -1.725 -0.029700
ATOM   2710 CG1  VAL   183      -4.598  16.880  -2.476 -0.319200
ATOM   2711 1HG1 VAL   183      -5.113  16.370  -3.287  0.079100
ATOM   2712 2HG1 VAL   183      -5.002  16.538  -1.526  0.079100
ATOM   2713 3HG1 VAL   183      -4.777  17.951  -2.544  0.079100
ATOM   2714 CG2  VAL   183      -2.858  15.080  -2.302 -0.319200
ATOM   2715 1HG2 VAL   183      -1.791  14.873  -2.242  0.079100
ATOM   2716 2HG2 VAL   183      -3.321  14.768  -1.365  0.079100
ATOM   2717 3HG2 VAL   183      -3.277  14.498  -3.122  0.079100
ATOM   2718 C    VAL   183      -2.788  18.478  -4.138  0.597300
ATOM   2719 O    VAL   183      -2.156  19.357  -3.550 -0.567900
ATOM   2720 N    THR   184      -3.739  18.743  -5.030 -0.415700
ATOM   2721 H    THR   184      -4.285  17.982  -5.425  0.271900
ATOM   2722 CA   THR   184      -4.046  20.115  -5.426 -0.038900
ATOM   2723 HA   THR   184      -3.493  20.804  -4.801  0.100700
ATOM   2724 CB   THR   184      -3.622  20.386  -6.894  0.365400
ATOM   2725 HB   THR   184      -3.708  21.452  -7.100  0.004300
ATOM   2726 CG2  THR   184      -2.184  19.946  -7.123 -0.243800
ATOM   2727 1HG2 THR   184      -1.825  20.345  -8.070  0.064200
ATOM   2728 2HG2 THR   184      -1.550  20.330  -6.325  0.064200
ATOM   2729 3HG2 THR   184      -2.107  18.859  -7.149  0.064200
ATOM   2730 OG1  THR   184      -4.474  19.665  -7.793 -0.676100
ATOM   2731 HG1  THR   184      -4.217  18.726  -7.757  0.410200
ATOM   2732 C    THR   184      -5.526  20.444  -5.251  0.597300
ATOM   2733 O    THR   184      -6.358  19.546  -5.111 -0.567900
ATOM   2734 N    GLY   185      -5.845  21.737  -5.237 -0.415700
ATOM   2735 H    GLY   185      -5.114  22.432  -5.348  0.271900
ATOM   2736 CA   GLY   185      -7.226  22.190  -5.174 -0.025200
ATOM   2737 HA2  GLY   185      -7.453  22.723  -6.096  0.069800
ATOM   2738 HA3  GLY   185      -7.917  21.356  -5.120  0.069800
ATOM   2739 C    GLY   185      -7.515  23.132  -4.020  0.597300
ATOM   2740 O    GLY   185      -6.626  23.836  -3.549 -0.567900
ATOM   2741 N    GLY   186      -8.758  23.136  -3.551 -0.415700
ATOM   2742 H    GLY   186      -9.474  22.583  -4.017  0.271900
ATOM   2743 CA   GLY   186      -9.183  24.140  -2.592 -0.025200
ATOM   2744 HA2  GLY   186      -8.395  24.861  -2.389  0.069800
ATOM   2745 HA3  GLY   186     -10.015  24.690  -3.031  0.069800
ATOM   2746 C    GLY   186      -9.667  23.605  -1.260  0.597300
ATOM   2747 O    GLY   186     -10.325  24.334  -0.511 -0.567900
ATOM   2748 N    GLY   187      -9.340  22.350  -0.955 -0.415700
ATOM   2749 H    GLY   187      -8.844  21.791  -1.637  0.271900
ATOM   2750 CA   GLY   187      -9.740  21.735   0.303 -0.025200
ATOM   2751 HA2  GLY   187     -10.815  21.866   0.429  0.069800
ATOM   2752 HA3  GLY   187      -9.543  20.667   0.269  0.069800
ATOM   2753 C    GLY   187      -9.047  22.342   1.512  0.597300
ATOM   2754 O    GLY   187      -8.043  23.053   1.376 -0.567900
ATOM   2755 N    SER   188      -9.579  22.067   2.699 -0.415700
ATOM   2756 H    SER   188     -10.443  21.543   2.745  0.271900
ATOM   2757 CA   SER   188      -9.040  22.648   3.925 -0.024900
ATOM   2758 HA   SER   188      -8.036  23.030   3.747  0.084300
ATOM   2759 CB   SER   188      -9.899  23.829   4.376  0.211700
ATOM   2760 HB2  SER   188      -9.437  24.316   5.236  0.035200
ATOM   2761 HB3  SER   188      -9.961  24.553   3.563  0.035200
ATOM   2762 OG   SER   188     -11.207  23.399   4.721 -0.654600
ATOM   2763 HG   SER   188     -11.205  22.996   5.617  0.427500
ATOM   2764 C    SER   188      -8.905  21.662   5.087  0.597300
ATOM   2765 O    SER   188      -8.305  21.994   6.108 -0.567900
ATOM   2766 N    ASP   189      -9.461  20.462   4.950 -0.516300
ATOM   2767 H    ASP   189      -9.961  20.207   4.104  0.293600
ATOM   2768 CA   ASP   189      -9.412  19.511   6.056  0.038100
ATOM   2769 HA   ASP   189      -9.735  20.000   6.973  0.088000
ATOM   2770 CB   ASP   189     -10.335  18.317   5.814 -0.030300
ATOM   2771 HB2  ASP   189     -10.114  17.854   4.855 -0.012200
ATOM   2772 HB3  ASP   189     -10.137  17.567   6.582 -0.012200
ATOM   2773 CG   ASP   189     -11.793  18.671   5.906  0.799400
ATOM   2774 OD1  ASP   189     -12.118  19.813   6.295 -0.801400
ATOM   2775 OD2  ASP   189     -12.618  17.783   5.604 -0.801400
ATOM   2776 C    ASP   189      -8.009  18.975   6.283  0.536600
ATOM   2777 O    ASP   189      -7.301  18.647   5.332 -0.581900
ATOM   2778 N    ASN   190      -7.626  18.878   7.552 -0.415700
ATOM   2779 H    ASN   190      -8.328  19.055   8.267  0.271900
ATOM   2780 CA   ASN   190      -6.448  18.118   7.957  0.014300
ATOM   2781 HA   ASN   190      -5.932  17.695   7.095  0.104800
ATOM   2782 CB   ASN   190      -5.444  19.015   8.684 -0.204100
ATOM   2783 HB2  ASN   190      -5.938  19.516   9.514  0.079700
ATOM   2784 HB3  ASN   190      -4.642  18.399   9.091  0.079700
ATOM   2785 CG   ASN   190      -4.807  20.040   7.763  0.713000
ATOM   2786 OD1  ASN   190      -4.013  19.690   6.884 -0.593100
ATOM   2787 ND2  ASN   190      -5.148  21.310   7.958 -0.919100
ATOM   2788 1HD2 ASN   190      -5.722  21.554   8.744  0.419600
ATOM   2789 2HD2 ASN   190      -4.949  21.991   7.234  0.419600
ATOM   2790 C    ASN   190      -6.892  16.973   8.865  0.597300
ATOM   2791 O    ASN   190      -6.859  17.091  10.090 -0.567900
ATOM   2792 N    PRO   191      -7.321  15.854   8.264 -0.254800
ATOM   2793 CD   PRO   191      -7.276  15.520   6.831  0.019200
ATOM   2794 HD2  PRO   191      -6.305  15.096   6.575  0.039100
ATOM   2795 HD3  PRO   191      -7.513  16.362   6.188  0.039100
ATOM   2796 CG   PRO   191      -8.352  14.485   6.711  0.018900
ATOM   2797 HG2  PRO   191      -8.202  13.837   5.850  0.021300
ATOM   2798 HG3  PRO   191      -9.312  14.993   6.633  0.021300
ATOM   2799 CB   PRO   191      -8.294  13.731   8.004 -0.007000
ATOM   2800 HB2  PRO   191      -7.502  12.987   7.950  0.025300
ATOM   2801 HB3  PRO   191      -9.243  13.245   8.230  0.025300
ATOM   2802 CA   PRO   191      -7.945  14.791   9.057 -0.026600
ATOM   2803 HA   PRO   191      -8.853  15.166   9.532  0.064100
ATOM   2804 C    PRO   191      -6.987  14.216  10.092  0.589600
ATOM   2805 O    PRO   191      -5.778  14.196   9.865 -0.574800
ATOM   2806 N    ALA   192      -7.525  13.772  11.224 -0.415700
ATOM   2807 H    ALA   192      -8.511  13.916  11.399  0.271900
ATOM   2808 CA   ALA   192      -6.711  13.166  12.268  0.033700
ATOM   2809 HA   ALA   192      -5.949  13.884  12.574  0.082300
ATOM   2810 CB   ALA   192      -7.557  12.846  13.478 -0.182500
ATOM   2811 HB1  ALA   192      -6.921  12.492  14.290  0.060300
ATOM   2812 HB2  ALA   192      -8.073  13.748  13.791  0.060300
ATOM   2813 HB3  ALA   192      -8.294  12.077  13.238  0.060300
ATOM   2814 C    ALA   192      -6.028  11.904  11.758  0.597300
ATOM   2815 O    ALA   192      -6.678  11.004  11.228 -0.567900
ATOM   2816 N    GLY   193      -4.716  11.839  11.937 -0.415700
ATOM   2817 H    GLY   193      -4.237  12.576  12.446  0.271900
ATOM   2818 CA   GLY   193      -3.939  10.723  11.440 -0.025200
ATOM   2819 HA2  GLY   193      -4.501  10.199  10.671  0.069800
ATOM   2820 HA3  GLY   193      -3.042  11.112  10.963  0.069800
ATOM   2821 C    GLY   193      -3.529   9.728  12.505  0.597300
ATOM   2822 O    GLY   193      -3.721   9.945  13.712 -0.567900
ATOM   2823 N    THR   194      -2.937   8.638  12.031 -0.415700
ATOM   2824 H    THR   194      -2.925   8.507  11.026  0.271900
ATOM   2825 CA   THR   194      -2.515   7.514  12.850 -0.038900
ATOM   2826 HA   THR   194      -2.511   7.776  13.908  0.100700
ATOM   2827 CB   THR   194      -3.456   6.306  12.630  0.365400
ATOM   2828 HB   THR   194      -3.447   6.030  11.575  0.004300
ATOM   2829 CG2  THR   194      -3.010   5.101  13.443 -0.243800
ATOM   2830 1HG2 THR   194      -3.831   4.388  13.505  0.064200
ATOM   2831 2HG2 THR   194      -2.181   4.609  12.946  0.064200
ATOM   2832 3HG2 THR   194      -2.717   5.396  14.447  0.064200
ATOM   2833 OG1  THR   194      -4.802   6.663  12.977 -0.676100
ATOM   2834 HG1  THR   194      -5.206   7.150  12.226  0.410200
ATOM   2835 C    THR   194      -1.112   7.112  12.411  0.597300
ATOM   2836 O    THR   194      -0.855   6.959  11.206 -0.567900
ATOM   2837 N    LEU   195      -0.200   6.940  13.364 -0.415700
ATOM   2838 H    LEU   195      -0.445   7.089  14.338  0.271900
ATOM   2839 CA   LEU   195       1.138   6.458  13.028 -0.051800
ATOM   2840 HA   LEU   195       1.579   7.142  12.304  0.092200
ATOM   2841 CB   LEU   195       2.040   6.397  14.263 -0.110200
ATOM   2842 HB2  LEU   195       1.534   5.780  15.008  0.045700
ATOM   2843 HB3  LEU   195       2.957   5.873  13.997  0.045700
ATOM   2844 CG   LEU   195       2.437   7.719  14.931  0.353100
ATOM   2845 HG   LEU   195       1.534   8.277  15.166 -0.036100
ATOM   2846 CD1  LEU   195       3.163   7.446  16.236 -0.412100
ATOM   2847 1HD1 LEU   195       3.405   8.388  16.726  0.100000
ATOM   2848 2HD1 LEU   195       2.529   6.862  16.896  0.100000
ATOM   2849 3HD1 LEU   195       4.085   6.897  16.045  0.100000
ATOM   2850 CD2  LEU   195       3.283   8.592  14.007 -0.412100
ATOM   2851 1HD2 LEU   195       2.722   8.858  13.114  0.100000
ATOM   2852 2HD2 LEU   195       3.556   9.511  14.528  0.100000
ATOM   2853 3HD2 LEU   195       4.184   8.059  13.720  0.100000
ATOM   2854 C    LEU   195       1.055   5.084  12.362  0.597300
ATOM   2855 O    LEU   195       0.207   4.265  12.716 -0.567900
ATOM   2856 N    GLY   196       1.929   4.839  11.389 -0.415700
ATOM   2857 H    GLY   196       2.612   5.546  11.133  0.271900
ATOM   2858 CA   GLY   196       1.970   3.547  10.728 -0.025200
ATOM   2859 HA2  GLY   196       1.101   3.452  10.079  0.069800
ATOM   2860 HA3  GLY   196       2.858   3.484  10.112  0.069800
ATOM   2861 C    GLY   196       1.973   2.388  11.710  0.597300
ATOM   2862 O    GLY   196       1.254   1.402  11.520 -0.567900
ATOM   2863 N    THR   197       2.773   2.508  12.766 -0.415700
ATOM   2864 H    THR   197       3.319   3.353  12.890  0.271900
ATOM   2865 CA   THR   197       2.914   1.439  13.756 -0.038900
ATOM   2866 HA   THR   197       3.001   0.485  13.241  0.100700
ATOM   2867 CB   THR   197       4.175   1.632  14.620  0.365400
ATOM   2868 HB   THR   197       4.212   0.869  15.398  0.004300
ATOM   2869 CG2  THR   197       5.428   1.511  13.768 -0.243800
ATOM   2870 1HG2 THR   197       5.389   0.562  13.244  0.064200
ATOM   2871 2HG2 THR   197       5.486   2.324  13.045  0.064200
ATOM   2872 3HG2 THR   197       6.310   1.532  14.410  0.064200
ATOM   2873 OG1  THR   197       4.137   2.930  15.230 -0.676100
ATOM   2874 HG1  THR   197       3.470   2.963  15.944  0.410200
ATOM   2875 C    THR   197       1.705   1.325  14.679  0.597300
ATOM   2876 O    THR   197       1.672   0.455  15.553 -0.567900
ATOM   2877 N    ALA   198       0.716   2.196  14.488 -0.415700
ATOM   2878 H    ALA   198       0.797   2.915  13.783  0.271900
ATOM   2879 CA   ALA   198      -0.514   2.122  15.269  0.033700
ATOM   2880 HA   ALA   198      -0.439   1.334  16.021  0.082300
ATOM   2881 CB   ALA   198      -0.757   3.431  16.032 -0.182500
ATOM   2882 HB1  ALA   198      -0.788   4.272  15.340  0.060300
ATOM   2883 HB2  ALA   198      -1.699   3.382  16.576  0.060300
ATOM   2884 HB3  ALA   198       0.049   3.589  16.749  0.060300
ATOM   2885 C    ALA   198      -1.733   1.758  14.417  0.597300
ATOM   2886 O    ALA   198      -2.852   1.731  14.919 -0.567900
ATOM   2887 N    LEU   199      -1.527   1.486  13.132 -0.415700
ATOM   2888 H    LEU   199      -0.590   1.534  12.757  0.271900
ATOM   2889 CA   LEU   199      -2.645   1.117  12.258 -0.051800
ATOM   2890 HA   LEU   199      -3.425   1.873  12.349  0.092200
ATOM   2891 CB   LEU   199      -2.191   1.047  10.802 -0.110200
ATOM   2892 HB2  LEU   199      -1.376   0.325  10.738  0.045700
ATOM   2893 HB3  LEU   199      -3.013   0.647  10.204  0.045700
ATOM   2894 CG   LEU   199      -1.730   2.354  10.157  0.353100
ATOM   2895 HG   LEU   199      -0.999   2.834  10.802 -0.036100
ATOM   2896 CD1  LEU   199      -1.058   2.066   8.822 -0.412100
ATOM   2897 1HD1 LEU   199      -1.759   1.555   8.161  0.100000
ATOM   2898 2HD1 LEU   199      -0.739   3.001   8.360  0.100000
ATOM   2899 3HD1 LEU   199      -0.185   1.430   8.979  0.100000
ATOM   2900 CD2  LEU   199      -2.899   3.313   9.969 -0.412100
ATOM   2901 1HD2 LEU   199      -3.665   2.843   9.355  0.100000
ATOM   2902 2HD2 LEU   199      -3.319   3.586  10.935  0.100000
ATOM   2903 3HD2 LEU   199      -2.554   4.223   9.480  0.100000
ATOM   2904 C    LEU   199      -3.294  -0.219  12.634  0.597300
ATOM   2905 O    LEU   199      -4.524  -0.330  12.686 -0.567900
ATOM   2906 N    TYR   200      -2.467  -1.232  12.883 -0.415700
ATOM   2907 H    TYR   200      -1.461  -1.105  12.805  0.271900
ATOM   2908 CA   TYR   200      -2.970  -2.597  13.029 -0.001400
ATOM   2909 HA   TYR   200      -4.055  -2.590  13.145  0.087600
ATOM   2910 CB   TYR   200      -2.633  -3.427  11.786 -0.015200
ATOM   2911 HB2  TYR   200      -1.555  -3.597  11.764  0.029500
ATOM   2912 HB3  TYR   200      -3.116  -4.402  11.869  0.029500
ATOM   2913 CG   TYR   200      -3.055  -2.806  10.482 -0.001100
ATOM   2914 CD1  TYR   200      -4.386  -2.491  10.241 -0.190600
ATOM   2915 HD1  TYR   200      -5.105  -2.664  11.027  0.169900
ATOM   2916 CE1  TYR   200      -4.782  -1.926   9.043 -0.234100
ATOM   2917 HE1  TYR   200      -5.813  -1.683   8.854  0.165600
ATOM   2918 CZ   TYR   200      -3.837  -1.673   8.062  0.322600
ATOM   2919 OH   TYR   200      -4.225  -1.104   6.867 -0.557900
ATOM   2920 HH   TYR   200      -3.659  -1.402   6.113  0.399200
ATOM   2921 CE2  TYR   200      -2.507  -1.964   8.282 -0.234100
ATOM   2922 HE2  TYR   200      -1.781  -1.767   7.509  0.165600
ATOM   2923 CD2  TYR   200      -2.124  -2.540   9.483 -0.190600
ATOM   2924 HD2  TYR   200      -1.084  -2.781   9.650  0.169900
ATOM   2925 C    TYR   200      -2.397  -3.336  14.223  0.597300
ATOM   2926 O    TYR   200      -1.266  -3.086  14.644 -0.567900
ATOM   2927 N    HIP   201      -3.190  -4.262  14.747 -0.347900
ATOM   2928 H    HIP   201      -4.122  -4.400  14.352  0.274700
ATOM   2929 CA   HIP   201      -2.710  -5.224  15.734 -0.135400
ATOM   2930 HA   HIP   201      -1.623  -5.171  15.782  0.121200
ATOM   2931 CB   HIP   201      -3.246  -4.892  17.117 -0.041400
ATOM   2932 HB2  HIP   201      -4.334  -4.926  17.110  0.081000
ATOM   2933 HB3  HIP   201      -2.893  -5.636  17.829  0.081000
ATOM   2934 CG   HIP   201      -2.794  -3.559  17.578 -0.001200
ATOM   2935 ND1  HIP   201      -3.462  -2.405  17.242 -0.151300
ATOM   2936 HD1  HIP   201      -4.416  -2.374  16.878  0.386600
ATOM   2937 CE1  HIP   201      -2.807  -1.367  17.730 -0.017000
ATOM   2938 HE1  HIP   201      -3.098  -0.327  17.643  0.268100
ATOM   2939 NE2  HIP   201      -1.724  -1.809  18.344 -0.171800
ATOM   2940 HE2  HIP   201      -0.998  -1.198  18.743  0.391100
ATOM   2941 CD2  HIP   201      -1.684  -3.176  18.250 -0.114100
ATOM   2942 HD2  HIP   201      -0.900  -3.829  18.612  0.231700
ATOM   2943 C    HIP   201      -3.052  -6.633  15.331  0.734100
ATOM   2944 O    HIP   201      -4.031  -6.865  14.625 -0.589400
ATOM   2945 N    ASP   202      -2.221  -7.574  15.763 -0.516300
ATOM   2946 H    ASP   202      -1.404  -7.311  16.311  0.293600
ATOM   2947 CA   ASP   202      -2.346  -8.935  15.267  0.038100
ATOM   2948 HA   ASP   202      -2.510  -8.870  14.192  0.088000
ATOM   2949 CB   ASP   202      -1.041  -9.729  15.425 -0.030300
ATOM   2950 HB2  ASP   202      -1.125 -10.691  14.934 -0.012200
ATOM   2951 HB3  ASP   202      -0.236  -9.170  14.946 -0.012200
ATOM   2952 CG   ASP   202      -0.658  -9.997  16.877  0.799400
ATOM   2953 OD1  ASP   202      -1.331  -9.505  17.811 -0.801400
ATOM   2954 OD2  ASP   202       0.352 -10.706  17.078 -0.801400
ATOM   2955 C    ASP   202      -3.553  -9.695  15.809  0.536600
ATOM   2956 O    ASP   202      -3.777 -10.840  15.433 -0.581900
ATOM   2957 N    THR   203      -4.350  -9.045  16.654 -0.415700
ATOM   2958 H    THR   203      -4.083  -8.136  17.001  0.271900
ATOM   2959 CA   THR   203      -5.587  -9.651  17.123 -0.038900
ATOM   2960 HA   THR   203      -5.707 -10.657  16.725  0.100700
ATOM   2961 CB   THR   203      -5.599  -9.757  18.645  0.365400
ATOM   2962 HB   THR   203      -6.585 -10.046  19.010  0.004300
ATOM   2963 CG2  THR   203      -4.597 -10.803  19.103 -0.243800
ATOM   2964 1HG2 THR   203      -4.859 -11.773  18.683  0.064200
ATOM   2965 2HG2 THR   203      -3.588 -10.540  18.790  0.064200
ATOM   2966 3HG2 THR   203      -4.627 -10.872  20.188  0.064200
ATOM   2967 OG1  THR   203      -5.231  -8.487  19.192 -0.676100
ATOM   2968 HG1  THR   203      -6.050  -8.006  19.377  0.410200
ATOM   2969 C    THR   203      -6.836  -8.885  16.676  0.597300
ATOM   2970 O    THR   203      -7.937  -9.184  17.131 -0.567900
ATOM   2971 N    ASP   204      -6.674  -7.903  15.790 -0.516300
ATOM   2972 H    ASP   204      -5.749  -7.696  15.428  0.293600
ATOM   2973 CA   ASP   204      -7.835  -7.204  15.237  0.038100
ATOM   2974 HA   ASP   204      -8.333  -6.678  16.050  0.088000
ATOM   2975 CB   ASP   204      -7.400  -6.206  14.167 -0.030300
ATOM   2976 HB2  ASP   204      -6.798  -6.710  13.425 -0.012200
ATOM   2977 HB3  ASP   204      -8.281  -5.803  13.668 -0.012200
ATOM   2978 CG   ASP   204      -6.606  -5.042  14.731  0.799400
ATOM   2979 OD1  ASP   204      -6.625  -4.824  15.965 -0.801400
ATOM   2980 OD2  ASP   204      -5.980  -4.321  13.923 -0.801400
ATOM   2981 C    ASP   204      -8.808  -8.208  14.610  0.536600
ATOM   2982 O    ASP   204      -8.381  -9.218  14.048 -0.581900
ATOM   2983 N    PRO   205     -10.117  -7.925  14.680 -0.254800
ATOM   2984 CD   PRO   205     -10.715  -6.702  15.239  0.019200
ATOM   2985 HD2  PRO   205     -10.223  -5.797  14.881  0.039100
ATOM   2986 HD3  PRO   205     -10.701  -6.750  16.329  0.039100
ATOM   2987 CG   PRO   205     -12.137  -6.760  14.738  0.018900
ATOM   2988 HG2  PRO   205     -12.197  -6.296  13.755  0.021300
ATOM   2989 HG3  PRO   205     -12.815  -6.256  15.427  0.021300
ATOM   2990 CB   PRO   205     -12.454  -8.216  14.622 -0.007000
ATOM   2991 HB2  PRO   205     -13.256  -8.403  13.907  0.025300
ATOM   2992 HB3  PRO   205     -12.740  -8.597  15.604  0.025300
ATOM   2993 CA   PRO   205     -11.133  -8.872  14.199 -0.026600
ATOM   2994 HA   PRO   205     -11.015  -9.835  14.699  0.064100
ATOM   2995 C    PRO   205     -11.098  -9.098  12.685  0.589600
ATOM   2996 O    PRO   205     -11.643 -10.094  12.200 -0.574800
ATOM   2997 N    GLY   206     -10.474  -8.190  11.943 -0.415700
ATOM   2998 H    GLY   206     -10.192  -7.302  12.348  0.271900
ATOM   2999 CA   GLY   206     -10.342  -8.368  10.508 -0.025200
ATOM   3000 HA2  GLY   206     -11.088  -9.061  10.121  0.069800
ATOM   3001 HA3  GLY   206     -10.490  -7.408  10.020  0.069800
ATOM   3002 C    GLY   206      -8.961  -8.865  10.123  0.597300
ATOM   3003 O    GLY   206      -8.648  -8.993   8.937 -0.567900
ATOM   3004 N    ILE   207      -8.131  -9.122  11.130 -0.415700
ATOM   3005 H    ILE   207      -8.469  -8.997  12.077  0.271900
ATOM   3006 CA   ILE   207      -6.757  -9.582  10.937 -0.059700
ATOM   3007 HA   ILE   207      -6.500  -9.575   9.880  0.086900
ATOM   3008 CB   ILE   207      -5.755  -8.685  11.710  0.130300
ATOM   3009 HB   ILE   207      -6.087  -8.604  12.743  0.018700
ATOM   3010 CG2  ILE   207      -4.366  -9.328  11.737 -0.320400
ATOM   3011 1HG2 ILE   207      -4.002  -9.569  10.744  0.088200
ATOM   3012 2HG2 ILE   207      -3.689  -8.665  12.250  0.088200
ATOM   3013 3HG2 ILE   207      -4.405 -10.235  12.331  0.088200
ATOM   3014 CG1  ILE   207      -5.695  -7.288  11.083 -0.043000
ATOM   3015 2HG1 ILE   207      -6.694  -6.857  11.043  0.023600
ATOM   3016 3HG1 ILE   207      -5.082  -6.647  11.719  0.023600
ATOM   3017 CD1  ILE   207      -5.102  -7.283   9.701 -0.066000
ATOM   3018 1HD1 ILE   207      -5.714  -7.846   8.999  0.018600
ATOM   3019 2HD1 ILE   207      -5.062  -6.251   9.354  0.018600
ATOM   3020 3HD1 ILE   207      -4.082  -7.657   9.695  0.018600
ATOM   3021 C    ILE   207      -6.591 -11.041  11.385  0.597300
ATOM   3022 O    ILE   207      -6.033 -11.871  10.663 -0.567900
ATOM   3023 N    LEU   208      -7.075 -11.342  12.584 -0.415700
ATOM   3024 H    LEU   208      -7.517 -10.613  13.138  0.271900
ATOM   3025 CA   LEU   208      -7.096 -12.702  13.097 -0.051800
ATOM   3026 HA   LEU   208      -6.346 -13.308  12.589  0.092200
ATOM   3027 CB   LEU   208      -6.800 -12.697  14.594 -0.110200
ATOM   3028 HB2  LEU   208      -5.845 -12.192  14.732  0.045700
ATOM   3029 HB3  LEU   208      -7.556 -12.098  15.106  0.045700
ATOM   3030 CG   LEU   208      -6.704 -14.059  15.280  0.353100
ATOM   3031 HG   LEU   208      -7.678 -14.545  15.229 -0.036100
ATOM   3032 CD1  LEU   208      -5.696 -14.970  14.582 -0.412100
ATOM   3033 1HD1 LEU   208      -5.541 -15.871  15.170  0.100000
ATOM   3034 2HD1 LEU   208      -6.074 -15.267  13.606  0.100000
ATOM   3035 3HD1 LEU   208      -4.749 -14.447  14.466  0.100000
ATOM   3036 CD2  LEU   208      -6.361 -13.885  16.750 -0.412100
ATOM   3037 1HD2 LEU   208      -6.356 -14.854  17.246  0.100000
ATOM   3038 2HD2 LEU   208      -5.379 -13.419  16.851  0.100000
ATOM   3039 3HD2 LEU   208      -7.113 -13.257  17.230  0.100000
ATOM   3040 C    LEU   208      -8.484 -13.266  12.805  0.597300
ATOM   3041 O    LEU   208      -9.449 -12.995  13.524 -0.567900
ATOM   3042 N    ILE   209      -8.582 -14.038  11.730 -0.415700
ATOM   3043 H    ILE   209      -7.742 -14.305  11.231  0.271900
ATOM   3044 CA   ILE   209      -9.875 -14.389  11.172 -0.059700
ATOM   3045 HA   ILE   209     -10.569 -14.601  11.984  0.086900
ATOM   3046 CB   ILE   209     -10.439 -13.210  10.350  0.130300
ATOM   3047 HB   ILE   209     -10.483 -12.335  11.001  0.018700
ATOM   3048 CG2  ILE   209      -9.514 -12.878   9.184 -0.320400
ATOM   3049 1HG2 ILE   209      -9.520 -13.668   8.435  0.088200
ATOM   3050 2HG2 ILE   209      -9.833 -11.952   8.707  0.088200
ATOM   3051 3HG2 ILE   209      -8.492 -12.716   9.524  0.088200
ATOM   3052 CG1  ILE   209     -11.861 -13.502   9.859 -0.043000
ATOM   3053 2HG1 ILE   209     -11.856 -14.317   9.136  0.023600
ATOM   3054 3HG1 ILE   209     -12.466 -13.806  10.708  0.023600
ATOM   3055 CD1  ILE   209     -12.539 -12.307   9.193 -0.066000
ATOM   3056 1HD1 ILE   209     -12.478 -11.432   9.840  0.018600
ATOM   3057 2HD1 ILE   209     -12.069 -12.094   8.233  0.018600
ATOM   3058 3HD1 ILE   209     -13.589 -12.544   9.018  0.018600
ATOM   3059 C    ILE   209      -9.776 -15.630  10.292  0.597300
ATOM   3060 O    ILE   209      -8.771 -15.850   9.616 -0.567900
ATOM   3061 N    ASN   210     -10.824 -16.448  10.327 -0.415700
ATOM   3062 H    ASN   210     -11.585 -16.245  10.970  0.271900
ATOM   3063 CA   ASN   210     -10.940 -17.615   9.466  0.014300
ATOM   3064 HA   ASN   210      -9.967 -17.897   9.059  0.104800
ATOM   3065 CB   ASN   210     -11.480 -18.791  10.278 -0.204100
ATOM   3066 HB2  ASN   210     -10.795 -18.980  11.104  0.079700
ATOM   3067 HB3  ASN   210     -12.457 -18.555  10.700  0.079700
ATOM   3068 CG   ASN   210     -11.594 -20.059   9.465  0.713000
ATOM   3069 OD1  ASN   210     -11.429 -20.051   8.250 -0.593100
ATOM   3070 ND2  ASN   210     -11.887 -21.161  10.137 -0.919100
ATOM   3071 1HD2 ASN   210     -11.992 -21.091  11.147  0.419600
ATOM   3072 2HD2 ASN   210     -12.073 -22.034   9.648  0.419600
ATOM   3073 C    ASN   210     -11.890 -17.309   8.314  0.597300
ATOM   3074 O    ASN   210     -13.106 -17.317   8.497 -0.567900
ATOM   3075 N    ILE   211     -11.347 -17.034   7.130 -0.415700
ATOM   3076 H    ILE   211     -10.341 -17.093   7.010  0.271900
ATOM   3077 CA   ILE   211     -12.192 -16.616   6.013 -0.059700
ATOM   3078 HA   ILE   211     -12.995 -15.989   6.398  0.086900
ATOM   3079 CB   ILE   211     -11.421 -15.786   4.957  0.130300
ATOM   3080 HB   ILE   211     -12.145 -15.462   4.206  0.018700
ATOM   3081 CG2  ILE   211     -10.824 -14.522   5.576 -0.320400
ATOM   3082 1HG2 ILE   211      -9.971 -14.770   6.206  0.088200
ATOM   3083 2HG2 ILE   211     -10.504 -13.839   4.790  0.088200
ATOM   3084 3HG2 ILE   211     -11.582 -14.013   6.175  0.088200
ATOM   3085 CG1  ILE   211     -10.367 -16.650   4.250 -0.043000
ATOM   3086 2HG1 ILE   211      -9.603 -16.963   4.961  0.023600
ATOM   3087 3HG1 ILE   211     -10.826 -17.548   3.840  0.023600
ATOM   3088 CD1  ILE   211      -9.682 -15.937   3.079 -0.066000
ATOM   3089 1HD1 ILE   211      -9.056 -15.124   3.442  0.018600
ATOM   3090 2HD1 ILE   211      -9.056 -16.648   2.540  0.018600
ATOM   3091 3HD1 ILE   211     -10.437 -15.541   2.399  0.018600
ATOM   3092 C    ILE   211     -12.877 -17.785   5.308  0.597300
ATOM   3093 O    ILE   211     -13.690 -17.575   4.414 -0.567900
ATOM   3094 N    TYR   212     -12.544 -19.011   5.707 -0.415700
ATOM   3095 H    TYR   212     -11.878 -19.133   6.462  0.271900
ATOM   3096 CA   TYR   212     -13.086 -20.195   5.045 -0.001400
ATOM   3097 HA   TYR   212     -13.210 -19.968   3.985  0.087600
ATOM   3098 CB   TYR   212     -12.104 -21.370   5.148 -0.015200
ATOM   3099 HB2  TYR   212     -11.958 -21.645   6.193  0.029500
ATOM   3100 HB3  TYR   212     -12.519 -22.231   4.631  0.029500
ATOM   3101 CG   TYR   212     -10.787 -21.002   4.522 -0.001100
ATOM   3102 CD1  TYR   212     -10.620 -21.058   3.147 -0.190600
ATOM   3103 HD1  TYR   212     -11.443 -21.389   2.529  0.169900
ATOM   3104 CE1  TYR   212      -9.423 -20.700   2.554 -0.234100
ATOM   3105 HE1  TYR   212      -9.310 -20.763   1.485  0.165600
ATOM   3106 CZ   TYR   212      -8.377 -20.265   3.343  0.322600
ATOM   3107 OH   TYR   212      -7.190 -19.909   2.751 -0.557900
ATOM   3108 HH   TYR   212      -6.476 -19.864   3.408  0.399200
ATOM   3109 CE2  TYR   212      -8.526 -20.182   4.720 -0.234100
ATOM   3110 HE2  TYR   212      -7.710 -19.857   5.343  0.165600
ATOM   3111 CD2  TYR   212      -9.729 -20.549   5.296 -0.190600
ATOM   3112 HD2  TYR   212      -9.832 -20.506   6.372  0.169900
ATOM   3113 C    TYR   212     -14.467 -20.569   5.566  0.597300
ATOM   3114 O    TYR   212     -15.184 -21.346   4.934 -0.567900
ATOM   3115 N    GLN   213     -14.833 -20.004   6.715 -0.415700
ATOM   3116 H    GLN   213     -14.236 -19.293   7.115  0.271900
ATOM   3117 CA   GLN   213     -16.160 -20.194   7.278 -0.003100
ATOM   3118 HA   GLN   213     -16.554 -21.178   7.021  0.085000
ATOM   3119 CB   GLN   213     -16.114 -20.067   8.805 -0.003600
ATOM   3120 HB2  GLN   213     -15.739 -19.071   9.040  0.017100
ATOM   3121 HB3  GLN   213     -17.120 -20.157   9.214  0.017100
ATOM   3122 CG   GLN   213     -15.233 -21.112   9.467 -0.064500
ATOM   3123 HG2  GLN   213     -15.634 -22.101   9.244  0.035200
ATOM   3124 HG3  GLN   213     -14.233 -21.049   9.050  0.035200
ATOM   3125 CD   GLN   213     -15.142 -20.953  10.971  0.695100
ATOM   3126 OE1  GLN   213     -15.074 -22.075  11.681 -0.608600
ATOM   3127 NE2  GLN   213     -15.135 -19.838  11.491 -0.940700
ATOM   3128 1HE2 GLN   213     -15.160 -18.988  10.937  0.425100
ATOM   3129 2HE2 GLN   213     -14.958 -19.745  12.484  0.425100
ATOM   3130 C    GLN   213     -17.109 -19.146   6.714  0.597300
ATOM   3131 O    GLN   213     -16.681 -18.179   6.084 -0.567900
ATOM   3132 N    LYS   214     -18.400 -19.341   6.938 -0.347900
ATOM   3133 H    LYS   214     -18.701 -20.135   7.492  0.274700
ATOM   3134 CA   LYS   214     -19.384 -18.362   6.508 -0.240000
ATOM   3135 HA   LYS   214     -19.137 -18.125   5.475  0.142600
ATOM   3136 CB   LYS   214     -20.803 -18.916   6.643 -0.009400
ATOM   3137 HB2  LYS   214     -20.836 -19.879   6.140  0.036200
ATOM   3138 HB3  LYS   214     -21.044 -19.075   7.695  0.036200
ATOM   3139 CG   LYS   214     -21.866 -18.036   6.010  0.018700
ATOM   3140 HG2  LYS   214     -22.845 -18.496   6.142  0.010300
ATOM   3141 HG3  LYS   214     -21.861 -17.073   6.518  0.010300
ATOM   3142 CD   LYS   214     -21.603 -17.839   4.523 -0.047900
ATOM   3143 HD2  LYS   214     -20.607 -17.566   4.288  0.062100
ATOM   3144 HD3  LYS   214     -21.741 -18.805   4.035  0.062100
ATOM   3145 CE   LYS   214     -22.610 -16.887   3.900 -0.014300
ATOM   3146 HE2  LYS   214     -22.439 -16.873   2.819  0.113500
ATOM   3147 HE3  LYS   214     -23.621 -17.256   4.080  0.113500
ATOM   3148 NZ   LYS   214     -22.460 -15.510   4.437 -0.385400
ATOM   3149 HZ1  LYS   214     -21.491 -15.207   4.336  0.340000
ATOM   3150 HZ2  LYS   214     -23.048 -14.892   3.886  0.340000
ATOM   3151 HZ3  LYS   214     -22.739 -15.461   5.411  0.340000
ATOM   3152 C    LYS   214     -19.223 -17.092   7.335  0.734100
ATOM   3153 O    LYS   214     -19.185 -17.139   8.567 -0.589400
ATOM   3154 N    LEU   215     -19.103 -15.958   6.651 -0.415700
ATOM   3155 H    LEU   215     -19.060 -15.990   5.629  0.271900
ATOM   3156 CA   LEU   215     -18.957 -14.669   7.319 -0.051800
ATOM   3157 HA   LEU   215     -18.882 -14.802   8.397  0.092200
ATOM   3158 CB   LEU   215     -17.689 -13.939   6.852 -0.110200
ATOM   3159 HB2  LEU   215     -17.786 -13.781   5.776  0.045700
ATOM   3160 HB3  LEU   215     -17.678 -12.953   7.318  0.045700
ATOM   3161 CG   LEU   215     -16.318 -14.585   7.091  0.353100
ATOM   3162 HG   LEU   215     -16.293 -15.549   6.587 -0.036100
ATOM   3163 CD1  LEU   215     -15.218 -13.717   6.493 -0.412100
ATOM   3164 1HD1 LEU   215     -14.275 -14.254   6.500  0.100000
ATOM   3165 2HD1 LEU   215     -15.470 -13.455   5.470  0.100000
ATOM   3166 3HD1 LEU   215     -15.128 -12.793   7.061  0.100000
ATOM   3167 CD2  LEU   215     -16.059 -14.808   8.566 -0.412100
ATOM   3168 1HD2 LEU   215     -16.752 -15.553   8.942  0.100000
ATOM   3169 2HD2 LEU   215     -15.039 -15.166   8.699  0.100000
ATOM   3170 3HD2 LEU   215     -16.192 -13.872   9.103  0.100000
ATOM   3171 C    LEU   215     -20.180 -13.804   7.039  0.597300
ATOM   3172 O    LEU   215     -20.536 -13.578   5.883 -0.567900
ATOM   3173 N    SER   216     -20.823 -13.328   8.099 -0.415700
ATOM   3174 H    SER   216     -20.421 -13.479   9.020  0.271900
ATOM   3175 CA   SER   216     -21.976 -12.449   7.957 -0.024900
ATOM   3176 HA   SER   216     -22.542 -12.720   7.068  0.084300
ATOM   3177 CB   SER   216     -22.906 -12.580   9.165  0.211700
ATOM   3178 HB2  SER   216     -23.641 -11.774   9.155  0.035200
ATOM   3179 HB3  SER   216     -23.433 -13.533   9.103  0.035200
ATOM   3180 OG   SER   216     -22.170 -12.550  10.375 -0.654600
ATOM   3181 HG   SER   216     -21.896 -13.476  10.565  0.427500
ATOM   3182 C    SER   216     -21.526 -11.004   7.788  0.597300
ATOM   3183 O    SER   216     -22.275 -10.160   7.289 -0.567900
ATOM   3184 N    SER   217     -20.296 -10.727   8.207 -0.415700
ATOM   3185 H    SER   217     -19.725 -11.458   8.615  0.271900
ATOM   3186 CA   SER   217     -19.708  -9.408   8.035 -0.024900
ATOM   3187 HA   SER   217     -19.926  -9.042   7.034  0.084300
ATOM   3188 CB   SER   217     -20.274  -8.433   9.064  0.211700
ATOM   3189 HB2  SER   217     -19.822  -7.449   8.929  0.035200
ATOM   3190 HB3  SER   217     -21.351  -8.335   8.922  0.035200
ATOM   3191 OG   SER   217     -20.008  -8.893  10.376 -0.654600
ATOM   3192 HG   SER   217     -20.820  -9.358  10.683  0.427500
ATOM   3193 C    SER   217     -18.194  -9.479   8.171  0.597300
ATOM   3194 O    SER   217     -17.630 -10.506   8.561 -0.567900
ATOM   3195 N    TYR   218     -17.544  -8.374   7.845 -0.415700
ATOM   3196 H    TYR   218     -18.051  -7.564   7.510  0.271900
ATOM   3197 CA   TYR   218     -16.100  -8.270   7.953 -0.001400
ATOM   3198 HA   TYR   218     -15.734  -8.943   8.730  0.087600
ATOM   3199 CB   TYR   218     -15.418  -8.648   6.630 -0.015200
ATOM   3200 HB2  TYR   218     -15.600  -9.704   6.425  0.029500
ATOM   3201 HB3  TYR   218     -15.857  -8.072   5.819  0.029500
ATOM   3202 CG   TYR   218     -13.929  -8.405   6.668 -0.001100
ATOM   3203 CD1  TYR   218     -13.082  -9.297   7.309 -0.190600
ATOM   3204 HD1  TYR   218     -13.504 -10.168   7.785  0.169900
ATOM   3205 CE1  TYR   218     -11.724  -9.075   7.368 -0.234100
ATOM   3206 HE1  TYR   218     -11.075  -9.784   7.859  0.165600
ATOM   3207 CZ   TYR   218     -11.196  -7.954   6.782  0.322600
ATOM   3208 OH   TYR   218      -9.847  -7.743   6.851 -0.557900
ATOM   3209 HH   TYR   218      -9.403  -8.299   7.513  0.399200
ATOM   3210 CE2  TYR   218     -12.017  -7.046   6.139 -0.234100
ATOM   3211 HE2  TYR   218     -11.577  -6.176   5.682  0.165600
ATOM   3212 CD2  TYR   218     -13.368  -7.273   6.083 -0.190600
ATOM   3213 HD2  TYR   218     -14.003  -6.557   5.582  0.169900
ATOM   3214 C    TYR   218     -15.735  -6.848   8.357  0.597300
ATOM   3215 O    TYR   218     -16.116  -5.889   7.679 -0.567900
ATOM   3216 N    ILE   219     -15.009  -6.728   9.466 -0.415700
ATOM   3217 H    ILE   219     -14.701  -7.572   9.945  0.271900
ATOM   3218 CA   ILE   219     -14.530  -5.446   9.971 -0.059700
ATOM   3219 HA   ILE   219     -15.244  -4.663   9.713  0.086900
ATOM   3220 CB   ILE   219     -14.387  -5.476  11.506  0.130300
ATOM   3221 HB   ILE   219     -13.617  -6.205  11.768  0.018700
ATOM   3222 CG2  ILE   219     -13.946  -4.108  12.047 -0.320400
ATOM   3223 1HG2 ILE   219     -14.711  -3.360  11.840  0.088200
ATOM   3224 2HG2 ILE   219     -13.776  -4.160  13.120  0.088200
ATOM   3225 3HG2 ILE   219     -13.011  -3.785  11.592  0.088200
ATOM   3226 CG1  ILE   219     -15.692  -5.954  12.151 -0.043000
ATOM   3227 2HG1 ILE   219     -16.501  -5.292  11.847  0.023600
ATOM   3228 3HG1 ILE   219     -15.930  -6.961  11.808  0.023600
ATOM   3229 CD1  ILE   219     -15.647  -6.006  13.656 -0.066000
ATOM   3230 1HD1 ILE   219     -14.780  -6.571  13.986  0.018600
ATOM   3231 2HD1 ILE   219     -15.620  -5.000  14.073  0.018600
ATOM   3232 3HD1 ILE   219     -16.537  -6.514  14.013  0.018600
ATOM   3233 C    ILE   219     -13.177  -5.099   9.359  0.597300
ATOM   3234 O    ILE   219     -12.145  -5.638   9.757 -0.567900
ATOM   3235 N    ILE   220     -13.175  -4.195   8.387 -0.415700
ATOM   3236 H    ILE   220     -14.038  -3.725   8.132  0.271900
ATOM   3237 CA   ILE   220     -11.931  -3.810   7.745 -0.059700
ATOM   3238 HA   ILE   220     -11.472  -4.710   7.350  0.086900
ATOM   3239 CB   ILE   220     -12.176  -2.838   6.576  0.130300
ATOM   3240 HB   ILE   220     -12.661  -1.944   6.966  0.018700
ATOM   3241 CG2  ILE   220     -10.853  -2.424   5.939 -0.320400
ATOM   3242 1HG2 ILE   220     -10.290  -3.304   5.633  0.088200
ATOM   3243 2HG2 ILE   220     -11.017  -1.826   5.066  0.088200
ATOM   3244 3HG2 ILE   220     -10.261  -1.831   6.636  0.088200
ATOM   3245 CG1  ILE   220     -13.107  -3.481   5.543 -0.043000
ATOM   3246 2HG1 ILE   220     -12.584  -4.296   5.047  0.023600
ATOM   3247 3HG1 ILE   220     -13.991  -3.901   6.019  0.023600
ATOM   3248 CD1  ILE   220     -13.585  -2.514   4.480 -0.066000
ATOM   3249 1HD1 ILE   220     -12.765  -2.204   3.836  0.018600
ATOM   3250 2HD1 ILE   220     -14.328  -3.006   3.854  0.018600
ATOM   3251 3HD1 ILE   220     -14.040  -1.640   4.946  0.018600
ATOM   3252 C    ILE   220     -11.031  -3.166   8.795  0.597300
ATOM   3253 O    ILE   220     -11.457  -2.262   9.517 -0.567900
ATOM   3254 N    PRO   221      -9.787  -3.648   8.906 -0.254800
ATOM   3255 CD   PRO   221      -9.157  -4.750   8.154  0.019200
ATOM   3256 HD2  PRO   221      -9.210  -4.604   7.076  0.039100
ATOM   3257 HD3  PRO   221      -9.619  -5.693   8.447  0.039100
ATOM   3258 CG   PRO   221      -7.726  -4.709   8.621  0.018900
ATOM   3259 HG2  PRO   221      -7.155  -4.064   7.951  0.021300
ATOM   3260 HG3  PRO   221      -7.294  -5.709   8.632  0.021300
ATOM   3261 CB   PRO   221      -7.742  -4.100   9.976 -0.007000
ATOM   3262 HB2  PRO   221      -6.796  -3.634  10.214  0.025300
ATOM   3263 HB3  PRO   221      -7.955  -4.878  10.711  0.025300
ATOM   3264 CA   PRO   221      -8.914  -3.117   9.960 -0.026600
ATOM   3265 HA   PRO   221      -9.417  -3.146  10.924  0.064100
ATOM   3266 C    PRO   221      -8.420  -1.696   9.695  0.589600
ATOM   3267 O    PRO   221      -8.602  -1.149   8.600 -0.574800
ATOM   3268 N    GLY   222      -7.794  -1.115  10.715 -0.415700
ATOM   3269 H    GLY   222      -7.717  -1.626  11.589  0.271900
ATOM   3270 CA   GLY   222      -7.236   0.220  10.623 -0.025200
ATOM   3271 HA2  GLY   222      -6.310   0.260  11.189  0.069800
ATOM   3272 HA3  GLY   222      -7.010   0.465   9.585  0.069800
ATOM   3273 C    GLY   222      -8.196   1.254  11.176  0.597300
ATOM   3274 O    GLY   222      -9.324   0.927  11.555 -0.567900
ATOM   3275 N    PRO   223      -7.747   2.513  11.240 -0.254800
ATOM   3276 CD   PRO   223      -6.417   2.960  10.790  0.019200
ATOM   3277 HD2  PRO   223      -6.161   2.562   9.810  0.039100
ATOM   3278 HD3  PRO   223      -5.667   2.676  11.531  0.039100
ATOM   3279 CG   PRO   223      -6.563   4.457  10.750  0.018900
ATOM   3280 HG2  PRO   223      -6.998   4.762   9.797  0.021300
ATOM   3281 HG3  PRO   223      -5.605   4.952  10.901  0.021300
ATOM   3282 CB   PRO   223      -7.541   4.766  11.867 -0.007000
ATOM   3283 HB2  PRO   223      -8.005   5.743  11.733  0.025300
ATOM   3284 HB3  PRO   223      -7.011   4.730  12.818  0.025300
ATOM   3285 CA   PRO   223      -8.539   3.608  11.815 -0.026600
ATOM   3286 HA   PRO   223      -8.880   3.347  12.815  0.064100
ATOM   3287 C    PRO   223      -9.732   3.961  10.925  0.589600
ATOM   3288 O    PRO   223      -9.787   3.526   9.772 -0.574800
ATOM   3289 N    PRO   224     -10.674   4.756  11.443 -0.254800
ATOM   3290 CD   PRO   224     -10.646   5.384  12.778  0.019200
ATOM   3291 HD2  PRO   224     -10.038   6.288  12.747  0.039100
ATOM   3292 HD3  PRO   224     -10.299   4.708  13.560  0.039100
ATOM   3293 CG   PRO   224     -12.079   5.737  13.017  0.018900
ATOM   3294 HG2  PRO   224     -12.172   6.594  13.682  0.021300
ATOM   3295 HG3  PRO   224     -12.585   4.880  13.461  0.021300
ATOM   3296 CB   PRO   224     -12.654   6.000  11.675 -0.007000
ATOM   3297 HB2  PRO   224     -12.465   7.040  11.413  0.025300
ATOM   3298 HB3  PRO   224     -13.725   5.802  11.670  0.025300
ATOM   3299 CA   PRO   224     -11.913   5.057  10.721 -0.026600
ATOM   3300 HA   PRO   224     -12.489   4.145  10.570  0.064100
ATOM   3301 C    PRO   224     -11.680   5.771   9.399  0.589600
ATOM   3302 O    PRO   224     -10.808   6.635   9.292 -0.574800
ATOM   3303 N    LEU   225     -12.483   5.414   8.406 -0.415700
ATOM   3304 H    LEU   225     -13.124   4.634   8.539  0.271900
ATOM   3305 CA   LEU   225     -12.497   6.101   7.118 -0.051800
ATOM   3306 HA   LEU   225     -11.519   5.991   6.652  0.092200
ATOM   3307 CB   LEU   225     -13.549   5.447   6.223 -0.110200
ATOM   3308 HB2  LEU   225     -13.290   4.393   6.114  0.045700
ATOM   3309 HB3  LEU   225     -14.500   5.485   6.756  0.045700
ATOM   3310 CG   LEU   225     -13.777   6.027   4.830  0.353100
ATOM   3311 HG   LEU   225     -14.023   7.080   4.902 -0.036100
ATOM   3312 CD1  LEU   225     -12.531   5.891   3.992 -0.412100
ATOM   3313 1HD1 LEU   225     -12.215   4.848   3.965  0.100000
ATOM   3314 2HD1 LEU   225     -12.743   6.217   2.979  0.100000
ATOM   3315 3HD1 LEU   225     -11.737   6.513   4.398  0.100000
ATOM   3316 CD2  LEU   225     -14.938   5.305   4.172 -0.412100
ATOM   3317 1HD2 LEU   225     -15.846   5.477   4.748  0.100000
ATOM   3318 2HD2 LEU   225     -15.102   5.686   3.166  0.100000
ATOM   3319 3HD2 LEU   225     -14.740   4.235   4.120  0.100000
ATOM   3320 C    LEU   225     -12.803   7.595   7.264  0.597300
ATOM   3321 O    LEU   225     -13.752   7.989   7.953 -0.567900
ATOM   3322 N    TYR   226     -11.992   8.425   6.616 -0.415700
ATOM   3323 H    TYR   226     -11.206   8.062   6.090  0.271900
ATOM   3324 CA   TYR   226     -12.267   9.858   6.540 -0.001400
ATOM   3325 HA   TYR   226     -12.633  10.216   7.502  0.087600
ATOM   3326 CB   TYR   226     -10.990  10.629   6.207 -0.015200
ATOM   3327 HB2  TYR   226     -10.372  10.701   7.103  0.029500
ATOM   3328 HB3  TYR   226     -10.424  10.079   5.460  0.029500
ATOM   3329 CG   TYR   226     -11.230  12.014   5.648 -0.001100
ATOM   3330 CD1  TYR   226     -11.607  13.069   6.476 -0.190600
ATOM   3331 HD1  TYR   226     -11.749  12.895   7.537  0.169900
ATOM   3332 CE1  TYR   226     -11.825  14.339   5.961 -0.234100
ATOM   3333 HE1  TYR   226     -12.141  15.141   6.614  0.165600
ATOM   3334 CZ   TYR   226     -11.654  14.564   4.604  0.322600
ATOM   3335 OH   TYR   226     -11.864  15.814   4.079 -0.557900
ATOM   3336 HH   TYR   226     -12.112  16.474   4.763  0.399200
ATOM   3337 CE2  TYR   226     -11.278  13.537   3.767 -0.234100
ATOM   3338 HE2  TYR   226     -11.151  13.728   2.715  0.165600
ATOM   3339 CD2  TYR   226     -11.065  12.271   4.291 -0.190600
ATOM   3340 HD2  TYR   226     -10.775  11.469   3.628  0.169900
ATOM   3341 C    TYR   226     -13.333  10.128   5.489  0.597300
ATOM   3342 O    TYR   226     -13.240   9.627   4.363 -0.567900
ATOM   3343 N    THR   227     -14.341  10.914   5.851 -0.415700
ATOM   3344 H    THR   227     -14.387  11.274   6.802  0.271900
ATOM   3345 CA   THR   227     -15.424  11.237   4.929 -0.038900
ATOM   3346 HA   THR   227     -15.059  10.907   3.961  0.100700
ATOM   3347 CB   THR   227     -16.625  10.292   5.115  0.365400
ATOM   3348 HB   THR   227     -17.420  10.551   4.422  0.004300
ATOM   3349 CG2  THR   227     -16.222   8.855   4.826 -0.243800
ATOM   3350 1HG2 THR   227     -15.560   8.492   5.610  0.064200
ATOM   3351 2HG2 THR   227     -17.115   8.232   4.832  0.064200
ATOM   3352 3HG2 THR   227     -15.748   8.772   3.848  0.064200
ATOM   3353 OG1  THR   227     -17.109  10.388   6.460 -0.676100
ATOM   3354 HG1  THR   227     -17.058  11.332   6.726  0.410200
ATOM   3355 C    THR   227     -15.831  12.623   4.439  0.597300
ATOM   3356 O    THR   227     -16.856  12.782   3.778 -0.567900
ATOM   3357 CU   CU    228       1.865 -14.095  -1.326  0.672420
ATOM   3358 O1   OYL   229       1.516 -15.670  -0.165 -1.000000
ATOM   3359 O    WAM   230       2.390 -16.186  -2.740 -0.834656
ATOM   3360 H1   WAM   230       3.279 -16.520  -3.017  0.441242
ATOM   3361 H2   WAM   230       1.726 -16.629  -3.325  0.441242
HETATM 3362 O    WAT   231      -2.044  16.461  18.183 -0.834000
HETATM 3363 H1   WAT   231      -2.072  16.138  19.121  0.417000
HETATM 3364 H2   WAT   231      -2.812  15.917  17.842  0.417000
HETATM 3365 O    WAT   232       5.964   0.708  -6.496 -0.834000
HETATM 3366 H1   WAT   232       5.542   0.967  -5.650  0.417000
HETATM 3367 H2   WAT   232       5.400  -0.009  -6.800  0.417000
HETATM 3368 O    WAT   233      14.591  19.408 -16.344 -0.834000
HETATM 3369 H1   WAT   233      15.566  19.384 -16.243  0.417000
HETATM 3370 H2   WAT   233      14.325  19.432 -15.396  0.417000
HETATM 3371 O    WAT   234      29.961   6.265 -21.874 -0.834000
HETATM 3372 H1   WAT   234      29.589   6.705 -21.094  0.417000
HETATM 3373 H2   WAT   234      29.732   6.916 -22.578  0.417000
HETATM 3374 O    WAT   235       9.194 -11.063 -26.756 -0.834000
HETATM 3375 H1   WAT   235       9.841 -11.221 -27.496  0.417000
HETATM 3376 H2   WAT   235       9.334 -10.108 -26.627  0.417000
HETATM 3377 O    WAT   236      -5.228  -1.331 -27.753 -0.834000
HETATM 3378 H1   WAT   236      -5.046  -0.875 -28.618  0.417000
HETATM 3379 H2   WAT   236      -4.747  -2.172 -27.928  0.417000
HETATM 3380 O    WAT   237      -4.903   2.579 -23.369 -0.834000
HETATM 3381 H1   WAT   237      -3.961   2.591 -23.693  0.417000
HETATM 3382 H2   WAT   237      -4.754   3.016 -22.494  0.417000
HETATM 3383 O    WAT   238      -2.001 -12.508 -31.448 -0.834000
HETATM 3384 H1   WAT   238      -2.036 -12.872 -32.357  0.417000
HETATM 3385 H2   WAT   238      -1.028 -12.332 -31.379  0.417000
HETATM 3386 O    WAT   239      10.126   3.912 -14.780 -0.834000
HETATM 3387 H1   WAT   239       9.948   3.268 -14.052  0.417000
HETATM 3388 H2   WAT   239       9.385   3.688 -15.382  0.417000
HETATM 3389 O    WAT   240      24.210  10.335  -5.790 -0.834000
HETATM 3390 H1   WAT   240      23.546   9.723  -5.384  0.417000
HETATM 3391 H2   WAT   240      23.606  10.869  -6.353  0.417000
HETATM 3392 O    WAT   241     -33.622  15.869   9.319 -0.834000
HETATM 3393 H1   WAT   241     -33.049  15.070   9.440  0.417000
HETATM 3394 H2   WAT   241     -32.921  16.554   9.260  0.417000
HETATM 3395 O    WAT   242       0.466 -21.684 -25.453 -0.834000
HETATM 3396 H1   WAT   242       0.961 -22.382 -25.956  0.417000
HETATM 3397 H2   WAT   242       1.241 -21.221 -25.053  0.417000
HETATM 3398 O    WAT   243      -8.392   9.168 -14.845 -0.834000
HETATM 3399 H1   WAT   243      -8.462   9.069 -13.865  0.417000
HETATM 3400 H2   WAT   243      -8.911  10.002 -14.954  0.417000
HETATM 3401 O    WAT   244      36.689   4.090  -0.304 -0.834000
HETATM 3402 H1   WAT   244      35.885   4.094  -0.882  0.417000
HETATM 3403 H2   WAT   244      36.700   3.127  -0.075  0.417000
HETATM 3404 O    WAT   245     -12.755   9.865  -2.451 -0.834000
HETATM 3405 H1   WAT   245     -13.307  10.220  -3.193  0.417000
HETATM 3406 H2   WAT   245     -12.850  10.610  -1.820  0.417000
HETATM 3407 O    WAT   246      -0.074  30.329 -11.304 -0.834000
HETATM 3408 H1   WAT   246      -0.704  30.279 -10.535  0.417000
HETATM 3409 H2   WAT   246      -0.621  30.914 -11.886  0.417000
HETATM 3410 O    WAT   247      16.194   5.533 -16.158 -0.834000
HETATM 3411 H1   WAT   247      15.303   5.844 -15.844  0.417000
HETATM 3412 H2   WAT   247      15.963   5.385 -17.107  0.417000
HETATM 3413 O    WAT   248      19.156   9.531   9.114 -0.834000
HETATM 3414 H1   WAT   248      19.971   9.197   8.671  0.417000
HETATM 3415 H2   WAT   248      18.938  10.262   8.470  0.417000
HETATM 3416 O    WAT   249      31.786  15.335  -3.601 -0.834000
HETATM 3417 H1   WAT   249      31.621  16.141  -3.071  0.417000
HETATM 3418 H2   WAT   249      32.482  14.901  -3.073  0.417000
HETATM 3419 O    WAT   250      22.379  11.929   1.496 -0.834000
HETATM 3420 H1   WAT   250      22.839  11.255   0.951  0.417000
HETATM 3421 H2   WAT   250      22.948  11.921   2.295  0.417000
HETATM 3422 O    WAT   251      10.793  11.890 -20.182 -0.834000
HETATM 3423 H1   WAT   251       9.850  12.086 -20.398  0.417000
HETATM 3424 H2   WAT   251      11.149  12.800 -20.129  0.417000
HETATM 3425 O    WAT   252      -6.820   8.042 -27.872 -0.834000
HETATM 3426 H1   WAT   252      -7.506   7.533 -27.349  0.417000
HETATM 3427 H2   WAT   252      -6.065   7.409 -27.744  0.417000
HETATM 3428 O    WAT   253      13.028  19.601  -1.892 -0.834000
HETATM 3429 H1   WAT   253      12.363  20.038  -2.482  0.417000
HETATM 3430 H2   WAT   253      12.669  18.670  -1.961  0.417000
HETATM 3431 O    WAT   254       8.640  26.372 -24.652 -0.834000
HETATM 3432 H1   WAT   254       8.453  25.410 -24.698  0.417000
HETATM 3433 H2   WAT   254       7.763  26.723 -24.953  0.417000
HETATM 3434 O    WAT   255      -0.436 -21.647  -4.747 -0.834000
HETATM 3435 H1   WAT   255      -0.616 -20.936  -5.393  0.417000
HETATM 3436 H2   WAT   255      -1.347 -21.929  -4.524  0.417000
HETATM 3437 O    WAT   256       3.633 -26.108 -20.690 -0.834000
HETATM 3438 H1   WAT   256       3.404 -26.328 -19.753  0.417000
HETATM 3439 H2   WAT   256       4.135 -26.929 -20.913  0.417000
HETATM 3440 O    WAT   257      -0.501  24.303 -21.430 -0.834000
HETATM 3441 H1   WAT   257      -1.308  23.726 -21.430  0.417000
HETATM 3442 H2   WAT   257      -0.916  25.115 -21.824  0.417000
HETATM 3443 O    WAT   258      24.985  19.335 -13.647 -0.834000
HETATM 3444 H1   WAT   258      25.699  18.739 -13.324  0.417000
HETATM 3445 H2   WAT   258      25.227  19.390 -14.597  0.417000
HETATM 3446 O    WAT   259      27.185  -8.025 -21.622 -0.834000
HETATM 3447 H1   WAT   259      26.983  -7.933 -20.670  0.417000
HETATM 3448 H2   WAT   259      27.567  -8.934 -21.627  0.417000
HETATM 3449 O    WAT   260      20.317  -3.457  15.103 -0.834000
HETATM 3450 H1   WAT   260      21.067  -3.581  15.719  0.417000
HETATM 3451 H2   WAT   260      19.794  -2.791  15.621  0.417000
HETATM 3452 O    WAT   261      15.584  13.289 -22.333 -0.834000
HETATM 3453 H1   WAT   261      16.294  13.237 -23.008  0.417000
HETATM 3454 H2   WAT   261      16.071  12.965 -21.546  0.417000
HETATM 3455 O    WAT   262       0.996  14.072 -12.896 -0.834000
HETATM 3456 H1   WAT   262       0.461  14.605 -13.522  0.417000
HETATM 3457 H2   WAT   262       0.509  14.220 -12.062  0.417000
HETATM 3458 O    WAT   263      19.534  -3.024 -25.140 -0.834000
HETATM 3459 H1   WAT   263      20.338  -3.455 -24.787  0.417000
HETATM 3460 H2   WAT   263      19.095  -2.754 -24.311  0.417000
HETATM 3461 O    WAT   264       7.916   7.027 -11.184 -0.834000
HETATM 3462 H1   WAT   264       7.652   6.088 -11.080  0.417000
HETATM 3463 H2   WAT   264       8.071   7.053 -12.156  0.417000
HETATM 3464 O    WAT   265      18.103  -7.120  -2.111 -0.834000
HETATM 3465 H1   WAT   265      17.602  -6.283  -1.955  0.417000
HETATM 3466 H2   WAT   265      18.706  -6.821  -2.826  0.417000
HETATM 3467 O    WAT   266       0.581 -19.848  30.533 -0.834000
HETATM 3468 H1   WAT   266       0.839 -20.532  31.171  0.417000
HETATM 3469 H2   WAT   266       1.480 -19.518  30.264  0.417000
HETATM 3470 O    WAT   267     -11.556   1.535 -23.554 -0.834000
HETATM 3471 H1   WAT   267     -11.331   1.809 -24.477  0.417000
HETATM 3472 H2   WAT   267     -10.653   1.220 -23.283  0.417000
HETATM 3473 O    WAT   268      34.474  -6.575  -5.359 -0.834000
HETATM 3474 H1   WAT   268      33.528  -6.876  -5.369  0.417000
HETATM 3475 H2   WAT   268      34.620  -6.551  -6.341  0.417000
HETATM 3476 O    WAT   269      -6.127 -23.011   3.812 -0.834000
HETATM 3477 H1   WAT   269      -5.545 -23.810   3.764  0.417000
HETATM 3478 H2   WAT   269      -5.646 -22.540   4.553  0.417000
HETATM 3479 O    WAT   270      -4.010  13.170  26.379 -0.834000
HETATM 3480 H1   WAT   270      -4.042  14.092  26.743  0.417000
HETATM 3481 H2   WAT   270      -4.142  13.395  25.420  0.417000
HETATM 3482 O    WAT   271      15.811   7.087 -22.035 -0.834000
HETATM 3483 H1   WAT   271      16.715   6.794 -22.320  0.417000
HETATM 3484 H2   WAT   271      15.355   6.207 -22.070  0.417000
HETATM 3485 O    WAT   272      13.793   6.566 -15.561 -0.834000
HETATM 3486 H1   WAT   272      13.199   6.644 -14.758  0.417000
HETATM 3487 H2   WAT   272      13.278   5.844 -16.014  0.417000
HETATM 3488 O    WAT   273      17.826 -29.811 -15.769 -0.834000
HETATM 3489 H1   WAT   273      18.182 -30.227 -14.957  0.417000
HETATM 3490 H2   WAT   273      17.644 -28.903 -15.420  0.417000
HETATM 3491 O    WAT   274       7.452  -7.958 -12.292 -0.834000
HETATM 3492 H1   WAT   274       7.526  -8.172 -13.260  0.417000
HETATM 3493 H2   WAT   274       7.304  -6.988 -12.368  0.417000
HETATM 3494 O    WAT   275      31.524   7.757  -0.079 -0.834000
HETATM 3495 H1   WAT   275      31.978   7.995  -0.923  0.417000
HETATM 3496 H2   WAT   275      31.206   8.660   0.177  0.417000
HETATM 3497 O    WAT   276      30.190 -22.889  -1.552 -0.834000
HETATM 3498 H1   WAT   276      29.892 -22.773  -0.612  0.417000
HETATM 3499 H2   WAT   276      30.500 -23.809  -1.509  0.417000
HETATM 3500 O    WAT   277      -0.705  32.265  10.957 -0.834000
HETATM 3501 H1   WAT   277      -0.090  32.878  10.511  0.417000
HETATM 3502 H2   WAT   277      -1.515  32.420  10.413  0.417000
HETATM 3503 O    WAT   278       9.604  -4.339  18.039 -0.834000
HETATM 3504 H1   WAT   278      10.143  -4.619  17.248  0.417000
HETATM 3505 H2   WAT   278      10.268  -4.508  18.737  0.417000
HETATM 3506 O    WAT   279       9.670   1.985 -12.820 -0.834000
HETATM 3507 H1   WAT   279      10.591   1.665 -12.894  0.417000
HETATM 3508 H2   WAT   279       9.504   1.854 -11.864  0.417000
HETATM 3509 O    WAT   280       9.193   5.413 -31.237 -0.834000
HETATM 3510 H1   WAT   280      10.059   5.431 -31.713  0.417000
HETATM 3511 H2   WAT   280       9.403   6.101 -30.546  0.417000
HETATM 3512 O    WAT   281      -3.871  20.860 -22.842 -0.834000
HETATM 3513 H1   WAT   281      -4.671  20.992 -22.271  0.417000
HETATM 3514 H2   WAT   281      -3.267  21.513 -22.428  0.417000
HETATM 3515 O    WAT   282      13.590  20.345 -18.855 -0.834000
HETATM 3516 H1   WAT   282      13.693  19.478 -19.314  0.417000
HETATM 3517 H2   WAT   282      14.037  20.130 -18.004  0.417000
HETATM 3518 O    WAT   283       0.807  22.713  -3.261 -0.834000
HETATM 3519 H1   WAT   283       0.438  22.846  -2.341  0.417000
HETATM 3520 H2   WAT   283       1.385  21.934  -3.061  0.417000
HETATM 3521 O    WAT   284      17.742  -0.757 -27.770 -0.834000
HETATM 3522 H1   WAT   284      18.518  -0.392 -27.272  0.417000
HETATM 3523 H2   WAT   284      17.149  -0.944 -27.000  0.417000
HETATM 3524 O    WAT   285     -11.994  10.168 -15.902 -0.834000
HETATM 3525 H1   WAT   285     -11.823   9.423 -15.302  0.417000
HETATM 3526 H2   WAT   285     -11.246  10.766 -15.656  0.417000
HETATM 3527 O    WAT   286       0.347  17.260  14.761 -0.834000
HETATM 3528 H1   WAT   286       0.023  16.351  14.931  0.417000
HETATM 3529 H2   WAT   286       1.250  17.062  14.418  0.417000
HETATM 3530 O    WAT   287      27.512   4.694 -15.468 -0.834000
HETATM 3531 H1   WAT   287      27.680   4.659 -14.491  0.417000
HETATM 3532 H2   WAT   287      28.458   4.602 -15.765  0.417000
HETATM 3533 O    WAT   288       6.239  14.782 -21.505 -0.834000
HETATM 3534 H1   WAT   288       5.671  15.495 -21.886  0.417000
HETATM 3535 H2   WAT   288       7.018  14.870 -22.096  0.417000
HETATM 3536 O    WAT   289     -22.674  -1.594  -3.253 -0.834000
HETATM 3537 H1   WAT   289     -22.486  -0.670  -3.540  0.417000
HETATM 3538 H2   WAT   289     -23.333  -1.844  -3.946  0.417000
HETATM 3539 O    WAT   290     -24.013  -6.931  18.358 -0.834000
HETATM 3540 H1   WAT   290     -24.777  -6.351  18.544  0.417000
HETATM 3541 H2   WAT   290     -23.485  -6.347  17.771  0.417000
HETATM 3542 O    WAT   291      32.864 -11.600  -7.243 -0.834000
HETATM 3543 H1   WAT   291      32.149 -11.734  -7.907  0.417000
HETATM 3544 H2   WAT   291      32.363 -11.777  -6.419  0.417000
HETATM 3545 O    WAT   292      27.724  18.029   7.868 -0.834000
HETATM 3546 H1   WAT   292      28.505  18.345   8.378  0.417000
HETATM 3547 H2   WAT   292      27.005  18.458   8.374  0.417000
HETATM 3548 O    WAT   293      23.686 -13.246  14.874 -0.834000
HETATM 3549 H1   WAT   293      23.582 -13.092  15.832  0.417000
HETATM 3550 H2   WAT   293      22.951 -12.675  14.534  0.417000
HETATM 3551 O    WAT   294     -11.533  23.474 -20.191 -0.834000
HETATM 3552 H1   WAT   294     -10.862  22.908 -19.733  0.417000
HETATM 3553 H2   WAT   294     -12.339  22.944 -19.954  0.417000
HETATM 3554 O    WAT   295     -14.410  -2.425  -4.528 -0.834000
HETATM 3555 H1   WAT   295     -14.047  -2.572  -3.630  0.417000
HETATM 3556 H2   WAT   295     -15.264  -1.983  -4.284  0.417000
HETATM 3557 O    WAT   296     -16.817  -4.861 -15.064 -0.834000
HETATM 3558 H1   WAT   296     -16.416  -4.878 -14.162  0.417000
HETATM 3559 H2   WAT   296     -17.070  -3.909 -15.096  0.417000
HETATM 3560 O    WAT   297       5.028 -17.079   1.605 -0.834000
HETATM 3561 H1   WAT   297       4.441 -17.847   1.712  0.417000
HETATM 3562 H2   WAT   297       5.278 -17.197   0.649  0.417000
HETATM 3563 O    WAT   298     -20.612  -1.772 -17.451 -0.834000
HETATM 3564 H1   WAT   298     -19.644  -1.675 -17.612  0.417000
HETATM 3565 H2   WAT   298     -20.919  -0.899 -17.797  0.417000
HETATM 3566 O    WAT   299       0.102 -35.772   0.238 -0.834000
HETATM 3567 H1   WAT   299       0.156 -35.371  -0.666  0.417000
HETATM 3568 H2   WAT   299      -0.864 -36.009   0.227  0.417000
HETATM 3569 O    WAT   300      -9.974 -13.974 -24.611 -0.834000
HETATM 3570 H1   WAT   300      -9.526 -14.532 -25.303  0.417000
HETATM 3571 H2   WAT   300      -9.631 -14.437 -23.812  0.417000
HETATM 3572 O    WAT   301      -6.380 -10.949 -24.393 -0.834000
HETATM 3573 H1   WAT   301      -6.285 -11.878 -24.055  0.417000
HETATM 3574 H2   WAT   301      -7.347 -10.980 -24.607  0.417000
HETATM 3575 O    WAT   302     -22.088   2.839 -24.677 -0.834000
HETATM 3576 H1   WAT   302     -22.631   3.641 -24.489  0.417000
HETATM 3577 H2   WAT   302     -21.198   3.197 -24.466  0.417000
HETATM 3578 O    WAT   303      31.478  10.905  -6.160 -0.834000
HETATM 3579 H1   WAT   303      32.355  11.347  -6.257  0.417000
HETATM 3580 H2   WAT   303      31.101  11.101  -7.051  0.417000
HETATM 3581 O    WAT   304      14.689   3.954  -6.864 -0.834000
HETATM 3582 H1   WAT   304      13.826   4.221  -6.485  0.417000
HETATM 3583 H2   WAT   304      14.591   4.273  -7.782  0.417000
HETATM 3584 O    WAT   305      17.632  13.310 -24.247 -0.834000
HETATM 3585 H1   WAT   305      18.475  13.833 -24.107  0.417000
HETATM 3586 H2   WAT   305      17.961  12.449 -23.881  0.417000
HETATM 3587 O    WAT   306      30.125  17.252  -9.214 -0.834000
HETATM 3588 H1   WAT   306      30.408  17.123 -10.153  0.417000
HETATM 3589 H2   WAT   306      30.813  16.725  -8.762  0.417000
HETATM 3590 O    WAT   307      24.625   4.934 -24.155 -0.834000
HETATM 3591 H1   WAT   307      25.455   4.598 -24.570  0.417000
HETATM 3592 H2   WAT   307      24.992   5.227 -23.287  0.417000
HETATM 3593 O    WAT   308      28.838  15.672 -13.319 -0.834000
HETATM 3594 H1   WAT   308      28.734  15.357 -14.253  0.417000
HETATM 3595 H2   WAT   308      28.929  14.784 -12.886  0.417000
HETATM 3596 O    WAT   309     -13.363  13.823  19.842 -0.834000
HETATM 3597 H1   WAT   309     -14.300  13.597  19.678  0.417000
HETATM 3598 H2   WAT   309     -13.122  14.243  18.993  0.417000
HETATM 3599 O    WAT   310      31.550  -0.229  13.212 -0.834000
HETATM 3600 H1   WAT   310      32.289  -0.862  13.103  0.417000
HETATM 3601 H2   WAT   310      30.796  -0.868  13.269  0.417000
HETATM 3602 O    WAT   311      13.566   7.244  -6.169 -0.834000
HETATM 3603 H1   WAT   311      13.283   6.347  -5.889  0.417000
HETATM 3604 H2   WAT   311      14.380   7.354  -5.645  0.417000
HETATM 3605 O    WAT   312       8.726  14.177   8.014 -0.834000
HETATM 3606 H1   WAT   312       8.741  14.706   8.842  0.417000
HETATM 3607 H2   WAT   312       8.691  14.916   7.357  0.417000
HETATM 3608 O    WAT   313       7.394   0.223  -3.138 -0.834000
HETATM 3609 H1   WAT   313       8.216   0.744  -3.241  0.417000
HETATM 3610 H2   WAT   313       7.552  -0.498  -3.781  0.417000
HETATM 3611 O    WAT   314      30.471   8.258  15.332 -0.834000
HETATM 3612 H1   WAT   314      30.130   9.041  14.835  0.417000
HETATM 3613 H2   WAT   314      30.185   8.524  16.238  0.417000
HETATM 3614 O    WAT   315      14.421   1.085   0.652 -0.834000
HETATM 3615 H1   WAT   315      15.309   0.635   0.594  0.417000
HETATM 3616 H2   WAT   315      14.228   0.888   1.599  0.417000
HETATM 3617 O    WAT   316      23.326  11.483  29.312 -0.834000
HETATM 3618 H1   WAT   316      23.548  12.147  28.614  0.417000
HETATM 3619 H2   WAT   316      24.044  11.633  29.939  0.417000
HETATM 3620 O    WAT   317      10.566  27.609  21.929 -0.834000
HETATM 3621 H1   WAT   317       9.855  26.991  21.675  0.417000
HETATM 3622 H2   WAT   317      10.251  28.434  21.510  0.417000
HETATM 3623 O    WAT   318      27.124 -14.342 -10.229 -0.834000
HETATM 3624 H1   WAT   318      27.122 -13.744  -9.438  0.417000
HETATM 3625 H2   WAT   318      26.308 -14.847 -10.026  0.417000
HETATM 3626 O    WAT   319       8.007  -3.042  -2.783 -0.834000
HETATM 3627 H1   WAT   319       7.835  -4.013  -2.854  0.417000
HETATM 3628 H2   WAT   319       7.810  -2.767  -3.706  0.417000
HETATM 3629 O    WAT   320      -1.640  14.374  34.775 -0.834000
HETATM 3630 H1   WAT   320      -1.951  14.100  33.870  0.417000
HETATM 3631 H2   WAT   320      -2.507  14.260  35.251  0.417000
HETATM 3632 O    WAT   321      -5.548 -26.009  13.816 -0.834000
HETATM 3633 H1   WAT   321      -6.053 -26.630  14.402  0.417000
HETATM 3634 H2   WAT   321      -5.271 -25.363  14.529  0.417000
HETATM 3635 O    WAT   322       7.670  -5.669  -2.682 -0.834000
HETATM 3636 H1   WAT   322       8.398  -6.256  -2.417  0.417000
HETATM 3637 H2   WAT   322       6.892  -6.206  -2.403  0.417000
HETATM 3638 O    WAT   323      24.375 -10.528  -9.852 -0.834000
HETATM 3639 H1   WAT   323      25.191 -10.378  -9.316  0.417000
HETATM 3640 H2   WAT   323      24.527  -9.846 -10.552  0.417000
HETATM 3641 O    WAT   324     -22.451  11.225  -7.321 -0.834000
HETATM 3642 H1   WAT   324     -22.572  10.338  -6.924  0.417000
HETATM 3643 H2   WAT   324     -22.665  11.016  -8.262  0.417000
HETATM 3644 O    WAT   325       0.010   0.342  18.905 -0.834000
HETATM 3645 H1   WAT   325      -0.351   1.093  19.430  0.417000
HETATM 3646 H2   WAT   325       0.924   0.682  18.750  0.417000
HETATM 3647 O    WAT   326      27.322   9.546  13.868 -0.834000
HETATM 3648 H1   WAT   326      26.709  10.302  13.769  0.417000
HETATM 3649 H2   WAT   326      28.158  10.034  14.070  0.417000
HETATM 3650 O    WAT   327       7.831 -11.534   2.943 -0.834000
HETATM 3651 H1   WAT   327       8.569 -11.980   2.463  0.417000
HETATM 3652 H2   WAT   327       7.815 -12.089   3.761  0.417000
HETATM 3653 O    WAT   328     -31.017  -9.799   1.947 -0.834000
HETATM 3654 H1   WAT   328     -30.383  -9.071   1.723  0.417000
HETATM 3655 H2   WAT   328     -30.597 -10.530   1.444  0.417000
HETATM 3656 O    WAT   329       5.594  -7.227  -2.030 -0.834000
HETATM 3657 H1   WAT   329       4.955  -7.400  -2.752  0.417000
HETATM 3658 H2   WAT   329       5.412  -7.963  -1.425  0.417000
HETATM 3659 O    WAT   330       7.307 -27.005  -2.233 -0.834000
HETATM 3660 H1   WAT   330       7.179 -26.813  -3.199  0.417000
HETATM 3661 H2   WAT   330       7.823 -26.223  -1.976  0.417000
HETATM 3662 O    WAT   331     -25.876 -14.237   9.866 -0.834000
HETATM 3663 H1   WAT   331     -26.272 -13.396  10.161  0.417000
HETATM 3664 H2   WAT   331     -26.602 -14.595   9.307  0.417000
HETATM 3665 O    WAT   332      14.574 -11.629  30.224 -0.834000
HETATM 3666 H1   WAT   332      14.652 -11.478  31.200  0.417000
HETATM 3667 H2   WAT   332      13.857 -10.988  30.022  0.417000
HETATM 3668 O    WAT   333      10.501 -15.003   1.849 -0.834000
HETATM 3669 H1   WAT   333      10.163 -14.089   1.716  0.417000
HETATM 3670 H2   WAT   333      11.250 -14.995   1.213  0.417000
HETATM 3671 O    WAT   334      -4.540 -34.425  10.580 -0.834000
HETATM 3672 H1   WAT   334      -4.139 -33.525  10.471  0.417000
HETATM 3673 H2   WAT   334      -3.746 -34.969  10.380  0.417000
HETATM 3674 O    WAT   335     -21.964   0.972  -4.052 -0.834000
HETATM 3675 H1   WAT   335     -21.035   0.944  -4.398  0.417000
HETATM 3676 H2   WAT   335     -22.412   1.408  -4.792  0.417000
HETATM 3677 O    WAT   336     -15.626 -32.206   4.459 -0.834000
HETATM 3678 H1   WAT   336     -14.827 -31.630   4.606  0.417000
HETATM 3679 H2   WAT   336     -15.156 -33.060   4.299  0.417000
HETATM 3680 O    WAT   337     -19.109 -18.370 -22.776 -0.834000
HETATM 3681 H1   WAT   337     -19.062 -18.696 -23.705  0.417000
HETATM 3682 H2   WAT   337     -19.471 -19.164 -22.334  0.417000
HETATM 3683 O    WAT   338       5.437   7.875  30.286 -0.834000
HETATM 3684 H1   WAT   338       5.824   8.781  30.349  0.417000
HETATM 3685 H2   WAT   338       4.681   8.074  29.687  0.417000
HETATM 3686 O    WAT   339      -0.887 -10.841  10.887 -0.834000
HETATM 3687 H1   WAT   339      -1.417 -10.946  11.707  0.417000
HETATM 3688 H2   WAT   339      -1.105  -9.931  10.634  0.417000
HETATM 3689 O    WAT   340       9.389  -0.968  28.210 -0.834000
HETATM 3690 H1   WAT   340       8.399  -0.979  28.311  0.417000
HETATM 3691 H2   WAT   340       9.549  -1.939  28.272  0.417000
HETATM 3692 O    WAT   341       7.854 -35.187  11.272 -0.834000
HETATM 3693 H1   WAT   341       8.669 -34.623  11.175  0.417000
HETATM 3694 H2   WAT   341       8.274 -36.057  11.370  0.417000
HETATM 3695 O    WAT   342      17.552 -29.621   2.091 -0.834000
HETATM 3696 H1   WAT   342      16.935 -28.930   1.757  0.417000
HETATM 3697 H2   WAT   342      17.395 -29.517   3.056  0.417000
HETATM 3698 O    WAT   343     -30.363   5.356 -14.346 -0.834000
HETATM 3699 H1   WAT   343     -30.026   6.012 -14.996  0.417000
HETATM 3700 H2   WAT   343     -29.652   4.685 -14.392  0.417000
HETATM 3701 O    WAT   344      11.383  -5.888  21.987 -0.834000
HETATM 3702 H1   WAT   344      10.563  -6.329  22.284  0.417000
HETATM 3703 H2   WAT   344      11.206  -4.973  22.328  0.417000
HETATM 3704 O    WAT   345     -11.123  -8.096  29.818 -0.834000
HETATM 3705 H1   WAT   345     -10.504  -8.211  30.580  0.417000
HETATM 3706 H2   WAT   345     -10.577  -7.476  29.275  0.417000
HETATM 3707 O    WAT   346      -2.925 -19.957  20.167 -0.834000
HETATM 3708 H1   WAT   346      -2.676 -19.257  19.528  0.417000
HETATM 3709 H2   WAT   346      -2.985 -20.727  19.556  0.417000
HETATM 3710 O    WAT   347       5.357  18.316  -4.986 -0.834000
HETATM 3711 H1   WAT   347       4.719  18.220  -4.243  0.417000
HETATM 3712 H2   WAT   347       5.978  18.960  -4.583  0.417000
HETATM 3713 O    WAT   348      18.586  31.364  -0.584 -0.834000
HETATM 3714 H1   WAT   348      17.703  31.691  -0.305  0.417000
HETATM 3715 H2   WAT   348      18.882  30.928   0.242  0.417000
HETATM 3716 O    WAT   349      17.816  15.541  18.712 -0.834000
HETATM 3717 H1   WAT   349      17.313  15.298  19.531  0.417000
HETATM 3718 H2   WAT   349      17.708  14.696  18.217  0.417000
HETATM 3719 O    WAT   350      10.246 -17.692  15.408 -0.834000
HETATM 3720 H1   WAT   350       9.321 -17.710  15.756  0.417000
HETATM 3721 H2   WAT   350      10.071 -18.058  14.504  0.417000
HETATM 3722 O    WAT   351      20.463   7.596  29.807 -0.834000
HETATM 3723 H1   WAT   351      20.955   7.690  30.636  0.417000
HETATM 3724 H2   WAT   351      20.754   8.422  29.339  0.417000
HETATM 3725 O    WAT   352       6.446   1.081  -0.514 -0.834000
HETATM 3726 H1   WAT   352       6.770   0.732   0.342  0.417000
HETATM 3727 H2   WAT   352       6.991   0.569  -1.141  0.417000
HETATM 3728 O    WAT   353       8.471   0.893   6.134 -0.834000
HETATM 3729 H1   WAT   353       8.238   0.554   7.024  0.417000
HETATM 3730 H2   WAT   353       8.579   0.050   5.641  0.417000
HETATM 3731 O    WAT   354       2.623 -33.202   1.963 -0.834000
HETATM 3732 H1   WAT   354       2.737 -34.114   1.603  0.417000
HETATM 3733 H2   WAT   354       3.496 -32.827   1.677  0.417000
HETATM 3734 O    WAT   355      21.303  13.703  15.476 -0.834000
HETATM 3735 H1   WAT   355      21.144  14.679  15.455  0.417000
HETATM 3736 H2   WAT   355      20.370  13.405  15.617  0.417000
HETATM 3737 O    WAT   356      22.073  -8.337  15.813 -0.834000
HETATM 3738 H1   WAT   356      21.350  -8.697  15.232  0.417000
HETATM 3739 H2   WAT   356      21.704  -8.666  16.676  0.417000
HETATM 3740 O    WAT   357      -5.418 -31.283   1.834 -0.834000
HETATM 3741 H1   WAT   357      -4.745 -31.624   1.205  0.417000
HETATM 3742 H2   WAT   357      -6.081 -30.940   1.186  0.417000
HETATM 3743 O    WAT   358      18.287  -5.803  19.134 -0.834000
HETATM 3744 H1   WAT   358      18.975  -5.422  19.733  0.417000
HETATM 3745 H2   WAT   358      17.503  -5.748  19.715  0.417000
HETATM 3746 O    WAT   359      20.621   9.037  14.791 -0.834000
HETATM 3747 H1   WAT   359      21.002   9.819  14.322  0.417000
HETATM 3748 H2   WAT   359      20.339   9.480  15.625  0.417000
HETATM 3749 O    WAT   360     -14.560   8.791  20.201 -0.834000
HETATM 3750 H1   WAT   360     -13.590   8.981  20.305  0.417000
HETATM 3751 H2   WAT   360     -14.624   8.015  20.798  0.417000
HETATM 3752 O    WAT   361      14.479   7.991   4.836 -0.834000
HETATM 3753 H1   WAT   361      14.408   8.974   4.735  0.417000
HETATM 3754 H2   WAT   361      15.331   7.846   4.371  0.417000
HETATM 3755 O    WAT   362      18.584 -14.832  25.662 -0.834000
HETATM 3756 H1   WAT   362      18.677 -14.255  24.867  0.417000
HETATM 3757 H2   WAT   362      19.219 -14.381  26.265  0.417000
HETATM 3758 O    WAT   363      13.574   4.491   6.048 -0.834000
HETATM 3759 H1   WAT   363      13.098   4.096   5.279  0.417000
HETATM 3760 H2   WAT   363      14.479   4.139   5.865  0.417000
HETATM 3761 O    WAT   364      11.619 -19.729   0.283 -0.834000
HETATM 3762 H1   WAT   364      12.389 -20.161  -0.153  0.417000
HETATM 3763 H2   WAT   364      11.603 -18.888  -0.262  0.417000
HETATM 3764 O    WAT   365       6.882  29.305 -15.009 -0.834000
HETATM 3765 H1   WAT   365       6.455  29.656 -15.813  0.417000
HETATM 3766 H2   WAT   365       7.812  29.591 -15.165  0.417000
HETATM 3767 O    WAT   366      17.244   5.510  -5.094 -0.834000
HETATM 3768 H1   WAT   366      17.130   5.663  -6.066  0.417000
HETATM 3769 H2   WAT   366      16.712   6.277  -4.767  0.417000
HETATM 3770 O    WAT   367       7.873  11.426 -32.068 -0.834000
HETATM 3771 H1   WAT   367       7.857  11.330 -31.084  0.417000
HETATM 3772 H2   WAT   367       7.335  12.266 -32.129  0.417000
HETATM 3773 O    WAT   368      -7.472  24.609   9.665 -0.834000
HETATM 3774 H1   WAT   368      -7.447  25.505  10.090  0.417000
HETATM 3775 H2   WAT   368      -6.889  24.131  10.309  0.417000
HETATM 3776 O    WAT   369      27.217   4.077  -4.920 -0.834000
HETATM 3777 H1   WAT   369      26.821   4.300  -5.803  0.417000
HETATM 3778 H2   WAT   369      28.022   3.601  -5.242  0.417000
HETATM 3779 O    WAT   370      19.680  -6.323 -26.601 -0.834000
HETATM 3780 H1   WAT   370      20.565  -6.664 -26.870  0.417000
HETATM 3781 H2   WAT   370      19.790  -6.330 -25.624  0.417000
HETATM 3782 O    WAT   371      26.634   2.947 -11.400 -0.834000
HETATM 3783 H1   WAT   371      25.922   3.613 -11.271  0.417000
HETATM 3784 H2   WAT   371      26.646   2.551 -10.496  0.417000
HETATM 3785 O    WAT   372      12.130  -6.661 -35.906 -0.834000
HETATM 3786 H1   WAT   372      12.700  -7.411 -36.211  0.417000
HETATM 3787 H2   WAT   372      11.375  -7.178 -35.552  0.417000
HETATM 3788 O    WAT   373       4.184 -16.908  24.483 -0.834000
HETATM 3789 H1   WAT   373       4.928 -17.489  24.210  0.417000
HETATM 3790 H2   WAT   373       4.643 -16.037  24.483  0.417000
HETATM 3791 O    WAT   374      -7.350  22.865 -11.091 -0.834000
HETATM 3792 H1   WAT   374      -8.274  22.548 -11.011  0.417000
HETATM 3793 H2   WAT   374      -7.375  23.202 -12.024  0.417000
HETATM 3794 O    WAT   375      14.884  18.794  11.369 -0.834000
HETATM 3795 H1   WAT   375      15.695  19.331  11.198  0.417000
HETATM 3796 H2   WAT   375      14.418  19.419  11.976  0.417000
HETATM 3797 O    WAT   376     -15.725  -4.416  33.392 -0.834000
HETATM 3798 H1   WAT   376     -16.426  -4.216  34.040  0.417000
HETATM 3799 H2   WAT   376     -16.146  -4.048  32.575  0.417000
HETATM 3800 O    WAT   377      22.175  24.862   2.080 -0.834000
HETATM 3801 H1   WAT   377      21.666  24.028   1.922  0.417000
HETATM 3802 H2   WAT   377      23.068  24.472   2.225  0.417000
HETATM 3803 O    WAT   378     -13.876  13.715   1.165 -0.834000
HETATM 3804 H1   WAT   378     -13.487  14.582   1.403  0.417000
HETATM 3805 H2   WAT   378     -13.442  13.131   1.817  0.417000
HETATM 3806 O    WAT   379      30.559  -7.329  17.746 -0.834000
HETATM 3807 H1   WAT   379      30.248  -6.801  18.512  0.417000
HETATM 3808 H2   WAT   379      29.852  -7.130  17.095  0.417000
HETATM 3809 O    WAT   380      -7.832  16.537  -4.541 -0.834000
HETATM 3810 H1   WAT   380      -8.223  16.315  -3.673  0.417000
HETATM 3811 H2   WAT   380      -6.909  16.704  -4.311  0.417000
HETATM 3812 O    WAT   381      -0.576   5.385 -29.581 -0.834000
HETATM 3813 H1   WAT   381      -0.129   6.256 -29.656  0.417000
HETATM 3814 H2   WAT   381       0.232   4.811 -29.504  0.417000
HETATM 3815 O    WAT   382     -11.777  -0.749  11.663 -0.834000
HETATM 3816 H1   WAT   382     -11.764  -1.372  10.892  0.417000
HETATM 3817 H2   WAT   382     -11.510   0.072  11.181  0.417000
HETATM 3818 O    WAT   383       7.368 -15.426  12.383 -0.834000
HETATM 3819 H1   WAT   383       7.274 -16.039  11.601  0.417000
HETATM 3820 H2   WAT   383       7.293 -14.570  11.875  0.417000
HETATM 3821 O    WAT   384     -22.849  -8.916  16.783 -0.834000
HETATM 3822 H1   WAT   384     -23.515  -8.311  17.182  0.417000
HETATM 3823 H2   WAT   384     -22.288  -9.079  17.576  0.417000
HETATM 3824 O    WAT   385      22.905 -20.788   3.188 -0.834000
HETATM 3825 H1   WAT   385      22.974 -20.029   2.583  0.417000
HETATM 3826 H2   WAT   385      23.688 -20.603   3.772  0.417000
HETATM 3827 O    WAT   386      -7.568  17.103 -24.174 -0.834000
HETATM 3828 H1   WAT   386      -8.276  16.620 -24.685  0.417000
HETATM 3829 H2   WAT   386      -7.363  17.802 -24.821  0.417000
HETATM 3830 O    WAT   387      20.982 -11.011  27.809 -0.834000
HETATM 3831 H1   WAT   387      21.786 -10.574  27.438  0.417000
HETATM 3832 H2   WAT   387      20.625 -10.259  28.336  0.417000
HETATM 3833 O    WAT   388     -30.145 -13.654  11.245 -0.834000
HETATM 3834 H1   WAT   388     -29.747 -13.434  10.380  0.417000
HETATM 3835 H2   WAT   388     -31.060 -13.340  11.109  0.417000
HETATM 3836 O    WAT   389      -2.850   4.918 -28.153 -0.834000
HETATM 3837 H1   WAT   389      -2.060   5.159 -28.709  0.417000
HETATM 3838 H2   WAT   389      -2.726   3.936 -28.152  0.417000
HETATM 3839 O    WAT   390     -12.220  15.887 -18.604 -0.834000
HETATM 3840 H1   WAT   390     -12.427  16.531 -17.891  0.417000
HETATM 3841 H2   WAT   390     -11.308  15.618 -18.317  0.417000
HETATM 3842 O    WAT   391     -25.364  10.132  -7.990 -0.834000
HETATM 3843 H1   WAT   391     -24.575  10.071  -8.582  0.417000
HETATM 3844 H2   WAT   391     -25.497  11.123  -8.054  0.417000
HETATM 3845 O    WAT   392      -2.029  -9.023 -22.647 -0.834000
HETATM 3846 H1   WAT   392      -2.395  -8.269 -22.122  0.417000
HETATM 3847 H2   WAT   392      -2.775  -9.155 -23.272  0.417000
HETATM 3848 O    WAT   393      -6.876  -6.247 -33.705 -0.834000
HETATM 3849 H1   WAT   393      -7.766  -6.037 -33.327  0.417000
HETATM 3850 H2   WAT   393      -6.975  -7.222 -33.809  0.417000
HETATM 3851 O    WAT   394       8.045   0.254 -19.282 -0.834000
HETATM 3852 H1   WAT   394       7.067   0.150 -19.263  0.417000
HETATM 3853 H2   WAT   394       8.100   1.203 -19.559  0.417000
HETATM 3854 O    WAT   395      24.176  -3.881 -12.177 -0.834000
HETATM 3855 H1   WAT   395      23.986  -3.374 -13.013  0.417000
HETATM 3856 H2   WAT   395      23.682  -4.709 -12.401  0.417000
HETATM 3857 O    WAT   396      10.447 -13.654 -30.949 -0.834000
HETATM 3858 H1   WAT   396      11.368 -13.411 -31.208  0.417000
HETATM 3859 H2   WAT   396      10.626 -13.933 -30.016  0.417000
HETATM 3860 O    WAT   397      21.220 -28.399  -9.280 -0.834000
HETATM 3861 H1   WAT   397      22.185 -28.406  -9.443  0.417000
HETATM 3862 H2   WAT   397      21.211 -28.095  -8.342  0.417000
HETATM 3863 O    WAT   398      -8.212 -25.450   7.695 -0.834000
HETATM 3864 H1   WAT   398      -8.155 -25.181   6.753  0.417000
HETATM 3865 H2   WAT   398      -7.431 -24.974   8.053  0.417000
HETATM 3866 O    WAT   399     -10.581 -14.099  -7.736 -0.834000
HETATM 3867 H1   WAT   399      -9.662 -14.258  -8.059  0.417000
HETATM 3868 H2   WAT   399     -10.366 -13.747  -6.832  0.417000
HETATM 3869 O    WAT   400       1.263  -2.959 -21.559 -0.834000
HETATM 3870 H1   WAT   400       0.743  -2.431 -22.212  0.417000
HETATM 3871 H2   WAT   400       0.744  -3.799 -21.604  0.417000
HETATM 3872 O    WAT   401     -14.938 -13.109  -8.691 -0.834000
HETATM 3873 H1   WAT   401     -14.528 -13.540  -7.913  0.417000
HETATM 3874 H2   WAT   401     -14.298 -12.346  -8.791  0.417000
HETATM 3875 O    WAT   402     -26.058   6.289  -7.927 -0.834000
HETATM 3876 H1   WAT   402     -25.362   5.773  -8.422  0.417000
HETATM 3877 H2   WAT   402     -25.512   6.510  -7.130  0.417000
HETATM 3878 O    WAT   403     -17.544 -26.617   7.442 -0.834000
HETATM 3879 H1   WAT   403     -18.399 -27.074   7.248  0.417000
HETATM 3880 H2   WAT   403     -16.930 -27.378   7.278  0.417000
HETATM 3881 O    WAT   404      -9.874   0.961  -1.046 -0.834000
HETATM 3882 H1   WAT   404      -9.828   0.053  -0.715  0.417000
HETATM 3883 H2   WAT   404     -10.836   1.063  -1.209  0.417000
HETATM 3884 O    WAT   405       3.503  15.301  11.552 -0.834000
HETATM 3885 H1   WAT   405       3.746  14.545  12.129  0.417000
HETATM 3886 H2   WAT   405       2.685  14.952  11.137  0.417000
HETATM 3887 O    WAT   406      11.562   3.349  34.663 -0.834000
HETATM 3888 H1   WAT   406      11.940   4.244  34.832  0.417000
HETATM 3889 H2   WAT   406      11.807   3.272  33.701  0.417000
HETATM 3890 O    WAT   407     -12.070  29.982  13.364 -0.834000
HETATM 3891 H1   WAT   407     -11.507  30.754  13.551  0.417000
HETATM 3892 H2   WAT   407     -12.827  30.155  13.963  0.417000
HETATM 3893 O    WAT   408       5.654  26.012 -22.321 -0.834000
HETATM 3894 H1   WAT   408       4.690  25.998 -22.510  0.417000
HETATM 3895 H2   WAT   408       5.926  25.173 -22.749  0.417000
HETATM 3896 O    WAT   409      22.931  17.495  -9.882 -0.834000
HETATM 3897 H1   WAT   409      22.363  18.224  -9.538  0.417000
HETATM 3898 H2   WAT   409      23.801  17.970  -9.886  0.417000
HETATM 3899 O    WAT   410      30.566  12.777   1.568 -0.834000
HETATM 3900 H1   WAT   410      30.212  13.379   0.858  0.417000
HETATM 3901 H2   WAT   410      30.191  13.261   2.348  0.417000
HETATM 3902 O    WAT   411      24.862  19.444 -16.582 -0.834000
HETATM 3903 H1   WAT   411      24.234  19.173 -17.299  0.417000
HETATM 3904 H2   WAT   411      25.002  20.386 -16.884  0.417000
HETATM 3905 O    WAT   412      22.783  -5.992 -13.104 -0.834000
HETATM 3906 H1   WAT   412      21.852  -5.922 -12.771  0.417000
HETATM 3907 H2   WAT   412      22.787  -6.955 -13.320  0.417000
HETATM 3908 O    WAT   413      29.808   1.496 -15.307 -0.834000
HETATM 3909 H1   WAT   413      29.224   1.412 -14.522  0.417000
HETATM 3910 H2   WAT   413      29.742   0.566 -15.653  0.417000
HETATM 3911 O    WAT   414      29.487  23.289   7.546 -0.834000
HETATM 3912 H1   WAT   414      30.049  23.075   6.763  0.417000
HETATM 3913 H2   WAT   414      28.808  23.849   7.103  0.417000
HETATM 3914 O    WAT   415      16.999  12.793   1.049 -0.834000
HETATM 3915 H1   WAT   415      17.208  11.863   0.857  0.417000
HETATM 3916 H2   WAT   415      16.896  12.759   2.029  0.417000
HETATM 3917 O    WAT   416      -2.912  20.420  10.919 -0.834000
HETATM 3918 H1   WAT   416      -2.664  19.472  10.837  0.417000
HETATM 3919 H2   WAT   416      -2.160  20.847  10.471  0.417000
HETATM 3920 O    WAT   417      35.047  -1.119   5.116 -0.834000
HETATM 3921 H1   WAT   417      35.383  -0.212   5.011  0.417000
HETATM 3922 H2   WAT   417      35.081  -1.418   4.169  0.417000
HETATM 3923 O    WAT   418      11.734  33.146  -6.931 -0.834000
HETATM 3924 H1   WAT   418      11.635  33.408  -7.892  0.417000
HETATM 3925 H2   WAT   418      10.939  32.550  -6.886  0.417000
HETATM 3926 O    WAT   419      16.324  18.712   0.938 -0.834000
HETATM 3927 H1   WAT   419      16.225  18.993   0.003  0.417000
HETATM 3928 H2   WAT   419      16.537  19.564   1.366  0.417000
HETATM 3929 O    WAT   420      19.387  -5.852  14.348 -0.834000
HETATM 3930 H1   WAT   420      19.830  -4.996  14.580  0.417000
HETATM 3931 H2   WAT   420      19.344  -6.248  15.252  0.417000
HETATM 3932 O    WAT   421      11.888   7.931   5.720 -0.834000
HETATM 3933 H1   WAT   421      12.771   7.714   5.344  0.417000
HETATM 3934 H2   WAT   421      11.872   8.898   5.563  0.417000
HETATM 3935 O    WAT   422      27.275   5.815  22.086 -0.834000
HETATM 3936 H1   WAT   422      26.729   6.463  21.587  0.417000
HETATM 3937 H2   WAT   422      26.637   5.517  22.755  0.417000
HETATM 3938 O    WAT   423      31.628  -9.968  -1.664 -0.834000
HETATM 3939 H1   WAT   423      30.777 -10.420  -1.374  0.417000
HETATM 3940 H2   WAT   423      32.138 -10.120  -0.832  0.417000
HETATM 3941 O    WAT   424       1.879  18.951  21.618 -0.834000
HETATM 3942 H1   WAT   424       1.684  19.538  20.843  0.417000
HETATM 3943 H2   WAT   424       1.404  18.138  21.307  0.417000
HETATM 3944 O    WAT   425       4.188   6.497  10.300 -0.834000
HETATM 3945 H1   WAT   425       4.924   6.758   9.708  0.417000
HETATM 3946 H2   WAT   425       3.674   7.338  10.320  0.417000
HETATM 3947 O    WAT   426      13.523  12.828  32.365 -0.834000
HETATM 3948 H1   WAT   426      12.796  12.180  32.267  0.417000
HETATM 3949 H2   WAT   426      14.219  12.389  31.830  0.417000
HETATM 3950 O    WAT   427     -27.045  16.556  -2.328 -0.834000
HETATM 3951 H1   WAT   427     -27.023  17.506  -1.991  0.417000
HETATM 3952 H2   WAT   427     -27.775  16.681  -2.982  0.417000
HETATM 3953 O    WAT   428     -22.775  -6.432   1.498 -0.834000
HETATM 3954 H1   WAT   428     -22.838  -5.532   1.905  0.417000
HETATM 3955 H2   WAT   428     -23.341  -6.930   2.122  0.417000
HETATM 3956 O    WAT   429     -11.165  11.672  10.287 -0.834000
HETATM 3957 H1   WAT   429     -11.913  12.287  10.077  0.417000
HETATM 3958 H2   WAT   429     -11.623  10.815  10.067  0.417000
HETATM 3959 O    WAT   430      -9.884   1.265  20.772 -0.834000
HETATM 3960 H1   WAT   430     -10.026   0.295  20.694  0.417000
HETATM 3961 H2   WAT   430      -9.185   1.257  21.481  0.417000
HETATM 3962 O    WAT   431     -17.307   5.257  -7.370 -0.834000
HETATM 3963 H1   WAT   431     -18.024   5.726  -6.842  0.417000
HETATM 3964 H2   WAT   431     -16.635   5.234  -6.632  0.417000
HETATM 3965 O    WAT   432     -32.441   1.822   9.633 -0.834000
HETATM 3966 H1   WAT   432     -33.245   2.368   9.816  0.417000
HETATM 3967 H2   WAT   432     -31.853   2.221  10.344  0.417000
HETATM 3968 O    WAT   433     -25.898  15.236  -4.431 -0.834000
HETATM 3969 H1   WAT   433     -25.014  15.621  -4.620  0.417000
HETATM 3970 H2   WAT   433     -26.119  15.737  -3.605  0.417000
HETATM 3971 O    WAT   434     -36.822   0.359  -6.065 -0.834000
HETATM 3972 H1   WAT   434     -37.322  -0.003  -5.286  0.417000
HETATM 3973 H2   WAT   434     -36.296  -0.445  -6.287  0.417000
HETATM 3974 O    WAT   435     -22.139 -21.470   4.323 -0.834000
HETATM 3975 H1   WAT   435     -22.992 -21.250   4.772  0.417000
HETATM 3976 H2   WAT   435     -21.645 -21.819   5.104  0.417000
HETATM 3977 O    WAT   436     -23.460  10.563   9.073 -0.834000
HETATM 3978 H1   WAT   436     -24.434  10.720   9.175  0.417000
HETATM 3979 H2   WAT   436     -23.145  11.222   9.751  0.417000
HETATM 3980 O    WAT   437     -22.842   6.208 -13.393 -0.834000
HETATM 3981 H1   WAT   437     -21.987   6.330 -13.854  0.417000
HETATM 3982 H2   WAT   437     -23.425   6.753 -13.960  0.417000
HETATM 3983 O    WAT   438     -16.988  15.389  -6.573 -0.834000
HETATM 3984 H1   WAT   438     -16.511  15.875  -5.863  0.417000
HETATM 3985 H2   WAT   438     -17.472  14.739  -6.002  0.417000
HETATM 3986 O    WAT   439       4.440  17.162  19.011 -0.834000
HETATM 3987 H1   WAT   439       4.134  18.091  18.854  0.417000
HETATM 3988 H2   WAT   439       4.572  16.900  18.060  0.417000
HETATM 3989 O    WAT   440     -21.361 -14.080 -23.420 -0.834000
HETATM 3990 H1   WAT   440     -21.035 -14.103 -22.480  0.417000
HETATM 3991 H2   WAT   440     -21.614 -15.034 -23.498  0.417000
HETATM 3992 O    WAT   441     -15.473 -15.028   3.617 -0.834000
HETATM 3993 H1   WAT   441     -16.392 -15.154   3.249  0.417000
HETATM 3994 H2   WAT   441     -14.964 -15.242   2.807  0.417000
HETATM 3995 O    WAT   442     -13.575   7.124  30.346 -0.834000
HETATM 3996 H1   WAT   442     -13.886   8.024  30.612  0.417000
HETATM 3997 H2   WAT   442     -14.307   6.586  30.721  0.417000
HETATM 3998 O    WAT   443     -22.364 -12.253 -20.887 -0.834000
HETATM 3999 H1   WAT   443     -23.078 -12.560 -20.269  0.417000
HETATM 4000 H2   WAT   443     -21.819 -13.080 -20.900  0.417000
HETATM 4001 O    WAT   444      -3.963 -32.373  -6.882 -0.834000
HETATM 4002 H1   WAT   444      -3.955 -33.169  -7.470  0.417000
HETATM 4003 H2   WAT   444      -3.762 -31.688  -7.569  0.417000
HETATM 4004 O    WAT   445      11.630   5.897 -32.333 -0.834000
HETATM 4005 H1   WAT   445      12.046   6.659 -31.840  0.417000
HETATM 4006 H2   WAT   445      12.327   5.216 -32.116  0.417000
HETATM 4007 O    WAT   446     -28.110  -1.683 -22.912 -0.834000
HETATM 4008 H1   WAT   446     -28.487  -0.877 -22.456  0.417000
HETATM 4009 H2   WAT   446     -27.509  -1.206 -23.541  0.417000
HETATM 4010 O    WAT   447      11.552 -29.847  -9.860 -0.834000
HETATM 4011 H1   WAT   447      11.548 -29.155  -9.163  0.417000
HETATM 4012 H2   WAT   447      11.574 -29.271 -10.660  0.417000
HETATM 4013 O    WAT   448     -20.000  -3.265  -6.686 -0.834000
HETATM 4014 H1   WAT   448     -20.185  -3.290  -5.709  0.417000
HETATM 4015 H2   WAT   448     -20.723  -2.667  -6.964  0.417000
HETATM 4016 O    WAT   449       8.834 -18.403   4.642 -0.834000
HETATM 4017 H1   WAT   449       9.288 -17.567   4.372  0.417000
HETATM 4018 H2   WAT   449       9.564 -19.035   4.434  0.417000
HETATM 4019 O    WAT   450      -8.207 -12.733  -3.909 -0.834000
HETATM 4020 H1   WAT   450      -9.000 -12.838  -4.489  0.417000
HETATM 4021 H2   WAT   450      -7.920 -13.681  -3.879  0.417000
HETATM 4022 O    WAT   451       1.082 -12.540 -26.714 -0.834000
HETATM 4023 H1   WAT   451       0.184 -12.261 -26.967  0.417000
HETATM 4024 H2   WAT   451       1.040 -13.498 -26.944  0.417000
HETATM 4025 O    WAT   452     -18.425   6.822 -22.880 -0.834000
HETATM 4026 H1   WAT   452     -18.250   6.273 -22.086  0.417000
HETATM 4027 H2   WAT   452     -18.016   6.250 -23.572  0.417000
HETATM 4028 O    WAT   453      -2.029 -12.280 -15.223 -0.834000
HETATM 4029 H1   WAT   453      -2.940 -11.930 -15.181  0.417000
HETATM 4030 H2   WAT   453      -1.718 -11.827 -16.048  0.417000
HETATM 4031 O    WAT   454     -19.314  10.023 -27.299 -0.834000
HETATM 4032 H1   WAT   454     -18.685  10.765 -27.457  0.417000
HETATM 4033 H2   WAT   454     -19.433   9.713 -28.225  0.417000
HETATM 4034 O    WAT   455      -6.623  -1.048 -31.408 -0.834000
HETATM 4035 H1   WAT   455      -6.287  -1.963 -31.596  0.417000
HETATM 4036 H2   WAT   455      -5.817  -0.692 -30.957  0.417000
HETATM 4037 O    WAT   456      -4.257  -3.427 -15.458 -0.834000
HETATM 4038 H1   WAT   456      -3.660  -3.906 -16.075  0.417000
HETATM 4039 H2   WAT   456      -4.418  -4.150 -14.807  0.417000
HETATM 4040 O    WAT   457     -18.587 -12.327 -21.028 -0.834000
HETATM 4041 H1   WAT   457     -18.555 -11.926 -21.931  0.417000
HETATM 4042 H2   WAT   457     -17.623 -12.465 -20.889  0.417000
HETATM 4043 O    WAT   458      -1.083  -3.287 -33.383 -0.834000
HETATM 4044 H1   WAT   458      -1.798  -2.620 -33.208  0.417000
HETATM 4045 H2   WAT   458      -1.490  -4.050 -32.894  0.417000
HETATM 4046 O    WAT   459      -6.110  -4.417 -28.002 -0.834000
HETATM 4047 H1   WAT   459      -5.975  -5.116 -27.312  0.417000
HETATM 4048 H2   WAT   459      -5.162  -4.151 -28.123  0.417000
HETATM 4049 O    WAT   460      -3.701  -8.363 -29.607 -0.834000
HETATM 4050 H1   WAT   460      -3.721  -7.883 -30.461  0.417000
HETATM 4051 H2   WAT   460      -3.760  -9.292 -29.935  0.417000
HETATM 4052 O    WAT   461     -20.322  -4.829 -24.560 -0.834000
HETATM 4053 H1   WAT   461     -21.117  -4.979 -25.118  0.417000
HETATM 4054 H2   WAT   461     -20.413  -5.603 -23.946  0.417000
HETATM 4055 O    WAT   462     -12.525  18.619 -10.836 -0.834000
HETATM 4056 H1   WAT   462     -13.356  18.111 -10.769  0.417000
HETATM 4057 H2   WAT   462     -12.737  19.368 -10.225  0.417000
HETATM 4058 O    WAT   463     -24.408   8.929 -22.463 -0.834000
HETATM 4059 H1   WAT   463     -23.684   8.262 -22.420  0.417000
HETATM 4060 H2   WAT   463     -24.472   9.161 -21.509  0.417000
HETATM 4061 O    WAT   464       0.927  26.440   2.932 -0.834000
HETATM 4062 H1   WAT   464       0.408  26.556   3.769  0.417000
HETATM 4063 H2   WAT   464       1.616  25.828   3.253  0.417000
HETATM 4064 O    WAT   465     -17.521  -0.735  -0.260 -0.834000
HETATM 4065 H1   WAT   465     -17.262   0.044  -0.817  0.417000
HETATM 4066 H2   WAT   465     -17.995  -0.248   0.458  0.417000
HETATM 4067 O    WAT   466     -27.548   2.398  -2.072 -0.834000
HETATM 4068 H1   WAT   466     -27.643   3.188  -1.480  0.417000
HETATM 4069 H2   WAT   466     -27.652   2.860  -2.943  0.417000
HETATM 4070 O    WAT   467     -20.550  20.183  -8.332 -0.834000
HETATM 4071 H1   WAT   467     -20.071  19.448  -8.789  0.417000
HETATM 4072 H2   WAT   467     -20.252  20.012  -7.410  0.417000
HETATM 4073 O    WAT   468      -3.569  15.376 -25.034 -0.834000
HETATM 4074 H1   WAT   468      -4.077  15.533 -24.203  0.417000
HETATM 4075 H2   WAT   468      -4.301  15.074 -25.618  0.417000
HETATM 4076 O    WAT   469     -17.535   4.007  24.284 -0.834000
HETATM 4077 H1   WAT   469     -17.252   4.280  25.177  0.417000
HETATM 4078 H2   WAT   469     -17.262   4.802  23.764  0.417000
HETATM 4079 O    WAT   470       5.891  26.120   4.953 -0.834000
HETATM 4080 H1   WAT   470       6.506  25.408   4.699  0.417000
HETATM 4081 H2   WAT   470       5.424  25.676   5.707  0.417000
HETATM 4082 O    WAT   471       5.082  24.679  19.243 -0.834000
HETATM 4083 H1   WAT   471       5.646  25.089  18.528  0.417000
HETATM 4084 H2   WAT   471       5.377  25.286  19.984  0.417000
HETATM 4085 O    WAT   472      -9.432  12.035 -29.656 -0.834000
HETATM 4086 H1   WAT   472      -9.465  11.066 -29.562  0.417000
HETATM 4087 H2   WAT   472     -10.111  12.301 -28.992  0.417000
HETATM 4088 O    WAT   473       6.717  33.957 -14.447 -0.834000
HETATM 4089 H1   WAT   473       6.175  33.349 -14.994  0.417000
HETATM 4090 H2   WAT   473       6.067  34.666 -14.267  0.417000
HETATM 4091 O    WAT   474      18.690  11.157 -23.018 -0.834000
HETATM 4092 H1   WAT   474      18.237  11.421 -22.171  0.417000
HETATM 4093 H2   WAT   474      19.560  10.906 -22.651  0.417000
HETATM 4094 O    WAT   475      22.335  15.876  -7.820 -0.834000
HETATM 4095 H1   WAT   475      21.510  16.372  -7.582  0.417000
HETATM 4096 H2   WAT   475      22.556  16.353  -8.654  0.417000
HETATM 4097 O    WAT   476      -2.647  22.176 -13.589 -0.834000
HETATM 4098 H1   WAT   476      -2.824  23.090 -13.293  0.417000
HETATM 4099 H2   WAT   476      -3.518  21.760 -13.374  0.417000
HETATM 4100 O    WAT   477      -2.795 -14.498   5.241 -0.834000
HETATM 4101 H1   WAT   477      -2.062 -14.531   5.889  0.417000
HETATM 4102 H2   WAT   477      -2.873 -13.533   5.099  0.417000
HETATM 4103 O    WAT   478      -5.752  -5.432  29.347 -0.834000
HETATM 4104 H1   WAT   478      -5.600  -5.984  28.542  0.417000
HETATM 4105 H2   WAT   478      -6.259  -6.079  29.893  0.417000
HETATM 4106 O    WAT   479      20.863  -5.122  11.040 -0.834000
HETATM 4107 H1   WAT   479      20.354  -5.977  10.966  0.417000
HETATM 4108 H2   WAT   479      21.743  -5.506  11.263  0.417000
HETATM 4109 O    WAT   480       0.618 -30.423  10.341 -0.834000
HETATM 4110 H1   WAT   480      -0.177 -29.867  10.207  0.417000
HETATM 4111 H2   WAT   480       0.571 -30.989   9.537  0.417000
HETATM 4112 O    WAT   481     -15.131 -23.897  17.786 -0.834000
HETATM 4113 H1   WAT   481     -14.691 -24.601  18.315  0.417000
HETATM 4114 H2   WAT   481     -14.600 -23.122  18.074  0.417000
HETATM 4115 O    WAT   482       8.301 -13.556  32.988 -0.834000
HETATM 4116 H1   WAT   482       8.412 -12.637  33.335  0.417000
HETATM 4117 H2   WAT   482       9.241 -13.752  32.773  0.417000
HETATM 4118 O    WAT   483      -4.576 -21.799   5.597 -0.834000
HETATM 4119 H1   WAT   483      -3.698 -21.578   5.225  0.417000
HETATM 4120 H2   WAT   483      -4.455 -21.503   6.527  0.417000
HETATM 4121 O    WAT   484     -25.995 -26.001  -5.383 -0.834000
HETATM 4122 H1   WAT   484     -26.092 -25.119  -4.947  0.417000
HETATM 4123 H2   WAT   484     -26.721 -26.484  -4.956  0.417000
HETATM 4124 O    WAT   485     -14.335  -5.211  29.715 -0.834000
HETATM 4125 H1   WAT   485     -14.334  -4.302  30.088  0.417000
HETATM 4126 H2   WAT   485     -13.513  -5.183  29.184  0.417000
HETATM 4127 O    WAT   486       2.399  24.871  19.773 -0.834000
HETATM 4128 H1   WAT   486       3.352  24.671  19.639  0.417000
HETATM 4129 H2   WAT   486       2.317  25.596  19.091  0.417000
HETATM 4130 O    WAT   487       2.634 -16.863  -6.881 -0.834000
HETATM 4131 H1   WAT   487       3.405 -16.907  -7.495  0.417000
HETATM 4132 H2   WAT   487       2.637 -15.881  -6.711  0.417000
HETATM 4133 O    WAT   488       1.030 -18.292  13.100 -0.834000
HETATM 4134 H1   WAT   488       0.667 -17.382  13.233  0.417000
HETATM 4135 H2   WAT   488       1.872 -18.073  12.651  0.417000
HETATM 4136 O    WAT   489      -6.134 -15.846  22.792 -0.834000
HETATM 4137 H1   WAT   489      -6.915 -15.526  23.306  0.417000
HETATM 4138 H2   WAT   489      -5.675 -14.990  22.647  0.417000
HETATM 4139 O    WAT   490       0.360 -33.826  -4.769 -0.834000
HETATM 4140 H1   WAT   490      -0.405 -33.225  -4.964  0.417000
HETATM 4141 H2   WAT   490       0.383 -34.310  -5.635  0.417000
HETATM 4142 O    WAT   491       7.356  -1.824  -5.057 -0.834000
HETATM 4143 H1   WAT   491       7.546  -1.690  -6.004  0.417000
HETATM 4144 H2   WAT   491       6.383  -1.927  -5.068  0.417000
HETATM 4145 O    WAT   492       5.319   1.676  -4.018 -0.834000
HETATM 4146 H1   WAT   492       6.029   1.169  -3.559  0.417000
HETATM 4147 H2   WAT   492       5.350   2.515  -3.521  0.417000
HETATM 4148 O    WAT   493      27.919   1.213 -13.089 -0.834000
HETATM 4149 H1   WAT   493      27.387   1.855 -12.564  0.417000
HETATM 4150 H2   WAT   493      27.366   1.167 -13.902  0.417000
HETATM 4151 O    WAT   494      -1.646  24.391   8.337 -0.834000
HETATM 4152 H1   WAT   494      -0.666  24.283   8.233  0.417000
HETATM 4153 H2   WAT   494      -1.921  23.577   7.834  0.417000
HETATM 4154 O    WAT   495      -5.130  16.349  -6.033 -0.834000
HETATM 4155 H1   WAT   495      -4.644  16.462  -6.873  0.417000
HETATM 4156 H2   WAT   495      -5.988  16.023  -6.356  0.417000
HETATM 4157 O    WAT   496     -13.169  21.752  13.988 -0.834000
HETATM 4158 H1   WAT   496     -12.624  21.424  14.744  0.417000
HETATM 4159 H2   WAT   496     -12.941  22.717  14.047  0.417000
HETATM 4160 O    WAT   497       6.147  31.103  -5.538 -0.834000
HETATM 4161 H1   WAT   497       5.644  30.838  -4.722  0.417000
HETATM 4162 H2   WAT   497       5.751  32.008  -5.650  0.417000
HETATM 4163 O    WAT   498     -17.087   5.210  -1.880 -0.834000
HETATM 4164 H1   WAT   498     -16.836   4.865  -0.999  0.417000
HETATM 4165 H2   WAT   498     -17.566   4.422  -2.233  0.417000
HETATM 4166 O    WAT   499     -15.440  16.238  18.117 -0.834000
HETATM 4167 H1   WAT   499     -15.787  16.186  19.041  0.417000
HETATM 4168 H2   WAT   499     -15.293  17.217  18.071  0.417000
HETATM 4169 O    WAT   500     -30.442   5.522  12.407 -0.834000
HETATM 4170 H1   WAT   500     -31.097   6.108  12.862  0.417000
HETATM 4171 H2   WAT   500     -30.436   5.971  11.523  0.417000
HETATM 4172 O    WAT   501      -7.766  19.689  -2.016 -0.834000
HETATM 4173 H1   WAT   501      -7.686  19.592  -1.041  0.417000
HETATM 4174 H2   WAT   501      -6.835  19.696  -2.279  0.417000
HETATM 4175 O    WAT   502     -19.723  20.890 -23.019 -0.834000
HETATM 4176 H1   WAT   502     -20.383  20.469 -23.618  0.417000
HETATM 4177 H2   WAT   502     -18.903  20.686 -23.545  0.417000
HETATM 4178 O    WAT   503     -10.776  -2.563  22.951 -0.834000
HETATM 4179 H1   WAT   503     -10.652  -3.482  22.597  0.417000
HETATM 4180 H2   WAT   503     -10.460  -2.066  22.150  0.417000
HETATM 4181 O    WAT   504     -32.480   7.576  -8.697 -0.834000
HETATM 4182 H1   WAT   504     -32.821   8.309  -9.256  0.417000
HETATM 4183 H2   WAT   504     -31.515   7.717  -8.812  0.417000
HETATM 4184 O    WAT   505       6.716  16.221  26.201 -0.834000
HETATM 4185 H1   WAT   505       6.676  15.741  27.064  0.417000
HETATM 4186 H2   WAT   505       6.767  15.444  25.595  0.417000
HETATM 4187 O    WAT   506      -2.991  16.776   6.158 -0.834000
HETATM 4188 H1   WAT   506      -3.678  16.783   5.478  0.417000
HETATM 4189 H2   WAT   506      -3.450  16.310   6.893  0.417000
HETATM 4190 O    WAT   507      13.916  28.674 -16.799 -0.834000
HETATM 4191 H1   WAT   507      13.313  28.401 -17.529  0.417000
HETATM 4192 H2   WAT   507      14.781  28.458 -17.209  0.417000
HETATM 4193 O    WAT   508      -1.761  35.608   3.976 -0.834000
HETATM 4194 H1   WAT   508      -2.677  35.664   3.641  0.417000
HETATM 4195 H2   WAT   508      -1.611  34.635   3.915  0.417000
HETATM 4196 O    WAT   509      -8.082  14.763  26.593 -0.834000
HETATM 4197 H1   WAT   509      -7.397  15.320  27.028  0.417000
HETATM 4198 H2   WAT   509      -8.660  15.488  26.237  0.417000
HETATM 4199 O    WAT   510      -6.043   7.811  10.990 -0.834000
HETATM 4200 H1   WAT   510      -5.369   8.018  10.320  0.417000
HETATM 4201 H2   WAT   510      -6.851   7.751  10.437  0.417000
HETATM 4202 O    WAT   511      13.509  23.397  21.209 -0.834000
HETATM 4203 H1   WAT   511      13.636  24.374  21.300  0.417000
HETATM 4204 H2   WAT   511      13.572  23.340  20.220  0.417000
HETATM 4205 O    WAT   512     -10.119  13.254  27.528 -0.834000
HETATM 4206 H1   WAT   512     -10.176  12.651  26.763  0.417000
HETATM 4207 H2   WAT   512      -9.310  13.766  27.281  0.417000
HETATM 4208 O    WAT   513      -5.256  -6.655  27.013 -0.834000
HETATM 4209 H1   WAT   513      -5.291  -7.444  26.436  0.417000
HETATM 4210 H2   WAT   513      -4.459  -6.207  26.671  0.417000
HETATM 4211 O    WAT   514       1.643  11.633  16.719 -0.834000
HETATM 4212 H1   WAT   514       1.783  12.068  15.836  0.417000
HETATM 4213 H2   WAT   514       0.849  11.101  16.505  0.417000
HETATM 4214 O    WAT   515     -17.669   5.645  20.075 -0.834000
HETATM 4215 H1   WAT   515     -16.838   5.612  19.534  0.417000
HETATM 4216 H2   WAT   515     -17.957   4.714  19.964  0.417000
HETATM 4217 O    WAT   516       0.088 -12.550  23.026 -0.834000
HETATM 4218 H1   WAT   516       1.072 -12.624  23.026  0.417000
HETATM 4219 H2   WAT   516      -0.069 -12.805  23.976  0.417000
HETATM 4220 O    WAT   517       0.352  -1.172  12.272 -0.834000
HETATM 4221 H1   WAT   517       1.119  -1.546  12.739  0.417000
HETATM 4222 H2   WAT   517       0.733  -0.367  11.883  0.417000
HETATM 4223 O    WAT   518      22.283   6.989  -0.776 -0.834000
HETATM 4224 H1   WAT   518      22.427   6.243  -1.408  0.417000
HETATM 4225 H2   WAT   518      21.369   7.239  -1.030  0.417000
HETATM 4226 O    WAT   519     -19.868  -9.709  28.603 -0.834000
HETATM 4227 H1   WAT   519     -19.913  -9.011  29.311  0.417000
HETATM 4228 H2   WAT   519     -18.979  -9.469  28.238  0.417000
HETATM 4229 O    WAT   520      -3.534   8.431  22.398 -0.834000
HETATM 4230 H1   WAT   520      -3.317   7.869  21.624  0.417000
HETATM 4231 H2   WAT   520      -2.959   9.211  22.201  0.417000
HETATM 4232 O    WAT   521       0.758  -6.667  26.798 -0.834000
HETATM 4233 H1   WAT   521       0.538  -7.539  27.199  0.417000
HETATM 4234 H2   WAT   521       1.734  -6.666  26.955  0.417000
HETATM 4235 O    WAT   522     -18.270  -8.328  18.847 -0.834000
HETATM 4236 H1   WAT   522     -17.718  -9.021  18.418  0.417000
HETATM 4237 H2   WAT   522     -17.678  -8.102  19.602  0.417000
HETATM 4238 O    WAT   523     -12.350  30.438  16.897 -0.834000
HETATM 4239 H1   WAT   523     -12.252  29.456  16.853  0.417000
HETATM 4240 H2   WAT   523     -13.175  30.542  16.379  0.417000
HETATM 4241 O    WAT   524      -7.935  -2.675  13.208 -0.834000
HETATM 4242 H1   WAT   524      -7.231  -3.379  13.275  0.417000
HETATM 4243 H2   WAT   524      -7.458  -1.970  13.720  0.417000
HETATM 4244 O    WAT   525     -14.561   2.281  25.753 -0.834000
HETATM 4245 H1   WAT   525     -14.024   2.075  26.571  0.417000
HETATM 4246 H2   WAT   525     -14.316   1.463  25.239  0.417000
HETATM 4247 O    WAT   526       2.472  -9.792  27.554 -0.834000
HETATM 4248 H1   WAT   526       1.584  -9.499  27.862  0.417000
HETATM 4249 H2   WAT   526       3.040  -9.390  28.235  0.417000
HETATM 4250 O    WAT   527      -2.394 -11.441  13.032 -0.834000
HETATM 4251 H1   WAT   527      -2.918 -12.138  12.577  0.417000
HETATM 4252 H2   WAT   527      -2.932 -11.300  13.833  0.417000
HETATM 4253 O    WAT   528      -2.897  24.487  19.841 -0.834000
HETATM 4254 H1   WAT   528      -2.703  24.948  20.693  0.417000
HETATM 4255 H2   WAT   528      -3.040  23.574  20.195  0.417000
HETATM 4256 O    WAT   529       2.011 -14.940  17.532 -0.834000
HETATM 4257 H1   WAT   529       2.179 -14.382  16.713  0.417000
HETATM 4258 H2   WAT   529       1.836 -14.198  18.153  0.417000
HETATM 4259 O    WAT   530      20.750  -2.540  11.755 -0.834000
HETATM 4260 H1   WAT   530      20.717  -3.522  11.614  0.417000
HETATM 4261 H2   WAT   530      20.687  -2.522  12.734  0.417000
HETATM 4262 O    WAT   531       4.380 -17.182   6.334 -0.834000
HETATM 4263 H1   WAT   531       4.076 -18.046   6.714  0.417000
HETATM 4264 H2   WAT   531       4.911 -17.545   5.576  0.417000
HETATM 4265 O    WAT   532     -29.447   7.927  21.436 -0.834000
HETATM 4266 H1   WAT   532     -28.745   8.510  21.816  0.417000
HETATM 4267 H2   WAT   532     -29.602   7.354  22.225  0.417000
HETATM 4268 O    WAT   533       9.137  -6.415  33.797 -0.834000
HETATM 4269 H1   WAT   533       8.171  -6.553  33.946  0.417000
HETATM 4270 H2   WAT   533       9.160  -5.432  33.770  0.417000
HETATM 4271 O    WAT   534     -24.733 -12.214  25.285 -0.834000
HETATM 4272 H1   WAT   534     -24.802 -12.733  24.447  0.417000
HETATM 4273 H2   WAT   534     -25.056 -11.343  24.959  0.417000
HETATM 4274 O    WAT   535     -17.301   1.803   8.187 -0.834000
HETATM 4275 H1   WAT   535     -17.092   2.392   8.962  0.417000
HETATM 4276 H2   WAT   535     -17.184   2.473   7.468  0.417000
HETATM 4277 O    WAT   536     -19.691   9.260  24.845 -0.834000
HETATM 4278 H1   WAT   536     -19.328   8.821  25.649  0.417000
HETATM 4279 H2   WAT   536     -18.903   9.145  24.255  0.417000
HETATM 4280 O    WAT   537      -3.617 -13.373  11.674 -0.834000
HETATM 4281 H1   WAT   537      -3.737 -14.322  11.878  0.417000
HETATM 4282 H2   WAT   537      -4.460 -13.163  11.239  0.417000
HETATM 4283 O    WAT   538     -22.849   7.867 -17.150 -0.834000
HETATM 4284 H1   WAT   538     -23.416   7.110 -17.446  0.417000
HETATM 4285 H2   WAT   538     -23.336   8.100 -16.325  0.417000
HETATM 4286 O    WAT   539      -8.233 -17.064   7.304 -0.834000
HETATM 4287 H1   WAT   539      -7.780 -16.453   6.694  0.417000
HETATM 4288 H2   WAT   539      -8.320 -16.511   8.103  0.417000
HETATM 4289 O    WAT   540     -13.373 -15.830  -4.620 -0.834000
HETATM 4290 H1   WAT   540     -12.971 -16.704  -4.394  0.417000
HETATM 4291 H2   WAT   540     -13.672 -15.564  -3.715  0.417000
HETATM 4292 O    WAT   541     -17.912  -6.803  25.710 -0.834000
HETATM 4293 H1   WAT   541     -17.460  -6.058  26.177  0.417000
HETATM 4294 H2   WAT   541     -18.802  -6.704  26.180  0.417000
HETATM 4295 O    WAT   542     -15.240 -25.178  20.995 -0.834000
HETATM 4296 H1   WAT   542     -14.696 -25.583  20.276  0.417000
HETATM 4297 H2   WAT   542     -14.571 -25.255  21.731  0.417000
HETATM 4298 O    WAT   543     -11.574 -28.067   1.571 -0.834000
HETATM 4299 H1   WAT   543     -10.628 -27.809   1.573  0.417000
HETATM 4300 H2   WAT   543     -11.750 -27.988   2.546  0.417000
HETATM 4301 O    WAT   544     -36.025 -12.597  -4.453 -0.834000
HETATM 4302 H1   WAT   544     -35.671 -12.961  -3.598  0.417000
HETATM 4303 H2   WAT   544     -36.601 -11.888  -4.079  0.417000
HETATM 4304 O    WAT   545     -14.886  10.147   0.705 -0.834000
HETATM 4305 H1   WAT   545     -14.598   9.201   0.798  0.417000
HETATM 4306 H2   WAT   545     -15.853  10.015   0.658  0.417000
HETATM 4307 O    WAT   546     -32.311   1.931 -11.962 -0.834000
HETATM 4308 H1   WAT   546     -32.776   1.759 -11.105  0.417000
HETATM 4309 H2   WAT   546     -32.619   1.150 -12.474  0.417000
HETATM 4310 O    WAT   547     -29.714  -8.601  21.585 -0.834000
HETATM 4311 H1   WAT   547     -29.862  -8.983  20.686  0.417000
HETATM 4312 H2   WAT   547     -29.224  -9.349  21.996  0.417000
HETATM 4313 O    WAT   548     -27.478  20.473 -13.647 -0.834000
HETATM 4314 H1   WAT   548     -28.392  20.602 -13.994  0.417000
HETATM 4315 H2   WAT   548     -27.313  19.557 -13.978  0.417000
HETATM 4316 O    WAT   549     -16.582 -11.663  27.652 -0.834000
HETATM 4317 H1   WAT   549     -16.918 -10.744  27.725  0.417000
HETATM 4318 H2   WAT   549     -15.944 -11.660  28.411  0.417000
HETATM 4319 O    WAT   550     -22.886   2.754  12.909 -0.834000
HETATM 4320 H1   WAT   550     -23.648   3.387  13.002  0.417000
HETATM 4321 H2   WAT   550     -22.467   2.942  13.798  0.417000
HETATM 4322 O    WAT   551     -10.490  -5.400  11.950 -0.834000
HETATM 4323 H1   WAT   551     -10.656  -4.514  12.317  0.417000
HETATM 4324 H2   WAT   551     -11.063  -5.391  11.157  0.417000
HETATM 4325 O    WAT   552      -6.579  14.896  18.897 -0.834000
HETATM 4326 H1   WAT   552      -6.495  14.547  19.811  0.417000
HETATM 4327 H2   WAT   552      -6.866  14.067  18.440  0.417000
HETATM 4328 O    WAT   553     -19.473   0.251  19.580 -0.834000
HETATM 4329 H1   WAT   553     -18.698   0.207  20.198  0.417000
HETATM 4330 H2   WAT   553     -20.033  -0.447  20.003  0.417000
HETATM 4331 O    WAT   554     -26.357  -5.264  18.978 -0.834000
HETATM 4332 H1   WAT   554     -26.410  -4.552  18.292  0.417000
HETATM 4333 H2   WAT   554     -26.930  -5.935  18.530  0.417000
HETATM 4334 O    WAT   555     -31.439   9.047  -2.146 -0.834000
HETATM 4335 H1   WAT   555     -31.578   9.055  -3.130  0.417000
HETATM 4336 H2   WAT   555     -32.236   8.539  -1.885  0.417000
HETATM 4337 O    WAT   556      -8.261   7.734   9.399 -0.834000
HETATM 4338 H1   WAT   556      -8.532   8.567   9.868  0.417000
HETATM 4339 H2   WAT   556      -9.142   7.294   9.366  0.417000
HETATM 4340 O    WAT   557      -3.973  19.491  15.485 -0.834000
HETATM 4341 H1   WAT   557      -3.591  18.909  14.769  0.417000
HETATM 4342 H2   WAT   557      -3.664  20.354  15.107  0.417000
HETATM 4343 O    WAT   558     -17.497  28.410 -12.578 -0.834000
HETATM 4344 H1   WAT   558     -17.210  27.532 -12.222  0.417000
HETATM 4345 H2   WAT   558     -17.063  28.358 -13.467  0.417000
HETATM 4346 O    WAT   559     -33.942   0.974   7.449 -0.834000
HETATM 4347 H1   WAT   559     -33.622   0.043   7.389  0.417000
HETATM 4348 H2   WAT   559     -33.326   1.303   8.146  0.417000
HETATM 4349 O    WAT   560      20.833 -25.652   3.879 -0.834000
HETATM 4350 H1   WAT   560      21.309 -24.915   4.336  0.417000
HETATM 4351 H2   WAT   560      21.604 -26.231   3.679  0.417000
HETATM 4352 O    WAT   561      26.404  24.158  -6.023 -0.834000
HETATM 4353 H1   WAT   561      25.552  24.389  -5.602  0.417000
HETATM 4354 H2   WAT   561      26.146  23.397  -6.568  0.417000
HETATM 4355 O    WAT   562      31.075  -2.599  15.852 -0.834000
HETATM 4356 H1   WAT   562      30.701  -1.698  16.049  0.417000
HETATM 4357 H2   WAT   562      32.032  -2.363  15.893  0.417000
HETATM 4358 O    WAT   563     -14.558  11.660   8.590 -0.834000
HETATM 4359 H1   WAT   563     -15.123  11.150   9.212  0.417000
HETATM 4360 H2   WAT   563     -14.105  12.258   9.226  0.417000
HETATM 4361 O    WAT   564       8.681  16.304   6.324 -0.834000
HETATM 4362 H1   WAT   564       9.267  16.401   5.523  0.417000
HETATM 4363 H2   WAT   564       7.809  16.445   5.879  0.417000
HETATM 4364 O    WAT   565       3.647   4.174  22.085 -0.834000
HETATM 4365 H1   WAT   565       4.352   3.686  21.572  0.417000
HETATM 4366 H2   WAT   565       2.951   3.474  22.057  0.417000
HETATM 4367 O    WAT   566      12.676  29.935  -7.869 -0.834000
HETATM 4368 H1   WAT   566      12.115  29.747  -8.654  0.417000
HETATM 4369 H2   WAT   566      12.377  29.211  -7.275  0.417000
HETATM 4370 O    WAT   567      -9.615  27.283  19.957 -0.834000
HETATM 4371 H1   WAT   567      -9.069  28.052  19.658  0.417000
HETATM 4372 H2   WAT   567      -9.234  27.165  20.855  0.417000
HETATM 4373 O    WAT   568      15.783   3.160   8.439 -0.834000
HETATM 4374 H1   WAT   568      16.404   2.489   8.791  0.417000
HETATM 4375 H2   WAT   568      15.085   3.113   9.143  0.417000
HETATM 4376 O    WAT   569      28.614  19.051   5.557 -0.834000
HETATM 4377 H1   WAT   569      27.807  19.368   5.084  0.417000
HETATM 4378 H2   WAT   569      28.181  18.665   6.357  0.417000
HETATM 4379 O    WAT   570      14.353   6.659   7.325 -0.834000
HETATM 4380 H1   WAT   570      14.056   5.829   6.846  0.417000
HETATM 4381 H2   WAT   570      14.531   7.208   6.516  0.417000
HETATM 4382 O    WAT   571      37.736  -1.940  -4.271 -0.834000
HETATM 4383 H1   WAT   571      38.133  -1.951  -3.361  0.417000
HETATM 4384 H2   WAT   571      37.872  -0.992  -4.487  0.417000
HETATM 4385 O    WAT   572      11.656  23.672   9.806 -0.834000
HETATM 4386 H1   WAT   572      12.033  23.399  10.672  0.417000
HETATM 4387 H2   WAT   572      12.376  23.396   9.207  0.417000
HETATM 4388 O    WAT   573      20.300  29.631   6.371 -0.834000
HETATM 4389 H1   WAT   573      19.574  30.045   6.877  0.417000
HETATM 4390 H2   WAT   573      20.042  28.685   6.448  0.417000
HETATM 4391 O    WAT   574      21.096  25.405 -15.861 -0.834000
HETATM 4392 H1   WAT   574      21.074  25.442 -14.877  0.417000
HETATM 4393 H2   WAT   574      20.251  25.823 -16.080  0.417000
HETATM 4394 O    WAT   575      16.135  15.059  16.041 -0.834000
HETATM 4395 H1   WAT   575      16.206  14.252  15.481  0.417000
HETATM 4396 H2   WAT   575      15.627  14.676  16.797  0.417000
HETATM 4397 O    WAT   576      13.431  -0.171  10.169 -0.834000
HETATM 4398 H1   WAT   576      13.643   0.768  10.315  0.417000
HETATM 4399 H2   WAT   576      13.548  -0.529  11.075  0.417000
HETATM 4400 O    WAT   577      25.290  18.567  -1.679 -0.834000
HETATM 4401 H1   WAT   577      25.188  17.596  -1.864  0.417000
HETATM 4402 H2   WAT   577      24.344  18.828  -1.764  0.417000
HETATM 4403 O    WAT   578      19.313 -10.991  11.723 -0.834000
HETATM 4404 H1   WAT   578      19.153 -10.826  10.761  0.417000
HETATM 4405 H2   WAT   578      20.295 -11.128  11.680  0.417000
HETATM 4406 O    WAT   579      12.358 -14.357  19.365 -0.834000
HETATM 4407 H1   WAT   579      12.304 -13.473  19.803  0.417000
HETATM 4408 H2   WAT   579      12.516 -14.039  18.436  0.417000
HETATM 4409 O    WAT   580      29.140  16.926   1.809 -0.834000
HETATM 4410 H1   WAT   580      28.160  16.873   1.896  0.417000
HETATM 4411 H2   WAT   580      29.383  17.024   2.758  0.417000
HETATM 4412 O    WAT   581      29.509 -18.706  10.817 -0.834000
HETATM 4413 H1   WAT   581      29.637 -17.739  10.962  0.417000
HETATM 4414 H2   WAT   581      28.933 -18.923  11.571  0.417000
HETATM 4415 O    WAT   582       3.814  22.408  22.240 -0.834000
HETATM 4416 H1   WAT   582       3.714  23.150  22.885  0.417000
HETATM 4417 H2   WAT   582       2.885  22.384  21.897  0.417000
HETATM 4418 O    WAT   583      19.417   9.419  11.808 -0.834000
HETATM 4419 H1   WAT   583      20.197   8.840  11.914  0.417000
HETATM 4420 H2   WAT   583      19.408   9.508  10.823  0.417000
HETATM 4421 O    WAT   584      10.779  37.494   3.631 -0.834000
HETATM 4422 H1   WAT   584      11.444  36.866   3.989  0.417000
HETATM 4423 H2   WAT   584      11.319  37.923   2.929  0.417000
HETATM 4424 O    WAT   585      22.530  19.140  -2.059 -0.834000
HETATM 4425 H1   WAT   585      22.405  18.240  -2.451  0.417000
HETATM 4426 H2   WAT   585      21.600  19.463  -2.140  0.417000
HETATM 4427 O    WAT   586      11.459 -23.571  13.220 -0.834000
HETATM 4428 H1   WAT   586      12.181 -23.512  13.898  0.417000
HETATM 4429 H2   WAT   586      11.103 -22.654  13.305  0.417000
HETATM 4430 O    WAT   587      27.606 -10.260   8.812 -0.834000
HETATM 4431 H1   WAT   587      26.980  -9.668   9.294  0.417000
HETATM 4432 H2   WAT   587      28.258  -9.563   8.520  0.417000
HETATM 4433 O    WAT   588       6.866  35.659   3.537 -0.834000
HETATM 4434 H1   WAT   588       6.390  35.100   4.197  0.417000
HETATM 4435 H2   WAT   588       7.377  36.233   4.160  0.417000
HETATM 4436 O    WAT   589      21.164  -6.577 -21.654 -0.834000
HETATM 4437 H1   WAT   589      20.840  -6.378 -20.743  0.417000
HETATM 4438 H2   WAT   589      22.105  -6.292 -21.544  0.417000
HETATM 4439 O    WAT   590      21.711  26.554   4.186 -0.834000
HETATM 4440 H1   WAT   590      21.852  25.914   4.915  0.417000
HETATM 4441 H2   WAT   590      21.761  25.946   3.411  0.417000
HETATM 4442 O    WAT   591      17.845   3.967 -14.537 -0.834000
HETATM 4443 H1   WAT   591      17.187   4.389 -15.141  0.417000
HETATM 4444 H2   WAT   591      17.890   3.073 -14.940  0.417000
HETATM 4445 O    WAT   592      37.526   4.074   4.601 -0.834000
HETATM 4446 H1   WAT   592      36.589   4.378   4.492  0.417000
HETATM 4447 H2   WAT   592      37.770   4.645   5.372  0.417000
HETATM 4448 O    WAT   593      20.534  16.308  15.032 -0.834000
HETATM 4449 H1   WAT   593      19.597  16.537  14.810  0.417000
HETATM 4450 H2   WAT   593      20.892  16.188  14.125  0.417000
HETATM 4451 O    WAT   594      29.825  16.837   4.543 -0.834000
HETATM 4452 H1   WAT   594      29.343  17.614   4.914  0.417000
HETATM 4453 H2   WAT   594      30.716  17.011   4.946  0.417000
HETATM 4454 O    WAT   595      16.792  25.413  14.256 -0.834000
HETATM 4455 H1   WAT   595      17.317  24.575  14.302  0.417000
HETATM 4456 H2   WAT   595      16.141  25.144  13.562  0.417000
HETATM 4457 O    WAT   596      14.195  11.414  11.417 -0.834000
HETATM 4458 H1   WAT   596      13.994  12.377  11.274  0.417000
HETATM 4459 H2   WAT   596      13.285  11.109  11.658  0.417000
HETATM 4460 O    WAT   597       4.379  17.067 -31.535 -0.834000
HETATM 4461 H1   WAT   597       3.479  17.311 -31.854  0.417000
HETATM 4462 H2   WAT   597       4.626  17.909 -31.087  0.417000
HETATM 4463 O    WAT   598      32.004 -14.291  11.332 -0.834000
HETATM 4464 H1   WAT   598      32.740 -13.626  11.307  0.417000
HETATM 4465 H2   WAT   598      31.389 -13.792  11.929  0.417000
HETATM 4466 O    WAT   599      27.207 -10.777 -11.153 -0.834000
HETATM 4467 H1   WAT   599      26.896 -10.467 -10.280  0.417000
HETATM 4468 H2   WAT   599      28.127 -10.436 -11.102  0.417000
HETATM 4469 O    WAT   600      15.944  -2.766  11.424 -0.834000
HETATM 4470 H1   WAT   600      16.766  -3.154  11.786  0.417000
HETATM 4471 H2   WAT   600      16.011  -3.068  10.487  0.417000
HETATM 4472 O    WAT   601      25.609   6.922  -4.578 -0.834000
HETATM 4473 H1   WAT   601      26.247   6.397  -4.059  0.417000
HETATM 4474 H2   WAT   601      25.097   7.340  -3.845  0.417000
HETATM 4475 O    WAT   602      15.923   7.840  -4.698 -0.834000
HETATM 4476 H1   WAT   602      15.542   8.093  -3.821  0.417000
HETATM 4477 H2   WAT   602      16.466   8.636  -4.874  0.417000
HETATM 4478 O    WAT   603      30.987   7.908   6.931 -0.834000
HETATM 4479 H1   WAT   603      31.498   7.246   6.410  0.417000
HETATM 4480 H2   WAT   603      31.146   8.706   6.381  0.417000
HETATM 4481 O    WAT   604      28.816  -3.658   8.901 -0.834000
HETATM 4482 H1   WAT   604      28.110  -4.082   9.461  0.417000
HETATM 4483 H2   WAT   604      28.417  -3.874   8.015  0.417000
HETATM 4484 O    WAT   605      12.538  30.301 -12.407 -0.834000
HETATM 4485 H1   WAT   605      12.809  29.678 -13.127  0.417000
HETATM 4486 H2   WAT   605      13.434  30.491 -12.029  0.417000
HETATM 4487 O    WAT   606      38.487   0.788   1.965 -0.834000
HETATM 4488 H1   WAT   606      38.715   1.761   1.923  0.417000
HETATM 4489 H2   WAT   606      38.148   0.770   2.887  0.417000
HETATM 4490 O    WAT   607       3.190  17.715  31.887 -0.834000
HETATM 4491 H1   WAT   607       2.827  17.807  32.801  0.417000
HETATM 4492 H2   WAT   607       2.580  17.010  31.555  0.417000
HETATM 4493 O    WAT   608      12.333 -32.446  11.909 -0.834000
HETATM 4494 H1   WAT   608      13.078 -32.280  12.532  0.417000
HETATM 4495 H2   WAT   608      11.590 -32.099  12.462  0.417000
HETATM 4496 O    WAT   609      22.878  15.044   0.804 -0.834000
HETATM 4497 H1   WAT   609      22.173  15.705   0.558  0.417000
HETATM 4498 H2   WAT   609      22.877  14.526  -0.042  0.417000
HETATM 4499 O    WAT   610      25.126  -0.420 -17.790 -0.834000
HETATM 4500 H1   WAT   610      25.948  -0.330 -18.338  0.417000
HETATM 4501 H2   WAT   610      24.814   0.518 -17.843  0.417000
HETATM 4502 O    WAT   611      12.888  -0.770  30.234 -0.834000
HETATM 4503 H1   WAT   611      13.342   0.061  30.534  0.417000
HETATM 4504 H2   WAT   611      12.063  -0.345  29.876  0.417000
HETATM 4505 O    WAT   612      14.442  -6.998   5.632 -0.834000
HETATM 4506 H1   WAT   612      13.865  -6.677   6.377  0.417000
HETATM 4507 H2   WAT   612      14.873  -6.143   5.403  0.417000
HETATM 4508 O    WAT   613      32.411  -2.758 -19.249 -0.834000
HETATM 4509 H1   WAT   613      33.304  -3.075 -19.454  0.417000
HETATM 4510 H2   WAT   613      31.946  -3.630 -19.128  0.417000
HETATM 4511 O    WAT   614      11.082 -12.522  14.896 -0.834000
HETATM 4512 H1   WAT   614      10.967 -11.918  14.116  0.417000
HETATM 4513 H2   WAT   614      10.425 -13.214  14.642  0.417000
HETATM 4514 O    WAT   615      26.881  14.419   4.033 -0.834000
HETATM 4515 H1   WAT   615      26.685  15.330   4.373  0.417000
HETATM 4516 H2   WAT   615      26.240  14.413   3.277  0.417000
HETATM 4517 O    WAT   616      22.891  18.452   6.465 -0.834000
HETATM 4518 H1   WAT   616      22.891  19.422   6.575  0.417000
HETATM 4519 H2   WAT   616      22.438  18.384   5.591  0.417000
HETATM 4520 O    WAT   617      33.278  -8.194  -2.882 -0.834000
HETATM 4521 H1   WAT   617      33.845  -8.818  -3.399  0.417000
HETATM 4522 H2   WAT   617      32.593  -8.851  -2.580  0.417000
HETATM 4523 O    WAT   618      30.719   6.714  -4.401 -0.834000
HETATM 4524 H1   WAT   618      29.983   7.376  -4.388  0.417000
HETATM 4525 H2   WAT   618      31.463   7.347  -4.599  0.417000
HETATM 4526 O    WAT   619      26.116   7.038  -9.843 -0.834000
HETATM 4527 H1   WAT   619      26.114   7.419  -8.934  0.417000
HETATM 4528 H2   WAT   619      25.164   6.816  -9.931  0.417000
HETATM 4529 O    WAT   620      13.495 -10.985  -6.335 -0.834000
HETATM 4530 H1   WAT   620      12.980 -10.758  -5.525  0.417000
HETATM 4531 H2   WAT   620      14.375 -10.643  -6.086  0.417000
HETATM 4532 O    WAT   621      20.285  -0.140 -31.963 -0.834000
HETATM 4533 H1   WAT   621      19.446   0.298 -32.275  0.417000
HETATM 4534 H2   WAT   621      20.806  -0.099 -32.779  0.417000
HETATM 4535 O    WAT   622       2.295  12.490  34.939 -0.834000
HETATM 4536 H1   WAT   622       2.782  12.361  35.768  0.417000
HETATM 4537 H2   WAT   622       2.562  13.425  34.728  0.417000
HETATM 4538 O    WAT   623       4.976   6.599  27.220 -0.834000
HETATM 4539 H1   WAT   623       4.864   6.872  26.281  0.417000
HETATM 4540 H2   WAT   623       4.389   7.275  27.647  0.417000
HETATM 4541 O    WAT   624      22.930   9.831   5.877 -0.834000
HETATM 4542 H1   WAT   624      22.293  10.126   5.171  0.417000
HETATM 4543 H2   WAT   624      23.406   9.142   5.352  0.417000
HETATM 4544 O    WAT   625      16.487   2.718 -17.422 -0.834000
HETATM 4545 H1   WAT   625      15.597   2.815 -16.998  0.417000
HETATM 4546 H2   WAT   625      16.887   2.087 -16.775  0.417000
HETATM 4547 O    WAT   626      25.056   2.377  20.064 -0.834000
HETATM 4548 H1   WAT   626      24.556   2.291  20.917  0.417000
HETATM 4549 H2   WAT   626      24.526   3.101  19.654  0.417000
HETATM 4550 O    WAT   627      19.053   1.091  15.503 -0.834000
HETATM 4551 H1   WAT   627      19.652   1.750  15.888  0.417000
HETATM 4552 H2   WAT   627      18.214   1.620  15.474  0.417000
HETATM 4553 O    WAT   628      24.600  16.045 -13.982 -0.834000
HETATM 4554 H1   WAT   628      25.324  16.570 -13.555  0.417000
HETATM 4555 H2   WAT   628      24.112  15.784 -13.157  0.417000
HETATM 4556 O    WAT   629      15.234  -0.305 -16.810 -0.834000
HETATM 4557 H1   WAT   629      14.809  -1.199 -16.893  0.417000
HETATM 4558 H2   WAT   629      16.065  -0.579 -16.350  0.417000
HETATM 4559 O    WAT   630      25.908  25.384  11.781 -0.834000
HETATM 4560 H1   WAT   630      25.741  25.976  10.997  0.417000
HETATM 4561 H2   WAT   630      26.711  25.802  12.130  0.417000
HETATM 4562 O    WAT   631      38.613   3.458   2.177 -0.834000
HETATM 4563 H1   WAT   631      38.315   3.761   3.061  0.417000
HETATM 4564 H2   WAT   631      38.361   4.215   1.625  0.417000
HETATM 4565 O    WAT   632       9.910   8.980  16.019 -0.834000
HETATM 4566 H1   WAT   632       9.019   9.129  15.619  0.417000
HETATM 4567 H2   WAT   632      10.462   9.437  15.335  0.417000
HETATM 4568 O    WAT   633      26.323   7.924  -7.162 -0.834000
HETATM 4569 H1   WAT   633      26.070   7.568  -6.279  0.417000
HETATM 4570 H2   WAT   633      26.409   8.881  -6.920  0.417000
HETATM 4571 O    WAT   634      14.841   4.037  34.228 -0.834000
HETATM 4572 H1   WAT   634      14.882   4.436  33.330  0.417000
HETATM 4573 H2   WAT   634      14.143   4.598  34.629  0.417000
HETATM 4574 O    WAT   635       1.329 -19.470  18.701 -0.834000
HETATM 4575 H1   WAT   635       1.603 -19.514  19.646  0.417000
HETATM 4576 H2   WAT   635       1.039 -18.527  18.671  0.417000
HETATM 4577 O    WAT   636      10.303 -15.316 -11.915 -0.834000
HETATM 4578 H1   WAT   636       9.978 -14.636 -12.549  0.417000
HETATM 4579 H2   WAT   636      11.266 -15.306 -12.173  0.417000
HETATM 4580 O    WAT   637      22.510  24.781   6.206 -0.834000
HETATM 4581 H1   WAT   637      23.263  24.230   5.879  0.417000
HETATM 4582 H2   WAT   637      21.765  24.180   5.972  0.417000
HETATM 4583 O    WAT   638      23.839  14.100   4.713 -0.834000
HETATM 4584 H1   WAT   638      24.135  13.297   4.222  0.417000
HETATM 4585 H2   WAT   638      24.332  13.952   5.559  0.417000
HETATM 4586 O    WAT   639      22.139  23.204  -9.688 -0.834000
HETATM 4587 H1   WAT   639      22.588  22.358  -9.920  0.417000
HETATM 4588 H2   WAT   639      22.492  23.771 -10.411  0.417000
HETATM 4589 O    WAT   640       8.031  25.650   1.891 -0.834000
HETATM 4590 H1   WAT   640       8.856  25.899   2.381  0.417000
HETATM 4591 H2   WAT   640       7.618  26.553   1.838  0.417000
HETATM 4592 O    WAT   641      -2.929  14.252 -29.477 -0.834000
HETATM 4593 H1   WAT   641      -2.069  14.409 -29.023  0.417000
HETATM 4594 H2   WAT   641      -2.887  13.260 -29.525  0.417000
HETATM 4595 O    WAT   642      24.233   2.105 -18.276 -0.834000
HETATM 4596 H1   WAT   642      24.227   2.310 -19.239  0.417000
HETATM 4597 H2   WAT   642      24.717   2.903 -17.951  0.417000
HETATM 4598 O    WAT   643      31.391  10.874  10.212 -0.834000
HETATM 4599 H1   WAT   643      31.071  10.065  10.685  0.417000
HETATM 4600 H2   WAT   643      31.666  11.400  11.007  0.417000
HETATM 4601 O    WAT   644      18.663  14.231   4.835 -0.834000
HETATM 4602 H1   WAT   644      18.180  13.683   4.185  0.417000
HETATM 4603 H2   WAT   644      19.565  13.853   4.749  0.417000
HETATM 4604 O    WAT   645      17.971  22.585 -23.816 -0.834000
HETATM 4605 H1   WAT   645      18.294  22.855 -24.690  0.417000
HETATM 4606 H2   WAT   645      17.073  22.251 -24.053  0.417000
HETATM 4607 O    WAT   646      24.522  20.167  -4.934 -0.834000
HETATM 4608 H1   WAT   646      23.614  20.543  -4.909  0.417000
HETATM 4609 H2   WAT   646      24.317  19.212  -4.858  0.417000
HETATM 4610 O    WAT   647      23.429  16.381   3.429 -0.834000
HETATM 4611 H1   WAT   647      23.636  15.573   3.957  0.417000
HETATM 4612 H2   WAT   647      23.279  15.979   2.555  0.417000
HETATM 4613 O    WAT   648      22.037 -13.393  -7.341 -0.834000
HETATM 4614 H1   WAT   648      21.284 -12.822  -7.605  0.417000
HETATM 4615 H2   WAT   648      21.619 -14.273  -7.359  0.417000
HETATM 4616 O    WAT   649      36.350   9.959  -0.989 -0.834000
HETATM 4617 H1   WAT   649      35.628  10.302  -0.418  0.417000
HETATM 4618 H2   WAT   649      36.579   9.141  -0.487  0.417000
HETATM 4619 O    WAT   650      28.206  -4.353  -6.110 -0.834000
HETATM 4620 H1   WAT   650      29.161  -4.544  -5.977  0.417000
HETATM 4621 H2   WAT   650      27.858  -5.267  -6.188  0.417000
HETATM 4622 O    WAT   651       9.620  -2.597 -16.422 -0.834000
HETATM 4623 H1   WAT   651      10.450  -2.621 -16.937  0.417000
HETATM 4624 H2   WAT   651       9.351  -1.659 -16.574  0.417000
HETATM 4625 O    WAT   652       5.455   2.697  20.780 -0.834000
HETATM 4626 H1   WAT   652       5.336   1.731  20.656  0.417000
HETATM 4627 H2   WAT   652       6.173   2.875  20.144  0.417000
HETATM 4628 O    WAT   653      24.698   4.746   1.179 -0.834000
HETATM 4629 H1   WAT   653      24.815   4.936   0.213  0.417000
HETATM 4630 H2   WAT   653      24.909   3.788   1.184  0.417000
HETATM 4631 O    WAT   654      11.648   7.598 -21.816 -0.834000
HETATM 4632 H1   WAT   654      12.193   8.380 -21.639  0.417000
HETATM 4633 H2   WAT   654      11.719   7.520 -22.788  0.417000
HETATM 4634 O    WAT   655      13.640  11.115  28.189 -0.834000
HETATM 4635 H1   WAT   655      14.118  10.819  27.379  0.417000
HETATM 4636 H2   WAT   655      12.919  10.445  28.209  0.417000
HETATM 4637 O    WAT   656      26.234  10.356  10.975 -0.834000
HETATM 4638 H1   WAT   656      26.993  10.869  11.336  0.417000
HETATM 4639 H2   WAT   656      26.702   9.548  10.677  0.417000
HETATM 4640 O    WAT   657      16.436  -2.756 -22.401 -0.834000
HETATM 4641 H1   WAT   657      15.786  -2.504 -21.709  0.417000
HETATM 4642 H2   WAT   657      16.861  -1.891 -22.576  0.417000
HETATM 4643 O    WAT   658      14.139   2.821 -16.045 -0.834000
HETATM 4644 H1   WAT   658      13.339   3.387 -16.094  0.417000
HETATM 4645 H2   WAT   658      13.736   1.964 -15.798  0.417000
HETATM 4646 O    WAT   659      29.904  -2.712 -14.415 -0.834000
HETATM 4647 H1   WAT   659      30.282  -2.330 -13.596  0.417000
HETATM 4648 H2   WAT   659      30.403  -3.545 -14.482  0.417000
HETATM 4649 O    WAT   660      34.370   4.309  -1.683 -0.834000
HETATM 4650 H1   WAT   660      33.900   3.442  -1.687  0.417000
HETATM 4651 H2   WAT   660      33.785   4.805  -1.062  0.417000
HETATM 4652 O    WAT   661      26.880   4.536   5.602 -0.834000
HETATM 4653 H1   WAT   661      26.362   5.055   6.279  0.417000
HETATM 4654 H2   WAT   661      27.389   5.288   5.217  0.417000
HETATM 4655 O    WAT   662      36.721   1.178   7.032 -0.834000
HETATM 4656 H1   WAT   662      35.762   1.344   7.211  0.417000
HETATM 4657 H2   WAT   662      37.101   1.984   7.451  0.417000
HETATM 4658 O    WAT   663      16.939  -2.857 -33.222 -0.834000
HETATM 4659 H1   WAT   663      16.828  -1.948 -33.566  0.417000
HETATM 4660 H2   WAT   663      17.817  -2.776 -32.792  0.417000
HETATM 4661 O    WAT   664      30.080   7.117  -9.578 -0.834000
HETATM 4662 H1   WAT   664      29.769   7.305  -8.657  0.417000
HETATM 4663 H2   WAT   664      30.484   7.990  -9.785  0.417000
HETATM 4664 O    WAT   665       3.696  26.772 -26.158 -0.834000
HETATM 4665 H1   WAT   665       3.592  25.824 -25.900  0.417000
HETATM 4666 H2   WAT   665       3.158  26.752 -26.995  0.417000
HETATM 4667 O    WAT   666      34.493  -6.811  -8.017 -0.834000
HETATM 4668 H1   WAT   666      35.313  -7.075  -8.504  0.417000
HETATM 4669 H2   WAT   666      33.976  -7.646  -8.126  0.417000
HETATM 4670 O    WAT   667      25.446  14.603 -20.514 -0.834000
HETATM 4671 H1   WAT   667      24.591  14.135 -20.685  0.417000
HETATM 4672 H2   WAT   667      26.049  14.033 -21.029  0.417000
HETATM 4673 O    WAT   668      20.060  -3.397  28.698 -0.834000
HETATM 4674 H1   WAT   668      19.538  -4.237  28.622  0.417000
HETATM 4675 H2   WAT   668      20.929  -3.808  28.954  0.417000
HETATM 4676 O    WAT   669      30.787  -1.539  -4.472 -0.834000
HETATM 4677 H1   WAT   669      31.546  -2.171  -4.580  0.417000
HETATM 4678 H2   WAT   669      30.151  -2.174  -4.044  0.417000
HETATM 4679 O    WAT   670      17.373  -5.489  10.565 -0.834000
HETATM 4680 H1   WAT   670      17.066  -4.815   9.916  0.417000
HETATM 4681 H2   WAT   670      17.211  -6.306  10.051  0.417000
HETATM 4682 O    WAT   671      25.436  28.735   7.560 -0.834000
HETATM 4683 H1   WAT   671      25.772  29.642   7.530  0.417000
HETATM 4684 H2   WAT   671      24.460  28.908   7.554  0.417000
HETATM 4685 O    WAT   672      16.763  -4.430 -30.514 -0.834000
HETATM 4686 H1   WAT   672      16.589  -3.535 -30.160  0.417000
HETATM 4687 H2   WAT   672      16.198  -4.409 -31.318  0.417000
HETATM 4688 O    WAT   673      27.418  24.875  -2.280 -0.834000
HETATM 4689 H1   WAT   673      26.472  24.597  -2.223  0.417000
HETATM 4690 H2   WAT   673      27.430  25.565  -1.582  0.417000
HETATM 4691 O    WAT   674       4.368 -10.955 -31.522 -0.834000
HETATM 4692 H1   WAT   674       4.343 -10.488 -30.654  0.417000
HETATM 4693 H2   WAT   674       4.092 -10.223 -32.112  0.417000
HETATM 4694 O    WAT   675      12.508   4.865  -5.457 -0.834000
HETATM 4695 H1   WAT   675      11.533   4.825  -5.292  0.417000
HETATM 4696 H2   WAT   675      12.818   4.849  -4.519  0.417000
HETATM 4697 O    WAT   676      32.790   3.898   6.853 -0.834000
HETATM 4698 H1   WAT   676      32.796   4.714   6.289  0.417000
HETATM 4699 H2   WAT   676      32.353   4.280   7.651  0.417000
HETATM 4700 O    WAT   677      36.355   0.549 -12.287 -0.834000
HETATM 4701 H1   WAT   677      35.689   0.134 -12.890  0.417000
HETATM 4702 H2   WAT   677      37.173   0.343 -12.762  0.417000
HETATM 4703 O    WAT   678      22.062  -3.847   7.097 -0.834000
HETATM 4704 H1   WAT   678      21.840  -2.983   7.506  0.417000
HETATM 4705 H2   WAT   678      21.912  -3.612   6.147  0.417000
HETATM 4706 O    WAT   679       6.710  26.011  17.583 -0.834000
HETATM 4707 H1   WAT   679       5.991  26.558  17.180  0.417000
HETATM 4708 H2   WAT   679       7.439  26.674  17.567  0.417000
HETATM 4709 O    WAT   680      21.155   5.007  13.355 -0.834000
HETATM 4710 H1   WAT   680      21.630   4.140  13.330  0.417000
HETATM 4711 H2   WAT   680      20.234   4.692  13.349  0.417000
HETATM 4712 O    WAT   681       5.625   4.843  24.044 -0.834000
HETATM 4713 H1   WAT   681       4.902   4.690  23.400  0.417000
HETATM 4714 H2   WAT   681       6.256   4.142  23.762  0.417000
HETATM 4715 O    WAT   682       9.726 -12.171  30.164 -0.834000
HETATM 4716 H1   WAT   682      10.138 -12.629  30.940  0.417000
HETATM 4717 H2   WAT   682      10.339 -12.488  29.457  0.417000
HETATM 4718 O    WAT   683      16.236 -24.746   8.251 -0.834000
HETATM 4719 H1   WAT   683      16.506 -24.307   9.082  0.417000
HETATM 4720 H2   WAT   683      15.292 -24.907   8.417  0.417000
HETATM 4721 O    WAT   684      30.807  -8.310   5.378 -0.834000
HETATM 4722 H1   WAT   684      30.419  -8.304   4.463  0.417000
HETATM 4723 H2   WAT   684      30.469  -7.452   5.700  0.417000
HETATM 4724 O    WAT   685      18.992 -30.456   6.549 -0.834000
HETATM 4725 H1   WAT   685      19.481 -30.937   5.838  0.417000
HETATM 4726 H2   WAT   685      18.204 -30.173   6.041  0.417000
HETATM 4727 O    WAT   686       4.322 -24.758   6.573 -0.834000
HETATM 4728 H1   WAT   686       4.832 -24.595   7.407  0.417000
HETATM 4729 H2   WAT   686       4.555 -23.925   6.095  0.417000
HETATM 4730 O    WAT   687      18.269  10.116  27.449 -0.834000
HETATM 4731 H1   WAT   687      18.717  10.197  26.570  0.417000
HETATM 4732 H2   WAT   687      17.778  10.974  27.438  0.417000
HETATM 4733 O    WAT   688       1.830  15.334 -16.812 -0.834000
HETATM 4734 H1   WAT   688       2.809  15.318 -16.739  0.417000
HETATM 4735 H2   WAT   688       1.707  16.303 -16.987  0.417000
HETATM 4736 O    WAT   689       2.942  -0.206  22.591 -0.834000
HETATM 4737 H1   WAT   689       2.520  -1.106  22.674  0.417000
HETATM 4738 H2   WAT   689       3.335  -0.164  23.499  0.417000
HETATM 4739 O    WAT   690      28.142  -8.276  -4.162 -0.834000
HETATM 4740 H1   WAT   690      27.752  -8.688  -3.349  0.417000
HETATM 4741 H2   WAT   690      29.007  -8.766  -4.162  0.417000
HETATM 4742 O    WAT   691      32.700  14.283  -7.166 -0.834000
HETATM 4743 H1   WAT   691      32.203  15.041  -6.777  0.417000
HETATM 4744 H2   WAT   691      32.632  14.516  -8.117  0.417000
HETATM 4745 O    WAT   692      28.317  11.911  11.960 -0.834000
HETATM 4746 H1   WAT   692      28.983  11.682  12.636  0.417000
HETATM 4747 H2   WAT   692      27.910  12.705  12.367  0.417000
HETATM 4748 O    WAT   693       1.814  30.998   4.670 -0.834000
HETATM 4749 H1   WAT   693       0.957  30.578   4.401  0.417000
HETATM 4750 H2   WAT   693       1.493  31.492   5.465  0.417000
HETATM 4751 O    WAT   694      -7.724 -22.522 -21.393 -0.834000
HETATM 4752 H1   WAT   694      -7.464 -23.167 -22.092  0.417000
HETATM 4753 H2   WAT   694      -8.274 -23.119 -20.828  0.417000
HETATM 4754 O    WAT   695       2.025  19.333 -30.208 -0.834000
HETATM 4755 H1   WAT   695       2.996  19.463 -30.218  0.417000
HETATM 4756 H2   WAT   695       1.916  18.774 -31.008  0.417000
HETATM 4757 O    WAT   696      23.910  -3.396  19.108 -0.834000
HETATM 4758 H1   WAT   696      24.799  -3.827  19.198  0.417000
HETATM 4759 H2   WAT   696      23.724  -3.253  20.068  0.417000
HETATM 4760 O    WAT   697      18.802  24.421   7.183 -0.834000
HETATM 4761 H1   WAT   697      18.867  24.009   8.081  0.417000
HETATM 4762 H2   WAT   697      17.838  24.251   7.018  0.417000
HETATM 4763 O    WAT   698      24.183  -8.632   3.482 -0.834000
HETATM 4764 H1   WAT   698      24.372  -8.821   4.433  0.417000
HETATM 4765 H2   WAT   698      23.544  -9.393   3.331  0.417000
HETATM 4766 O    WAT   699      20.252  -8.721  29.331 -0.834000
HETATM 4767 H1   WAT   699      20.481  -8.108  30.067  0.417000
HETATM 4768 H2   WAT   699      19.375  -9.039  29.676  0.417000
HETATM 4769 O    WAT   700      33.825   0.988  18.288 -0.834000
HETATM 4770 H1   WAT   700      33.665   1.920  18.532  0.417000
HETATM 4771 H2   WAT   700      34.055   1.089  17.338  0.417000
HETATM 4772 O    WAT   701      30.335  -7.417 -17.855 -0.834000
HETATM 4773 H1   WAT   701      31.035  -7.574 -17.179  0.417000
HETATM 4774 H2   WAT   701      29.713  -6.879 -17.301  0.417000
HETATM 4775 O    WAT   702      22.700   3.881   7.708 -0.834000
HETATM 4776 H1   WAT   702      22.678   4.521   8.465  0.417000
HETATM 4777 H2   WAT   702      22.857   4.519   6.976  0.417000
HETATM 4778 O    WAT   703      24.630  16.416   6.974 -0.834000
HETATM 4779 H1   WAT   703      23.946  17.090   6.692  0.417000
HETATM 4780 H2   WAT   703      24.579  16.572   7.947  0.417000
HETATM 4781 O    WAT   704       4.112  35.236  -1.469 -0.834000
HETATM 4782 H1   WAT   704       4.795  34.801  -0.905  0.417000
HETATM 4783 H2   WAT   704       4.704  35.688  -2.117  0.417000
HETATM 4784 O    WAT   705       8.631  24.139  16.902 -0.834000
HETATM 4785 H1   WAT   705       7.902  24.751  17.165  0.417000
HETATM 4786 H2   WAT   705       9.108  24.702  16.265  0.417000
HETATM 4787 O    WAT   706      23.276   0.072  -1.523 -0.834000
HETATM 4788 H1   WAT   706      24.234  -0.179  -1.473  0.417000
HETATM 4789 H2   WAT   706      23.136  -0.050  -2.482  0.417000
HETATM 4790 O    WAT   707      18.592 -17.967  -1.240 -0.834000
HETATM 4791 H1   WAT   707      19.450 -17.554  -1.522  0.417000
HETATM 4792 H2   WAT   707      18.566 -17.636  -0.312  0.417000
HETATM 4793 O    WAT   708       3.539   8.519  28.330 -0.834000
HETATM 4794 H1   WAT   708       2.558   8.384  28.407  0.417000
HETATM 4795 H2   WAT   708       3.530   9.475  28.071  0.417000
HETATM 4796 O    WAT   709      33.910  -5.435  -3.062 -0.834000
HETATM 4797 H1   WAT   709      33.463  -6.279  -2.796  0.417000
HETATM 4798 H2   WAT   709      34.270  -5.762  -3.938  0.417000
HETATM 4799 O    WAT   710      25.836 -18.573  18.521 -0.834000
HETATM 4800 H1   WAT   710      25.920 -19.542  18.511  0.417000
HETATM 4801 H2   WAT   710      26.344 -18.328  17.723  0.417000
HETATM 4802 O    WAT   711      26.172 -13.617  -0.960 -0.834000
HETATM 4803 H1   WAT   711      25.772 -13.835  -0.083  0.417000
HETATM 4804 H2   WAT   711      25.355 -13.292  -1.418  0.417000
HETATM 4805 O    WAT   712      19.119  23.027   9.518 -0.834000
HETATM 4806 H1   WAT   712      19.951  22.572   9.224  0.417000
HETATM 4807 H2   WAT   712      19.307  23.071  10.485  0.417000
HETATM 4808 O    WAT   713      28.376 -10.267  -6.584 -0.834000
HETATM 4809 H1   WAT   713      27.857 -10.198  -5.755  0.417000
HETATM 4810 H2   WAT   713      28.751 -11.173  -6.465  0.417000
HETATM 4811 O    WAT   714      30.962  20.023   6.581 -0.834000
HETATM 4812 H1   WAT   714      31.047  20.963   6.313  0.417000
HETATM 4813 H2   WAT   714      30.117  19.800   6.115  0.417000
HETATM 4814 O    WAT   715       3.209 -19.581   4.842 -0.834000
HETATM 4815 H1   WAT   715       3.893 -19.634   4.135  0.417000
HETATM 4816 H2   WAT   715       2.884 -20.514   4.802  0.417000
HETATM 4817 O    WAT   716      25.167  -5.026   5.840 -0.834000
HETATM 4818 H1   WAT   716      24.621  -5.206   5.055  0.417000
HETATM 4819 H2   WAT   716      24.567  -5.289   6.561  0.417000
HETATM 4820 O    WAT   717      -2.074 -26.052  -6.399 -0.834000
HETATM 4821 H1   WAT   717      -1.804 -26.952  -6.720  0.417000
HETATM 4822 H2   WAT   717      -1.355 -25.529  -6.834  0.417000
HETATM 4823 O    WAT   718      -1.823  19.745  31.607 -0.834000
HETATM 4824 H1   WAT   718      -2.706  19.387  31.891  0.417000
HETATM 4825 H2   WAT   718      -1.265  18.979  31.914  0.417000
HETATM 4826 O    WAT   719       7.857 -23.224  15.106 -0.834000
HETATM 4827 H1   WAT   719       8.048 -23.714  15.944  0.417000
HETATM 4828 H2   WAT   719       8.178 -22.329  15.385  0.417000
HETATM 4829 O    WAT   720      26.487  10.034  17.446 -0.834000
HETATM 4830 H1   WAT   720      26.358   9.287  16.798  0.417000
HETATM 4831 H2   WAT   720      25.757   9.810  18.065  0.417000
HETATM 4832 O    WAT   721      26.731 -14.868  11.218 -0.834000
HETATM 4833 H1   WAT   721      27.317 -14.098  11.037  0.417000
HETATM 4834 H2   WAT   721      26.584 -14.731  12.187  0.417000
HETATM 4835 O    WAT   722      15.385   4.828  20.768 -0.834000
HETATM 4836 H1   WAT   722      14.612   4.315  21.099  0.417000
HETATM 4837 H2   WAT   722      15.588   4.309  19.956  0.417000
HETATM 4838 O    WAT   723      33.012   3.492  19.156 -0.834000
HETATM 4839 H1   WAT   723      33.225   3.691  20.079  0.417000
HETATM 4840 H2   WAT   723      32.057   3.274  19.223  0.417000
HETATM 4841 O    WAT   724      10.431  27.988   8.069 -0.834000
HETATM 4842 H1   WAT   724      11.358  28.053   7.723  0.417000
HETATM 4843 H2   WAT   724      10.603  27.417   8.858  0.417000
HETATM 4844 O    WAT   725      20.331 -11.385  21.573 -0.834000
HETATM 4845 H1   WAT   725      21.093 -11.859  21.995  0.417000
HETATM 4846 H2   WAT   725      20.216 -11.978  20.787  0.417000
HETATM 4847 O    WAT   726      18.745  20.811  19.577 -0.834000
HETATM 4848 H1   WAT   726      19.238  20.553  20.394  0.417000
HETATM 4849 H2   WAT   726      19.075  21.741  19.487  0.417000
HETATM 4850 O    WAT   727      23.945 -16.244  -7.522 -0.834000
HETATM 4851 H1   WAT   727      24.195 -15.924  -8.433  0.417000
HETATM 4852 H2   WAT   727      22.968 -16.216  -7.626  0.417000
HETATM 4853 O    WAT   728      19.748 -16.295  16.385 -0.834000
HETATM 4854 H1   WAT   728      19.423 -15.932  17.241  0.417000
HETATM 4855 H2   WAT   728      20.117 -15.460  16.003  0.417000
HETATM 4856 O    WAT   729      20.251 -13.520  27.357 -0.834000
HETATM 4857 H1   WAT   729      21.012 -13.977  27.760  0.417000
HETATM 4858 H2   WAT   729      20.554 -12.578  27.474  0.417000
HETATM 4859 O    WAT   730      15.772 -17.382  23.409 -0.834000
HETATM 4860 H1   WAT   730      15.934 -16.589  23.976  0.417000
HETATM 4861 H2   WAT   730      14.784 -17.433  23.519  0.417000
HETATM 4862 O    WAT   731      33.582   5.285  13.071 -0.834000
HETATM 4863 H1   WAT   731      33.638   6.055  13.678  0.417000
HETATM 4864 H2   WAT   731      32.675   5.451  12.700  0.417000
HETATM 4865 O    WAT   732       8.385 -27.469  12.390 -0.834000
HETATM 4866 H1   WAT   732       8.658 -26.573  12.693  0.417000
HETATM 4867 H2   WAT   732       7.924 -27.221  11.551  0.417000
HETATM 4868 O    WAT   733      31.050   5.571  12.340 -0.834000
HETATM 4869 H1   WAT   733      30.587   5.633  13.206  0.417000
HETATM 4870 H2   WAT   733      30.484   4.908  11.891  0.417000
HETATM 4871 O    WAT   734      12.998   0.434  15.932 -0.834000
HETATM 4872 H1   WAT   734      13.235  -0.265  16.586  0.417000
HETATM 4873 H2   WAT   734      12.015   0.313  15.935  0.417000
HETATM 4874 O    WAT   735      14.863  -7.471  18.771 -0.834000
HETATM 4875 H1   WAT   735      15.268  -6.719  19.270  0.417000
HETATM 4876 H2   WAT   735      15.537  -8.163  18.947  0.417000
HETATM 4877 O    WAT   736       5.641   1.880  25.182 -0.834000
HETATM 4878 H1   WAT   736       6.033   2.171  24.330  0.417000
HETATM 4879 H2   WAT   736       6.467   1.717  25.692  0.417000
HETATM 4880 O    WAT   737      13.248 -16.733   4.531 -0.834000
HETATM 4881 H1   WAT   737      13.443 -17.383   3.820  0.417000
HETATM 4882 H2   WAT   737      12.281 -16.586   4.334  0.417000
HETATM 4883 O    WAT   738      24.966   5.098  23.934 -0.834000
HETATM 4884 H1   WAT   738      24.442   5.078  23.085  0.417000
HETATM 4885 H2   WAT   738      24.587   5.931  24.305  0.417000
HETATM 4886 O    WAT   739       4.586  35.484 -13.431 -0.834000
HETATM 4887 H1   WAT   739       4.307  36.049 -12.677  0.417000
HETATM 4888 H2   WAT   739       4.387  34.596 -13.048  0.417000
HETATM 4889 O    WAT   740      35.910   0.422  -2.303 -0.834000
HETATM 4890 H1   WAT   740      35.815  -0.500  -1.962  0.417000
HETATM 4891 H2   WAT   740      36.130   0.868  -1.441  0.417000
HETATM 4892 O    WAT   741      21.364  -9.753  -4.759 -0.834000
HETATM 4893 H1   WAT   741      21.267  -9.524  -3.821  0.417000
HETATM 4894 H2   WAT   741      21.061 -10.694  -4.746  0.417000
HETATM 4895 O    WAT   742      20.915   2.289   9.154 -0.834000
HETATM 4896 H1   WAT   742      20.431   3.086   9.499  0.417000
HETATM 4897 H2   WAT   742      21.585   2.741   8.596  0.417000
HETATM 4898 O    WAT   743      32.462   8.615  -5.142 -0.834000
HETATM 4899 H1   WAT   743      32.976   8.311  -5.927  0.417000
HETATM 4900 H2   WAT   743      32.098   9.456  -5.523  0.417000
HETATM 4901 O    WAT   744      29.350 -15.214  13.579 -0.834000
HETATM 4902 H1   WAT   744      29.399 -15.645  12.698  0.417000
HETATM 4903 H2   WAT   744      29.688 -14.316  13.341  0.417000
HETATM 4904 O    WAT   745      12.415  24.036  24.793 -0.834000
HETATM 4905 H1   WAT   745      11.620  23.675  24.326  0.417000
HETATM 4906 H2   WAT   745      12.451  24.922  24.339  0.417000
HETATM 4907 O    WAT   746      21.004  25.179 -13.181 -0.834000
HETATM 4908 H1   WAT   746      21.783  24.851 -12.675  0.417000
HETATM 4909 H2   WAT   746      20.508  25.622 -12.459  0.417000
HETATM 4910 O    WAT   747      28.716   7.270 -13.893 -0.834000
HETATM 4911 H1   WAT   747      28.106   7.675 -13.227  0.417000
HETATM 4912 H2   WAT   747      28.753   6.356 -13.540  0.417000
HETATM 4913 O    WAT   748      33.933  -1.632   8.643 -0.834000
HETATM 4914 H1   WAT   748      33.670  -2.115   9.455  0.417000
HETATM 4915 H2   WAT   748      34.874  -1.457   8.829  0.417000
HETATM 4916 O    WAT   749      17.289  25.798  10.654 -0.834000
HETATM 4917 H1   WAT   749      16.736  25.058  10.963  0.417000
HETATM 4918 H2   WAT   749      17.042  25.808   9.696  0.417000
HETATM 4919 O    WAT   750      21.706  -3.880 -18.618 -0.834000
HETATM 4920 H1   WAT   750      22.316  -3.159 -18.905  0.417000
HETATM 4921 H2   WAT   750      22.059  -4.020 -17.704  0.417000
HETATM 4922 O    WAT   751      20.637   6.534  -9.957 -0.834000
HETATM 4923 H1   WAT   751      19.971   5.835  -9.760  0.417000
HETATM 4924 H2   WAT   751      20.077   7.134 -10.501  0.417000
HETATM 4925 O    WAT   752      19.677  -5.910   7.380 -0.834000
HETATM 4926 H1   WAT   752      19.610  -6.890   7.453  0.417000
HETATM 4927 H2   WAT   752      20.510  -5.838   6.863  0.417000
HETATM 4928 O    WAT   753       1.212 -10.612 -17.259 -0.834000
HETATM 4929 H1   WAT   753       1.610 -11.363 -16.739  0.417000
HETATM 4930 H2   WAT   753       1.739 -10.736 -18.090  0.417000
HETATM 4931 O    WAT   754       5.676 -14.606  -8.032 -0.834000
HETATM 4932 H1   WAT   754       5.194 -15.325  -8.513  0.417000
HETATM 4933 H2   WAT   754       5.771 -15.023  -7.158  0.417000
HETATM 4934 O    WAT   755      27.722  -4.528   6.588 -0.834000
HETATM 4935 H1   WAT   755      26.788  -4.812   6.400  0.417000
HETATM 4936 H2   WAT   755      27.799  -3.830   5.892  0.417000
HETATM 4937 O    WAT   756      19.377  20.476  15.483 -0.834000
HETATM 4938 H1   WAT   756      18.429  20.732  15.445  0.417000
HETATM 4939 H2   WAT   756      19.774  21.346  15.734  0.417000
HETATM 4940 O    WAT   757      16.678 -16.390  -9.725 -0.834000
HETATM 4941 H1   WAT   757      16.720 -16.945  -8.911  0.417000
HETATM 4942 H2   WAT   757      16.179 -16.998 -10.310  0.417000
HETATM 4943 O    WAT   758      23.184 -13.421  -4.639 -0.834000
HETATM 4944 H1   WAT   758      22.398 -12.932  -4.978  0.417000
HETATM 4945 H2   WAT   758      22.787 -14.338  -4.649  0.417000
HETATM 4946 O    WAT   759      14.951  16.430   7.413 -0.834000
HETATM 4947 H1   WAT   759      15.806  15.961   7.187  0.417000
HETATM 4948 H2   WAT   759      14.905  17.034   6.650  0.417000
HETATM 4949 O    WAT   760      38.023  -1.508   0.691 -0.834000
HETATM 4950 H1   WAT   760      37.989  -2.134   1.454  0.417000
HETATM 4951 H2   WAT   760      38.321  -0.695   1.172  0.417000
HETATM 4952 O    WAT   761      25.154  13.701   7.128 -0.834000
HETATM 4953 H1   WAT   761      24.942  14.657   7.211  0.417000
HETATM 4954 H2   WAT   761      24.548  13.327   7.802  0.417000
HETATM 4955 O    WAT   762      15.392  10.980  19.668 -0.834000
HETATM 4956 H1   WAT   762      15.032  11.241  20.545  0.417000
HETATM 4957 H2   WAT   762      14.622  10.493  19.305  0.417000
HETATM 4958 O    WAT   763      27.137 -15.899 -14.221 -0.834000
HETATM 4959 H1   WAT   763      27.810 -15.209 -13.987  0.417000
HETATM 4960 H2   WAT   763      27.687 -16.506 -14.747  0.417000
HETATM 4961 O    WAT   764      27.397   0.019 -19.138 -0.834000
HETATM 4962 H1   WAT   764      27.897  -0.798 -18.923  0.417000
HETATM 4963 H2   WAT   764      28.005   0.694 -18.749  0.417000
HETATM 4964 O    WAT   765      21.300  13.033   4.468 -0.834000
HETATM 4965 H1   WAT   765      22.152  13.549   4.481  0.417000
HETATM 4966 H2   WAT   765      21.276  12.806   5.434  0.417000
HETATM 4967 O    WAT   766      28.622  -2.334 -18.244 -0.834000
HETATM 4968 H1   WAT   766      28.721  -3.032 -18.931  0.417000
HETATM 4969 H2   WAT   766      28.146  -2.860 -17.556  0.417000
HETATM 4970 O    WAT   767      13.098  20.998   5.044 -0.834000
HETATM 4971 H1   WAT   767      13.534  20.464   5.741  0.417000
HETATM 4972 H2   WAT   767      12.508  20.281   4.665  0.417000
HETATM 4973 O    WAT   768      24.757  -8.406  15.350 -0.834000
HETATM 4974 H1   WAT   768      23.773  -8.559  15.441  0.417000
HETATM 4975 H2   WAT   768      24.815  -7.629  15.966  0.417000
HETATM 4976 O    WAT   769      30.658   5.321  -6.683 -0.834000
HETATM 4977 H1   WAT   769      30.753   5.658  -5.756  0.417000
HETATM 4978 H2   WAT   769      30.027   6.007  -7.014  0.417000
HETATM 4979 O    WAT   770      16.764  17.715 -24.016 -0.834000
HETATM 4980 H1   WAT   770      16.135  18.245 -24.552  0.417000
HETATM 4981 H2   WAT   770      16.129  17.135 -23.536  0.417000
HETATM 4982 O    WAT   771      11.721  -0.424   7.914 -0.834000
HETATM 4983 H1   WAT   771      11.409  -1.353   8.046  0.417000
HETATM 4984 H2   WAT   771      12.346  -0.357   8.672  0.417000
HETATM 4985 O    WAT   772      29.955  -4.609  14.565 -0.834000
HETATM 4986 H1   WAT   772      29.057  -4.197  14.423  0.417000
HETATM 4987 H2   WAT   772      30.400  -3.783  14.925  0.417000
HETATM 4988 O    WAT   773      14.731   4.611 -22.251 -0.834000
HETATM 4989 H1   WAT   773      15.149   4.082 -21.534  0.417000
HETATM 4990 H2   WAT   773      13.794   4.322 -22.136  0.417000
HETATM 4991 O    WAT   774       2.488 -30.411   7.194 -0.834000
HETATM 4992 H1   WAT   774       1.878 -31.054   7.639  0.417000
HETATM 4993 H2   WAT   774       2.061 -30.411   6.302  0.417000
HETATM 4994 O    WAT   775      20.236   1.050   2.121 -0.834000
HETATM 4995 H1   WAT   775      19.917   1.095   3.058  0.417000
HETATM 4996 H2   WAT   775      21.203   1.194   2.298  0.417000
HETATM 4997 O    WAT   776      25.148 -11.962   2.972 -0.834000
HETATM 4998 H1   WAT   776      25.679 -11.378   3.570  0.417000
HETATM 4999 H2   WAT   776      24.248 -11.605   3.186  0.417000
HETATM 5000 O    WAT   777      17.907  -9.952  21.710 -0.834000
HETATM 5001 H1   WAT   777      18.755 -10.429  21.593  0.417000
HETATM 5002 H2   WAT   777      18.276  -9.062  21.975  0.417000
HETATM 5003 O    WAT   778      14.466  -0.534 -31.951 -0.834000
HETATM 5004 H1   WAT   778      14.916  -0.926 -31.167  0.417000
HETATM 5005 H2   WAT   778      13.578  -0.947 -31.857  0.417000
HETATM 5006 O    WAT   779      29.607  -6.162  -3.059 -0.834000
HETATM 5007 H1   WAT   779      29.504  -6.464  -2.126  0.417000
HETATM 5008 H2   WAT   779      29.045  -6.823  -3.512  0.417000
HETATM 5009 O    WAT   780      20.990   7.008  11.412 -0.834000
HETATM 5010 H1   WAT   780      20.136   6.877  10.929  0.417000
HETATM 5011 H2   WAT   780      20.914   6.281  12.070  0.417000
HETATM 5012 O    WAT   781      22.134  21.355   6.117 -0.834000
HETATM 5013 H1   WAT   781      22.990  21.717   5.785  0.417000
HETATM 5014 H2   WAT   781      21.519  21.989   5.672  0.417000
HETATM 5015 O    WAT   782      12.900  22.824  12.136 -0.834000
HETATM 5016 H1   WAT   782      12.291  22.857  12.911  0.417000
HETATM 5017 H2   WAT   782      13.407  22.007  12.378  0.417000
HETATM 5018 O    WAT   783      28.347  -2.731  20.518 -0.834000
HETATM 5019 H1   WAT   783      28.141  -1.974  19.915  0.417000
HETATM 5020 H2   WAT   783      29.320  -2.796  20.352  0.417000
HETATM 5021 O    WAT   784      30.570   1.897  14.683 -0.834000
HETATM 5022 H1   WAT   784      31.391   2.466  14.701  0.417000
HETATM 5023 H2   WAT   784      30.900   1.188  14.086  0.417000
HETATM 5024 O    WAT   785       2.795 -30.322  14.247 -0.834000
HETATM 5025 H1   WAT   785       3.213 -31.210  14.271  0.417000
HETATM 5026 H2   WAT   785       2.814 -30.151  13.277  0.417000
HETATM 5027 O    WAT   786      28.759  -8.977 -13.782 -0.834000
HETATM 5028 H1   WAT   786      28.109  -8.409 -13.304  0.417000
HETATM 5029 H2   WAT   786      29.586  -8.677 -13.345  0.417000
HETATM 5030 O    WAT   787      13.383 -28.409   8.356 -0.834000
HETATM 5031 H1   WAT   787      12.779 -28.186   9.082  0.417000
HETATM 5032 H2   WAT   787      14.246 -28.136   8.732  0.417000
HETATM 5033 O    WAT   788       6.705 -34.976   1.864 -0.834000
HETATM 5034 H1   WAT   788       6.283 -35.000   0.970  0.417000
HETATM 5035 H2   WAT   788       5.948 -35.313   2.397  0.417000
HETATM 5036 O    WAT   789       8.046 -15.282 -15.756 -0.834000
HETATM 5037 H1   WAT   789       7.728 -15.789 -14.978  0.417000
HETATM 5038 H2   WAT   789       7.180 -15.153 -16.222  0.417000
HETATM 5039 O    WAT   790      18.779 -18.871  -5.771 -0.834000
HETATM 5040 H1   WAT   790      18.314 -19.163  -4.958  0.417000
HETATM 5041 H2   WAT   790      18.465 -19.541  -6.410  0.417000
HETATM 5042 O    WAT   791       2.274 -28.923  16.436 -0.834000
HETATM 5043 H1   WAT   791       1.340 -29.190  16.551  0.417000
HETATM 5044 H2   WAT   791       2.482 -29.449  15.611  0.417000
HETATM 5045 O    WAT   792      16.813  13.218 -31.033 -0.834000
HETATM 5046 H1   WAT   792      15.891  13.000 -31.290  0.417000
HETATM 5047 H2   WAT   792      16.649  13.633 -30.156  0.417000
HETATM 5048 O    WAT   793      20.862   3.132 -16.082 -0.834000
HETATM 5049 H1   WAT   793      20.151   3.590 -16.579  0.417000
HETATM 5050 H2   WAT   793      21.567   3.816 -16.107  0.417000
HETATM 5051 O    WAT   794      22.868 -23.093  -7.845 -0.834000
HETATM 5052 H1   WAT   794      23.528 -23.332  -7.148  0.417000
HETATM 5053 H2   WAT   794      23.278 -23.597  -8.599  0.417000
HETATM 5054 O    WAT   795      19.860 -13.227   3.132 -0.834000
HETATM 5055 H1   WAT   795      20.040 -12.483   3.755  0.417000
HETATM 5056 H2   WAT   795      20.005 -13.984   3.747  0.417000
HETATM 5057 O    WAT   796      -4.647  25.893  17.980 -0.834000
HETATM 5058 H1   WAT   796      -4.044  25.333  18.522  0.417000
HETATM 5059 H2   WAT   796      -4.036  26.098  17.228  0.417000
HETATM 5060 O    WAT   797      24.784   7.797   9.186 -0.834000
HETATM 5061 H1   WAT   797      25.466   8.000   9.866  0.417000
HETATM 5062 H2   WAT   797      24.790   8.654   8.696  0.417000
HETATM 5063 O    WAT   798       2.567 -31.340 -14.850 -0.834000
HETATM 5064 H1   WAT   798       3.306 -31.382 -15.511  0.417000
HETATM 5065 H2   WAT   798       3.120 -31.437 -14.025  0.417000
HETATM 5066 O    WAT   799      31.384   4.036   1.865 -0.834000
HETATM 5067 H1   WAT   799      31.118   4.159   2.806  0.417000
HETATM 5068 H2   WAT   799      31.552   3.054   1.888  0.417000
HETATM 5069 O    WAT   800      29.103  11.887   9.133 -0.834000
HETATM 5070 H1   WAT   800      29.937  11.440   9.411  0.417000
HETATM 5071 H2   WAT   800      28.701  12.027  10.027  0.417000
HETATM 5072 O    WAT   801      18.065   1.506  30.356 -0.834000
HETATM 5073 H1   WAT   801      17.665   0.793  29.797  0.417000
HETATM 5074 H2   WAT   801      17.897   1.118  31.245  0.417000
HETATM 5075 O    WAT   802      21.361  12.914   7.175 -0.834000
HETATM 5076 H1   WAT   802      22.125  12.790   7.778  0.417000
HETATM 5077 H2   WAT   802      21.181  13.875   7.335  0.417000
HETATM 5078 O    WAT   803      14.095 -16.008  20.707 -0.834000
HETATM 5079 H1   WAT   803      13.478 -15.374  20.267  0.417000
HETATM 5080 H2   WAT   803      13.704 -16.852  20.382  0.417000
HETATM 5081 O    WAT   804      -0.901  29.013   1.118 -0.834000
HETATM 5082 H1   WAT   804      -1.421  29.436   0.392  0.417000
HETATM 5083 H2   WAT   804      -0.807  28.108   0.740  0.417000
HETATM 5084 O    WAT   805      -6.973 -14.899 -11.717 -0.834000
HETATM 5085 H1   WAT   805      -7.013 -15.532 -10.955  0.417000
HETATM 5086 H2   WAT   805      -7.932 -14.748 -11.844  0.417000
HETATM 5087 O    WAT   806      33.168   9.546  12.614 -0.834000
HETATM 5088 H1   WAT   806      32.237   9.260  12.435  0.417000
HETATM 5089 H2   WAT   806      33.011  10.522  12.673  0.417000
HETATM 5090 O    WAT   807      23.793   7.534  24.443 -0.834000
HETATM 5091 H1   WAT   807      23.704   8.118  25.216  0.417000
HETATM 5092 H2   WAT   807      24.181   8.178  23.795  0.417000
HETATM 5093 O    WAT   808      16.978   2.944  15.482 -0.834000
HETATM 5094 H1   WAT   808      17.229   3.655  14.844  0.417000
HETATM 5095 H2   WAT   808      16.273   2.498  14.956  0.417000
HETATM 5096 O    WAT   809      17.226 -23.443 -22.581 -0.834000
HETATM 5097 H1   WAT   809      17.040 -23.324 -23.538  0.417000
HETATM 5098 H2   WAT   809      16.626 -22.755 -22.211  0.417000
HETATM 5099 O    WAT   810      21.410 -24.695 -19.171 -0.834000
HETATM 5100 H1   WAT   810      21.035 -25.599 -19.016  0.417000
HETATM 5101 H2   WAT   810      20.871 -24.449 -19.964  0.417000
HETATM 5102 O    WAT   811      26.910  14.951 -18.115 -0.834000
HETATM 5103 H1   WAT   811      26.408  15.656 -17.632  0.417000
HETATM 5104 H2   WAT   811      26.406  14.971 -18.966  0.417000
HETATM 5105 O    WAT   812      25.318  11.210 -14.828 -0.834000
HETATM 5106 H1   WAT   812      25.604  10.985 -15.743  0.417000
HETATM 5107 H2   WAT   812      24.952  12.114 -15.004  0.417000
HETATM 5108 O    WAT   813     -15.033 -23.571   6.582 -0.834000
HETATM 5109 H1   WAT   813     -15.125 -22.707   6.121  0.417000
HETATM 5110 H2   WAT   813     -15.950 -23.653   6.944  0.417000
HETATM 5111 O    WAT   814      28.660  14.309 -15.754 -0.834000
HETATM 5112 H1   WAT   814      28.029  14.629 -16.426  0.417000
HETATM 5113 H2   WAT   814      28.569  13.336 -15.880  0.417000
HETATM 5114 O    WAT   815       0.524 -24.843  14.005 -0.834000
HETATM 5115 H1   WAT   815       0.466 -24.279  13.190  0.417000
HETATM 5116 H2   WAT   815       0.878 -25.665  13.574  0.417000
HETATM 5117 O    WAT   816      21.215  -0.786  17.914 -0.834000
HETATM 5118 H1   WAT   816      20.513  -1.221  17.367  0.417000
HETATM 5119 H2   WAT   816      20.662  -0.549  18.700  0.417000
HETATM 5120 O    WAT   817      16.227  18.897  26.274 -0.834000
HETATM 5121 H1   WAT   817      15.701  18.071  26.416  0.417000
HETATM 5122 H2   WAT   817      16.942  18.722  26.940  0.417000
HETATM 5123 O    WAT   818      26.215  -3.419  -4.508 -0.834000
HETATM 5124 H1   WAT   818      25.564  -3.841  -5.124  0.417000
HETATM 5125 H2   WAT   818      27.042  -3.639  -5.014  0.417000
HETATM 5126 O    WAT   819      21.796  -0.521 -14.696 -0.834000
HETATM 5127 H1   WAT   819      21.251   0.194 -14.267  0.417000
HETATM 5128 H2   WAT   819      22.011  -0.026 -15.534  0.417000
HETATM 5129 O    WAT   820      26.950  -3.562  -1.880 -0.834000
HETATM 5130 H1   WAT   820      27.872  -3.291  -2.058  0.417000
HETATM 5131 H2   WAT   820      26.603  -3.567  -2.805  0.417000
HETATM 5132 O    WAT   821      27.688  -0.680  15.988 -0.834000
HETATM 5133 H1   WAT   821      27.173   0.167  15.939  0.417000
HETATM 5134 H2   WAT   821      27.643  -0.822  16.966  0.417000
HETATM 5135 O    WAT   822       5.718   2.159 -16.176 -0.834000
HETATM 5136 H1   WAT   822       4.858   2.440 -15.780  0.417000
HETATM 5137 H2   WAT   822       5.834   1.294 -15.731  0.417000
HETATM 5138 O    WAT   823      16.964 -14.754   4.030 -0.834000
HETATM 5139 H1   WAT   823      17.351 -14.301   4.817  0.417000
HETATM 5140 H2   WAT   823      17.478 -15.582   4.038  0.417000
HETATM 5141 O    WAT   824      28.019   1.407  -1.525 -0.834000
HETATM 5142 H1   WAT   824      28.446   2.099  -0.973  0.417000
HETATM 5143 H2   WAT   824      28.596   1.467  -2.325  0.417000
HETATM 5144 O    WAT   825      26.095   8.103  15.713 -0.834000
HETATM 5145 H1   WAT   825      25.212   8.370  15.343  0.417000
HETATM 5146 H2   WAT   825      26.661   8.451  14.980  0.417000
HETATM 5147 O    WAT   826       4.087  -3.326  36.089 -0.834000
HETATM 5148 H1   WAT   826       4.514  -4.155  35.804  0.417000
HETATM 5149 H2   WAT   826       4.832  -2.695  35.991  0.417000
HETATM 5150 O    WAT   827      19.997 -21.502 -22.373 -0.834000
HETATM 5151 H1   WAT   827      20.288 -21.175 -23.255  0.417000
HETATM 5152 H2   WAT   827      19.151 -21.005 -22.283  0.417000
HETATM 5153 O    WAT   828       6.483  15.115  28.697 -0.834000
HETATM 5154 H1   WAT   828       7.406  14.841  28.946  0.417000
HETATM 5155 H2   WAT   828       6.008  14.289  28.921  0.417000
HETATM 5156 O    WAT   829      23.651  25.275  18.008 -0.834000
HETATM 5157 H1   WAT   829      23.748  24.307  18.192  0.417000
HETATM 5158 H2   WAT   829      24.501  25.607  18.324  0.417000
HETATM 5159 O    WAT   830      23.795  10.382 -20.657 -0.834000
HETATM 5160 H1   WAT   830      24.114  10.406 -19.737  0.417000
HETATM 5161 H2   WAT   830      24.627  10.129 -21.123  0.417000
HETATM 5162 O    WAT   831      29.934  -6.056   6.925 -0.834000
HETATM 5163 H1   WAT   831      29.107  -5.511   6.913  0.417000
HETATM 5164 H2   WAT   831      30.594  -5.325   6.994  0.417000
HETATM 5165 O    WAT   832      10.453 -32.226 -10.211 -0.834000
HETATM 5166 H1   WAT   832      10.906 -31.364 -10.002  0.417000
HETATM 5167 H2   WAT   832      11.181 -32.650 -10.728  0.417000
HETATM 5168 O    WAT   833      23.988 -11.895   9.522 -0.834000
HETATM 5169 H1   WAT   833      23.925 -12.042   8.544  0.417000
HETATM 5170 H2   WAT   833      23.752 -10.928   9.529  0.417000
HETATM 5171 O    WAT   834       7.304  22.408  15.119 -0.834000
HETATM 5172 H1   WAT   834       7.805  22.818  15.852  0.417000
HETATM 5173 H2   WAT   834       8.042  21.979  14.623  0.417000
HETATM 5174 O    WAT   835      29.001   7.472  -7.128 -0.834000
HETATM 5175 H1   WAT   835      29.010   7.934  -6.252  0.417000
HETATM 5176 H2   WAT   835      28.038   7.591  -7.339  0.417000
HETATM 5177 O    WAT   836      15.979  -0.232 -34.133 -0.834000
HETATM 5178 H1   WAT   836      15.320  -0.139 -34.836  0.417000
HETATM 5179 H2   WAT   836      15.388  -0.327 -33.346  0.417000
HETATM 5180 O    WAT   837      28.647   0.159  -5.255 -0.834000
HETATM 5181 H1   WAT   837      29.379  -0.468  -5.038  0.417000
HETATM 5182 H2   WAT   837      28.966   0.938  -4.735  0.417000
HETATM 5183 O    WAT   838      20.860 -13.925   8.256 -0.834000
HETATM 5184 H1   WAT   838      21.186 -14.100   9.163  0.417000
HETATM 5185 H2   WAT   838      20.757 -14.835   7.920  0.417000
HETATM 5186 O    WAT   839      23.303   4.760 -28.417 -0.834000
HETATM 5187 H1   WAT   839      22.735   3.959 -28.484  0.417000
HETATM 5188 H2   WAT   839      24.117   4.341 -28.044  0.417000
HETATM 5189 O    WAT   840      26.114  -2.037  23.571 -0.834000
HETATM 5190 H1   WAT   840      26.065  -1.353  24.300  0.417000
HETATM 5191 H2   WAT   840      26.288  -1.404  22.822  0.417000
HETATM 5192 O    WAT   841     -14.216  -3.773 -23.332 -0.834000
HETATM 5193 H1   WAT   841     -14.177  -4.715 -23.632  0.417000
HETATM 5194 H2   WAT   841     -13.386  -3.445 -23.744  0.417000
HETATM 5195 O    WAT   842      28.176 -14.938   0.584 -0.834000
HETATM 5196 H1   WAT   842      27.543 -14.512  -0.033  0.417000
HETATM 5197 H2   WAT   842      28.938 -14.328   0.498  0.417000
HETATM 5198 O    WAT   843      28.499  -9.452   0.687 -0.834000
HETATM 5199 H1   WAT   843      28.857 -10.172   0.108  0.417000
HETATM 5200 H2   WAT   843      27.564  -9.779   0.761  0.417000
HETATM 5201 O    WAT   844      28.532   3.668  14.128 -0.834000
HETATM 5202 H1   WAT   844      29.087   4.436  14.438  0.417000
HETATM 5203 H2   WAT   844      29.188   2.950  14.299  0.417000
HETATM 5204 O    WAT   845      20.039   1.992  22.146 -0.834000
HETATM 5205 H1   WAT   845      19.864   2.647  21.444  0.417000
HETATM 5206 H2   WAT   845      20.654   2.514  22.717  0.417000
HETATM 5207 O    WAT   846      14.122  14.344  -4.791 -0.834000
HETATM 5208 H1   WAT   846      14.695  14.249  -5.589  0.417000
HETATM 5209 H2   WAT   846      13.296  13.936  -5.145  0.417000
HETATM 5210 O    WAT   847      23.655  22.618  18.510 -0.834000
HETATM 5211 H1   WAT   847      23.484  21.727  18.148  0.417000
HETATM 5212 H2   WAT   847      23.348  22.498  19.435  0.417000
HETATM 5213 O    WAT   848      23.964  -9.992  -5.371 -0.834000
HETATM 5214 H1   WAT   848      23.984  -9.314  -6.092  0.417000
HETATM 5215 H2   WAT   848      23.011  -9.875  -5.107  0.417000
HETATM 5216 O    WAT   849      28.995  -5.846 -16.064 -0.834000
HETATM 5217 H1   WAT   849      29.759  -5.495 -15.560  0.417000
HETATM 5218 H2   WAT   849      28.439  -5.033 -16.110  0.417000
HETATM 5219 O    WAT   850      29.868 -17.689 -11.761 -0.834000
HETATM 5220 H1   WAT   850      30.756 -17.852 -11.369  0.417000
HETATM 5221 H2   WAT   850      29.780 -16.730 -11.548  0.417000
HETATM 5222 O    WAT   851      18.370 -19.382  19.266 -0.834000
HETATM 5223 H1   WAT   851      17.649 -19.236  19.918  0.417000
HETATM 5224 H2   WAT   851      18.734 -20.234  19.591  0.417000
HETATM 5225 O    WAT   852      16.722  12.315  26.877 -0.834000
HETATM 5226 H1   WAT   852      16.553  13.124  26.343  0.417000
HETATM 5227 H2   WAT   852      16.062  11.706  26.476  0.417000
HETATM 5228 O    WAT   853     -11.189 -30.879   6.729 -0.834000
HETATM 5229 H1   WAT   853     -10.643 -30.353   6.093  0.417000
HETATM 5230 H2   WAT   853     -10.627 -31.696   6.768  0.417000
HETATM 5231 O    WAT   854      15.711 -12.538  26.033 -0.834000
HETATM 5232 H1   WAT   854      15.748 -11.921  25.274  0.417000
HETATM 5233 H2   WAT   854      16.565 -12.300  26.474  0.417000
HETATM 5234 O    WAT   855      22.337 -14.239  -0.588 -0.834000
HETATM 5235 H1   WAT   855      22.849 -15.067  -0.744  0.417000
HETATM 5236 H2   WAT   855      22.949 -13.602  -1.041  0.417000
HETATM 5237 O    WAT   856      18.547  -9.533  26.262 -0.834000
HETATM 5238 H1   WAT   856      18.988  -9.790  25.412  0.417000
HETATM 5239 H2   WAT   856      18.440 -10.437  26.649  0.417000
HETATM 5240 O    WAT   857      10.771  16.813 -19.200 -0.834000
HETATM 5241 H1   WAT   857      11.275  17.201 -18.454  0.417000
HETATM 5242 H2   WAT   857       9.853  16.957 -18.897  0.417000
HETATM 5243 O    WAT   858      25.531  -7.577   7.635 -0.834000
HETATM 5244 H1   WAT   858      25.722  -7.825   8.579  0.417000
HETATM 5245 H2   WAT   858      24.841  -6.887   7.817  0.417000
HETATM 5246 O    WAT   859      28.711 -25.153  -0.043 -0.834000
HETATM 5247 H1   WAT   859      28.954 -24.358   0.494  0.417000
HETATM 5248 H2   WAT   859      28.874 -25.850   0.635  0.417000
HETATM 5249 O    WAT   860      15.972  14.902 -11.849 -0.834000
HETATM 5250 H1   WAT   860      16.939  14.774 -11.863  0.417000
HETATM 5251 H2   WAT   860      15.854  15.428 -12.675  0.417000
HETATM 5252 O    WAT   861      17.076 -15.225  -3.154 -0.834000
HETATM 5253 H1   WAT   861      17.324 -15.163  -2.189  0.417000
HETATM 5254 H2   WAT   861      16.116 -15.046  -3.058  0.417000
HETATM 5255 O    WAT   862      31.272  11.205  17.613 -0.834000
HETATM 5256 H1   WAT   862      30.455  10.648  17.585  0.417000
HETATM 5257 H2   WAT   862      31.879  10.536  18.030  0.417000
HETATM 5258 O    WAT   863      18.019   9.899  22.529 -0.834000
HETATM 5259 H1   WAT   863      18.181   9.279  21.794  0.417000
HETATM 5260 H2   WAT   863      18.242  10.754  22.093  0.417000
HETATM 5261 O    WAT   864      25.525   4.390 -17.310 -0.834000
HETATM 5262 H1   WAT   864      26.330   4.536 -16.766  0.417000
HETATM 5263 H2   WAT   864      25.596   5.135 -17.943  0.417000
HETATM 5264 O    WAT   865      27.597 -22.138   8.685 -0.834000
HETATM 5265 H1   WAT   865      28.036 -21.247   8.601  0.417000
HETATM 5266 H2   WAT   865      28.351 -22.706   8.454  0.417000
HETATM 5267 O    WAT   866      13.768 -18.297  -7.864 -0.834000
HETATM 5268 H1   WAT   866      14.740 -18.148  -7.774  0.417000
HETATM 5269 H2   WAT   866      13.657 -19.051  -7.252  0.417000
HETATM 5270 O    WAT   867       9.897   7.056 -29.255 -0.834000
HETATM 5271 H1   WAT   867       9.978   7.146 -28.280  0.417000
HETATM 5272 H2   WAT   867       9.159   7.677 -29.424  0.417000
HETATM 5273 O    WAT   868      12.277 -17.801 -17.055 -0.834000
HETATM 5274 H1   WAT   868      13.082 -17.381 -17.442  0.417000
HETATM 5275 H2   WAT   868      12.376 -17.493 -16.121  0.417000
HETATM 5276 O    WAT   869      35.171   3.232 -12.405 -0.834000
HETATM 5277 H1   WAT   869      35.651   2.412 -12.190  0.417000
HETATM 5278 H2   WAT   869      34.787   3.465 -11.538  0.417000
HETATM 5279 O    WAT   870      11.801  -2.616 -26.434 -0.834000
HETATM 5280 H1   WAT   870      10.852  -2.868 -26.542  0.417000
HETATM 5281 H2   WAT   870      12.159  -3.494 -26.150  0.417000
HETATM 5282 O    WAT   871      10.253 -16.113   8.631 -0.834000
HETATM 5283 H1   WAT   871      11.011 -16.392   8.062  0.417000
HETATM 5284 H2   WAT   871       9.573 -16.747   8.297  0.417000
HETATM 5285 O    WAT   872      27.746  -2.332  -7.763 -0.834000
HETATM 5286 H1   WAT   872      28.014  -3.035  -7.113  0.417000
HETATM 5287 H2   WAT   872      26.771  -2.322  -7.547  0.417000
HETATM 5288 O    WAT   873      17.045 -24.675 -14.760 -0.834000
HETATM 5289 H1   WAT   873      17.296 -24.094 -14.026  0.417000
HETATM 5290 H2   WAT   873      16.226 -24.222 -15.080  0.417000
HETATM 5291 O    WAT   874      33.524   7.877  -7.637 -0.834000
HETATM 5292 H1   WAT   874      34.261   8.503  -7.422  0.417000
HETATM 5293 H2   WAT   874      33.071   8.409  -8.335  0.417000
HETATM 5294 O    WAT   875      14.976 -31.373 -13.851 -0.834000
HETATM 5295 H1   WAT   875      14.963 -30.409 -13.692  0.417000
HETATM 5296 H2   WAT   875      15.659 -31.655 -13.205  0.417000
HETATM 5297 O    WAT   876      16.617   1.794 -22.495 -0.834000
HETATM 5298 H1   WAT   876      16.440   2.058 -21.552  0.417000
HETATM 5299 H2   WAT   876      15.683   1.785 -22.813  0.417000
HETATM 5300 O    WAT   877      19.641  20.008  -6.075 -0.834000
HETATM 5301 H1   WAT   877      19.394  20.486  -6.900  0.417000
HETATM 5302 H2   WAT   877      18.790  20.018  -5.601  0.417000
HETATM 5303 O    WAT   878      17.729 -20.336   7.487 -0.834000
HETATM 5304 H1   WAT   878      16.834 -20.187   7.101  0.417000
HETATM 5305 H2   WAT   878      17.863 -21.275   7.222  0.417000
HETATM 5306 O    WAT   879      14.446  24.820   0.043 -0.834000
HETATM 5307 H1   WAT   879      14.343  24.040   0.610  0.417000
HETATM 5308 H2   WAT   879      13.972  25.498   0.572  0.417000
HETATM 5309 O    WAT   880       1.789  36.731   3.859 -0.834000
HETATM 5310 H1   WAT   880       2.371  37.081   3.141  0.417000
HETATM 5311 H2   WAT   880       0.977  37.259   3.671  0.417000
HETATM 5312 O    WAT   881       6.546  30.524 -12.458 -0.834000
HETATM 5313 H1   WAT   881       5.897  29.879 -12.105  0.417000
HETATM 5314 H2   WAT   881       6.736  30.094 -13.326  0.417000
HETATM 5315 O    WAT   882      27.400  -4.267   2.613 -0.834000
HETATM 5316 H1   WAT   882      27.643  -5.136   3.014  0.417000
HETATM 5317 H2   WAT   882      27.664  -3.677   3.365  0.417000
HETATM 5318 O    WAT   883      30.350  -1.862 -20.885 -0.834000
HETATM 5319 H1   WAT   883      30.398  -0.893 -20.753  0.417000
HETATM 5320 H2   WAT   883      31.118  -2.153 -20.353  0.417000
HETATM 5321 O    WAT   884       9.024 -34.257   5.989 -0.834000
HETATM 5322 H1   WAT   884       8.284 -34.870   6.211  0.417000
HETATM 5323 H2   WAT   884       9.190 -33.874   6.879  0.417000
HETATM 5324 O    WAT   885       1.238  -4.548 -29.370 -0.834000
HETATM 5325 H1   WAT   885       1.373  -5.514 -29.241  0.417000
HETATM 5326 H2   WAT   885       2.028  -4.343 -29.920  0.417000
HETATM 5327 O    WAT   886      17.841 -20.767 -24.748 -0.834000
HETATM 5328 H1   WAT   886      18.821 -20.697 -24.831  0.417000
HETATM 5329 H2   WAT   886      17.734 -20.342 -23.859  0.417000
HETATM 5330 O    WAT   887      24.307   9.341 -12.998 -0.834000
HETATM 5331 H1   WAT   887      23.513   9.817 -12.654  0.417000
HETATM 5332 H2   WAT   887      24.595  10.004 -13.675  0.417000
HETATM 5333 O    WAT   888      14.797  -7.591 -18.194 -0.834000
HETATM 5334 H1   WAT   888      14.405  -6.956 -18.824  0.417000
HETATM 5335 H2   WAT   888      14.047  -8.197 -18.041  0.417000
HETATM 5336 O    WAT   889      19.770 -18.755 -11.219 -0.834000
HETATM 5337 H1   WAT   889      19.795 -19.242 -10.362  0.417000
HETATM 5338 H2   WAT   889      20.234 -19.414 -11.792  0.417000
HETATM 5339 O    WAT   890      19.174  12.923  -7.033 -0.834000
HETATM 5340 H1   WAT   890      18.322  12.564  -7.395  0.417000
HETATM 5341 H2   WAT   890      19.762  12.178  -7.301  0.417000
HETATM 5342 O    WAT   891      27.817  21.571  -7.311 -0.834000
HETATM 5343 H1   WAT   891      28.581  21.865  -6.763  0.417000
HETATM 5344 H2   WAT   891      28.284  20.932  -7.903  0.417000
HETATM 5345 O    WAT   892      10.988   6.540 -17.930 -0.834000
HETATM 5346 H1   WAT   892      10.527   6.316 -18.774  0.417000
HETATM 5347 H2   WAT   892      11.820   6.918 -18.305  0.417000
HETATM 5348 O    WAT   893      19.620 -21.579 -15.649 -0.834000
HETATM 5349 H1   WAT   893      20.410 -20.995 -15.645  0.417000
HETATM 5350 H2   WAT   893      19.719 -21.956 -16.561  0.417000
HETATM 5351 O    WAT   894      10.761 -14.285 -18.559 -0.834000
HETATM 5352 H1   WAT   894      10.974 -14.534 -19.495  0.417000
HETATM 5353 H2   WAT   894      10.325 -13.414 -18.744  0.417000
HETATM 5354 O    WAT   895      21.637  -6.264  18.926 -0.834000
HETATM 5355 H1   WAT   895      21.194  -5.806  19.678  0.417000
HETATM 5356 H2   WAT   895      21.612  -7.183  19.241  0.417000
HETATM 5357 O    WAT   896      13.755 -24.877  -1.031 -0.834000
HETATM 5358 H1   WAT   896      13.940 -25.727  -0.551  0.417000
HETATM 5359 H2   WAT   896      12.773 -25.014  -1.149  0.417000
HETATM 5360 O    WAT   897      18.321   7.013 -27.844 -0.834000
HETATM 5361 H1   WAT   897      19.129   6.847 -28.385  0.417000
HETATM 5362 H2   WAT   897      18.058   7.884 -28.250  0.417000
HETATM 5363 O    WAT   898      16.467  14.156 -28.497 -0.834000
HETATM 5364 H1   WAT   898      16.667  14.974 -28.010  0.417000
HETATM 5365 H2   WAT   898      16.987  13.504 -27.961  0.417000
HETATM 5366 O    WAT   899      24.709   2.990 -13.915 -0.834000
HETATM 5367 H1   WAT   899      24.839   3.553 -13.122  0.417000
HETATM 5368 H2   WAT   899      24.695   2.101 -13.493  0.417000
HETATM 5369 O    WAT   900       7.042  -5.184  18.322 -0.834000
HETATM 5370 H1   WAT   900       7.974  -4.905  18.140  0.417000
HETATM 5371 H2   WAT   900       6.738  -5.290  17.379  0.417000
HETATM 5372 O    WAT   901      17.431 -20.834 -18.158 -0.834000
HETATM 5373 H1   WAT   901      17.745 -21.744 -18.357  0.417000
HETATM 5374 H2   WAT   901      18.289 -20.399 -17.960  0.417000
HETATM 5375 O    WAT   902      22.098   0.908 -16.980 -0.834000
HETATM 5376 H1   WAT   902      21.626   1.730 -16.700  0.417000
HETATM 5377 H2   WAT   902      22.820   1.319 -17.514  0.417000
HETATM 5378 O    WAT   903      38.802  -2.072  -1.795 -0.834000
HETATM 5379 H1   WAT   903      38.513  -1.813  -0.883  0.417000
HETATM 5380 H2   WAT   903      39.716  -2.336  -1.618  0.417000
HETATM 5381 O    WAT   904      23.513  17.026  24.138 -0.834000
HETATM 5382 H1   WAT   904      22.977  17.803  24.359  0.417000
HETATM 5383 H2   WAT   904      23.710  17.188  23.195  0.417000
HETATM 5384 O    WAT   905      24.013   2.240   5.844 -0.834000
HETATM 5385 H1   WAT   905      23.988   1.410   6.376  0.417000
HETATM 5386 H2   WAT   905      23.530   2.831   6.471  0.417000
HETATM 5387 O    WAT   906      19.315  15.169  -5.641 -0.834000
HETATM 5388 H1   WAT   906      19.268  14.332  -6.173  0.417000
HETATM 5389 H2   WAT   906      19.714  15.759  -6.317  0.417000
HETATM 5390 O    WAT   907      23.080  13.754  -1.596 -0.834000
HETATM 5391 H1   WAT   907      23.462  12.873  -1.802  0.417000
HETATM 5392 H2   WAT   907      22.456  13.835  -2.363  0.417000
HETATM 5393 O    WAT   908      10.563 -13.931   5.674 -0.834000
HETATM 5394 H1   WAT   908      10.532 -13.639   6.614  0.417000
HETATM 5395 H2   WAT   908      11.369 -13.475   5.374  0.417000
HETATM 5396 O    WAT   909      20.475 -11.772 -19.967 -0.834000
HETATM 5397 H1   WAT   909      20.418 -12.357 -20.759  0.417000
HETATM 5398 H2   WAT   909      20.610 -10.909 -20.402  0.417000
HETATM 5399 O    WAT   910      31.087   3.172 -18.852 -0.834000
HETATM 5400 H1   WAT   910      31.882   2.899 -18.336  0.417000
HETATM 5401 H2   WAT   910      31.248   4.139 -18.901  0.417000
HETATM 5402 O    WAT   911      35.453   9.654   8.364 -0.834000
HETATM 5403 H1   WAT   911      34.697   9.851   7.774  0.417000
HETATM 5404 H2   WAT   911      34.974   9.181   9.089  0.417000
HETATM 5405 O    WAT   912      30.646  -3.150  -0.687 -0.834000
HETATM 5406 H1   WAT   912      30.744  -3.816   0.041  0.417000
HETATM 5407 H2   WAT   912      31.611  -3.102  -0.948  0.417000
HETATM 5408 O    WAT   913      14.877  18.076   5.006 -0.834000
HETATM 5409 H1   WAT   913      15.629  17.511   4.669  0.417000
HETATM 5410 H2   WAT   913      14.492  18.323   4.131  0.417000
HETATM 5411 O    WAT   914      30.581  -9.465  -4.116 -0.834000
HETATM 5412 H1   WAT   914      30.962 -10.283  -4.532  0.417000
HETATM 5413 H2   WAT   914      30.928  -9.596  -3.202  0.417000
HETATM 5414 O    WAT   915      34.558  -0.635 -13.958 -0.834000
HETATM 5415 H1   WAT   915      34.070  -1.475 -13.887  0.417000
HETATM 5416 H2   WAT   915      33.955  -0.102 -14.503  0.417000
HETATM 5417 O    WAT   916      28.118   0.300  -7.915 -0.834000
HETATM 5418 H1   WAT   916      28.325   0.410  -6.951  0.417000
HETATM 5419 H2   WAT   916      28.032  -0.684  -7.929  0.417000
HETATM 5420 O    WAT   917      13.657  -3.232   7.762 -0.834000
HETATM 5421 H1   WAT   917      13.496  -4.179   7.542  0.417000
HETATM 5422 H2   WAT   917      12.731  -2.978   8.007  0.417000
HETATM 5423 O    WAT   918      23.932  -2.703  -2.684 -0.834000
HETATM 5424 H1   WAT   918      24.741  -2.765  -3.221  0.417000
HETATM 5425 H2   WAT   918      23.249  -2.857  -3.378  0.417000
HETATM 5426 O    WAT   919      31.877   6.138 -14.022 -0.834000
HETATM 5427 H1   WAT   919      32.600   5.490 -14.187  0.417000
HETATM 5428 H2   WAT   919      31.920   6.183 -13.039  0.417000
HETATM 5429 O    WAT   920      -4.458  -0.219 -30.089 -0.834000
HETATM 5430 H1   WAT   920      -4.431   0.746 -30.319  0.417000
HETATM 5431 H2   WAT   920      -3.494  -0.419 -30.161  0.417000
HETATM 5432 O    WAT   921      32.749   1.258  -9.627 -0.834000
HETATM 5433 H1   WAT   921      32.178   0.645  -9.115  0.417000
HETATM 5434 H2   WAT   921      33.611   0.766  -9.554  0.417000
HETATM 5435 O    WAT   922      -2.600 -35.995   0.264 -0.834000
HETATM 5436 H1   WAT   922      -2.942 -35.575   1.071  0.417000
HETATM 5437 H2   WAT   922      -3.398 -36.012  -0.297  0.417000
HETATM 5438 O    WAT   923      11.246 -33.362   4.734 -0.834000
HETATM 5439 H1   WAT   923      10.430 -33.829   5.066  0.417000
HETATM 5440 H2   WAT   923      11.431 -32.814   5.532  0.417000
HETATM 5441 O    WAT   924      23.324 -22.237  -1.138 -0.834000
HETATM 5442 H1   WAT   924      23.318 -22.647  -2.042  0.417000
HETATM 5443 H2   WAT   924      23.013 -23.024  -0.624  0.417000
HETATM 5444 O    WAT   925      23.044 -12.997  -9.895 -0.834000
HETATM 5445 H1   WAT   925      23.618 -12.199  -9.853  0.417000
HETATM 5446 H2   WAT   925      22.790 -13.072  -8.954  0.417000
HETATM 5447 O    WAT   926       7.678  14.665 -10.514 -0.834000
HETATM 5448 H1   WAT   926       8.460  14.791  -9.925  0.417000
HETATM 5449 H2   WAT   926       6.966  14.655  -9.835  0.417000
HETATM 5450 O    WAT   927       6.530  -3.422 -30.398 -0.834000
HETATM 5451 H1   WAT   927       6.966  -2.621 -30.003  0.417000
HETATM 5452 H2   WAT   927       7.217  -4.090 -30.150  0.417000
HETATM 5453 O    WAT   928      19.520  20.895 -21.992 -0.834000
HETATM 5454 H1   WAT   928      19.488  20.169 -22.657  0.417000
HETATM 5455 H2   WAT   928      19.126  21.623 -22.513  0.417000
HETATM 5456 O    WAT   929      -0.675 -21.201  -9.108 -0.834000
HETATM 5457 H1   WAT   929      -0.356 -20.769  -8.282  0.417000
HETATM 5458 H2   WAT   929      -1.001 -20.417  -9.599  0.417000
HETATM 5459 O    WAT   930      20.873   3.565  17.991 -0.834000
HETATM 5460 H1   WAT   930      20.576   4.363  17.483  0.417000
HETATM 5461 H2   WAT   930      20.102   3.471  18.592  0.417000
HETATM 5462 O    WAT   931      -8.906 -13.421  33.313 -0.834000
HETATM 5463 H1   WAT   931      -9.085 -14.277  32.875  0.417000
HETATM 5464 H2   WAT   931      -7.965 -13.570  33.583  0.417000
HETATM 5465 O    WAT   932       0.938 -20.457   2.971 -0.834000
HETATM 5466 H1   WAT   932       0.755 -20.876   3.848  0.417000
HETATM 5467 H2   WAT   932       1.275 -21.245   2.488  0.417000
HETATM 5468 O    WAT   933       8.957  -9.370  12.930 -0.834000
HETATM 5469 H1   WAT   933       9.654 -10.063  12.855  0.417000
HETATM 5470 H2   WAT   933       8.165  -9.904  12.703  0.417000
HETATM 5471 O    WAT   934       6.088 -19.067  19.894 -0.834000
HETATM 5472 H1   WAT   934       6.946 -18.643  19.624  0.417000
HETATM 5473 H2   WAT   934       6.186 -19.920  19.417  0.417000
HETATM 5474 O    WAT   935       5.490 -34.865  -0.544 -0.834000
HETATM 5475 H1   WAT   935       6.082 -35.048  -1.312  0.417000
HETATM 5476 H2   WAT   935       4.638 -35.186  -0.933  0.417000
HETATM 5477 O    WAT   936      34.655 -14.864  -3.065 -0.834000
HETATM 5478 H1   WAT   936      34.623 -15.627  -2.452  0.417000
HETATM 5479 H2   WAT   936      34.593 -14.130  -2.400  0.417000
HETATM 5480 O    WAT   937       2.825 -21.486  14.975 -0.834000
HETATM 5481 H1   WAT   937       3.157 -20.901  15.695  0.417000
HETATM 5482 H2   WAT   937       3.676 -21.893  14.690  0.417000
HETATM 5483 O    WAT   938      36.420 -10.925  -1.742 -0.834000
HETATM 5484 H1   WAT   938      36.522 -10.086  -1.216  0.417000
HETATM 5485 H2   WAT   938      37.338 -11.227  -1.758  0.417000
HETATM 5486 O    WAT   939      19.949  -6.660  -4.111 -0.834000
HETATM 5487 H1   WAT   939      19.912  -7.275  -4.865  0.417000
HETATM 5488 H2   WAT   939      19.961  -5.797  -4.574  0.417000
HETATM 5489 O    WAT   940       6.966 -28.674  16.339 -0.834000
HETATM 5490 H1   WAT   940       6.898 -28.966  15.389  0.417000
HETATM 5491 H2   WAT   940       6.475 -27.815  16.247  0.417000
HETATM 5492 O    WAT   941      13.018  -8.469   8.832 -0.834000
HETATM 5493 H1   WAT   941      12.252  -9.049   8.629  0.417000
HETATM 5494 H2   WAT   941      13.752  -9.041   8.511  0.417000
HETATM 5495 O    WAT   942      23.199 -16.753 -23.302 -0.834000
HETATM 5496 H1   WAT   942      24.182 -16.774 -23.208  0.417000
HETATM 5497 H2   WAT   942      23.077 -15.815 -23.545  0.417000
HETATM 5498 O    WAT   943       9.108 -15.122  -3.750 -0.834000
HETATM 5499 H1   WAT   943       9.887 -15.014  -4.323  0.417000
HETATM 5500 H2   WAT   943       9.041 -14.244  -3.335  0.417000
HETATM 5501 O    WAT   944      25.934 -17.201  10.060 -0.834000
HETATM 5502 H1   WAT   944      25.035 -17.014  10.438  0.417000
HETATM 5503 H2   WAT   944      26.427 -16.461  10.494  0.417000
HETATM 5504 O    WAT   945      33.533  -4.692 -11.372 -0.834000
HETATM 5505 H1   WAT   945      34.197  -5.418 -11.461  0.417000
HETATM 5506 H2   WAT   945      33.665  -4.473 -10.418  0.417000
HETATM 5507 O    WAT   946      -6.722 -27.182  -5.532 -0.834000
HETATM 5508 H1   WAT   946      -7.076 -27.109  -4.617  0.417000
HETATM 5509 H2   WAT   946      -6.073 -26.446  -5.521  0.417000
HETATM 5510 O    WAT   947       3.561 -17.198  17.131 -0.834000
HETATM 5511 H1   WAT   947       3.018 -16.376  17.294  0.417000
HETATM 5512 H2   WAT   947       4.388 -16.906  17.592  0.417000
HETATM 5513 O    WAT   948      28.012 -12.647  -2.725 -0.834000
HETATM 5514 H1   WAT   948      27.323 -13.061  -2.142  0.417000
HETATM 5515 H2   WAT   948      27.428 -12.141  -3.326  0.417000
HETATM 5516 O    WAT   949      16.172   8.448  15.398 -0.834000
HETATM 5517 H1   WAT   949      15.336   7.967  15.664  0.417000
HETATM 5518 H2   WAT   949      15.772   9.350  15.319  0.417000
HETATM 5519 O    WAT   950      13.535 -16.893 -10.245 -0.834000
HETATM 5520 H1   WAT   950      13.629 -17.650  -9.621  0.417000
HETATM 5521 H2   WAT   950      13.755 -16.158  -9.614  0.417000
HETATM 5522 O    WAT   951      32.839  -3.351  -4.696 -0.834000
HETATM 5523 H1   WAT   951      33.161  -4.018  -4.050  0.417000
HETATM 5524 H2   WAT   951      33.635  -2.759  -4.714  0.417000
HETATM 5525 O    WAT   952      13.901   7.493  32.736 -0.834000
HETATM 5526 H1   WAT   952      14.500   8.130  32.283  0.417000
HETATM 5527 H2   WAT   952      14.336   6.649  32.484  0.417000
HETATM 5528 O    WAT   953      10.004  12.479  23.759 -0.834000
HETATM 5529 H1   WAT   953      10.595  11.830  23.302  0.417000
HETATM 5530 H2   WAT   953       9.343  11.857  24.130  0.417000
HETATM 5531 O    WAT   954      17.403  -1.732  21.322 -0.834000
HETATM 5532 H1   WAT   954      16.933  -0.932  21.675  0.417000
HETATM 5533 H2   WAT   954      16.637  -2.364  21.364  0.417000
HETATM 5534 O    WAT   955      17.867 -27.532  11.436 -0.834000
HETATM 5535 H1   WAT   955      17.271 -27.687  12.205  0.417000
HETATM 5536 H2   WAT   955      18.384 -26.767  11.782  0.417000
HETATM 5537 O    WAT   956       8.712 -23.963   1.842 -0.834000
HETATM 5538 H1   WAT   956       9.463 -23.971   2.493  0.417000
HETATM 5539 H2   WAT   956       8.374 -23.056   2.035  0.417000
HETATM 5540 O    WAT   957      24.751  -6.240  25.182 -0.834000
HETATM 5541 H1   WAT   957      25.204  -5.391  25.427  0.417000
HETATM 5542 H2   WAT   957      23.886  -5.868  24.901  0.417000
HETATM 5543 O    WAT   958      23.565  -9.856  -2.146 -0.834000
HETATM 5544 H1   WAT   958      23.033  -9.797  -1.317  0.417000
HETATM 5545 H2   WAT   958      23.378  -8.965  -2.515  0.417000
HETATM 5546 O    WAT   959       1.038 -33.394  14.722 -0.834000
HETATM 5547 H1   WAT   959       0.211 -32.852  14.781  0.417000
HETATM 5548 H2   WAT   959       1.156 -33.369  13.742  0.417000
HETATM 5549 O    WAT   960      -1.573 -18.640  -5.087 -0.834000
HETATM 5550 H1   WAT   960      -1.568 -19.034  -4.186  0.417000
HETATM 5551 H2   WAT   960      -0.641 -18.350  -5.152  0.417000
HETATM 5552 O    WAT   961      17.517  13.364   8.985 -0.834000
HETATM 5553 H1   WAT   961      17.633  14.088   9.646  0.417000
HETATM 5554 H2   WAT   961      17.226  12.643   9.595  0.417000
HETATM 5555 O    WAT   962       9.690 -16.300  29.492 -0.834000
HETATM 5556 H1   WAT   962       9.030 -16.999  29.279  0.417000
HETATM 5557 H2   WAT   962       9.098 -15.514  29.502  0.417000
HETATM 5558 O    WAT   963      32.985 -10.956   9.286 -0.834000
HETATM 5559 H1   WAT   963      32.110 -11.390   9.141  0.417000
HETATM 5560 H2   WAT   963      33.277 -11.448  10.088  0.417000
HETATM 5561 O    WAT   964      -4.101 -16.937 -32.255 -0.834000
HETATM 5562 H1   WAT   964      -4.438 -17.732 -31.781  0.417000
HETATM 5563 H2   WAT   964      -4.961 -16.543 -32.535  0.417000
HETATM 5564 O    WAT   965      24.970 -17.694   5.945 -0.834000
HETATM 5565 H1   WAT   965      25.228 -16.738   5.874  0.417000
HETATM 5566 H2   WAT   965      24.221 -17.685   5.296  0.417000
HETATM 5567 O    WAT   966      16.800  -4.810  -1.323 -0.834000
HETATM 5568 H1   WAT   966      16.594  -3.899  -1.646  0.417000
HETATM 5569 H2   WAT   966      17.541  -4.596  -0.708  0.417000
HETATM 5570 O    WAT   967      16.317   5.850  23.162 -0.834000
HETATM 5571 H1   WAT   967      16.201   5.591  22.218  0.417000
HETATM 5572 H2   WAT   967      17.294   5.738  23.236  0.417000
HETATM 5573 O    WAT   968       9.937 -31.960   2.794 -0.834000
HETATM 5574 H1   WAT   968       9.524 -31.563   3.605  0.417000
HETATM 5575 H2   WAT   968      10.466 -32.667   3.240  0.417000
HETATM 5576 O    WAT   969      35.297 -11.831  -8.491 -0.834000
HETATM 5577 H1   WAT   969      34.973 -12.512  -9.121  0.417000
HETATM 5578 H2   WAT   969      34.485 -11.707  -7.950  0.417000
HETATM 5579 O    WAT   970      35.054  -1.848  -4.779 -0.834000
HETATM 5580 H1   WAT   970      36.001  -1.759  -4.531  0.417000
HETATM 5581 H2   WAT   970      34.848  -0.911  -4.993  0.417000
HETATM 5582 O    WAT   971      26.857 -12.957  -7.960 -0.834000
HETATM 5583 H1   WAT   971      26.009 -12.506  -7.737  0.417000
HETATM 5584 H2   WAT   971      27.407 -12.694  -7.198  0.417000
HETATM 5585 O    WAT   972      23.602   5.373  21.673 -0.834000
HETATM 5586 H1   WAT   972      23.180   6.219  21.434  0.417000
HETATM 5587 H2   WAT   972      23.598   4.927  20.792  0.417000
HETATM 5588 O    WAT   973      32.211   3.260  -3.898 -0.834000
HETATM 5589 H1   WAT   973      32.770   2.690  -3.315  0.417000
HETATM 5590 H2   WAT   973      32.846   3.393  -4.640  0.417000
HETATM 5591 O    WAT   974      25.253  -7.197  -1.528 -0.834000
HETATM 5592 H1   WAT   974      25.762  -6.528  -1.003  0.417000
HETATM 5593 H2   WAT   974      24.688  -7.547  -0.791  0.417000
HETATM 5594 O    WAT   975      13.824   3.022  10.344 -0.834000
HETATM 5595 H1   WAT   975      13.351   3.830  10.025  0.417000
HETATM 5596 H2   WAT   975      13.822   3.238  11.317  0.417000
HETATM 5597 O    WAT   976      21.909 -22.715  11.782 -0.834000
HETATM 5598 H1   WAT   976      21.156 -22.968  11.195  0.417000
HETATM 5599 H2   WAT   976      22.409 -22.146  11.145  0.417000
HETATM 5600 O    WAT   977      34.398 -12.854  -1.281 -0.834000
HETATM 5601 H1   WAT   977      35.044 -12.135  -1.495  0.417000
HETATM 5602 H2   WAT   977      34.479 -12.830  -0.295  0.417000
HETATM 5603 O    WAT   978      29.243  -3.987  17.447 -0.834000
HETATM 5604 H1   WAT   978      28.402  -4.238  17.015  0.417000
HETATM 5605 H2   WAT   978      29.711  -3.546  16.719  0.417000
HETATM 5606 O    WAT   979      24.247 -27.171  -4.220 -0.834000
HETATM 5607 H1   WAT   979      24.771 -26.354  -4.043  0.417000
HETATM 5608 H2   WAT   979      24.235 -27.136  -5.206  0.417000
HETATM 5609 O    WAT   980      37.983  -4.863  -6.778 -0.834000
HETATM 5610 H1   WAT   980      37.215  -4.260  -6.925  0.417000
HETATM 5611 H2   WAT   980      38.582  -4.561  -7.478  0.417000
HETATM 5612 O    WAT   981      28.854   1.937 -17.877 -0.834000
HETATM 5613 H1   WAT   981      29.545   2.441 -18.365  0.417000
HETATM 5614 H2   WAT   981      29.280   1.904 -16.989  0.417000
HETATM 5615 O    WAT   982      12.419 -16.956 -23.558 -0.834000
HETATM 5616 H1   WAT   982      13.009 -16.381 -24.101  0.417000
HETATM 5617 H2   WAT   982      12.855 -16.835 -22.678  0.417000
HETATM 5618 O    WAT   983       4.656 -27.890  12.463 -0.834000
HETATM 5619 H1   WAT   983       4.800 -27.869  11.474  0.417000
HETATM 5620 H2   WAT   983       3.831 -28.437  12.459  0.417000
HETATM 5621 O    WAT   984      22.727 -19.123  -9.402 -0.834000
HETATM 5622 H1   WAT   984      23.515 -19.362  -9.954  0.417000
HETATM 5623 H2   WAT   984      22.475 -18.285  -9.859  0.417000
HETATM 5624 O    WAT   985       2.740 -35.799   0.875 -0.834000
HETATM 5625 H1   WAT   985       2.931 -35.722  -0.093  0.417000
HETATM 5626 H2   WAT   985       1.764 -35.968   0.809  0.417000
HETATM 5627 O    WAT   986      11.185  -9.830  32.020 -0.834000
HETATM 5628 H1   WAT   986      10.622 -10.612  32.188  0.417000
HETATM 5629 H2   WAT   986      11.071  -9.363  32.885  0.417000
HETATM 5630 O    WAT   987      29.924  -8.492   2.786 -0.834000
HETATM 5631 H1   WAT   987      29.388  -8.979   2.105  0.417000
HETATM 5632 H2   WAT   987      30.596  -8.092   2.184  0.417000
HETATM 5633 O    WAT   988      31.403 -14.599   5.166 -0.834000
HETATM 5634 H1   WAT   988      30.853 -13.839   5.494  0.417000
HETATM 5635 H2   WAT   988      31.477 -15.095   6.021  0.417000
HETATM 5636 O    WAT   989       5.189   1.646  28.425 -0.834000
HETATM 5637 H1   WAT   989       4.278   1.332  28.623  0.417000
HETATM 5638 H2   WAT   989       4.985   2.484  27.967  0.417000
HETATM 5639 O    WAT   990      15.500 -15.621  -5.959 -0.834000
HETATM 5640 H1   WAT   990      15.005 -15.494  -6.807  0.417000
HETATM 5641 H2   WAT   990      16.415 -15.665  -6.313  0.417000
HETATM 5642 O    WAT   991      15.482  -0.773   7.374 -0.834000
HETATM 5643 H1   WAT   991      14.899  -1.451   7.764  0.417000
HETATM 5644 H2   WAT   991      16.087  -0.592   8.117  0.417000
HETATM 5645 O    WAT   992       7.533  -7.839 -36.020 -0.834000
HETATM 5646 H1   WAT   992       6.941  -8.105 -36.742  0.417000
HETATM 5647 H2   WAT   992       6.949  -8.044 -35.241  0.417000
HETATM 5648 O    WAT   993      17.406 -19.115  -3.355 -0.834000
HETATM 5649 H1   WAT   993      17.159 -19.947  -2.882  0.417000
HETATM 5650 H2   WAT   993      17.950 -18.693  -2.640  0.417000
HETATM 5651 O    WAT   994       8.982 -24.746  13.025 -0.834000
HETATM 5652 H1   WAT   994       8.530 -24.203  13.709  0.417000
HETATM 5653 H2   WAT   994       9.908 -24.425  13.146  0.417000
HETATM 5654 O    WAT   995      23.197 -14.269   5.121 -0.834000
HETATM 5655 H1   WAT   995      23.247 -13.461   5.687  0.417000
HETATM 5656 H2   WAT   995      24.102 -14.629   5.297  0.417000
HETATM 5657 O    WAT   996       3.250 -24.342   3.139 -0.834000
HETATM 5658 H1   WAT   996       2.910 -25.000   2.487  0.417000
HETATM 5659 H2   WAT   996       4.186 -24.285   2.842  0.417000
HETATM 5660 O    WAT   997      16.406  -7.222  23.502 -0.834000
HETATM 5661 H1   WAT   997      16.365  -6.678  24.326  0.417000
HETATM 5662 H2   WAT   997      15.552  -6.934  23.091  0.417000
HETATM 5663 O    WAT   998       9.750 -18.523  12.923 -0.834000
HETATM 5664 H1   WAT   998      10.118 -17.825  12.313  0.417000
HETATM 5665 H2   WAT   998       8.958 -18.766  12.377  0.417000
HETATM 5666 O    WAT   999      23.407  -3.627  26.665 -0.834000
HETATM 5667 H1   WAT   999      24.379  -3.621  26.490  0.417000
HETATM 5668 H2   WAT   999      23.102  -3.917  25.768  0.417000
HETATM 5669 O    WAT  1000      16.192 -10.274  14.954 -0.834000
HETATM 5670 H1   WAT  1000      16.670 -10.916  14.385  0.417000
HETATM 5671 H2   WAT  1000      15.308 -10.697  14.990  0.417000
HETATM 5672 O    WAT  1001      -4.566 -23.394  -7.592 -0.834000
HETATM 5673 H1   WAT  1001      -5.251 -23.127  -8.247  0.417000
HETATM 5674 H2   WAT  1001      -3.761 -23.285  -8.151  0.417000
HETATM 5675 O    WAT  1002       7.080 -18.949  -5.197 -0.834000
HETATM 5676 H1   WAT  1002       7.714 -18.530  -4.567  0.417000
HETATM 5677 H2   WAT  1002       7.518 -19.831  -5.282  0.417000
HETATM 5678 O    WAT  1003      -1.607  37.531  -6.458 -0.834000
HETATM 5679 H1   WAT  1003      -1.147  36.847  -5.918  0.417000
HETATM 5680 H2   WAT  1003      -2.409  37.659  -5.911  0.417000
HETATM 5681 O    WAT  1004      30.567 -19.712   0.560 -0.834000
HETATM 5682 H1   WAT  1004      30.207 -18.807   0.432  0.417000
HETATM 5683 H2   WAT  1004      30.656 -19.990  -0.380  0.417000
HETATM 5684 O    WAT  1005      29.211 -22.722   1.014 -0.834000
HETATM 5685 H1   WAT  1005      28.306 -22.371   1.212  0.417000
HETATM 5686 H2   WAT  1005      29.711 -22.213   1.704  0.417000
HETATM 5687 O    WAT  1006      -7.196 -35.077  10.002 -0.834000
HETATM 5688 H1   WAT  1006      -6.850 -35.722   9.344  0.417000
HETATM 5689 H2   WAT  1006      -6.329 -34.764  10.369  0.417000
HETATM 5690 O    WAT  1007      20.473 -22.246 -18.245 -0.834000
HETATM 5691 H1   WAT  1007      20.789 -21.708 -19.001  0.417000
HETATM 5692 H2   WAT  1007      20.832 -23.126 -18.503  0.417000
HETATM 5693 O    WAT  1008      21.781 -20.963 -20.323 -0.834000
HETATM 5694 H1   WAT  1008      22.163 -20.123 -20.646  0.417000
HETATM 5695 H2   WAT  1008      21.217 -21.200 -21.100  0.417000
HETATM 5696 O    WAT  1009      23.557  -6.051   3.507 -0.834000
HETATM 5697 H1   WAT  1009      22.929  -6.248   2.770  0.417000
HETATM 5698 H2   WAT  1009      23.976  -6.960   3.564  0.417000
HETATM 5699 O    WAT  1010      12.269  13.420  28.765 -0.834000
HETATM 5700 H1   WAT  1010      11.789  13.478  27.908  0.417000
HETATM 5701 H2   WAT  1010      12.828  12.627  28.582  0.417000
HETATM 5702 O    WAT  1011      14.648  -1.293  26.366 -0.834000
HETATM 5703 H1   WAT  1011      15.367  -1.858  25.994  0.417000
HETATM 5704 H2   WAT  1011      14.385  -1.850  27.135  0.417000
HETATM 5705 O    WAT  1012      30.517 -11.825   8.602 -0.834000
HETATM 5706 H1   WAT  1012      29.896 -11.093   8.733  0.417000
HETATM 5707 H2   WAT  1012      30.341 -12.043   7.654  0.417000
HETATM 5708 O    WAT  1013      33.041  -9.048  -8.173 -0.834000
HETATM 5709 H1   WAT  1013      33.133  -9.933  -7.749  0.417000
HETATM 5710 H2   WAT  1013      32.100  -8.858  -7.913  0.417000
HETATM 5711 O    WAT  1014       0.249   2.280  26.458 -0.834000
HETATM 5712 H1   WAT  1014       0.306   2.627  25.535  0.417000
HETATM 5713 H2   WAT  1014       0.671   1.389  26.302  0.417000
HETATM 5714 O    WAT  1015      11.042  -2.632  15.208 -0.834000
HETATM 5715 H1   WAT  1015      11.417  -2.819  14.301  0.417000
HETATM 5716 H2   WAT  1015      11.120  -3.547  15.573  0.417000
HETATM 5717 O    WAT  1016      19.218 -21.862  -4.414 -0.834000
HETATM 5718 H1   WAT  1016      19.615 -21.192  -3.832  0.417000
HETATM 5719 H2   WAT  1016      18.991 -22.558  -3.752  0.417000
HETATM 5720 O    WAT  1017      25.387   4.758  10.050 -0.834000
HETATM 5721 H1   WAT  1017      25.380   3.808   9.796  0.417000
HETATM 5722 H2   WAT  1017      24.423   4.951   9.963  0.417000
HETATM 5723 O    WAT  1018      19.654   5.341  28.526 -0.834000
HETATM 5724 H1   WAT  1018      19.956   6.080  29.121  0.417000
HETATM 5725 H2   WAT  1018      19.926   5.764  27.661  0.417000
HETATM 5726 O    WAT  1019      31.869   5.803 -11.266 -0.834000
HETATM 5727 H1   WAT  1019      31.315   6.261 -10.596  0.417000
HETATM 5728 H2   WAT  1019      32.589   5.465 -10.690  0.417000
HETATM 5729 O    WAT  1020      -4.862   4.613 -18.577 -0.834000
HETATM 5730 H1   WAT  1020      -4.774   3.889 -17.911  0.417000
HETATM 5731 H2   WAT  1020      -5.014   5.372 -17.971  0.417000
HETATM 5732 O    WAT  1021      32.596  14.868   0.177 -0.834000
HETATM 5733 H1   WAT  1021      31.620  14.918   0.053  0.417000
HETATM 5734 H2   WAT  1021      32.758  15.819   0.431  0.417000
HETATM 5735 O    WAT  1022       8.706   7.241  20.427 -0.834000
HETATM 5736 H1   WAT  1022       8.156   8.011  20.116  0.417000
HETATM 5737 H2   WAT  1022       9.144   7.035  19.560  0.417000
HETATM 5738 O    WAT  1023      12.467 -24.887 -11.200 -0.834000
HETATM 5739 H1   WAT  1023      11.533 -24.759 -10.916  0.417000
HETATM 5740 H2   WAT  1023      12.296 -25.174 -12.137  0.417000
HETATM 5741 O    WAT  1024      20.148   5.944  -6.666 -0.834000
HETATM 5742 H1   WAT  1024      19.350   5.463  -6.375  0.417000
HETATM 5743 H2   WAT  1024      20.581   6.082  -5.781  0.417000
HETATM 5744 O    WAT  1025      11.261 -24.635 -20.643 -0.834000
HETATM 5745 H1   WAT  1025      11.944 -24.216 -21.218  0.417000
HETATM 5746 H2   WAT  1025      11.797 -25.364 -20.256  0.417000
HETATM 5747 O    WAT  1026      31.850   0.820   8.704 -0.834000
HETATM 5748 H1   WAT  1026      31.923   1.083   9.649  0.417000
HETATM 5749 H2   WAT  1026      31.332  -0.009   8.798  0.417000
HETATM 5750 O    WAT  1027      22.618  22.898  -7.065 -0.834000
HETATM 5751 H1   WAT  1027      22.407  22.998  -8.023  0.417000
HETATM 5752 H2   WAT  1027      23.544  22.569  -7.136  0.417000
HETATM 5753 O    WAT  1028     -17.892 -18.862  15.334 -0.834000
HETATM 5754 H1   WAT  1028     -18.024 -19.840  15.310  0.417000
HETATM 5755 H2   WAT  1028     -18.191 -18.652  14.414  0.417000
HETATM 5756 O    WAT  1029      12.907  -4.809 -25.283 -0.834000
HETATM 5757 H1   WAT  1029      13.708  -4.409 -24.870  0.417000
HETATM 5758 H2   WAT  1029      12.789  -5.582 -24.678  0.417000
HETATM 5759 O    WAT  1030      32.198 -17.232 -10.188 -0.834000
HETATM 5760 H1   WAT  1030      31.773 -17.935  -9.654  0.417000
HETATM 5761 H2   WAT  1030      32.730 -16.789  -9.480  0.417000
HETATM 5762 O    WAT  1031      27.753 -12.300  10.704 -0.834000
HETATM 5763 H1   WAT  1031      27.616 -11.648   9.972  0.417000
HETATM 5764 H2   WAT  1031      28.324 -11.747  11.289  0.417000
HETATM 5765 O    WAT  1032      23.052 -15.961 -12.992 -0.834000
HETATM 5766 H1   WAT  1032      23.278 -15.003 -13.163  0.417000
HETATM 5767 H2   WAT  1032      23.973 -16.301 -12.806  0.417000
HETATM 5768 O    WAT  1033      24.182  -0.793  12.176 -0.834000
HETATM 5769 H1   WAT  1033      24.014   0.167  12.195  0.417000
HETATM 5770 H2   WAT  1033      23.770  -1.065  13.030  0.417000
HETATM 5771 O    WAT  1034      15.592  -9.567 -29.151 -0.834000
HETATM 5772 H1   WAT  1034      15.735  -8.593 -29.126  0.417000
HETATM 5773 H2   WAT  1034      15.997  -9.762 -30.033  0.417000
HETATM 5774 O    WAT  1035      26.707 -24.127  -1.439 -0.834000
HETATM 5775 H1   WAT  1035      27.473 -24.613  -1.024  0.417000
HETATM 5776 H2   WAT  1035      26.203 -23.933  -0.612  0.417000
HETATM 5777 O    WAT  1036      26.426 -12.721 -21.038 -0.834000
HETATM 5778 H1   WAT  1036      26.476 -12.845 -20.065  0.417000
HETATM 5779 H2   WAT  1036      26.863 -11.850 -21.126  0.417000
HETATM 5780 O    WAT  1037      17.612  19.442  -4.087 -0.834000
HETATM 5781 H1   WAT  1037      17.714  18.462  -4.096  0.417000
HETATM 5782 H2   WAT  1037      18.376  19.673  -3.507  0.417000
HETATM 5783 O    WAT  1038      31.905 -11.786  -4.634 -0.834000
HETATM 5784 H1   WAT  1038      32.870 -12.016  -4.644  0.417000
HETATM 5785 H2   WAT  1038      31.660 -12.281  -3.809  0.417000
HETATM 5786 O    WAT  1039      33.619   3.843 -10.051 -0.834000
HETATM 5787 H1   WAT  1039      33.300   2.935  -9.846  0.417000
HETATM 5788 H2   WAT  1039      33.573   4.237  -9.147  0.417000
HETATM 5789 O    WAT  1040      25.215   5.330  -1.377 -0.834000
HETATM 5790 H1   WAT  1040      26.155   5.202  -1.654  0.417000
HETATM 5791 H2   WAT  1040      24.792   4.673  -1.972  0.417000
HETATM 5792 O    WAT  1041       9.581  -2.968 -34.367 -0.834000
HETATM 5793 H1   WAT  1041       9.091  -3.641 -34.887  0.417000
HETATM 5794 H2   WAT  1041       8.882  -2.282 -34.267  0.417000
HETATM 5795 O    WAT  1042      -2.192  29.017   5.549 -0.834000
HETATM 5796 H1   WAT  1042      -2.344  29.277   6.488  0.417000
HETATM 5797 H2   WAT  1042      -3.124  29.068   5.226  0.417000
HETATM 5798 O    WAT  1043       4.017  27.851   8.667 -0.834000
HETATM 5799 H1   WAT  1043       4.914  28.239   8.640  0.417000
HETATM 5800 H2   WAT  1043       3.510  28.487   8.149  0.417000
HETATM 5801 O    WAT  1044      24.946  13.693  21.115 -0.834000
HETATM 5802 H1   WAT  1044      24.913  13.410  20.166  0.417000
HETATM 5803 H2   WAT  1044      25.403  14.565  20.982  0.417000
HETATM 5804 O    WAT  1045       9.245  33.340 -15.453 -0.834000
HETATM 5805 H1   WAT  1045       9.647  33.084 -14.598  0.417000
HETATM 5806 H2   WAT  1045       8.402  33.732 -15.143  0.417000
HETATM 5807 O    WAT  1046      23.449   5.764   5.882 -0.834000
HETATM 5808 H1   WAT  1046      23.609   6.543   5.283  0.417000
HETATM 5809 H2   WAT  1046      24.281   5.815   6.405  0.417000
HETATM 5810 O    WAT  1047     -14.962  33.690   6.744 -0.834000
HETATM 5811 H1   WAT  1047     -15.666  33.213   6.243  0.417000
HETATM 5812 H2   WAT  1047     -14.181  33.424   6.215  0.417000
HETATM 5813 O    WAT  1048      -2.431  17.733  10.899 -0.834000
HETATM 5814 H1   WAT  1048      -2.915  16.879  10.852  0.417000
HETATM 5815 H2   WAT  1048      -1.578  17.471  10.494  0.417000
HETATM 5816 O    WAT  1049     -10.797   6.350  24.604 -0.834000
HETATM 5817 H1   WAT  1049     -10.078   6.122  25.246  0.417000
HETATM 5818 H2   WAT  1049     -11.156   5.439  24.458  0.417000
HETATM 5819 O    WAT  1050      -0.343  26.461   0.303 -0.834000
HETATM 5820 H1   WAT  1050      -1.052  25.785   0.202  0.417000
HETATM 5821 H2   WAT  1050       0.073  26.156   1.135  0.417000
HETATM 5822 O    WAT  1051       1.736  19.637  30.336 -0.834000
HETATM 5823 H1   WAT  1051       2.292  19.138  30.968  0.417000
HETATM 5824 H2   WAT  1051       2.390  20.291  30.005  0.417000
HETATM 5825 O    WAT  1052       6.519  23.426 -10.469 -0.834000
HETATM 5826 H1   WAT  1052       5.532  23.543 -10.514  0.417000
HETATM 5827 H2   WAT  1052       6.713  23.577 -11.427  0.417000
HETATM 5828 O    WAT  1053      -1.098  22.720  12.228 -0.834000
HETATM 5829 H1   WAT  1053      -0.858  22.393  11.326  0.417000
HETATM 5830 H2   WAT  1053      -1.733  23.426  11.973  0.417000
HETATM 5831 O    WAT  1054      21.456  11.496  13.926 -0.834000
HETATM 5832 H1   WAT  1054      21.462  12.375  14.375  0.417000
HETATM 5833 H2   WAT  1054      21.399  11.789  12.993  0.417000
HETATM 5834 O    WAT  1055     -35.220  15.692   1.435 -0.834000
HETATM 5835 H1   WAT  1055     -35.295  14.907   2.000  0.417000
HETATM 5836 H2   WAT  1055     -35.469  15.307   0.563  0.417000
HETATM 5837 O    WAT  1056      20.137  -1.150  -3.313 -0.834000
HETATM 5838 H1   WAT  1056      20.309  -0.184  -3.285  0.417000
HETATM 5839 H2   WAT  1056      20.195  -1.291  -4.293  0.417000
HETATM 5840 O    WAT  1057     -22.593  20.417 -13.242 -0.834000
HETATM 5841 H1   WAT  1057     -23.379  20.996 -13.150  0.417000
HETATM 5842 H2   WAT  1057     -22.780  20.055 -14.152  0.417000
HETATM 5843 O    WAT  1058      32.796  11.053   7.826 -0.834000
HETATM 5844 H1   WAT  1058      33.121  11.977   7.836  0.417000
HETATM 5845 H2   WAT  1058      32.303  11.033   8.677  0.417000
HETATM 5846 O    WAT  1059      19.522  20.194  26.791 -0.834000
HETATM 5847 H1   WAT  1059      19.118  19.439  27.290  0.417000
HETATM 5848 H2   WAT  1059      19.810  20.754  27.525  0.417000
HETATM 5849 O    WAT  1060      30.458  10.192   0.754 -0.834000
HETATM 5850 H1   WAT  1060      30.046  10.488  -0.098  0.417000
HETATM 5851 H2   WAT  1060      30.559  11.091   1.170  0.417000
HETATM 5852 O    WAT  1061     -18.806  24.821  11.022 -0.834000
HETATM 5853 H1   WAT  1061     -17.869  24.502  10.965  0.417000
HETATM 5854 H2   WAT  1061     -18.898  25.110  10.072  0.417000
HETATM 5855 O    WAT  1062       2.866  16.774  13.739 -0.834000
HETATM 5856 H1   WAT  1062       3.123  16.280  12.918  0.417000
HETATM 5857 H2   WAT  1062       3.300  17.639  13.521  0.417000
HETATM 5858 O    WAT  1063     -21.183  32.849   3.403 -0.834000
HETATM 5859 H1   WAT  1063     -21.658  33.679   3.535  0.417000
HETATM 5860 H2   WAT  1063     -21.582  32.523   2.568  0.417000
HETATM 5861 O    WAT  1064      10.683  16.596  -6.481 -0.834000
HETATM 5862 H1   WAT  1064      10.423  16.083  -5.679  0.417000
HETATM 5863 H2   WAT  1064      11.623  16.774  -6.258  0.417000
HETATM 5864 O    WAT  1065       8.549  11.972  16.786 -0.834000
HETATM 5865 H1   WAT  1065       9.288  11.635  17.354  0.417000
HETATM 5866 H2   WAT  1065       7.812  11.438  17.144  0.417000
HETATM 5867 O    WAT  1066      -2.033  17.992 -11.982 -0.834000
HETATM 5868 H1   WAT  1066      -2.636  18.214 -12.739  0.417000
HETATM 5869 H2   WAT  1066      -2.377  18.661 -11.334  0.417000
HETATM 5870 O    WAT  1067       9.209  18.173  11.902 -0.834000
HETATM 5871 H1   WAT  1067       9.049  19.089  11.567  0.417000
HETATM 5872 H2   WAT  1067      10.108  18.307  12.286  0.417000
HETATM 5873 O    WAT  1068      -5.161  30.471  -6.876 -0.834000
HETATM 5874 H1   WAT  1068      -4.490  31.097  -7.229  0.417000
HETATM 5875 H2   WAT  1068      -5.136  29.785  -7.586  0.417000
HETATM 5876 O    WAT  1069      -5.952  24.227  23.277 -0.834000
HETATM 5877 H1   WAT  1069      -5.039  24.519  23.524  0.417000
HETATM 5878 H2   WAT  1069      -6.052  23.498  23.945  0.417000
HETATM 5879 O    WAT  1070      27.844  22.321  -1.302 -0.834000
HETATM 5880 H1   WAT  1070      27.391  21.711  -1.927  0.417000
HETATM 5881 H2   WAT  1070      27.905  23.124  -1.861  0.417000
HETATM 5882 O    WAT  1071      18.040   1.408 -15.515 -0.834000
HETATM 5883 H1   WAT  1071      18.789   1.286 -14.885  0.417000
HETATM 5884 H2   WAT  1071      17.852   0.461 -15.720  0.417000
HETATM 5885 O    WAT  1072     -18.329  27.364   7.065 -0.834000
HETATM 5886 H1   WAT  1072     -17.771  27.452   6.259  0.417000
HETATM 5887 H2   WAT  1072     -17.739  27.803   7.722  0.417000
HETATM 5888 O    WAT  1073       4.538   7.609  24.774 -0.834000
HETATM 5889 H1   WAT  1073       5.477   7.567  24.483  0.417000
HETATM 5890 H2   WAT  1073       4.132   8.014  23.977  0.417000
HETATM 5891 O    WAT  1074      34.528  16.172   3.140 -0.834000
HETATM 5892 H1   WAT  1074      34.745  15.738   2.305  0.417000
HETATM 5893 H2   WAT  1074      34.412  15.397   3.734  0.417000
HETATM 5894 O    WAT  1075       7.251   9.078  15.352 -0.834000
HETATM 5895 H1   WAT  1075       6.966   8.638  14.509  0.417000
HETATM 5896 H2   WAT  1075       7.086   8.317  15.966  0.417000
HETATM 5897 O    WAT  1076      -9.128  26.065   1.360 -0.834000
HETATM 5898 H1   WAT  1076      -9.660  25.379   0.889  0.417000
HETATM 5899 H2   WAT  1076      -9.770  26.816   1.298  0.417000
HETATM 5900 O    WAT  1077      22.855   7.415 -27.685 -0.834000
HETATM 5901 H1   WAT  1077      23.141   6.544 -28.051  0.417000
HETATM 5902 H2   WAT  1077      23.558   7.527 -26.997  0.417000
HETATM 5903 O    WAT  1078      -2.537  34.116   0.948 -0.834000
HETATM 5904 H1   WAT  1078      -2.834  34.078   0.010  0.417000
HETATM 5905 H2   WAT  1078      -1.559  34.147   0.804  0.417000
HETATM 5906 O    WAT  1079      10.294  10.621 -33.016 -0.834000
HETATM 5907 H1   WAT  1079      10.030   9.983 -33.715  0.417000
HETATM 5908 H2   WAT  1079       9.390  10.905 -32.721  0.417000
HETATM 5909 O    WAT  1080      13.025  14.651 -11.956 -0.834000
HETATM 5910 H1   WAT  1080      12.759  15.052 -11.109  0.417000
HETATM 5911 H2   WAT  1080      13.968  14.457 -11.789  0.417000
HETATM 5912 O    WAT  1081      -3.418  32.273  -7.978 -0.834000
HETATM 5913 H1   WAT  1081      -4.123  32.898  -8.257  0.417000
HETATM 5914 H2   WAT  1081      -2.902  32.887  -7.388  0.417000
HETATM 5915 O    WAT  1082      18.221  22.268 -18.082 -0.834000
HETATM 5916 H1   WAT  1082      17.437  22.089 -18.655  0.417000
HETATM 5917 H2   WAT  1082      17.777  22.189 -17.198  0.417000
HETATM 5918 O    WAT  1083      -1.859  31.486  19.050 -0.834000
HETATM 5919 H1   WAT  1083      -1.837  32.339  19.516  0.417000
HETATM 5920 H2   WAT  1083      -1.607  31.780  18.142  0.417000
HETATM 5921 O    WAT  1084      17.319   0.497  32.761 -0.834000
HETATM 5922 H1   WAT  1084      17.840   0.561  33.578  0.417000
HETATM 5923 H2   WAT  1084      16.459   0.881  33.081  0.417000
HETATM 5924 O    WAT  1085      23.471  16.762 -20.559 -0.834000
HETATM 5925 H1   WAT  1085      23.570  17.453 -19.874  0.417000
HETATM 5926 H2   WAT  1085      24.304  16.273 -20.460  0.417000
HETATM 5927 O    WAT  1086      12.478  -9.025  11.532 -0.834000
HETATM 5928 H1   WAT  1086      12.573  -8.192  12.060  0.417000
HETATM 5929 H2   WAT  1086      12.521  -8.635  10.625  0.417000
HETATM 5930 O    WAT  1087       9.941  36.462   0.905 -0.834000
HETATM 5931 H1   WAT  1087       9.529  35.604   1.172  0.417000
HETATM 5932 H2   WAT  1087       9.652  37.012   1.667  0.417000
HETATM 5933 O    WAT  1088      -0.390 -11.707 -23.287 -0.834000
HETATM 5934 H1   WAT  1088      -1.052 -11.429 -23.951  0.417000
HETATM 5935 H2   WAT  1088      -0.916 -11.540 -22.464  0.417000
HETATM 5936 O    WAT  1089       7.578   6.241 -35.367 -0.834000
HETATM 5937 H1   WAT  1089       7.231   5.871 -34.522  0.417000
HETATM 5938 H2   WAT  1089       8.520   5.968 -35.283  0.417000
HETATM 5939 O    WAT  1090      25.574 -12.754 -11.953 -0.834000
HETATM 5940 H1   WAT  1090      26.209 -13.356 -11.466  0.417000
HETATM 5941 H2   WAT  1090      25.979 -11.864 -11.707  0.417000
HETATM 5942 O    WAT  1091       6.453  19.111 -27.751 -0.834000
HETATM 5943 H1   WAT  1091       6.853  19.099 -26.839  0.417000
HETATM 5944 H2   WAT  1091       5.518  18.898 -27.487  0.417000
HETATM 5945 O    WAT  1092      15.337  12.628   6.002 -0.834000
HETATM 5946 H1   WAT  1092      14.872  12.318   6.822  0.417000
HETATM 5947 H2   WAT  1092      15.751  13.445   6.365  0.417000
HETATM 5948 O    WAT  1093      14.594  20.185 -11.783 -0.834000
HETATM 5949 H1   WAT  1093      14.039  20.578 -11.067  0.417000
HETATM 5950 H2   WAT  1093      14.627  19.254 -11.459  0.417000
HETATM 5951 O    WAT  1094       8.504  33.348  -0.616 -0.834000
HETATM 5952 H1   WAT  1094       9.225  33.846  -1.069  0.417000
HETATM 5953 H2   WAT  1094       8.582  33.752   0.285  0.417000
HETATM 5954 O    WAT  1095      28.389  16.261  -3.420 -0.834000
HETATM 5955 H1   WAT  1095      28.031  16.651  -4.252  0.417000
HETATM 5956 H2   WAT  1095      29.139  16.880  -3.261  0.417000
HETATM 5957 O    WAT  1096      12.815  -1.098 -21.421 -0.834000
HETATM 5958 H1   WAT  1096      12.055  -0.794 -20.877  0.417000
HETATM 5959 H2   WAT  1096      12.373  -1.232 -22.285  0.417000
HETATM 5960 O    WAT  1097       8.439   9.299 -22.687 -0.834000
HETATM 5961 H1   WAT  1097       7.814  10.059 -22.814  0.417000
HETATM 5962 H2   WAT  1097       9.190   9.647 -23.232  0.417000
HETATM 5963 O    WAT  1098      10.142  12.558 -15.140 -0.834000
HETATM 5964 H1   WAT  1098      10.331  13.083 -14.338  0.417000
HETATM 5965 H2   WAT  1098      10.687  11.761 -14.965  0.417000
HETATM 5966 O    WAT  1099      21.663  -1.437   0.183 -0.834000
HETATM 5967 H1   WAT  1099      22.346  -1.815   0.761  0.417000
HETATM 5968 H2   WAT  1099      22.186  -0.752  -0.297  0.417000
HETATM 5969 O    WAT  1100       6.511  14.668 -17.373 -0.834000
HETATM 5970 H1   WAT  1100       6.798  14.682 -16.429  0.417000
HETATM 5971 H2   WAT  1100       5.780  15.331 -17.326  0.417000
HETATM 5972 O    WAT  1101      -2.962  23.057 -21.276 -0.834000
HETATM 5973 H1   WAT  1101      -3.006  23.159 -20.304  0.417000
HETATM 5974 H2   WAT  1101      -3.832  23.441 -21.529  0.417000
HETATM 5975 O    WAT  1102      -2.332  19.912  19.536 -0.834000
HETATM 5976 H1   WAT  1102      -3.030  19.425  19.031  0.417000
HETATM 5977 H2   WAT  1102      -2.118  19.205  20.199  0.417000
HETATM 5978 O    WAT  1103      -9.765  26.283  -5.226 -0.834000
HETATM 5979 H1   WAT  1103     -10.412  26.932  -5.578  0.417000
HETATM 5980 H2   WAT  1103      -9.570  26.680  -4.353  0.417000
HETATM 5981 O    WAT  1104      -9.506  30.301   0.757 -0.834000
HETATM 5982 H1   WAT  1104      -8.951  29.865   0.070  0.417000
HETATM 5983 H2   WAT  1104      -9.295  31.241   0.571  0.417000
HETATM 5984 O    WAT  1105      -0.722  20.902  17.748 -0.834000
HETATM 5985 H1   WAT  1105      -0.478  19.985  17.446  0.417000
HETATM 5986 H2   WAT  1105      -1.356  20.629  18.474  0.417000
HETATM 5987 O    WAT  1106       6.333  21.754  27.973 -0.834000
HETATM 5988 H1   WAT  1106       6.253  21.331  27.085  0.417000
HETATM 5989 H2   WAT  1106       7.042  21.171  28.348  0.417000
HETATM 5990 O    WAT  1107       2.787  20.903  -2.716 -0.834000
HETATM 5991 H1   WAT  1107       3.220  20.025  -2.706  0.417000
HETATM 5992 H2   WAT  1107       2.985  21.196  -1.792  0.417000
HETATM 5993 O    WAT  1108      16.827  13.433 -14.640 -0.834000
HETATM 5994 H1   WAT  1108      15.852  13.355 -14.577  0.417000
HETATM 5995 H2   WAT  1108      17.097  12.763 -13.969  0.417000
HETATM 5996 O    WAT  1109       5.973  21.650   8.855 -0.834000
HETATM 5997 H1   WAT  1109       6.240  20.751   9.142  0.417000
HETATM 5998 H2   WAT  1109       6.172  21.610   7.904  0.417000
HETATM 5999 O    WAT  1110      10.327  19.205  15.031 -0.834000
HETATM 6000 H1   WAT  1110      11.017  18.894  15.672  0.417000
HETATM 6001 H2   WAT  1110       9.540  18.763  15.443  0.417000
HETATM 6002 O    WAT  1111      22.018  21.352  -4.894 -0.834000
HETATM 6003 H1   WAT  1111      22.114  21.945  -5.674  0.417000
HETATM 6004 H2   WAT  1111      21.197  20.879  -5.135  0.417000
HETATM 6005 O    WAT  1112       7.225  15.383 -26.006 -0.834000
HETATM 6006 H1   WAT  1112       6.421  15.691 -26.486  0.417000
HETATM 6007 H2   WAT  1112       7.901  15.567 -26.708  0.417000
HETATM 6008 O    WAT  1113       4.504  18.917  12.820 -0.834000
HETATM 6009 H1   WAT  1113       5.394  18.518  13.014  0.417000
HETATM 6010 H2   WAT  1113       4.508  19.650  13.460  0.417000
HETATM 6011 O    WAT  1114      29.302  19.773  -8.673 -0.834000
HETATM 6012 H1   WAT  1114      29.577  18.815  -8.708  0.417000
HETATM 6013 H2   WAT  1114      29.626  20.029  -9.576  0.417000
HETATM 6014 O    WAT  1115      19.434  23.856  -8.967 -0.834000
HETATM 6015 H1   WAT  1115      19.536  24.773  -8.634  0.417000
HETATM 6016 H2   WAT  1115      20.358  23.660  -9.227  0.417000
HETATM 6017 O    WAT  1116      11.382  19.218 -24.327 -0.834000
HETATM 6018 H1   WAT  1116      11.797  19.983 -24.785  0.417000
HETATM 6019 H2   WAT  1116      12.149  18.893 -23.805  0.417000
HETATM 6020 O    WAT  1117     -20.497  32.681  -9.703 -0.834000
HETATM 6021 H1   WAT  1117     -21.425  32.942  -9.740  0.417000
HETATM 6022 H2   WAT  1117     -20.401  32.184 -10.543  0.417000
HETATM 6023 O    WAT  1118      35.376   3.324   9.535 -0.834000
HETATM 6024 H1   WAT  1118      34.858   2.816   8.872  0.417000
HETATM 6025 H2   WAT  1118      34.998   4.226   9.388  0.417000
HETATM 6026 O    WAT  1119      -4.638  26.842 -21.437 -0.834000
HETATM 6027 H1   WAT  1119      -5.384  27.419 -21.724  0.417000
HETATM 6028 H2   WAT  1119      -4.437  27.277 -20.569  0.417000
HETATM 6029 O    WAT  1120      24.162  -4.668  -5.884 -0.834000
HETATM 6030 H1   WAT  1120      24.266  -5.421  -5.257  0.417000
HETATM 6031 H2   WAT  1120      23.437  -4.178  -5.421  0.417000
HETATM 6032 O    WAT  1121      22.134  12.328 -14.622 -0.834000
HETATM 6033 H1   WAT  1121      21.463  12.531 -15.308  0.417000
HETATM 6034 H2   WAT  1121      22.889  12.858 -14.954  0.417000
HETATM 6035 O    WAT  1122      26.159   6.448   2.619 -0.834000
HETATM 6036 H1   WAT  1122      26.918   5.871   2.868  0.417000
HETATM 6037 H2   WAT  1122      25.618   5.790   2.122  0.417000
HETATM 6038 O    WAT  1123       2.933   4.739  32.982 -0.834000
HETATM 6039 H1   WAT  1123       3.641   5.434  32.986  0.417000
HETATM 6040 H2   WAT  1123       3.109   4.328  32.119  0.417000
HETATM 6041 O    WAT  1124      25.428  11.773  14.211 -0.834000
HETATM 6042 H1   WAT  1124      26.128  12.450  14.005  0.417000
HETATM 6043 H2   WAT  1124      24.964  12.283  14.928  0.417000
HETATM 6044 O    WAT  1125      16.394  32.304  -5.908 -0.834000
HETATM 6045 H1   WAT  1125      15.612  32.301  -6.513  0.417000
HETATM 6046 H2   WAT  1125      16.839  31.488  -6.212  0.417000
HETATM 6047 O    WAT  1126     -17.474  24.055   2.256 -0.834000
HETATM 6048 H1   WAT  1126     -18.075  24.457   2.935  0.417000
HETATM 6049 H2   WAT  1126     -18.153  23.826   1.577  0.417000
HETATM 6050 O    WAT  1127       3.661  10.602  18.382 -0.834000
HETATM 6051 H1   WAT  1127       3.094  10.438  19.160  0.417000
HETATM 6052 H2   WAT  1127       3.013  11.063  17.795  0.417000
HETATM 6053 O    WAT  1128     -20.479  17.024 -23.314 -0.834000
HETATM 6054 H1   WAT  1128     -20.829  16.219 -22.859  0.417000
HETATM 6055 H2   WAT  1128     -19.668  17.172 -22.781  0.417000
HETATM 6056 O    WAT  1129      15.561  16.569 -13.935 -0.834000
HETATM 6057 H1   WAT  1129      15.133  16.352 -14.808  0.417000
HETATM 6058 H2   WAT  1129      16.382  16.988 -14.282  0.417000
HETATM 6059 O    WAT  1130      26.437  12.007  -3.727 -0.834000
HETATM 6060 H1   WAT  1130      26.861  12.336  -4.546  0.417000
HETATM 6061 H2   WAT  1130      26.839  11.117  -3.660  0.417000
HETATM 6062 O    WAT  1131      12.177  22.388 -12.456 -0.834000
HETATM 6063 H1   WAT  1131      11.938  23.355 -12.382  0.417000
HETATM 6064 H2   WAT  1131      11.499  22.137 -13.133  0.417000
HETATM 6065 O    WAT  1132      17.197  20.004 -20.800 -0.834000
HETATM 6066 H1   WAT  1132      16.814  20.812 -20.379  0.417000
HETATM 6067 H2   WAT  1132      18.054  20.363 -21.107  0.417000
HETATM 6068 O    WAT  1133      12.314 -11.724  20.068 -0.834000
HETATM 6069 H1   WAT  1133      12.166 -11.161  19.272  0.417000
HETATM 6070 H2   WAT  1133      13.298 -11.604  20.150  0.417000
HETATM 6071 O    WAT  1134      21.652  14.305  28.506 -0.834000
HETATM 6072 H1   WAT  1134      22.431  14.022  27.972  0.417000
HETATM 6073 H2   WAT  1134      22.101  14.745  29.249  0.417000
HETATM 6074 O    WAT  1135      29.978  22.171  -5.700 -0.834000
HETATM 6075 H1   WAT  1135      30.832  22.542  -5.960  0.417000
HETATM 6076 H2   WAT  1135      29.565  22.960  -5.261  0.417000
HETATM 6077 O    WAT  1136      14.498  29.153   4.928 -0.834000
HETATM 6078 H1   WAT  1136      15.215  29.719   5.301  0.417000
HETATM 6079 H2   WAT  1136      14.069  29.815   4.337  0.417000
HETATM 6080 O    WAT  1137      16.979   3.960 -25.973 -0.834000
HETATM 6081 H1   WAT  1137      17.500   3.179 -25.668  0.417000
HETATM 6082 H2   WAT  1137      17.574   4.679 -25.639  0.417000
HETATM 6083 O    WAT  1138      14.743  26.451 -12.821 -0.834000
HETATM 6084 H1   WAT  1138      14.682  25.478 -12.779  0.417000
HETATM 6085 H2   WAT  1138      15.727  26.545 -12.957  0.417000
HETATM 6086 O    WAT  1139      19.217   5.531 -12.951 -0.834000
HETATM 6087 H1   WAT  1139      18.622   4.986 -13.555  0.417000
HETATM 6088 H2   WAT  1139      19.637   4.798 -12.467  0.417000
HETATM 6089 O    WAT  1140       0.977  23.438 -27.375 -0.834000
HETATM 6090 H1   WAT  1140       0.764  22.524 -27.081  0.417000
HETATM 6091 H2   WAT  1140       0.267  23.568 -28.045  0.417000
HETATM 6092 O    WAT  1141      26.784  -4.896 -11.825 -0.834000
HETATM 6093 H1   WAT  1141      27.248  -4.129 -11.429  0.417000
HETATM 6094 H2   WAT  1141      25.895  -4.512 -11.963  0.417000
HETATM 6095 O    WAT  1142      32.527  15.558 -12.832 -0.834000
HETATM 6096 H1   WAT  1142      33.393  15.645 -13.263  0.417000
HETATM 6097 H2   WAT  1142      32.031  15.066 -13.530  0.417000
HETATM 6098 O    WAT  1143       3.484   6.609 -31.335 -0.834000
HETATM 6099 H1   WAT  1143       3.533   5.657 -31.602  0.417000
HETATM 6100 H2   WAT  1143       4.431   6.857 -31.494  0.417000
HETATM 6101 O    WAT  1144      12.376  31.959  16.774 -0.834000
HETATM 6102 H1   WAT  1144      13.108  31.317  16.604  0.417000
HETATM 6103 H2   WAT  1144      12.033  31.591  17.616  0.417000
HETATM 6104 O    WAT  1145      18.015   8.981  29.927 -0.834000
HETATM 6105 H1   WAT  1145      18.813   8.418  29.921  0.417000
HETATM 6106 H2   WAT  1145      18.184   9.532  29.126  0.417000
HETATM 6107 O    WAT  1146      14.624  20.337 -22.076 -0.834000
HETATM 6108 H1   WAT  1146      15.426  20.008 -21.621  0.417000
HETATM 6109 H2   WAT  1146      14.151  19.481 -22.224  0.417000
HETATM 6110 O    WAT  1147     -20.564  13.489 -24.841 -0.834000
HETATM 6111 H1   WAT  1147     -19.696  13.025 -24.971  0.417000
HETATM 6112 H2   WAT  1147     -20.343  14.349 -25.260  0.417000
HETATM 6113 O    WAT  1148       6.961  21.250  -8.699 -0.834000
HETATM 6114 H1   WAT  1148       6.131  20.714  -8.592  0.417000
HETATM 6115 H2   WAT  1148       6.645  21.894  -9.367  0.417000
HETATM 6116 O    WAT  1149      -1.767  25.355  13.034 -0.834000
HETATM 6117 H1   WAT  1149      -1.241  25.349  13.875  0.417000
HETATM 6118 H2   WAT  1149      -1.076  25.723  12.433  0.417000
HETATM 6119 O    WAT  1150      23.969  -3.384  -0.132 -0.834000
HETATM 6120 H1   WAT  1150      24.032  -3.028  -1.059  0.417000
HETATM 6121 H2   WAT  1150      24.759  -2.937   0.253  0.417000
HETATM 6122 O    WAT  1151      -0.898  16.904 -28.780 -0.834000
HETATM 6123 H1   WAT  1151      -0.675  15.989 -28.475  0.417000
HETATM 6124 H2   WAT  1151      -0.793  16.779 -29.749  0.417000
HETATM 6125 O    WAT  1152      12.196  23.839 -17.571 -0.834000
HETATM 6126 H1   WAT  1152      13.047  23.348 -17.420  0.417000
HETATM 6127 H2   WAT  1152      12.124  24.286 -16.700  0.417000
HETATM 6128 O    WAT  1153      10.120  21.836 -14.261 -0.834000
HETATM 6129 H1   WAT  1153      10.355  21.111 -14.880  0.417000
HETATM 6130 H2   WAT  1153       9.478  22.335 -14.818  0.417000
HETATM 6131 O    WAT  1154      29.290   9.741 -11.180 -0.834000
HETATM 6132 H1   WAT  1154      28.782  10.222 -10.486  0.417000
HETATM 6133 H2   WAT  1154      28.570   9.203 -11.569  0.417000
HETATM 6134 O    WAT  1155      18.658  -2.521  23.628 -0.834000
HETATM 6135 H1   WAT  1155      18.972  -1.601  23.825  0.417000
HETATM 6136 H2   WAT  1155      18.318  -2.363  22.715  0.417000
HETATM 6137 O    WAT  1156      36.749  -7.449  -9.405 -0.834000
HETATM 6138 H1   WAT  1156      36.809  -8.436  -9.557  0.417000
HETATM 6139 H2   WAT  1156      37.451  -7.394  -8.702  0.417000
HETATM 6140 O    WAT  1157      21.494   8.717   7.981 -0.834000
HETATM 6141 H1   WAT  1157      21.321   7.871   7.484  0.417000
HETATM 6142 H2   WAT  1157      22.041   9.170   7.290  0.417000
HETATM 6143 O    WAT  1158      21.890   7.902  21.290 -0.834000
HETATM 6144 H1   WAT  1158      22.091   8.854  21.439  0.417000
HETATM 6145 H2   WAT  1158      21.522   7.961  20.376  0.417000
HETATM 6146 O    WAT  1159      30.394  19.803 -11.113 -0.834000
HETATM 6147 H1   WAT  1159      30.481  18.871 -11.410  0.417000
HETATM 6148 H2   WAT  1159      30.691  20.283 -11.893  0.417000
HETATM 6149 O    WAT  1160       4.405 -14.110  30.901 -0.834000
HETATM 6150 H1   WAT  1160       4.175 -13.174  31.125  0.417000
HETATM 6151 H2   WAT  1160       3.490 -14.496  30.992  0.417000
HETATM 6152 O    WAT  1161      13.909   7.198  23.047 -0.834000
HETATM 6153 H1   WAT  1161      14.704   6.611  23.163  0.417000
[truncated: 1,257,430 more chars]
