# Supplementary material for: Understanding the initial events of the oxidative damage and protection mechanisms of the AA9 lytic polysaccharide monooxygenase family
Source: Chem Sci. 2024 Jan 9;15(7):2558–70. doi: 10.1039/d3sc05933b (PMC10866358; doi:10.1039/d3sc05933b)
Supplement: SC-015-D3SC05933B-s001 [file SC-015-D3SC05933B-s001.zip › pdb_files/taaa9/triplet/3_his86_triplet_qm-region.pdb]

REMARK REMARK default_name
REMARK REMARK default_name
REMARK Energies (QM/MM, QM+ptch, MM3) =   -3681.539278  -3525.207397     -4.781919 H
REMARK /lunarc/nobackup/projects/snic2019-35-66/Marlisa/Projects/tyrosine_project/taaa9/triplet/h-transfers/oxyl-histidyl-his86
REMARK Wed Jul 12 11:57:53 AM CEST 2023
ATOM      1  N   ???     1       1.804 -12.548  -2.735
ATOM      2  H   ???     1       1.327 -11.746  -2.298
ATOM      3  H   ???     1       1.195 -12.849  -3.517
ATOM      4  C   ???     1       3.063 -12.085  -3.348
ATOM      5  H   ???     1       3.602 -11.482  -2.604
ATOM      6  C   ???     1       3.927 -13.319  -3.689
ATOM      7  H   ???     1       3.284 -14.100  -4.133
ATOM      8  H   ???     1       4.704 -13.045  -4.422
ATOM      9  C   ???     1       4.576 -13.824  -2.439
ATOM     10  N   ???     1       3.849 -14.064  -1.283
ATOM     11  C   ???     1       4.710 -14.381  -0.325
ATOM     12  H   ???     1       4.446 -14.682   0.688
ATOM     13  N   ???     1       5.984 -14.344  -0.805
ATOM     14  C   ???     1       7.208 -14.596  -0.056
ATOM     15  H   ???     1       7.943 -13.807  -0.293
ATOM     16  H   ???     1       6.979 -14.568   1.021
ATOM     17  H   ???     1       7.627 -15.586  -0.318
ATOM     18  C   ???     1       5.906 -14.012  -2.150
ATOM     19  H   ???     1       6.780 -13.937  -2.784
ATOM     20  C   ???     1       2.715 -11.224  -4.572
ATOM     21  O   ???     1       1.845 -11.600  -5.373
ATOM     22  N   ???     1       3.390 -10.064  -4.639
ATOM     23  H   ???     1       4.055  -9.836  -3.895
ATOM     24  C   ???     1       3.205  -9.086  -5.706
ATOM     25  H   ???     1       3.791  -9.409  -6.585
ATOM     26  H   ???     1       2.141  -9.102  -6.009
ATOM     27  H   ???     1       3.517  -8.082  -5.385
ATOM     28  H   ???     1      -4.468 -14.016  -1.643
ATOM     29  C   ???     1      -3.562 -13.496  -2.033
ATOM     30  H   ???     1      -3.733 -13.305  -3.109
ATOM     31  H   ???     1      -3.475 -12.508  -1.548
ATOM     32  C   ???     1      -2.237 -14.127  -1.782
ATOM     33  N   ???     1      -1.857 -15.441  -1.515
ATOM     34  H   ???     1      -2.486 -16.242  -1.433
ATOM     35  C   ???     1      -0.494 -15.496  -1.351
ATOM     36  H   ???     1       1.837 -16.333  -0.830
ATOM     37  N   ???     1      -0.031 -14.258  -1.527
ATOM     38  C   ???     1      -1.068 -13.403  -1.788
ATOM     39  H   ???     1      -0.933 -12.335  -1.966
ATOM     40  H   ???     1      -5.547 -16.977   2.952
ATOM     41  C   ???     1      -5.096 -17.207   1.957
ATOM     42  H   ???     1      -5.172 -18.289   1.755
ATOM     43  H   ???     1      -5.754 -16.673   1.258
ATOM     44  C   ???     1      -3.682 -16.727   1.812
ATOM     45  N   ???     1      -3.366 -15.384   1.644
ATOM     46  C   ???     1      -2.038 -15.346   1.576
ATOM     47  H   ???     1      -1.410 -14.465   1.433
ATOM     48  N   ???     1      -1.492 -16.590   1.692
ATOM     49  H   ???     1      -0.492 -16.832   1.636
ATOM     50  C   ???     1      -2.527 -17.485   1.845
ATOM     51  H   ???     1      -2.371 -18.552   1.972
ATOM     52  H   ???     1       0.069 -11.028   4.870
ATOM     53  C   ???     1       0.303 -11.747   4.064
ATOM     54  H   ???     1      -0.611 -11.853   3.464
ATOM     55  H   ???     1       1.065 -11.322   3.391
ATOM     56  C   ???     1       0.744 -13.117   4.562
ATOM     57  H   ???     1       1.700 -13.078   5.114
ATOM     58  H   ???     1       0.014 -13.568   5.261
ATOM     59  C   ???     1       0.879 -14.062   3.368
ATOM     60  O   ???     1       0.590 -13.689   2.212
ATOM     61  N   ???     1       1.282 -15.306   3.666
ATOM     62  H   ???     1       1.307 -16.047   2.947
ATOM     63  H   ???     1       1.462 -15.556   4.646
ATOM     64  H   ???     1       1.242  -5.886   0.915
ATOM     65  C   ???     1       0.943  -6.512   0.016
ATOM     66  H   ???     1      -0.123  -6.297  -0.180
ATOM     67  H   ???     1       1.524  -6.142  -0.851
ATOM     68  C   ???     1       1.165  -8.003   0.190
ATOM     69  C   ???     1       0.230  -8.814   0.866
ATOM     70  H   ???     1      -0.659  -8.360   1.320
ATOM     71  C   ???     1       0.377 -10.205   0.936
ATOM     72  H   ???     1      -0.370 -10.811   1.454
ATOM     73  C   ???     1       1.486 -10.838   0.335
ATOM     74  O   ???     1       1.691 -12.178   0.375
ATOM     75  H   ???     1       1.140 -12.664   1.075
ATOM     76  C   ???     1       2.428 -10.037  -0.346
ATOM     77  H   ???     1       3.296 -10.515  -0.811
ATOM     78  C   ???     1       2.260  -8.649  -0.420
ATOM     79  H   ???     1       2.992  -8.059  -0.985
ATOM     80 CU   ???     1       1.865 -14.095  -1.326
ATOM     81  O   ???     1       1.516 -15.670  -0.165
ATOM     82  O   ???     1       2.390 -16.186  -2.740
ATOM     83  H   ???     1       3.279 -16.520  -3.017
ATOM     84  H   ???     1       1.726 -16.629  -3.325
END
