# Supplementary material for: Understanding the initial events of the oxidative damage and protection mechanisms of the AA9 lytic polysaccharide monooxygenase family
Source: Chem Sci. 2024 Jan 9;15(7):2558–70. doi: 10.1039/d3sc05933b (PMC10866358; doi:10.1039/d3sc05933b)
Supplement: SC-015-D3SC05933B-s001 [file SC-015-D3SC05933B-s001.zip › pdb_files/taaa9/open-shell-singlet/2-prime_open-shell-singlet_qm-region.pdb]

REMARK default_name
REMARK default_name
REMARK Energies (QM/MM, QM+ptch, MM3) =   -3681.585991  -3525.247512     -4.794190 H
REMARK /lunarc/nobackup/projects/snic2019-35-66/Marlisa/Projects/tyrosine_project/taaa9/open-shell-singlet/oxyl_tyrosyl_h-trans
REMARK Wed Feb 22 08:21:44 CET 2023
ATOM      1  N   ???     1       1.699 -12.728  -2.722
ATOM      2  H   ???     1       1.125 -11.985  -2.301
ATOM      3  H   ???     1       1.160 -13.105  -3.522
ATOM      4  C   ???     1       2.926 -12.118  -3.287
ATOM      5  H   ???     1       3.396 -11.518  -2.495
ATOM      6  C   ???     1       3.896 -13.250  -3.689
ATOM      7  H   ???     1       3.325 -14.051  -4.192
ATOM      8  H   ???     1       4.655 -12.864  -4.389
ATOM      9  C   ???     1       4.562 -13.780  -2.462
ATOM     10  N   ???     1       3.844 -14.059  -1.315
ATOM     11  C   ???     1       4.699 -14.391  -0.355
ATOM     12  H   ???     1       4.404 -14.715   0.642
ATOM     13  N   ???     1       5.970 -14.329  -0.837
ATOM     14  C   ???     1       7.195 -14.576  -0.088
ATOM     15  H   ???     1       7.899 -13.744  -0.262
ATOM     16  H   ???     1       6.951 -14.627   0.985
ATOM     17  H   ???     1       7.658 -15.528  -0.407
ATOM     18  C   ???     1       5.892 -13.965  -2.175
ATOM     19  H   ???     1       6.762 -13.877  -2.812
ATOM     20  C   ???     1       2.561 -11.222  -4.496
ATOM     21  O   ???     1       1.712 -11.606  -5.314
ATOM     22  N   ???     1       3.246 -10.062  -4.560
ATOM     23  H   ???     1       3.906  -9.838  -3.810
ATOM     24  C   ???     1       3.139  -9.100  -5.666
ATOM     25  H   ???     1       3.738  -9.477  -6.517
ATOM     26  H   ???     1       2.085  -9.080  -6.002
ATOM     27  H   ???     1       3.486  -8.088  -5.369
ATOM     28  H   ???     1      -4.451 -14.023  -1.636
ATOM     29  C   ???     1      -3.518 -13.521  -2.006
ATOM     30  H   ???     1      -3.667 -13.299  -3.081
ATOM     31  H   ???     1      -3.407 -12.550  -1.494
ATOM     32  C   ???     1      -2.233 -14.236  -1.758
ATOM     33  N   ???     1      -1.938 -15.588  -1.877
ATOM     34  H   ???     1      -2.605 -16.347  -2.056
ATOM     35  C   ???     1      -0.607 -15.760  -1.634
ATOM     36  H   ???     1      -0.097 -16.723  -1.626
ATOM     37  N   ???     1      -0.039 -14.581  -1.401
ATOM     38  C   ???     1      -1.031 -13.631  -1.449
ATOM     39  H   ???     1      -0.832 -12.580  -1.239
ATOM     40  H   ???     1      -5.552 -16.984   2.952
ATOM     41  C   ???     1      -5.110 -17.228   1.956
ATOM     42  H   ???     1      -5.200 -18.312   1.767
ATOM     43  H   ???     1      -5.768 -16.694   1.257
ATOM     44  C   ???     1      -3.697 -16.760   1.795
ATOM     45  N   ???     1      -3.393 -15.432   1.525
ATOM     46  C   ???     1      -2.065 -15.376   1.489
ATOM     47  H   ???     1      -1.436 -14.496   1.344
ATOM     48  N   ???     1      -1.507 -16.600   1.721
ATOM     49  H   ???     1      -0.501 -16.815   1.777
ATOM     50  C   ???     1      -2.534 -17.496   1.921
ATOM     51  H   ???     1      -2.361 -18.547   2.139
ATOM     52  H   ???     1       0.069 -11.030   4.872
ATOM     53  C   ???     1       0.303 -11.754   4.069
ATOM     54  H   ???     1      -0.603 -11.866   3.460
ATOM     55  H   ???     1       1.072 -11.346   3.392
ATOM     56  C   ???     1       0.726 -13.125   4.586
ATOM     57  H   ???     1       1.707 -13.100   5.093
ATOM     58  H   ???     1       0.017 -13.535   5.330
ATOM     59  C   ???     1       0.767 -14.106   3.409
ATOM     60  O   ???     1       0.289 -13.804   2.312
ATOM     61  N   ???     1       1.338 -15.299   3.696
ATOM     62  H   ???     1       1.339 -16.056   2.997
ATOM     63  H   ???     1       1.618 -15.506   4.661
ATOM     64  H   ???     1       1.236  -5.880   0.920
ATOM     65  C   ???     1       0.923  -6.499   0.025
ATOM     66  H   ???     1      -0.157  -6.315  -0.127
ATOM     67  H   ???     1       1.461  -6.100  -0.855
ATOM     68  C   ???     1       1.208  -7.977   0.167
ATOM     69  C   ???     1       0.308  -8.868   0.811
ATOM     70  H   ???     1      -0.588  -8.463   1.302
ATOM     71  C   ???     1       0.503 -10.245   0.781
ATOM     72  H   ???     1      -0.197 -10.934   1.262
ATOM     73  C   ???     1       1.639 -10.834   0.096
ATOM     74  O   ???     1       1.796 -12.098  -0.004
ATOM     75  H   ???     1       2.417 -16.217  -0.194
ATOM     76  C   ???     1       2.582  -9.897  -0.473
ATOM     77  H   ???     1       3.480 -10.301  -0.949
ATOM     78  C   ???     1       2.352  -8.528  -0.455
ATOM     79  H   ???     1       3.059  -7.858  -0.961
ATOM     80 CU   ???     1       1.893 -14.154  -1.209
ATOM     81  O   ???     1       2.061 -15.387   0.208
ATOM     82  O   ???     1       2.366 -16.124  -2.760
ATOM     83  H   ???     1       3.287 -16.433  -2.943
ATOM     84  H   ???     1       1.796 -16.584  -3.422
END
