# Supplementary material for: Understanding the initial events of the oxidative damage and protection mechanisms of the AA9 lytic polysaccharide monooxygenase family
Source: Chem Sci. 2024 Jan 9;15(7):2558–70. doi: 10.1039/d3sc05933b (PMC10866358; doi:10.1039/d3sc05933b)
Supplement: SC-015-D3SC05933B-s001 [file SC-015-D3SC05933B-s001.zip › pdb_files/taaa9/open-shell-singlet/TSI_open-shell-singlet_qm-region.pdb]

REMARK REMARK default_name
REMARK REMARK default_name
REMARK Energies (QM/MM, QM+ptch, MM3) =   -3681.559930  -3525.223249     -4.781919 H
REMARK /lunarc/nobackup/projects/snic2019-35-66/Marlisa/Projects/tyrosine_project/taaa9/open-shell-singlet/oxyl_tyrosyl_h-trans
REMARK Wed Feb 22 08:21:35 CET 2023
ATOM      1  N   ???     1       1.655 -12.905  -3.002
ATOM      2  H   ???     1       0.985 -12.207  -2.646
ATOM      3  H   ???     1       1.245 -13.263  -3.883
ATOM      4  C   ???     1       2.894 -12.193  -3.390
ATOM      5  H   ???     1       3.234 -11.615  -2.518
ATOM      6  C   ???     1       3.960 -13.262  -3.722
ATOM      7  H   ???     1       3.484 -14.076  -4.296
ATOM      8  H   ???     1       4.761 -12.821  -4.339
ATOM      9  C   ???     1       4.556 -13.801  -2.461
ATOM     10  N   ???     1       3.802 -14.134  -1.348
ATOM     11  C   ???     1       4.632 -14.432  -0.354
ATOM     12  H   ???     1       4.316 -14.743   0.640
ATOM     13  N   ???     1       5.917 -14.316  -0.783
ATOM     14  C   ???     1       7.122 -14.534   0.007
ATOM     15  H   ???     1       7.845 -13.729  -0.214
ATOM     16  H   ???     1       6.860 -14.504   1.076
ATOM     17  H   ???     1       7.573 -15.515  -0.234
ATOM     18  C   ???     1       5.877 -13.942  -2.117
ATOM     19  H   ???     1       6.763 -13.822  -2.724
ATOM     20  C   ???     1       2.598 -11.256  -4.585
ATOM     21  O   ???     1       1.782 -11.612  -5.452
ATOM     22  N   ???     1       3.268 -10.086  -4.588
ATOM     23  H   ???     1       3.898  -9.870  -3.811
ATOM     24  C   ???     1       3.165  -9.104  -5.677
ATOM     25  H   ???     1       3.770  -9.465  -6.530
ATOM     26  H   ???     1       2.114  -9.088  -6.022
ATOM     27  H   ???     1       3.499  -8.090  -5.373
ATOM     28  H   ???     1      -4.453 -14.027  -1.633
ATOM     29  C   ???     1      -3.519 -13.532  -1.999
ATOM     30  H   ???     1      -3.674 -13.276  -3.065
ATOM     31  H   ???     1      -3.378 -12.582  -1.457
ATOM     32  C   ???     1      -2.260 -14.307  -1.792
ATOM     33  N   ???     1      -2.028 -15.664  -1.978
ATOM     34  H   ???     1      -2.725 -16.388  -2.191
ATOM     35  C   ???     1      -0.699 -15.901  -1.782
ATOM     36  H   ???     1      -0.233 -16.885  -1.846
ATOM     37  N   ???     1      -0.076 -14.762  -1.499
ATOM     38  C   ???     1      -1.029 -13.771  -1.479
ATOM     39  H   ???     1      -0.780 -12.737  -1.234
ATOM     40  H   ???     1      -5.553 -16.981   2.951
ATOM     41  C   ???     1      -5.114 -17.218   1.953
ATOM     42  H   ???     1      -5.214 -18.299   1.752
ATOM     43  H   ???     1      -5.764 -16.669   1.258
ATOM     44  C   ???     1      -3.694 -16.765   1.801
ATOM     45  N   ???     1      -3.365 -15.441   1.543
ATOM     46  C   ???     1      -2.036 -15.409   1.514
ATOM     47  H   ???     1      -1.396 -14.538   1.363
ATOM     48  N   ???     1      -1.502 -16.646   1.739
ATOM     49  H   ???     1      -0.503 -16.890   1.800
ATOM     50  C   ???     1      -2.546 -17.524   1.928
ATOM     51  H   ???     1      -2.394 -18.580   2.136
ATOM     52  H   ???     1       0.068 -11.030   4.870
ATOM     53  C   ???     1       0.300 -11.751   4.065
ATOM     54  H   ???     1      -0.604 -11.841   3.448
ATOM     55  H   ???     1       1.078 -11.341   3.401
ATOM     56  C   ???     1       0.710 -13.129   4.572
ATOM     57  H   ???     1       1.668 -13.107   5.122
ATOM     58  H   ???     1      -0.029 -13.563   5.273
ATOM     59  C   ???     1       0.826 -14.088   3.386
ATOM     60  O   ???     1       0.435 -13.739   2.258
ATOM     61  N   ???     1       1.345 -15.295   3.678
ATOM     62  H   ???     1       1.387 -16.039   2.967
ATOM     63  H   ???     1       1.593 -15.515   4.650
ATOM     64  H   ???     1       1.223  -5.875   0.924
ATOM     65  C   ???     1       0.887  -6.485   0.034
ATOM     66  H   ???     1      -0.201  -6.320  -0.076
ATOM     67  H   ???     1       1.380  -6.062  -0.861
ATOM     68  C   ???     1       1.226  -7.954   0.136
ATOM     69  C   ???     1       0.425  -8.907   0.802
ATOM     70  H   ???     1      -0.477  -8.577   1.334
ATOM     71  C   ???     1       0.716 -10.283   0.755
ATOM     72  H   ???     1       0.069 -11.009   1.259
ATOM     73  C   ???     1       1.850 -10.750   0.037
ATOM     74  O   ???     1       2.212 -12.019  -0.125
ATOM     75  H   ???     1       1.923 -12.995   0.431
ATOM     76  C   ???     1       2.663  -9.779  -0.599
ATOM     77  H   ???     1       3.548 -10.130  -1.131
ATOM     78  C   ???     1       2.354  -8.426  -0.561
ATOM     79  H   ???     1       2.987  -7.716  -1.110
ATOM     80 CU   ???     1       1.864 -14.304  -1.381
ATOM     81  O   ???     1       1.941 -14.341   0.520
ATOM     82  O   ???     1       2.343 -16.065  -2.817
ATOM     83  H   ???     1       3.261 -16.415  -2.922
ATOM     84  H   ???     1       1.780 -16.547  -3.469
END
