# Supplementary material for: Understanding the initial events of the oxidative damage and protection mechanisms of the AA9 lytic polysaccharide monooxygenase family
Source: Chem Sci. 2024 Jan 9;15(7):2558–70. doi: 10.1039/d3sc05933b (PMC10866358; doi:10.1039/d3sc05933b)
Supplement: SC-015-D3SC05933B-s001 [file SC-015-D3SC05933B-s001.zip › pdb_files/taaa9/open-shell-singlet/1_open-shell-singlet_qm-region.pdb]

REMARK REMARK default_name
REMARK REMARK default_name
REMARK Energies (QM/MM, QM+ptch, MM3) =   -3681.561918  -3525.221719     -4.781919 H
REMARK /lunarc/nobackup/projects/snic2019-35-66/Marlisa/Projects/tyrosine_project/taaa9/open-shell-singlet/oxyl_tyrosyl_h-trans
REMARK Wed Feb 22 08:21:44 CET 2023
ATOM      1  N   ???     1       1.705 -12.800  -2.809
ATOM      2  H   ???     1       1.066 -12.068  -2.467
ATOM      3  H   ???     1       1.233 -13.213  -3.632
ATOM      4  C   ???     1       2.928 -12.139  -3.328
ATOM      5  H   ???     1       3.357 -11.531  -2.517
ATOM      6  C   ???     1       3.952 -13.233  -3.708
ATOM      7  H   ???     1       3.423 -14.046  -4.235
ATOM      8  H   ???     1       4.717 -12.810  -4.380
ATOM      9  C   ???     1       4.607 -13.762  -2.472
ATOM     10  N   ???     1       3.887 -14.010  -1.317
ATOM     11  C   ???     1       4.743 -14.349  -0.362
ATOM     12  H   ???     1       4.444 -14.651   0.642
ATOM     13  N   ???     1       6.014 -14.332  -0.852
ATOM     14  C   ???     1       7.236 -14.605  -0.110
ATOM     15  H   ???     1       7.953 -13.780  -0.268
ATOM     16  H   ???     1       6.991 -14.672   0.961
ATOM     17  H   ???     1       7.688 -15.558  -0.443
ATOM     18  C   ???     1       5.934 -13.982  -2.194
ATOM     19  H   ???     1       6.802 -13.924  -2.839
ATOM     20  C   ???     1       2.579 -11.233  -4.529
ATOM     21  O   ???     1       1.731 -11.597  -5.360
ATOM     22  N   ???     1       3.265 -10.071  -4.577
ATOM     23  H   ???     1       3.932  -9.862  -3.828
ATOM     24  C   ???     1       3.159  -9.102  -5.674
ATOM     25  H   ???     1       3.764  -9.468  -6.526
ATOM     26  H   ???     1       2.107  -9.088  -6.017
ATOM     27  H   ???     1       3.496  -8.089  -5.373
ATOM     28  H   ???     1      -4.454 -14.024  -1.636
ATOM     29  C   ???     1      -3.524 -13.524  -2.008
ATOM     30  H   ???     1      -3.677 -13.294  -3.081
ATOM     31  H   ???     1      -3.401 -12.558  -1.490
ATOM     32  C   ???     1      -2.251 -14.263  -1.769
ATOM     33  N   ???     1      -1.985 -15.622  -1.883
ATOM     34  H   ???     1      -2.663 -16.367  -2.078
ATOM     35  C   ???     1      -0.655 -15.816  -1.634
ATOM     36  H   ???     1      -0.167 -16.790  -1.624
ATOM     37  N   ???     1      -0.063 -14.651  -1.397
ATOM     38  C   ???     1      -1.038 -13.684  -1.460
ATOM     39  H   ???     1      -0.824 -12.631  -1.274
ATOM     40  H   ???     1      -5.549 -16.978   2.951
ATOM     41  C   ???     1      -5.102 -17.210   1.954
ATOM     42  H   ???     1      -5.197 -18.291   1.750
ATOM     43  H   ???     1      -5.750 -16.663   1.257
ATOM     44  C   ???     1      -3.682 -16.753   1.809
ATOM     45  N   ???     1      -3.353 -15.426   1.566
ATOM     46  C   ???     1      -2.023 -15.397   1.527
ATOM     47  H   ???     1      -1.385 -14.525   1.372
ATOM     48  N   ???     1      -1.489 -16.637   1.731
ATOM     49  H   ???     1      -0.487 -16.883   1.770
ATOM     50  C   ???     1      -2.533 -17.515   1.915
ATOM     51  H   ???     1      -2.382 -18.574   2.109
ATOM     52  H   ???     1       0.066 -11.023   4.869
ATOM     53  C   ???     1       0.294 -11.732   4.057
ATOM     54  H   ???     1      -0.617 -11.817   3.450
ATOM     55  H   ???     1       1.063 -11.305   3.392
ATOM     56  C   ???     1       0.717 -13.120   4.519
ATOM     57  H   ???     1       1.667 -13.109   5.082
ATOM     58  H   ???     1      -0.026 -13.589   5.191
ATOM     59  C   ???     1       0.860 -14.012   3.285
ATOM     60  O   ???     1       0.497 -13.600   2.159
ATOM     61  N   ???     1       1.350 -15.235   3.505
ATOM     62  H   ???     1       1.453 -15.908   2.727
ATOM     63  H   ???     1       1.569 -15.531   4.463
ATOM     64  H   ???     1       1.240  -5.883   0.917
ATOM     65  C   ???     1       0.937  -6.504   0.019
ATOM     66  H   ???     1      -0.129  -6.288  -0.175
ATOM     67  H   ???     1       1.515  -6.135  -0.849
ATOM     68  C   ???     1       1.161  -7.993   0.194
ATOM     69  C   ???     1       0.226  -8.813   0.859
ATOM     70  H   ???     1      -0.667  -8.366   1.312
ATOM     71  C   ???     1       0.379 -10.205   0.916
ATOM     72  H   ???     1      -0.364 -10.822   1.427
ATOM     73  C   ???     1       1.492 -10.826   0.309
ATOM     74  O   ???     1       1.695 -12.165   0.303
ATOM     75  H   ???     1       1.183 -12.674   1.015
ATOM     76  C   ???     1       2.442 -10.012  -0.344
ATOM     77  H   ???     1       3.317 -10.483  -0.803
ATOM     78  C   ???     1       2.269  -8.626  -0.405
ATOM     79  H   ???     1       3.005  -8.026  -0.954
ATOM     80 CU   ???     1       1.915 -14.262  -1.224
ATOM     81  O   ???     1       2.054 -15.161   0.426
ATOM     82  O   ???     1       2.363 -15.902  -2.943
ATOM     83  H   ???     1       3.254 -16.327  -2.971
ATOM     84  H   ???     1       1.768 -16.481  -3.476
END
