# Supplementary material for: Understanding the initial events of the oxidative damage and protection mechanisms of the AA9 lytic polysaccharide monooxygenase family
Source: Chem Sci. 2024 Jan 9;15(7):2558–70. doi: 10.1039/d3sc05933b (PMC10866358; doi:10.1039/d3sc05933b)
Supplement: SC-015-D3SC05933B-s001 [file SC-015-D3SC05933B-s001.zip › pdb_files/taaa9/open-shell-singlet/3-prime_open-shell-singlet_qm-region.pdb]

REMARK REMARK default_name
REMARK REMARK default_name
REMARK Energies (QM/MM, QM+ptch, MM3) =   -3681.539737  -3525.203024     -4.781919 H
REMARK /lunarc/nobackup/projects/snic2019-35-66/Marlisa/Projects/tyrosine_project/taaa9/open-shell-singlet/tyrosyl_histidyl_h-t
REMARK Mon Feb 20 13:47:27 CET 2023
ATOM      1  N   ???     1       1.617 -13.097  -3.232
ATOM      2  H   ???     1       0.747 -12.544  -3.190
ATOM      3  H   ???     1       1.526 -13.686  -4.077
ATOM      4  C   ???     1       2.750 -12.168  -3.463
ATOM      5  H   ???     1       2.862 -11.556  -2.555
ATOM      6  C   ???     1       4.047 -12.983  -3.664
ATOM      7  H   ???     1       3.835 -13.829  -4.345
ATOM      8  H   ???     1       4.801 -12.345  -4.150
ATOM      9  C   ???     1       4.539 -13.478  -2.338
ATOM     10  N   ???     1       3.638 -13.585  -1.286
ATOM     11  C   ???     1       4.261 -13.993  -0.172
ATOM     12  H   ???     1       2.528 -12.388  -0.428
ATOM     13  N   ???     1       5.577 -14.150  -0.488
ATOM     14  C   ???     1       6.662 -14.442   0.435
ATOM     15  H   ???     1       7.497 -13.739   0.256
ATOM     16  H   ???     1       6.288 -14.308   1.461
ATOM     17  H   ???     1       7.021 -15.479   0.301
ATOM     18  C   ???     1       5.764 -13.848  -1.846
ATOM     19  H   ???     1       6.742 -13.913  -2.314
ATOM     20  C   ???     1       2.466 -11.224  -4.650
ATOM     21  O   ???     1       1.662 -11.553  -5.535
ATOM     22  N   ???     1       3.160 -10.066  -4.615
ATOM     23  H   ???     1       3.794  -9.883  -3.832
ATOM     24  C   ???     1       3.129  -9.080  -5.697
ATOM     25  H   ???     1       3.756  -9.453  -6.530
ATOM     26  H   ???     1       2.092  -9.029  -6.082
ATOM     27  H   ???     1       3.482  -8.079  -5.380
ATOM     28  H   ???     1      -4.451 -14.030  -1.632
ATOM     29  C   ???     1      -3.513 -13.543  -1.997
ATOM     30  H   ???     1      -3.667 -13.279  -3.061
ATOM     31  H   ???     1      -3.361 -12.597  -1.448
ATOM     32  C   ???     1      -2.265 -14.341  -1.796
ATOM     33  N   ???     1      -2.066 -15.706  -1.967
ATOM     34  H   ???     1      -2.779 -16.416  -2.178
ATOM     35  C   ???     1      -0.744 -15.973  -1.771
ATOM     36  H   ???     1      -0.307 -16.971  -1.824
ATOM     37  N   ???     1      -0.089 -14.849  -1.500
ATOM     38  C   ???     1      -1.020 -13.833  -1.492
ATOM     39  H   ???     1      -0.740 -12.805  -1.255
ATOM     40  H   ???     1      -5.547 -16.978   2.950
ATOM     41  C   ???     1      -5.097 -17.208   1.954
ATOM     42  H   ???     1      -5.189 -18.289   1.748
ATOM     43  H   ???     1      -5.744 -16.661   1.256
ATOM     44  C   ???     1      -3.677 -16.746   1.816
ATOM     45  N   ???     1      -3.349 -15.418   1.579
ATOM     46  C   ???     1      -2.019 -15.382   1.562
ATOM     47  H   ???     1      -1.380 -14.507   1.424
ATOM     48  N   ???     1      -1.484 -16.621   1.772
ATOM     49  H   ???     1      -0.484 -16.866   1.831
ATOM     50  C   ???     1      -2.527 -17.503   1.939
ATOM     51  H   ???     1      -2.373 -18.562   2.134
ATOM     52  H   ???     1       0.070 -11.039   4.864
ATOM     53  C   ???     1       0.304 -11.770   4.056
ATOM     54  H   ???     1      -0.607 -11.868   3.448
ATOM     55  H   ???     1       1.075 -11.363   3.381
ATOM     56  C   ???     1       0.725 -13.143   4.575
ATOM     57  H   ???     1       1.667 -13.094   5.152
ATOM     58  H   ???     1      -0.022 -13.579   5.263
ATOM     59  C   ???     1       0.908 -14.127   3.414
ATOM     60  O   ???     1       0.662 -13.805   2.239
ATOM     61  N   ???     1       1.333 -15.352   3.779
ATOM     62  H   ???     1       1.418 -16.109   3.083
ATOM     63  H   ???     1       1.535 -15.552   4.766
ATOM     64  H   ???     1       1.237  -5.867   0.917
ATOM     65  C   ???     1       0.925  -6.464   0.015
ATOM     66  H   ???     1      -0.153  -6.275  -0.143
ATOM     67  H   ???     1       1.470  -6.060  -0.859
ATOM     68  C   ???     1       1.204  -7.940   0.151
ATOM     69  C   ???     1       0.305  -8.809   0.806
ATOM     70  H   ???     1      -0.587  -8.402   1.298
ATOM     71  C   ???     1       0.497 -10.193   0.788
ATOM     72  H   ???     1      -0.202 -10.877   1.276
ATOM     73  C   ???     1       1.606 -10.739   0.110
ATOM     74  O   ???     1       1.705 -12.088   0.057
ATOM     75  H   ???     1       1.852 -14.502   0.933
ATOM     76  C   ???     1       2.547  -9.881  -0.487
ATOM     77  H   ???     1       3.432 -10.292  -0.985
ATOM     78  C   ???     1       2.330  -8.500  -0.476
ATOM     79  H   ???     1       3.037  -7.848  -1.004
ATOM     80 CU   ???     1       1.844 -14.368  -1.505
ATOM     81  O   ???     1       2.339 -15.064   0.262
ATOM     82  O   ???     1       2.485 -15.909  -3.034
ATOM     83  H   ???     1       3.379 -16.332  -3.016
ATOM     84  H   ???     1       1.880 -16.547  -3.483
END
