# Supplementary material for: Understanding the initial events of the oxidative damage and protection mechanisms of the AA9 lytic polysaccharide monooxygenase family
Source: Chem Sci. 2024 Jan 9;15(7):2558–70. doi: 10.1039/d3sc05933b (PMC10866358; doi:10.1039/d3sc05933b)
Supplement: SC-015-D3SC05933B-s001 [file SC-015-D3SC05933B-s001.zip › pdb_files/taaa9/open-shell-singlet/TSIII_open-shell-singlet_qm-region.pdb]

REMARK REMARK default_name
REMARK REMARK default_name
REMARK Energies (QM/MM, QM+ptch, MM3) =   -3681.512875  -3525.183529     -4.781919 H
REMARK /lunarc/nobackup/projects/snic2019-35-66/Marlisa/Projects/tyrosine_project/taaa9/open-shell-singlet/tyrosyl_histidyl_h-t
REMARK Mon Feb 20 13:47:29 CET 2023
ATOM      1  N   ???     1       1.664 -13.114  -3.449
ATOM      2  H   ???     1       0.839 -12.495  -3.467
ATOM      3  H   ???     1       1.566 -13.723  -4.280
ATOM      4  C   ???     1       2.869 -12.264  -3.656
ATOM      5  H   ???     1       3.013 -11.688  -2.730
ATOM      6  C   ???     1       4.134 -13.154  -3.855
ATOM      7  H   ???     1       3.897 -14.019  -4.500
ATOM      8  H   ???     1       4.920 -12.564  -4.350
ATOM      9  C   ???     1       4.563 -13.600  -2.483
ATOM     10  N   ???     1       3.576 -13.584  -1.560
ATOM     11  C   ???     1       4.031 -13.635  -0.304
ATOM     12  H   ???     1       3.087 -12.784   0.192
ATOM     13  N   ???     1       5.396 -13.851  -0.424
ATOM     14  C   ???     1       6.378 -14.068   0.632
ATOM     15  H   ???     1       7.298 -13.500   0.405
ATOM     16  H   ???     1       5.970 -13.730   1.595
ATOM     17  H   ???     1       6.623 -15.142   0.694
ATOM     18  C   ???     1       5.739 -13.818  -1.773
ATOM     19  H   ???     1       6.773 -13.917  -2.089
ATOM     20  C   ???     1       2.590 -11.269  -4.788
ATOM     21  O   ???     1       1.749 -11.545  -5.659
ATOM     22  N   ???     1       3.275 -10.111  -4.702
ATOM     23  H   ???     1       3.906  -9.953  -3.910
ATOM     24  C   ???     1       3.175  -9.075  -5.726
ATOM     25  H   ???     1       3.782  -9.393  -6.593
ATOM     26  H   ???     1       2.125  -9.046  -6.074
ATOM     27  H   ???     1       3.504  -8.078  -5.390
ATOM     28  H   ???     1      -4.463 -14.025  -1.637
ATOM     29  C   ???     1      -3.543 -13.524  -2.011
ATOM     30  H   ???     1      -3.715 -13.254  -3.071
ATOM     31  H   ???     1      -3.388 -12.582  -1.458
ATOM     32  C   ???     1      -2.289 -14.307  -1.838
ATOM     33  N   ???     1      -2.077 -15.673  -1.980
ATOM     34  H   ???     1      -2.786 -16.397  -2.150
ATOM     35  C   ???     1      -0.745 -15.916  -1.827
ATOM     36  H   ???     1      -0.291 -16.906  -1.870
ATOM     37  N   ???     1      -0.105 -14.771  -1.610
ATOM     38  C   ???     1      -1.046 -13.769  -1.594
ATOM     39  H   ???     1      -0.775 -12.729  -1.404
ATOM     40  H   ???     1      -5.548 -16.979   2.951
ATOM     41  C   ???     1      -5.100 -17.212   1.955
ATOM     42  H   ???     1      -5.192 -18.293   1.752
ATOM     43  H   ???     1      -5.749 -16.667   1.256
ATOM     44  C   ???     1      -3.681 -16.750   1.811
ATOM     45  N   ???     1      -3.357 -15.423   1.559
ATOM     46  C   ???     1      -2.027 -15.384   1.538
ATOM     47  H   ???     1      -1.392 -14.508   1.389
ATOM     48  N   ???     1      -1.489 -16.620   1.761
ATOM     49  H   ???     1      -0.489 -16.862   1.825
ATOM     50  C   ???     1      -2.530 -17.503   1.940
ATOM     51  H   ???     1      -2.373 -18.559   2.145
ATOM     52  H   ???     1       0.071 -11.041   4.862
ATOM     53  C   ???     1       0.305 -11.773   4.050
ATOM     54  H   ???     1      -0.603 -11.861   3.438
ATOM     55  H   ???     1       1.079 -11.365   3.381
ATOM     56  C   ???     1       0.717 -13.150   4.563
ATOM     57  H   ???     1       1.659 -13.109   5.140
ATOM     58  H   ???     1      -0.033 -13.584   5.251
ATOM     59  C   ???     1       0.894 -14.142   3.406
ATOM     60  O   ???     1       0.629 -13.843   2.229
ATOM     61  N   ???     1       1.339 -15.358   3.782
ATOM     62  H   ???     1       1.403 -16.128   3.100
ATOM     63  H   ???     1       1.540 -15.546   4.771
ATOM     64  H   ???     1       1.246  -5.895   0.916
ATOM     65  C   ???     1       0.955  -6.536   0.020
ATOM     66  H   ???     1      -0.126  -6.368  -0.142
ATOM     67  H   ???     1       1.492  -6.127  -0.858
ATOM     68  C   ???     1       1.264  -8.019   0.156
ATOM     69  C   ???     1       0.392  -8.920   0.811
ATOM     70  H   ???     1      -0.512  -8.537   1.303
ATOM     71  C   ???     1       0.628 -10.300   0.812
ATOM     72  H   ???     1      -0.063 -10.987   1.309
ATOM     73  C   ???     1       1.764 -10.866   0.158
ATOM     74  O   ???     1       1.935 -12.183   0.156
ATOM     75  H   ???     1       1.771 -14.448   0.796
ATOM     76  C   ???     1       2.641  -9.954  -0.492
ATOM     77  H   ???     1       3.519 -10.343  -1.015
ATOM     78  C   ???     1       2.386  -8.578  -0.494
ATOM     79  H   ???     1       3.065  -7.919  -1.050
ATOM     80 CU   ???     1       1.777 -14.236  -1.665
ATOM     81  O   ???     1       2.291 -14.972   0.114
ATOM     82  O   ???     1       2.471 -15.920  -3.069
ATOM     83  H   ???     1       3.360 -16.350  -3.008
ATOM     84  H   ???     1       1.877 -16.569  -3.515
END
