# Supplementary material for: Understanding the initial events of the oxidative damage and protection mechanisms of the AA9 lytic polysaccharide monooxygenase family
Source: Chem Sci. 2024 Jan 9;15(7):2558–70. doi: 10.1039/d3sc05933b (PMC10866358; doi:10.1039/d3sc05933b)
Supplement: SC-015-D3SC05933B-s001 [file SC-015-D3SC05933B-s001.zip › pdb_files/taaa9/open-shell-singlet/2_open-shell-singlet_qm-region.pdb]

REMARK REMARK default_name
REMARK REMARK default_name
REMARK Energies (QM/MM, QM+ptch, MM3) =   -3681.594865  -3525.257013     -4.781919 H
REMARK /lunarc/nobackup/projects/snic2019-35-66/Marlisa/Projects/tyrosine_project/taaa9/open-shell-singlet/oxyl_tyrosyl_h-trans
REMARK Wed Feb 22 08:21:32 CET 2023
ATOM      1  N   ???     1       1.708 -12.712  -2.763
ATOM      2  H   ???     1       1.069 -11.966  -2.450
ATOM      3  H   ???     1       1.239 -13.196  -3.548
ATOM      4  C   ???     1       2.935 -12.088  -3.310
ATOM      5  H   ???     1       3.374 -11.465  -2.518
ATOM      6  C   ???     1       3.941 -13.193  -3.692
ATOM      7  H   ???     1       3.405 -14.000  -4.222
ATOM      8  H   ???     1       4.711 -12.772  -4.359
ATOM      9  C   ???     1       4.581 -13.728  -2.454
ATOM     10  N   ???     1       3.844 -13.986  -1.314
ATOM     11  C   ???     1       4.675 -14.348  -0.345
ATOM     12  H   ???     1       4.348 -14.668   0.644
ATOM     13  N   ???     1       5.951 -14.328  -0.813
ATOM     14  C   ???     1       7.160 -14.606  -0.050
ATOM     15  H   ???     1       7.910 -13.826  -0.268
ATOM     16  H   ???     1       6.915 -14.585   1.024
ATOM     17  H   ???     1       7.568 -15.600  -0.314
ATOM     18  C   ???     1       5.901 -13.961  -2.152
ATOM     19  H   ???     1       6.781 -13.910  -2.779
ATOM     20  C   ???     1       2.568 -11.209  -4.526
ATOM     21  O   ???     1       1.727 -11.598  -5.350
ATOM     22  N   ???     1       3.246 -10.047  -4.581
ATOM     23  H   ???     1       3.893  -9.815  -3.823
ATOM     24  C   ???     1       3.139  -9.086  -5.681
ATOM     25  H   ???     1       3.739  -9.458  -6.534
ATOM     26  H   ???     1       2.086  -9.062  -6.019
ATOM     27  H   ???     1       3.486  -8.082  -5.375
ATOM     28  H   ???     1      -4.452 -14.020  -1.636
ATOM     29  C   ???     1      -3.521 -13.511  -2.007
ATOM     30  H   ???     1      -3.659 -13.317  -3.089
ATOM     31  H   ???     1      -3.428 -12.526  -1.519
ATOM     32  C   ???     1      -2.222 -14.186  -1.724
ATOM     33  N   ???     1      -1.877 -15.527  -1.841
ATOM     34  H   ???     1      -2.515 -16.306  -2.036
ATOM     35  C   ???     1      -0.546 -15.654  -1.570
ATOM     36  H   ???     1       0.006 -16.594  -1.561
ATOM     37  N   ???     1      -0.030 -14.454  -1.317
ATOM     38  C   ???     1      -1.052 -13.539  -1.386
ATOM     39  H   ???     1      -0.887 -12.481  -1.178
ATOM     40  H   ???     1      -5.552 -16.982   2.951
ATOM     41  C   ???     1      -5.110 -17.220   1.954
ATOM     42  H   ???     1      -5.204 -18.302   1.756
ATOM     43  H   ???     1      -5.761 -16.677   1.257
ATOM     44  C   ???     1      -3.693 -16.759   1.804
ATOM     45  N   ???     1      -3.377 -15.430   1.559
ATOM     46  C   ???     1      -2.048 -15.384   1.530
ATOM     47  H   ???     1      -1.420 -14.503   1.393
ATOM     48  N   ???     1      -1.501 -16.618   1.742
ATOM     49  H   ???     1      -0.499 -16.853   1.790
ATOM     50  C   ???     1      -2.537 -17.508   1.921
ATOM     51  H   ???     1      -2.374 -18.564   2.120
ATOM     52  H   ???     1       0.070 -11.039   4.867
ATOM     53  C   ???     1       0.303 -11.773   4.064
ATOM     54  H   ???     1      -0.606 -11.878   3.457
ATOM     55  H   ???     1       1.072 -11.372   3.384
ATOM     56  C   ???     1       0.721 -13.142   4.595
ATOM     57  H   ???     1       1.682 -13.104   5.138
ATOM     58  H   ???     1      -0.010 -13.556   5.315
ATOM     59  C   ???     1       0.831 -14.146   3.446
ATOM     60  O   ???     1       0.444 -13.858   2.300
ATOM     61  N   ???     1       1.349 -15.344   3.780
ATOM     62  H   ???     1       1.367 -16.119   3.100
ATOM     63  H   ???     1       1.604 -15.529   4.757
ATOM     64  H   ???     1       1.238  -5.879   0.918
ATOM     65  C   ???     1       0.930  -6.497   0.019
ATOM     66  H   ???     1      -0.144  -6.294  -0.152
ATOM     67  H   ???     1       1.489  -6.106  -0.852
ATOM     68  C   ???     1       1.185  -7.979   0.167
ATOM     69  C   ???     1       0.257  -8.844   0.803
ATOM     70  H   ???     1      -0.637  -8.420   1.279
ATOM     71  C   ???     1       0.427 -10.227   0.788
ATOM     72  H   ???     1      -0.295 -10.892   1.272
ATOM     73  C   ???     1       1.561 -10.848   0.141
ATOM     74  O   ???     1       1.713 -12.124   0.118
ATOM     75  H   ???     1       1.391 -14.592   0.963
ATOM     76  C   ???     1       2.521  -9.941  -0.439
ATOM     77  H   ???     1       3.421 -10.366  -0.894
ATOM     78  C   ???     1       2.320  -8.564  -0.438
ATOM     79  H   ???     1       3.048  -7.917  -0.943
ATOM     80 CU   ???     1       1.888 -13.972  -1.171
ATOM     81  O   ???     1       2.029 -15.042   0.337
ATOM     82  O   ???     1       2.256 -15.786  -3.002
ATOM     83  H   ???     1       3.139 -16.217  -2.909
ATOM     84  H   ???     1       1.717 -16.416  -3.538
END
