# Supplementary material for: Understanding the initial events of the oxidative damage and protection mechanisms of the AA9 lytic polysaccharide monooxygenase family
Source: Chem Sci. 2024 Jan 9;15(7):2558–70. doi: 10.1039/d3sc05933b (PMC10866358; doi:10.1039/d3sc05933b)
Supplement: SC-015-D3SC05933B-s001 [file SC-015-D3SC05933B-s001.zip › pdb_files/lsaa9/triplet/TSI_triplet_qm-region.pdb]

REMARK _name: from comqum_rest_state_red_his147gln162 with added h2o2
REMARK _name: from comqum_rest_state_red_his147gln162 with added h2o2
REMARK Energies (QM/MM, QM+ptch, MM3) =   -4324.152874  -4175.720265      0.000000 H
REMARK /lunarc/nobackup/projects/snic2019-35-66/Marlisa/Projects/tyrosine_project/lsaa9/triplet/oxyl/h-trans-1-35
REMARK Fri Apr 21 13:44:20 CEST 2023
ATOM      1  N   ???     1      -5.574  -4.503  17.995
ATOM      2  H   ???     1      -5.884  -5.482  18.080
ATOM      3  H   ???     1      -4.652  -4.403  18.463
ATOM      4  C   ???     1      -5.424  -4.167  16.557
ATOM      5  H   ???     1      -6.337  -4.492  16.037
ATOM      6  C   ???     1      -5.287  -2.634  16.452
ATOM      7  H   ???     1      -4.591  -2.298  17.244
ATOM      8  H   ???     1      -4.840  -2.344  15.498
ATOM      9  C   ???     1      -6.600  -1.922  16.617
ATOM     10  N   ???     1      -7.364  -2.092  17.757
ATOM     11  C   ???     1      -8.416  -1.280  17.693
ATOM     12  H   ???     1      -9.181  -1.151  18.471
ATOM     13  N   ???     1      -8.375  -0.584  16.527
ATOM     14  C   ???     1      -9.334   0.443  16.126
ATOM     15  H   ???     1      -9.998   0.068  15.327
ATOM     16  H   ???     1      -9.934   0.717  17.007
ATOM     17  H   ???     1      -8.782   1.330  15.770
ATOM     18  C   ???     1      -7.241  -0.985  15.832
ATOM     19  H   ???     1      -6.983  -0.567  14.865
ATOM     20  C   ???     1      -4.196  -4.943  16.032
ATOM     21  O   ???     1      -3.044  -4.618  16.385
ATOM     22  N   ???     1      -4.482  -6.016  15.259
ATOM     23  H   ???     1      -5.450  -6.178  14.968
ATOM     24  C   ???     1      -3.479  -6.933  14.684
ATOM     25  H   ???     1      -2.562  -6.339  14.518
ATOM     26  C   ???     1      -3.136  -8.010  15.747
ATOM     27  H   ???     1      -2.933  -7.457  16.692
ATOM     28  C   ???     1      -4.271  -9.000  16.000
ATOM     29  H   ???     1      -3.889  -9.817  16.639
ATOM     30  H   ???     1      -5.127  -8.505  16.498
ATOM     31  H   ???     1      -4.640  -9.450  15.064
ATOM     32  O   ???     1      -1.969  -8.753  15.390
ATOM     33  H   ???     1      -1.197  -8.176  15.615
ATOM     34  H   ???     1      -3.862  -7.353  13.715
ATOM     35  H   ???     1      -5.814  -7.441  23.947
ATOM     36  C   ???     1      -5.553  -7.355  22.851
ATOM     37  H   ???     1      -4.491  -7.648  22.753
ATOM     38  H   ???     1      -6.132  -8.089  22.266
ATOM     39  C   ???     1      -5.832  -6.027  22.239
ATOM     40  N   ???     1      -5.893  -4.808  22.887
ATOM     41  H   ???     1      -5.709  -4.639  23.880
ATOM     42  C   ???     1      -6.177  -3.837  21.984
ATOM     43  H   ???     1      -6.354  -2.787  22.226
ATOM     44  N   ???     1      -6.279  -4.383  20.778
ATOM     45  C   ???     1      -6.093  -5.737  20.915
ATOM     46  H   ???     1      -6.186  -6.422  20.073
ATOM     47  H   ???     1     -10.299  -5.852  27.187
ATOM     48  C   ???     1      -9.365  -5.300  26.897
ATOM     49  H   ???     1      -9.221  -4.440  27.577
ATOM     50  H   ???     1      -8.551  -6.019  27.093
ATOM     51  C   ???     1      -9.313  -4.820  25.481
ATOM     52  N   ???     1      -9.246  -5.693  24.407
ATOM     53  C   ???     1      -9.168  -4.918  23.326
ATOM     54  H   ???     1      -9.156  -5.242  22.284
ATOM     55  N   ???     1      -9.179  -3.596  23.658
ATOM     56  H   ???     1      -9.024  -2.767  23.057
ATOM     57  C   ???     1      -9.264  -3.510  25.030
ATOM     58  H   ???     1      -9.288  -2.545  25.538
ATOM     59  H   ???     1     -14.093  -4.234  26.279
ATOM     60  C   ???     1     -14.138  -3.473  25.469
ATOM     61  H   ???     1     -14.149  -4.016  24.506
ATOM     62  H   ???     1     -15.088  -2.908  25.543
ATOM     63  C   ???     1     -12.962  -2.503  25.514
ATOM     64  H   ???     1     -12.809  -2.076  26.526
ATOM     65  H   ???     1     -12.007  -3.004  25.256
ATOM     66  C   ???     1     -13.120  -1.338  24.546
ATOM     67  O   ???     1     -14.077  -1.329  23.726
ATOM     68  O   ???     1     -12.244  -0.412  24.646
ATOM     69  H   ???     1     -12.975  -7.575  19.642
ATOM     70  C   ???     1     -12.183  -6.838  19.836
ATOM     71  H   ???     1     -11.566  -7.224  20.660
ATOM     72  H   ???     1     -11.510  -6.742  18.967
ATOM     73  C   ???     1     -12.770  -5.481  20.211
ATOM     74  H   ???     1     -13.289  -5.030  19.343
ATOM     75  H   ???     1     -13.521  -5.549  21.022
ATOM     76  C   ???     1     -11.638  -4.540  20.632
ATOM     77  O   ???     1     -10.485  -4.991  20.691
ATOM     78  N   ???     1     -11.982  -3.260  20.886
ATOM     79  H   ???     1     -12.970  -2.986  20.862
ATOM     80  H   ???     1     -11.255  -2.498  20.848
ATOM     81  H   ???     1      -8.980 -10.036  14.948
ATOM     82  C   ???     1      -8.013  -9.724  15.434
ATOM     83  H   ???     1      -7.693 -10.559  16.065
ATOM     84  H   ???     1      -7.253  -9.593  14.642
ATOM     85  C   ???     1      -8.167  -8.446  16.244
ATOM     86  C   ???     1      -8.192  -7.197  15.586
ATOM     87  H   ???     1      -8.084  -7.147  14.497
ATOM     88  C   ???     1      -8.371  -6.013  16.290
ATOM     89  H   ???     1      -8.443  -5.055  15.776
ATOM     90  C   ???     1      -8.527  -5.985  17.701
ATOM     91  O   ???     1      -8.716  -4.773  18.219
ATOM     92  H   ???     1      -8.800  -4.347  19.263
ATOM     93  C   ???     1      -8.489  -7.230  18.377
ATOM     94  H   ???     1      -8.640  -7.252  19.461
ATOM     95  C   ???     1      -8.316  -8.427  17.648
ATOM     96  H   ???     1      -8.315  -9.380  18.196
ATOM     97 CU   ???     1      -6.837  -3.330  19.179
ATOM     98  O   ???     1      -8.513  -3.313  20.085
ATOM     99  H   ???     1     -10.217  -0.685  21.300
ATOM    100  O   ???     1     -10.082  -1.297  20.522
ATOM    101  H   ???     1      -9.307  -1.904  20.687
ATOM    102  O   ???     1      -5.262  -1.751  19.564
ATOM    103  H   ???     1      -5.527  -0.883  19.162
ATOM    104  H   ???     1      -4.973  -1.551  20.488
ATOM    105  O   ???     1      -8.044  -1.137  23.116
ATOM    106  H   ???     1      -7.456  -1.205  23.920
ATOM    107  H   ???     1      -8.337  -0.185  23.126
ATOM    108  O   ???     1     -11.134   0.362  22.384
ATOM    109  H   ???     1     -11.528   0.077  23.270
ATOM    110  H   ???     1     -11.922   0.497  21.815
END
