# Supplementary material for: Understanding the initial events of the oxidative damage and protection mechanisms of the AA9 lytic polysaccharide monooxygenase family
Source: Chem Sci. 2024 Jan 9;15(7):2558–70. doi: 10.1039/d3sc05933b (PMC10866358; doi:10.1039/d3sc05933b)
Supplement: SC-015-D3SC05933B-s001 [file SC-015-D3SC05933B-s001.zip › pdb_files/lsaa9/triplet/TSIII_his78_triplet.pdb]

REMARK default_name
ATOM      1  N   HIC     1      -5.577  -4.461  17.910 -0.222360
ATOM      2  H2  HIC     1      -5.962  -5.410  18.015  0.106051
ATOM      3  H3  HIC     1      -4.653  -4.418  18.383  0.230577
ATOM      4  CA  HIC     1      -5.396  -4.113  16.484 -0.000633
ATOM      5  HA  HIC     1      -6.301  -4.416  15.937  0.049206
ATOM      6  CB  HIC     1      -5.246  -2.579  16.425 -0.034125
ATOM      7  HB2 HIC     1      -4.556  -2.276  17.236  0.070715
ATOM      8  HB3 HIC     1      -4.788  -2.250  15.489  0.070715
ATOM      9  CG  HIC     1      -6.563  -1.877  16.609 -0.023530
ATOM     10  ND1 HIC     1      -7.306  -2.050  17.765 -0.259093
ATOM     11  CE1 HIC     1      -8.375  -1.259  17.709 -0.171369
ATOM     12  HE1 HIC     1      -9.139  -1.143  18.492  0.185657
ATOM     13  NE2 HIC     1      -8.366  -0.578  16.533  0.278307
ATOM     14  CZ  HIC     1      -9.349   0.429  16.139 -0.309278
ATOM     15  HZ1 HIC     1      -9.994   0.051  15.327  0.155149
ATOM     16  HZ2 HIC     1      -9.964   0.670  17.020  0.155149
ATOM     17  HZ3 HIC     1      -8.819   1.339  15.806  0.155149
ATOM     18  CD2 HIC     1      -7.235  -0.962  15.824 -0.285064
ATOM     19  HD2 HIC     1      -7.005  -0.551  14.848  0.227932
ATOM     20  C   HIC     1      -4.171  -4.915  15.994  0.347374
ATOM     21  O   HIC     1      -3.022  -4.608  16.372 -0.345575
ATOM     22  N   THR     2      -4.463  -6.000  15.242 -0.415700
ATOM     23  H   THR     2      -5.428  -6.145  14.933  0.271900
ATOM     24  CA  THR     2      -3.471  -6.937  14.682 -0.038900
ATOM     25  HA  THR     2      -2.544  -6.356  14.515  0.100700
ATOM     26  CB  THR     2      -3.144  -8.012  15.750  0.365400
ATOM     27  HB  THR     2      -2.946  -7.459  16.695  0.004300
ATOM     28  CG2 THR     2      -4.285  -8.997  15.997 -0.243800
ATOM     29 1HG2 THR     2      -3.909  -9.816  16.636  0.064200
ATOM     30 2HG2 THR     2      -5.140  -8.499  16.494  0.064200
ATOM     31 3HG2 THR     2      -4.652  -9.443  15.058  0.064200
ATOM     32  OG1 THR     2      -1.977  -8.760  15.402 -0.676100
ATOM     33  HG1 THR     2      -1.205  -8.183  15.624  0.410200
ATOM     34  C   THR     2      -4.005  -7.510  13.352  0.597300
ATOM     35  O   THR     2      -5.203  -7.537  13.130 -0.567900
ATOM     36  N   LEU     3      -3.084  -7.987  12.512 -0.415700
ATOM     37  H   LEU     3      -2.112  -7.931  12.811  0.271900
ATOM     38  CA  LEU     3      -3.319  -8.520  11.178 -0.051800
ATOM     39  HA  LEU     3      -4.337  -8.896  11.070  0.092200
ATOM     40  CB  LEU     3      -2.996  -7.436  10.139 -0.110200
ATOM     41  HB2 LEU     3      -2.050  -6.970  10.422  0.045700
ATOM     42  HB3 LEU     3      -2.850  -7.891   9.159  0.045700
ATOM     43  CG  LEU     3      -4.064  -6.369  10.007  0.353100
ATOM     44  HG  LEU     3      -4.432  -6.127  10.996 -0.036100
ATOM     45  CD1 LEU     3      -3.479  -5.113   9.420 -0.412100
ATOM     46 1HD1 LEU     3      -4.235  -4.338   9.330  0.100000
ATOM     47 2HD1 LEU     3      -2.676  -4.749  10.058  0.100000
ATOM     48 3HD1 LEU     3      -3.072  -5.312   8.431  0.100000
ATOM     49  CD2 LEU     3      -5.234  -6.879   9.213 -0.412100
ATOM     50 1HD2 LEU     3      -5.980  -6.093   9.193  0.100000
ATOM     51 2HD2 LEU     3      -4.926  -7.119   8.195  0.100000
ATOM     52 3HD2 LEU     3      -5.668  -7.757   9.686  0.100000
ATOM     53  C   LEU     3      -2.337  -9.635  10.889  0.597300
ATOM     54  O   LEU     3      -1.273  -9.682  11.486 -0.567900
ATOM     55  N   VAL     4      -2.675 -10.473   9.919 -0.415700
ATOM     56  H   VAL     4      -3.566 -10.371   9.448  0.271900
ATOM     57  CA  VAL     4      -1.755 -11.521   9.495 -0.087500
ATOM     58  HA  VAL     4      -1.110 -11.798  10.328  0.096900
ATOM     59  CB  VAL     4      -2.513 -12.810   9.086  0.298500
ATOM     60  HB  VAL     4      -3.296 -12.554   8.376 -0.029700
ATOM     61  CG1 VAL     4      -1.607 -13.848   8.441 -0.319200
ATOM     62 1HG1 VAL     4      -2.162 -14.767   8.254  0.079100
ATOM     63 2HG1 VAL     4      -1.231 -13.486   7.484  0.079100
ATOM     64 3HG1 VAL     4      -0.765 -14.076   9.097  0.079100
ATOM     65  CG2 VAL     4      -3.118 -13.447  10.318 -0.319200
ATOM     66 1HG2 VAL     4      -3.622 -14.377  10.060  0.079100
ATOM     67 2HG2 VAL     4      -2.336 -13.662  11.048  0.079100
ATOM     68 3HG2 VAL     4      -3.847 -12.773  10.763  0.079100
ATOM     69  C   VAL     4      -0.873 -11.026   8.371  0.597300
ATOM     70  O   VAL     4      -1.372 -10.624   7.342 -0.567900
ATOM     71  N   TRP     5       0.427 -11.188   8.557 -0.415700
ATOM     72  H   TRP     5       0.740 -11.612   9.426  0.271900
ATOM     73  CA  TRP     5       1.430 -10.855   7.573 -0.027500
ATOM     74  HA  TRP     5       1.172  -9.922   7.075  0.112300
ATOM     75  CB  TRP     5       2.800 -10.705   8.246 -0.005000
ATOM     76  HB2 TRP     5       2.695 -10.140   9.170  0.033900
ATOM     77  HB3 TRP     5       3.200 -11.682   8.521  0.033900
ATOM     78  CG  TRP     5       3.766  -9.992   7.404 -0.141500
ATOM     79  CD1 TRP     5       3.887  -8.607   7.264 -0.163800
ATOM     80  HD1 TRP     5       3.279  -7.878   7.789  0.206200
ATOM     81  NE1 TRP     5       4.898  -8.312   6.384 -0.341800
ATOM     82  HE1 TRP     5       5.203  -7.379   6.116  0.341200
ATOM     83  CE2 TRP     5       5.405  -9.485   5.910  0.138000
ATOM     84  CZ2 TRP     5       6.395  -9.679   5.023 -0.260100
ATOM     85  HZ2 TRP     5       6.918  -8.853   4.576  0.157200
ATOM     86  CH2 TRP     5       6.740 -10.970   4.726 -0.113400
ATOM     87  HH2 TRP     5       7.539 -11.153   4.024  0.141700
ATOM     88  CZ3 TRP     5       6.110 -12.041   5.305 -0.197200
ATOM     89  HZ3 TRP     5       6.413 -13.052   5.055  0.144700
ATOM     90  CE3 TRP     5       5.072 -11.846   6.229 -0.238700
ATOM     91  HE3 TRP     5       4.569 -12.686   6.687  0.170000
ATOM     92  CD2 TRP     5       4.714 -10.552   6.535  0.124300
ATOM     93  C   TRP     5       1.556 -11.958   6.502  0.597300
ATOM     94  O   TRP     5       1.701 -11.679   5.328 -0.567900
ATOM     95  N   GLY     6       1.581 -13.210   6.946 -0.415700
ATOM     96  H   GLY     6       1.531 -13.379   7.943  0.271900
ATOM     97  CA  GLY     6       1.674 -14.340   6.080 -0.025200
ATOM     98  HA2 GLY     6       0.812 -14.379   5.415  0.069800
ATOM     99  HA3 GLY     6       2.577 -14.256   5.472  0.069800
ATOM    100  C   GLY     6       1.746 -15.618   6.863  0.597300
ATOM    101  O   GLY     6       1.403 -15.618   8.063 -0.567900
ATOM    102  N   VAL     7       2.157 -16.702   6.200 -0.415700
ATOM    103  H   VAL     7       2.478 -16.603   5.242  0.271900
ATOM    104  CA  VAL     7       2.351 -17.983   6.856 -0.087500
ATOM    105  HA  VAL     7       2.293 -17.809   7.923  0.096900
ATOM    106  CB  VAL     7       1.247 -19.028   6.442  0.298500
ATOM    107  HB  VAL     7       1.344 -19.913   7.070 -0.029700
ATOM    108  CG1 VAL     7      -0.138 -18.453   6.701 -0.319200
ATOM    109 1HG1 VAL     7      -0.887 -19.227   6.538  0.079100
ATOM    110 2HG1 VAL     7      -0.207 -18.115   7.734  0.079100
ATOM    111 3HG1 VAL     7      -0.343 -17.619   6.035  0.079100
ATOM    112  CG2 VAL     7       1.410 -19.484   5.004 -0.319200
ATOM    113 1HG2 VAL     7       0.552 -20.088   4.710  0.079100
ATOM    114 2HG2 VAL     7       1.483 -18.630   4.334  0.079100
ATOM    115 3HG2 VAL     7       2.303 -20.099   4.906  0.079100
ATOM    116  C   VAL     7       3.699 -18.643   6.577  0.597300
ATOM    117  O   VAL     7       4.418 -18.356   5.587 -0.567900
ATOM    118  N   TRP     8       3.989 -19.600   7.448 -0.415700
ATOM    119  H   TRP     8       3.351 -19.744   8.222  0.271900
ATOM    120  CA  TRP     8       5.124 -20.532   7.289 -0.027500
ATOM    121  HA  TRP     8       5.711 -20.241   6.422  0.112300
ATOM    122  CB  TRP     8       6.018 -20.511   8.516 -0.005000
ATOM    123  HB2 TRP     8       5.529 -20.969   9.363  0.033900
ATOM    124  HB3 TRP     8       6.889 -21.130   8.303  0.033900
ATOM    125  CG  TRP     8       6.490 -19.147   8.883 -0.141500
ATOM    126  CD1 TRP     8       5.714 -18.067   9.188 -0.163800
ATOM    127  HD1 TRP     8       4.632 -18.047   9.231  0.206200
ATOM    128  NE1 TRP     8       6.517 -16.965   9.494 -0.341800
ATOM    129  HE1 TRP     8       6.178 -16.020   9.691  0.341200
ATOM    130  CE2 TRP     8       7.826 -17.334   9.337  0.138000
ATOM    131  CZ2 TRP     8       8.985 -16.597   9.564 -0.260100
ATOM    132  HZ2 TRP     8       8.934 -15.554   9.836  0.157200
ATOM    133  CH2 TRP     8      10.174 -17.245   9.381 -0.113400
ATOM    134  HH2 TRP     8      11.099 -16.697   9.496  0.141700
ATOM    135  CZ3 TRP     8      10.224 -18.591   9.000 -0.197200
ATOM    136  HZ3 TRP     8      11.183 -19.065   8.842  0.144700
ATOM    137  CE3 TRP     8       9.073 -19.332   8.826 -0.238700
ATOM    138  HE3 TRP     8       9.109 -20.360   8.530  0.170000
ATOM    139  CD2 TRP     8       7.851 -18.712   9.013  0.124300
ATOM    140  C   TRP     8       4.577 -21.907   7.099  0.597300
ATOM    141  O   TRP     8       3.566 -22.274   7.678 -0.567900
ATOM    142  N   VAL     9       5.274 -22.700   6.319 -0.415700
ATOM    143  H   VAL     9       6.118 -22.349   5.880  0.271900
ATOM    144  CA  VAL     9       4.935 -24.084   6.200 -0.087500
ATOM    145  HA  VAL     9       4.106 -24.350   6.849  0.096900
ATOM    146  CB  VAL     9       4.527 -24.453   4.793  0.298500
ATOM    147  HB  VAL     9       5.352 -24.255   4.107 -0.029700
ATOM    148  CG1 VAL     9       4.174 -25.923   4.727 -0.319200
ATOM    149 1HG1 VAL     9       3.799 -26.164   3.731  0.079100
ATOM    150 2HG1 VAL     9       5.049 -26.549   4.902  0.079100
ATOM    151 3HG1 VAL     9       3.399 -26.166   5.456  0.079100
ATOM    152  CG2 VAL     9       3.306 -23.635   4.327 -0.319200
ATOM    153 1HG2 VAL     9       3.105 -23.834   3.274  0.079100
ATOM    154 2HG2 VAL     9       2.431 -23.911   4.917  0.079100
ATOM    155 3HG2 VAL     9       3.477 -22.573   4.462  0.079100
ATOM    156  C   VAL     9       6.157 -24.900   6.588  0.597300
ATOM    157  O   VAL     9       7.235 -24.741   5.988 -0.567900
ATOM    158  N   ASN    10       5.958 -25.783   7.563 -0.415700
ATOM    159  H   ASN    10       5.028 -25.881   7.951  0.271900
ATOM    160  CA  ASN    10       7.059 -26.607   8.112  0.014300
ATOM    161  HA  ASN    10       6.738 -27.067   9.048  0.104800
ATOM    162  CB  ASN    10       7.411 -27.706   7.081 -0.204100
ATOM    163  HB2 ASN    10       7.701 -27.268   6.128  0.079700
ATOM    164  HB3 ASN    10       8.244 -28.296   7.452  0.079700
ATOM    165  CG  ASN    10       6.283 -28.674   6.856  0.713000
ATOM    166  OD1 ASN    10       5.302 -28.667   7.601 -0.593100
ATOM    167  ND2 ASN    10       6.409 -29.532   5.871 -0.919100
ATOM    168 1HD2 ASN    10       7.303 -29.637   5.415  0.419600
ATOM    169 2HD2 ASN    10       5.626 -30.157   5.691  0.419600
ATOM    170  C   ASN    10       8.275 -25.758   8.419  0.597300
ATOM    171  O   ASN    10       9.395 -26.191   8.180 -0.567900
ATOM    172  N   GLY    11       8.054 -24.550   8.955 -0.415700
ATOM    173  H   GLY    11       7.096 -24.283   9.176  0.271900
ATOM    174  CA  GLY    11       9.118 -23.702   9.412 -0.025200
ATOM    175  HA2 GLY    11       8.714 -23.007  10.144  0.069800
ATOM    176  HA3 GLY    11       9.890 -24.303   9.896  0.069800
ATOM    177  C   GLY    11       9.755 -22.903   8.303  0.597300
ATOM    178  O   GLY    11      10.762 -22.254   8.499 -0.567900
ATOM    179  N   VAL    12       9.116 -22.893   7.141 -0.415700
ATOM    180  H   VAL    12       8.289 -23.470   7.026  0.271900
ATOM    181  CA  VAL    12       9.587 -22.132   6.026 -0.087500
ATOM    182  HA  VAL    12      10.534 -21.658   6.255  0.096900
ATOM    183  CB  VAL    12       9.829 -23.048   4.820  0.298500
ATOM    184  HB  VAL    12       8.897 -23.509   4.500 -0.029700
ATOM    185  CG1 VAL    12      10.373 -22.204   3.659 -0.319200
ATOM    186 1HG1 VAL    12      10.630 -22.861   2.829  0.079100
ATOM    187 2HG1 VAL    12       9.628 -21.495   3.308  0.079100
ATOM    188 3HG1 VAL    12      11.269 -21.664   3.966  0.079100
ATOM    189  CG2 VAL    12      10.843 -24.147   5.200 -0.319200
ATOM    190 1HG2 VAL    12      11.761 -23.697   5.578  0.079100
ATOM    191 2HG2 VAL    12      10.423 -24.814   5.953  0.079100
ATOM    192 3HG2 VAL    12      11.079 -24.744   4.318  0.079100
ATOM    193  C   VAL    12       8.601 -21.008   5.641  0.597300
ATOM    194  O   VAL    12       7.507 -21.276   5.211 -0.567900
ATOM    195  N   ASP    13       9.098 -19.783   5.664 -0.516300
ATOM    196  H   ASP    13      10.057 -19.641   5.946  0.293600
ATOM    197  CA  ASP    13       8.293 -18.572   5.396  0.038100
ATOM    198  HA  ASP    13       7.454 -18.508   6.092  0.088000
ATOM    199  CB  ASP    13       9.208 -17.391   5.574 -0.030300
ATOM    200  HB2 ASP    13       9.658 -17.446   6.562 -0.012200
ATOM    201  HB3 ASP    13      10.006 -17.423   4.831 -0.012200
ATOM    202  CG  ASP    13       8.508 -16.083   5.482  0.799400
ATOM    203  OD1 ASP    13       7.276 -16.094   5.297 -0.801400
ATOM    204  OD2 ASP    13       9.184 -15.042   5.621 -0.801400
ATOM    205  C   ASP    13       7.787 -18.649   3.966  0.536600
ATOM    206  O   ASP    13       8.576 -18.816   3.055 -0.581900
ATOM    207  N   GLN    14       6.470 -18.507   3.762 -0.415700
ATOM    208  H   GLN    14       5.871 -18.254   4.547  0.271900
ATOM    209  CA  GLN    14       5.888 -18.478   2.409 -0.003100
ATOM    210  HA  GLN    14       6.523 -19.054   1.735  0.085000
ATOM    211  CB  GLN    14       4.515 -19.126   2.415 -0.003600
ATOM    212  HB2 GLN    14       3.837 -18.523   3.017  0.017100
ATOM    213  HB3 GLN    14       4.116 -19.164   1.401  0.017100
ATOM    214  CG  GLN    14       4.567 -20.529   3.001 -0.064500
ATOM    215  HG2 GLN    14       4.975 -20.542   4.011  0.035200
ATOM    216  HG3 GLN    14       3.547 -20.899   3.044  0.035200
ATOM    217  CD  GLN    14       5.352 -21.438   2.074  0.695100
ATOM    218  OE1 GLN    14       4.940 -21.660   0.954 -0.608600
ATOM    219  NE2 GLN    14       6.473 -21.933   2.516 -0.940700
ATOM    220 1HE2 GLN    14       6.802 -21.671   3.441  0.425100
ATOM    221 2HE2 GLN    14       6.943 -22.674   2.007  0.425100
ATOM    222  C   GLN    14       5.849 -17.081   1.837  0.597300
ATOM    223  O   GLN    14       5.507 -16.901   0.689 -0.567900
ATOM    224  N   GLY    15       6.316 -16.111   2.584 -0.415700
ATOM    225  H   GLY    15       6.573 -16.289   3.555  0.271900
ATOM    226  CA  GLY    15       6.503 -14.783   2.047 -0.025200
ATOM    227  HA2 GLY    15       7.365 -14.336   2.541  0.069800
ATOM    228  HA3 GLY    15       6.688 -14.788   0.978  0.069800
ATOM    229  C   GLY    15       5.272 -13.916   2.363  0.597300
ATOM    230  O   GLY    15       4.264 -14.445   2.802 -0.567900
ATOM    231  N   ASP    16       5.394 -12.597   2.173 -0.516300
ATOM    232  H   ASP    16       6.260 -12.244   1.784  0.293600
ATOM    233  CA  ASP    16       4.323 -11.642   2.401  0.038100
ATOM    234  HA  ASP    16       4.121 -11.602   3.474  0.088000
ATOM    235  CB  ASP    16       4.800 -10.234   1.939 -0.030300
ATOM    236  HB2 ASP    16       5.773 -10.010   2.373 -0.012200
ATOM    237  HB3 ASP    16       4.919 -10.239   0.854 -0.012200
ATOM    238  CG  ASP    16       3.823  -9.128   2.314  0.799400
ATOM    239  OD1 ASP    16       2.688  -9.480   2.729 -0.801400
ATOM    240  OD2 ASP    16       4.173  -7.924   2.201 -0.801400
ATOM    241  C   ASP    16       3.024 -12.137   1.691  0.536600
ATOM    242  O   ASP    16       3.000 -12.355   0.475 -0.581900
ATOM    243  N   GLY    17       1.965 -12.433   2.470 -0.415700
ATOM    244  H   GLY    17       2.005 -12.250   3.471  0.271900
ATOM    245  CA  GLY    17       0.709 -12.925   1.849 -0.025200
ATOM    246  HA2 GLY    17       0.886 -13.303   0.844  0.069800
ATOM    247  HA3 GLY    17       0.356 -13.761   2.449  0.069800
ATOM    248  C   GLY    17      -0.431 -11.903   1.800  0.597300
ATOM    249  O   GLY    17      -1.525 -12.206   1.307 -0.567900
ATOM    250  N   ARG    18      -0.153 -10.693   2.261 -0.347900
ATOM    251  H   ARG    18       0.783 -10.495   2.614  0.274700
ATOM    252  CA  ARG    18      -1.189  -9.677   2.360 -0.263700
ATOM    253  HA  ARG    18      -1.986 -10.080   2.983  0.156000
ATOM    254  CB  ARG    18      -0.661  -8.416   3.068 -0.000700
ATOM    255  HB2 ARG    18       0.185  -8.003   2.535  0.032700
ATOM    256  HB3 ARG    18      -1.449  -7.660   3.100  0.032700
ATOM    257  CG  ARG    18      -0.257  -8.759   4.468  0.039000
ATOM    258  HG2 ARG    18      -1.145  -9.040   5.032  0.028500
ATOM    259  HG3 ARG    18       0.423  -9.608   4.473  0.028500
ATOM    260  CD  ARG    18       0.447  -7.632   5.199  0.048600
ATOM    261  HD2 ARG    18      -0.217  -6.767   5.214  0.068700
ATOM    262  HD3 ARG    18       0.648  -7.946   6.222  0.068700
ATOM    263  NE  ARG    18       1.706  -7.270   4.545 -0.529500
ATOM    264  HE  ARG    18       2.107  -7.936   3.885  0.345600
ATOM    265  CZ  ARG    18       2.469  -6.248   4.893  0.807600
ATOM    266  NH1 ARG    18       2.155  -5.446   5.874 -0.862700
ATOM    267 1HH1 ARG    18       1.258  -5.547   6.326  0.447800
ATOM    268 2HH1 ARG    18       2.739  -4.638   6.028  0.447800
ATOM    269  NH2 ARG    18       3.606  -6.014   4.258 -0.862700
ATOM    270 1HH2 ARG    18       3.820  -6.585   3.440  0.447800
ATOM    271 2HH2 ARG    18       4.123  -5.173   4.473  0.447800
ATOM    272  C   ARG    18      -1.786  -9.382   0.994  0.734100
ATOM    273  O   ARG    18      -1.071  -9.035   0.059 -0.589400
ATOM    274  N   ASN    19      -3.087  -9.638   0.889 -0.415700
ATOM    275  H   ASN    19      -3.567  -9.930   1.731  0.271900
ATOM    276  CA  ASN    19      -3.895  -9.520  -0.350  0.014300
ATOM    277  HA  ASN    19      -4.916  -9.826  -0.120  0.104800
ATOM    278  CB  ASN    19      -3.904  -8.100  -0.775 -0.204100
ATOM    279  HB2 ASN    19      -2.912  -7.774  -1.082  0.079700
ATOM    280  HB3 ASN    19      -4.558  -7.987  -1.639  0.079700
ATOM    281  CG  ASN    19      -4.449  -7.185   0.301  0.713000
ATOM    282  OD1 ASN    19      -5.598  -7.312   0.712 -0.593100
ATOM    283  ND2 ASN    19      -3.632  -6.276   0.769 -0.919100
ATOM    284 1HD2 ASN    19      -2.672  -6.216   0.437  0.419600
ATOM    285 2HD2 ASN    19      -3.990  -5.631   1.467  0.419600
ATOM    286  C   ASN    19      -3.411 -10.426  -1.491  0.597300
ATOM    287  O   ASN    19      -3.700 -10.168  -2.676 -0.567900
ATOM    288  N   ILE    20      -2.648 -11.458  -1.121 -0.415700
ATOM    289  H   ILE    20      -2.418 -11.565  -0.141  0.271900
ATOM    290  CA  ILE    20      -2.094 -12.372  -2.077 -0.059700
ATOM    291  HA  ILE    20      -2.372 -12.088  -3.093  0.086900
ATOM    292  CB  ILE    20      -0.554 -12.314  -1.982  0.130300
ATOM    293  HB  ILE    20      -0.251 -12.516  -0.957  0.018700
ATOM    294  CG2 ILE    20       0.092 -13.371  -2.862 -0.320400
ATOM    295 1HG2 ILE    20      -0.208 -14.368  -2.549  0.088200
ATOM    296 2HG2 ILE    20      -0.184 -13.210  -3.906  0.088200
ATOM    297 3HG2 ILE    20       1.176 -13.334  -2.780  0.088200
ATOM    298  CG1 ILE    20      -0.100 -10.936  -2.336 -0.043000
ATOM    299 2HG1 ILE    20      -0.393 -10.749  -3.369  0.023600
ATOM    300 3HG1 ILE    20      -0.591 -10.182  -1.768  0.023600
ATOM    301  CD1 ILE    20       1.386 -10.710  -2.258 -0.066000
ATOM    302 1HD1 ILE    20       1.890 -11.256  -3.051  0.018600
ATOM    303 2HD1 ILE    20       1.584  -9.651  -2.410  0.018600
ATOM    304 3HD1 ILE    20       1.764 -11.004  -1.282  0.018600
ATOM    305  C   ILE    20      -2.677 -13.757  -1.852  0.597300
ATOM    306  O   ILE    20      -3.364 -14.334  -2.730 -0.567900
ATOM    307  N   TYR    21      -2.396 -14.310  -0.671 -0.415700
ATOM    308  H   TYR    21      -1.769 -13.813  -0.052  0.271900
ATOM    309  CA  TYR    21      -3.020 -15.516  -0.215 -0.001400
ATOM    310  HA  TYR    21      -3.768 -15.829  -0.940  0.087600
ATOM    311  CB  TYR    21      -1.997 -16.671  -0.131 -0.015200
ATOM    312  HB2 TYR    21      -2.526 -17.576   0.173  0.029500
ATOM    313  HB3 TYR    21      -1.619 -16.864  -1.133  0.029500
ATOM    314  CG  TYR    21      -0.801 -16.476   0.807 -0.001100
ATOM    315  CD1 TYR    21      -0.928 -16.621   2.198 -0.190600
ATOM    316  HD1 TYR    21      -1.899 -16.818   2.630  0.169900
ATOM    317  CE1 TYR    21       0.173 -16.442   3.044 -0.234100
ATOM    318  HE1 TYR    21       0.057 -16.504   4.113  0.165600
ATOM    319  CZ  TYR    21       1.436 -16.330   2.522  0.322600
ATOM    320  OH  TYR    21       2.525 -16.191   3.362 -0.557900
ATOM    321  HH  TYR    21       3.214 -15.570   3.036  0.399200
ATOM    322  CE2 TYR    21       1.591 -16.236   1.173 -0.234100
ATOM    323  HE2 TYR    21       2.585 -16.116   0.767  0.165600
ATOM    324  CD2 TYR    21       0.490 -16.329   0.312 -0.190600
ATOM    325  HD2 TYR    21       0.655 -16.274  -0.755  0.169900
ATOM    326  C   TYR    21      -3.799 -15.375   1.106  0.597300
ATOM    327  O   TYR    21      -4.471 -16.317   1.546 -0.567900
ATOM    328  N   ILE    22      -3.729 -14.190   1.701 -0.415700
ATOM    329  H   ILE    22      -3.124 -13.477   1.314  0.271900
ATOM    330  CA  ILE    22      -4.564 -13.821   2.822 -0.059700
ATOM    331  HA  ILE    22      -5.052 -14.689   3.263  0.086900
ATOM    332  CB  ILE    22      -3.782 -13.053   3.884  0.130300
ATOM    333  HB  ILE    22      -3.399 -12.125   3.456  0.018700
ATOM    334  CG2 ILE    22      -4.674 -12.704   5.052 -0.320400
ATOM    335 1HG2 ILE    22      -4.068 -12.342   5.883  0.088200
ATOM    336 2HG2 ILE    22      -5.364 -11.907   4.782  0.088200
ATOM    337 3HG2 ILE    22      -5.249 -13.570   5.379  0.088200
ATOM    338  CG1 ILE    22      -2.560 -13.858   4.360 -0.043000
ATOM    339 2HG1 ILE    22      -1.907 -14.086   3.518  0.023600
ATOM    340 3HG1 ILE    22      -1.980 -13.226   5.035  0.023600
ATOM    341  CD1 ILE    22      -2.878 -15.135   5.086 -0.066000
ATOM    342 1HD1 ILE    22      -1.946 -15.611   5.392  0.018600
ATOM    343 2HD1 ILE    22      -3.469 -14.942   5.981  0.018600
ATOM    344 3HD1 ILE    22      -3.413 -15.816   4.427  0.018600
ATOM    345  C   ILE    22      -5.615 -12.826   2.302  0.597300
ATOM    346  O   ILE    22      -5.269 -11.843   1.654 -0.567900
ATOM    347  N   ARG    23      -6.874 -13.071   2.649 -0.347900
ATOM    348  H   ARG    23      -7.065 -13.906   3.198  0.274700
ATOM    349  CA  ARG    23      -7.978 -12.181   2.288 -0.263700
ATOM    350  HA  ARG    23      -7.835 -11.813   1.271  0.156000
ATOM    351  CB  ARG    23      -9.275 -12.948   2.354 -0.000700
ATOM    352  HB2 ARG    23      -9.438 -13.315   3.369  0.032700
ATOM    353  HB3 ARG    23     -10.089 -12.267   2.099  0.032700
ATOM    354  CG  ARG    23      -9.303 -14.129   1.386  0.039000
ATOM    355  HG2 ARG    23      -9.008 -13.781   0.397  0.028500
ATOM    356  HG3 ARG    23      -8.589 -14.888   1.708  0.028500
ATOM    357  CD  ARG    23     -10.678 -14.767   1.298  0.048600
ATOM    358  HD2 ARG    23     -10.941 -15.200   2.266  0.068700
ATOM    359  HD3 ARG    23     -11.401 -13.989   1.051  0.068700
ATOM    360  NE  ARG    23     -10.718 -15.791   0.269 -0.529500
ATOM    361  HE  ARG    23      -9.912 -15.916  -0.335  0.345600
ATOM    362  CZ  ARG    23     -11.810 -16.444  -0.094  0.807600
ATOM    363  NH1 ARG    23     -12.978 -16.206   0.488 -0.862700
ATOM    364 1HH1 ARG    23     -13.095 -15.391   1.081  0.447800
ATOM    365 2HH1 ARG    23     -13.816 -16.651   0.129  0.447800
ATOM    366  NH2 ARG    23     -11.718 -17.351  -1.002 -0.862700
ATOM    367 1HH2 ARG    23     -10.819 -17.685  -1.344  0.447800
ATOM    368 2HH2 ARG    23     -12.540 -17.886  -1.266  0.447800
ATOM    369  C   ARG    23      -7.950 -10.948   3.233  0.734100
ATOM    370  O   ARG    23      -8.827 -10.754   4.074 -0.589400
ATOM    371  N   SER    24      -6.905 -10.154   3.107 -0.415700
ATOM    372  H   SER    24      -6.188 -10.413   2.439  0.271900
ATOM    373  CA  SER    24      -6.596  -9.116   4.096 -0.024900
ATOM    374  HA  SER    24      -6.523  -9.578   5.079  0.084300
ATOM    375  CB  SER    24      -5.254  -8.462   3.760  0.211700
ATOM    376  HB2 SER    24      -5.301  -7.981   2.801  0.035200
ATOM    377  HB3 SER    24      -5.038  -7.703   4.510  0.035200
ATOM    378  OG  SER    24      -4.217  -9.409   3.769 -0.654600
ATOM    379  HG  SER    24      -3.928  -9.514   4.700  0.427500
ATOM    380  C   SER    24      -7.676  -8.005   4.091  0.597300
ATOM    381  O   SER    24      -8.123  -7.612   3.005 -0.567900
ATOM    382  N   PRO    25      -8.066  -7.493   5.284 -0.254800
ATOM    383  CD  PRO    25      -7.790  -8.024   6.629  0.019200
ATOM    384  HD2 PRO    25      -6.723  -8.175   6.795  0.039100
ATOM    385  HD3 PRO    25      -8.341  -8.954   6.777  0.039100
ATOM    386  CG  PRO    25      -8.321  -6.942   7.566  0.018900
ATOM    387  HG2 PRO    25      -7.534  -6.220   7.758  0.021300
ATOM    388  HG3 PRO    25      -8.692  -7.370   8.494  0.021300
ATOM    389  CB  PRO    25      -9.392  -6.253   6.793 -0.007000
ATOM    390  HB2 PRO    25      -9.582  -5.255   7.183  0.025300
ATOM    391  HB3 PRO    25     -10.301  -6.854   6.824  0.025300
ATOM    392  CA  PRO    25      -8.838  -6.239   5.356 -0.026600
ATOM    393  HA  PRO    25      -9.652  -6.220   4.629  0.064100
ATOM    394  C   PRO    25      -7.906  -5.062   5.145  0.589600
ATOM    395  O   PRO    25      -6.684  -5.257   5.173 -0.574800
ATOM    396  N   PRO    26      -8.465  -3.832   4.923 -0.254800
ATOM    397  CD  PRO    26      -9.878  -3.394   4.850  0.019200
ATOM    398  HD2 PRO    26     -10.456  -3.770   5.691  0.039100
ATOM    399  HD3 PRO    26     -10.315  -3.715   3.903  0.039100
ATOM    400  CG  PRO    26      -9.806  -1.906   4.906  0.018900
ATOM    401  HG2 PRO    26      -9.833  -1.579   5.947  0.021300
ATOM    402  HG3 PRO    26     -10.620  -1.444   4.346  0.021300
ATOM    403  CB  PRO    26      -8.483  -1.582   4.316 -0.007000
ATOM    404  HB2 PRO    26      -8.133  -0.597   4.627  0.025300
ATOM    405  HB3 PRO    26      -8.569  -1.608   3.229  0.025300
ATOM    406  CA  PRO    26      -7.557  -2.689   4.753 -0.026600
ATOM    407  HA  PRO    26      -6.837  -2.889   3.958  0.064100
ATOM    408  C   PRO    26      -6.789  -2.234   6.018  0.589600
ATOM    409  O   PRO    26      -5.768  -1.565   5.881 -0.574800
ATOM    410  N   ASN    27      -7.265  -2.591   7.214 -0.415700
ATOM    411  H   ASN    27      -8.095  -3.166   7.294  0.271900
ATOM    412  CA  ASN    27      -6.561  -2.196   8.446  0.014300
ATOM    413  HA  ASN    27      -5.485  -2.232   8.269  0.104800
ATOM    414  CB  ASN    27      -6.928  -0.773   8.850 -0.204100
ATOM    415  HB2 ASN    27      -6.431  -0.480   9.774  0.079700
ATOM    416  HB3 ASN    27      -6.570  -0.091   8.081  0.079700
ATOM    417  CG  ASN    27      -8.440  -0.564   9.030  0.713000
ATOM    418  OD1 ASN    27      -9.062  -1.441   9.686 -0.593100
ATOM    419  ND2 ASN    27      -9.029   0.366   8.471 -0.919100
ATOM    420 1HD2 ASN    27      -8.499   1.021   7.906  0.419600
ATOM    421 2HD2 ASN    27     -10.011   0.515   8.652  0.419600
ATOM    422  C   ASN    27      -6.840  -3.163   9.545  0.597300
ATOM    423  O   ASN    27      -7.633  -4.066   9.366 -0.567900
ATOM    424  N   ASN    28      -6.214  -2.937  10.689 -0.415700
ATOM    425  H   ASN    28      -5.568  -2.151  10.725  0.271900
ATOM    426  CA  ASN    28      -6.247  -3.852  11.836  0.014300
ATOM    427  HA  ASN    28      -6.387  -4.862  11.450  0.104800
ATOM    428  CB  ASN    28      -4.899  -3.839  12.564 -0.204100
ATOM    429  HB2 ASN    28      -4.946  -4.499  13.413  0.079700
ATOM    430  HB3 ASN    28      -4.126  -4.205  11.899  0.079700
ATOM    431  CG  ASN    28      -4.429  -2.456  13.033  0.713000
ATOM    432  OD1 ASN    28      -5.323  -1.528  13.118 -0.593100
ATOM    433  ND2 ASN    28      -3.188  -2.249  13.344 -0.919100
ATOM    434 1HD2 ASN    28      -2.465  -2.906  13.074  0.419600
ATOM    435 2HD2 ASN    28      -2.945  -1.283  13.562  0.419600
ATOM    436  C   ASN    28      -7.430  -3.635  12.774  0.597300
ATOM    437  O   ASN    28      -7.410  -4.098  13.903 -0.567900
ATOM    438  N   ASN    29      -8.469  -2.905  12.339 -0.415700
ATOM    439  H   ASN    29      -8.467  -2.548  11.390  0.271900
ATOM    440  CA  ASN    29      -9.632  -2.663  13.179  0.014300
ATOM    441  HA  ASN    29      -9.292  -2.176  14.091  0.104800
ATOM    442  CB  ASN    29     -10.639  -1.798  12.480 -0.204100
ATOM    443  HB2 ASN    29     -10.844  -2.208  11.490  0.079700
ATOM    444  HB3 ASN    29     -11.580  -1.804  13.032  0.079700
ATOM    445  CG  ASN    29     -10.214  -0.328  12.336  0.713000
ATOM    446  OD1 ASN    29      -9.201   0.174  12.889 -0.593100
ATOM    447  ND2 ASN    29     -11.015   0.361  11.586 -0.919100
ATOM    448 1HD2 ASN    29     -11.839  -0.080  11.190  0.419600
ATOM    449 2HD2 ASN    29     -10.832   1.339  11.404  0.419600
ATOM    450  C   ASN    29     -10.355  -3.970  13.503  0.597300
ATOM    451  O   ASN    29     -10.398  -4.849  12.663 -0.567900
ATOM    452  N   PRO    30     -10.915  -4.095  14.714 -0.254800
ATOM    453  CD  PRO    30     -10.773  -3.138  15.828  0.019200
ATOM    454  HD2 PRO    30     -11.024  -2.120  15.529  0.039100
ATOM    455  HD3 PRO    30      -9.760  -3.198  16.224  0.039100
ATOM    456  CG  PRO    30     -11.744  -3.625  16.843  0.018900
ATOM    457  HG2 PRO    30     -12.729  -3.199  16.661  0.021300
ATOM    458  HG3 PRO    30     -11.413  -3.391  17.855  0.021300
ATOM    459  CB  PRO    30     -11.781  -5.133  16.593 -0.007000
ATOM    460  HB2 PRO    30     -12.711  -5.575  16.955  0.025300
ATOM    461  HB3 PRO    30     -10.936  -5.594  17.089  0.025300
ATOM    462  CA  PRO    30     -11.614  -5.304  15.109 -0.026600
ATOM    463  HA  PRO    30     -11.016  -6.191  14.896  0.064100
ATOM    464  C   PRO    30     -12.974  -5.415  14.408  0.589600
ATOM    465  O   PRO    30     -13.517  -4.442  14.018 -0.574800
ATOM    466  N   VAL    31     -13.455  -6.612  14.177 -0.415700
ATOM    467  H   VAL    31     -12.888  -7.413  14.447  0.271900
ATOM    468  CA  VAL    31     -14.861  -6.864  13.954 -0.087500
ATOM    469  HA  VAL    31     -15.325  -6.004  13.466  0.096900
ATOM    470  CB  VAL    31     -15.056  -8.090  13.038  0.298500
ATOM    471  HB  VAL    31     -14.512  -8.936  13.458 -0.029700
ATOM    472  CG1 VAL    31     -16.525  -8.485  12.911 -0.319200
ATOM    473 1HG1 VAL    31     -16.624  -9.314  12.210  0.079100
ATOM    474 2HG1 VAL    31     -16.924  -8.819  13.869  0.079100
ATOM    475 3HG1 VAL    31     -17.112  -7.643  12.543  0.079100
ATOM    476  CG2 VAL    31     -14.496  -7.786  11.695 -0.319200
ATOM    477 1HG2 VAL    31     -13.428  -7.580  11.756  0.079100
ATOM    478 2HG2 VAL    31     -14.636  -8.646  11.041  0.079100
ATOM    479 3HG2 VAL    31     -15.001  -6.924  11.258  0.079100
ATOM    480  C   VAL    31     -15.546  -7.071  15.313  0.597300
ATOM    481  O   VAL    31     -14.971  -7.728  16.197 -0.567900
ATOM    482  N   LYS    32     -16.753  -6.523  15.496 -0.347900
ATOM    483  H   LYS    32     -17.169  -5.993  14.734  0.274700
ATOM    484  CA  LYS    32     -17.502  -6.701  16.768 -0.240000
ATOM    485  HA  LYS    32     -17.008  -7.472  17.364  0.142600
ATOM    486  CB  LYS    32     -17.503  -5.442  17.611 -0.009400
ATOM    487  HB2 LYS    32     -18.115  -4.681  17.124  0.036200
ATOM    488  HB3 LYS    32     -17.961  -5.683  18.572  0.036200
ATOM    489  CG  LYS    32     -16.118  -4.882  17.842  0.018700
ATOM    490  HG2 LYS    32     -15.438  -5.705  18.063  0.010300
ATOM    491  HG3 LYS    32     -15.761  -4.365  16.950  0.010300
ATOM    492  CD  LYS    32     -16.097  -3.958  19.014 -0.047900
ATOM    493  HD2 LYS    32     -16.541  -4.449  19.883  0.062100
ATOM    494  HD3 LYS    32     -15.054  -3.747  19.251  0.062100
ATOM    495  CE  LYS    32     -16.776  -2.641  18.758 -0.014300
ATOM    496  HE2 LYS    32     -16.276  -2.168  17.917  0.113500
ATOM    497  HE3 LYS    32     -17.822  -2.804  18.487  0.113500
ATOM    498  NZ  LYS    32     -16.677  -1.770  19.975 -0.385400
ATOM    499  HZ1 LYS    32     -17.181  -2.182  20.752  0.340000
ATOM    500  HZ2 LYS    32     -15.695  -1.660  20.239  0.340000
ATOM    501  HZ3 LYS    32     -17.027  -0.841  19.760  0.340000
ATOM    502  C   LYS    32     -18.941  -7.192  16.641  0.734100
ATOM    503  O   LYS    32     -19.496  -7.811  17.584 -0.589400
ATOM    504  N   ASN    33     -19.525  -6.960  15.475 -0.415700
ATOM    505  H   ASN    33     -19.026  -6.457  14.751  0.271900
ATOM    506  CA  ASN    33     -20.918  -7.324  15.227  0.014300
ATOM    507  HA  ASN    33     -21.507  -7.112  16.121  0.104800
ATOM    508  CB  ASN    33     -21.431  -6.459  14.114 -0.204100
ATOM    509  HB2 ASN    33     -21.250  -5.413  14.352  0.079700
ATOM    510  HB3 ASN    33     -20.888  -6.682  13.196  0.079700
ATOM    511  CG  ASN    33     -22.907  -6.640  13.850  0.713000
ATOM    512  OD1 ASN    33     -23.571  -7.565  14.375 -0.593100
ATOM    513  ND2 ASN    33     -23.436  -5.749  13.037 -0.919100
ATOM    514 1HD2 ASN    33     -24.439  -5.773  12.892  0.419600
ATOM    515 2HD2 ASN    33     -22.884  -5.023  12.592  0.419600
ATOM    516  C   ASN    33     -21.025  -8.836  14.915  0.597300
ATOM    517  O   ASN    33     -20.698  -9.277  13.840 -0.567900
ATOM    518  N   LEU    34     -21.567  -9.584  15.863 -0.415700
ATOM    519  H   LEU    34     -21.846  -9.149  16.736  0.271900
ATOM    520  CA  LEU    34     -21.586 -11.030  15.777 -0.051800
ATOM    521  HA  LEU    34     -20.574 -11.388  15.584  0.092200
ATOM    522  CB  LEU    34     -22.086 -11.629  17.086 -0.110200
ATOM    523  HB2 LEU    34     -23.115 -11.293  17.227  0.045700
ATOM    524  HB3 LEU    34     -22.116 -12.714  16.980  0.045700
ATOM    525  CG  LEU    34     -21.291 -11.296  18.344  0.353100
ATOM    526  HG  LEU    34     -21.189 -10.215  18.440 -0.036100
ATOM    527  CD1 LEU    34     -22.103 -11.787  19.517 -0.412100
ATOM    528 1HD1 LEU    34     -21.606 -11.504  20.443  0.100000
ATOM    529 2HD1 LEU    34     -23.092 -11.336  19.520  0.100000
ATOM    530 3HD1 LEU    34     -22.198 -12.870  19.477  0.100000
ATOM    531  CD2 LEU    34     -19.910 -11.913  18.307 -0.412100
ATOM    532 1HD2 LEU    34     -19.978 -12.986  18.135  0.100000
ATOM    533 2HD2 LEU    34     -19.313 -11.448  17.522  0.100000
ATOM    534 3HD2 LEU    34     -19.425 -11.738  19.267  0.100000
ATOM    535  C   LEU    34     -22.466 -11.508  14.655  0.597300
ATOM    536  O   LEU    34     -22.340 -12.645  14.235 -0.567900
ATOM    537  N   THR    35     -23.442 -10.672  14.270 -0.415700
ATOM    538  H   THR    35     -23.506  -9.756  14.698  0.271900
ATOM    539  CA  THR    35     -24.350 -11.036  13.197 -0.038900
ATOM    540  HA  THR    35     -24.437 -12.123  13.158  0.100700
ATOM    541  CB  THR    35     -25.797 -10.491  13.437  0.365400
ATOM    542  HB  THR    35     -26.472 -10.944  12.710  0.004300
ATOM    543  CG2 THR    35     -26.303 -10.793  14.849 -0.243800
ATOM    544 1HG2 THR    35     -26.099 -11.840  15.063  0.064200
ATOM    545 2HG2 THR    35     -25.804 -10.171  15.593  0.064200
ATOM    546 3HG2 THR    35     -27.375 -10.632  14.888  0.064200
ATOM    547  OG1 THR    35     -25.814  -9.093  13.276 -0.676100
ATOM    548  HG1 THR    35     -25.241  -8.682  13.945  0.410200
ATOM    549  C   THR    35     -23.839 -10.588  11.819  0.597300
ATOM    550  O   THR    35     -24.459 -10.894  10.844 -0.567900
ATOM    551  N   SER    36     -22.714  -9.900  11.703 -0.415700
ATOM    552  H   SER    36     -22.136  -9.720  12.518  0.271900
ATOM    553  CA  SER    36     -22.331  -9.319  10.410 -0.024900
ATOM    554  HA  SER    36     -23.210  -8.937   9.907  0.084300
ATOM    555  CB  SER    36     -21.364  -8.179  10.642  0.211700
ATOM    556  HB2 SER    36     -21.894  -7.368  11.142  0.035200
ATOM    557  HB3 SER    36     -20.550  -8.514  11.288  0.035200
ATOM    558  OG  SER    36     -20.807  -7.692   9.442 -0.654600
ATOM    559  HG  SER    36     -20.710  -6.720   9.547  0.427500
ATOM    560  C   SER    36     -21.634 -10.366   9.550  0.597300
ATOM    561  O   SER    36     -20.901 -11.238  10.068 -0.567900
ATOM    562  N   PRO    37     -21.810 -10.266   8.235 -0.254800
ATOM    563  CD  PRO    37     -22.789  -9.454   7.483  0.019200
ATOM    564  HD2 PRO    37     -22.437  -8.425   7.392  0.039100
ATOM    565  HD3 PRO    37     -23.784  -9.494   7.924  0.039100
ATOM    566  CG  PRO    37     -22.786 -10.137   6.124  0.018900
ATOM    567  HG2 PRO    37     -23.056  -9.425   5.349  0.021300
ATOM    568  HG3 PRO    37     -23.460 -10.995   6.128  0.021300
ATOM    569  CB  PRO    37     -21.363 -10.592   5.956 -0.007000
ATOM    570  HB2 PRO    37     -20.747  -9.737   5.671  0.025300
ATOM    571  HB3 PRO    37     -21.280 -11.379   5.207  0.025300
ATOM    572  CA  PRO    37     -20.985 -11.091   7.342 -0.026600
ATOM    573  HA  PRO    37     -21.236 -12.145   7.451  0.064100
ATOM    574  C   PRO    37     -19.500 -10.871   7.524  0.589600
ATOM    575  O   PRO    37     -18.709 -11.729   7.116 -0.574800
ATOM    576  N   ASP    38     -19.113  -9.725   8.115 -0.516300
ATOM    577  H   ASP    38     -19.801  -9.025   8.376  0.293600
ATOM    578  CA  ASP    38     -17.700  -9.496   8.464  0.038100
ATOM    579  HA  ASP    38     -17.117  -9.559   7.548  0.088000
ATOM    580  CB  ASP    38     -17.458  -8.112   9.063 -0.030300
ATOM    581  HB2 ASP    38     -18.008  -8.029  10.002 -0.012200
ATOM    582  HB3 ASP    38     -16.395  -7.996   9.277 -0.012200
ATOM    583  CG  ASP    38     -17.875  -6.983   8.130  0.799400
ATOM    584  OD1 ASP    38     -17.891  -7.186   6.891 -0.801400
ATOM    585  OD2 ASP    38     -18.130  -5.857   8.634 -0.801400
ATOM    586  C   ASP    38     -17.114 -10.530   9.394  0.536600
ATOM    587  O   ASP    38     -15.906 -10.683   9.407 -0.581900
ATOM    588  N   MET    39     -17.944 -11.251  10.153 -0.415700
ATOM    589  H   MET    39     -18.941 -11.066  10.105  0.271900
ATOM    590  CA  MET    39     -17.463 -12.369  11.002 -0.023700
ATOM    591  HA  MET    39     -16.689 -11.971  11.656  0.088000
ATOM    592  CB  MET    39     -18.579 -12.906  11.892  0.034200
ATOM    593  HB2 MET    39     -19.443 -13.121  11.266  0.024100
ATOM    594  HB3 MET    39     -18.268 -13.848  12.341  0.024100
ATOM    595  CG  MET    39     -19.006 -11.952  13.015  0.001800
ATOM    596  HG2 MET    39     -19.221 -10.978  12.574  0.044000
ATOM    597  HG3 MET    39     -19.932 -12.325  13.446  0.044000
ATOM    598  SD  MET    39     -17.828 -11.724  14.335 -0.273700
ATOM    599  CE  MET    39     -17.961 -13.320  15.103 -0.053600
ATOM    600  HE1 MET    39     -17.363 -13.322  16.015  0.068400
ATOM    601  HE2 MET    39     -19.002 -13.525  15.358  0.068400
ATOM    602  HE3 MET    39     -17.584 -14.096  14.438  0.068400
ATOM    603  C   MET    39     -16.829 -13.526  10.245  0.597300
ATOM    604  O   MET    39     -16.082 -14.322  10.847 -0.567900
ATOM    605  N   THR    40     -17.152 -13.671   8.966 -0.415700
ATOM    606  H   THR    40     -17.769 -13.008   8.503  0.271900
ATOM    607  CA  THR    40     -16.691 -14.822   8.241 -0.038900
ATOM    608  HA  THR    40     -16.876 -15.723   8.828  0.100700
ATOM    609  CB  THR    40     -17.460 -14.962   6.887  0.365400
ATOM    610  HB  THR    40     -17.157 -14.172   6.215  0.004300
ATOM    611  CG2 THR    40     -17.123 -16.233   6.219 -0.243800
ATOM    612 1HG2 THR    40     -17.708 -16.320   5.302  0.064200
ATOM    613 2HG2 THR    40     -16.067 -16.253   5.952  0.064200
ATOM    614 3HG2 THR    40     -17.356 -17.073   6.873  0.064200
ATOM    615  OG1 THR    40     -18.877 -14.808   7.083 -0.676100
ATOM    616  HG1 THR    40     -19.200 -15.578   7.605  0.410200
ATOM    617  C   THR    40     -15.171 -14.715   7.995  0.597300
ATOM    618  O   THR    40     -14.363 -15.509   8.526 -0.567900
ATOM    619  N   CYX    41     -14.806 -13.731   7.188 -0.415700
ATOM    620  H   CYX    41     -15.521 -13.137   6.775  0.271900
ATOM    621  CA  CYX    41     -13.392 -13.487   6.834  0.042900
ATOM    622  HA  CYX    41     -12.754 -13.975   7.569  0.076600
ATOM    623  CB  CYX    41     -13.078 -14.109   5.458 -0.079000
ATOM    624  HB2 CYX    41     -13.838 -13.783   4.750  0.091000
ATOM    625  HB3 CYX    41     -12.118 -13.735   5.104  0.091000
ATOM    626  SG  CYX    41     -12.996 -15.932   5.426 -0.108100
ATOM    627  C   CYX    41     -12.998 -11.999   6.899  0.597300
ATOM    628  O   CYX    41     -12.125 -11.531   6.135 -0.567900
ATOM    629  N   ASN    42     -13.606 -11.269   7.847 -0.415700
ATOM    630  H   ASN    42     -14.359 -11.681   8.389  0.271900
ATOM    631  CA  ASN    42     -13.384  -9.839   8.012  0.014300
ATOM    632  HA  ASN    42     -13.896  -9.509   8.915  0.104800
ATOM    633  CB  ASN    42     -11.882  -9.611   8.224 -0.204100
ATOM    634  HB2 ASN    42     -11.441 -10.523   8.624  0.079700
ATOM    635  HB3 ASN    42     -11.380  -9.401   7.288  0.079700
ATOM    636  CG  ASN    42     -11.518  -8.486   9.197  0.713000
ATOM    637  OD1 ASN    42     -12.137  -7.329   9.089 -0.593100
ATOM    638  ND2 ASN    42     -10.601  -8.676  10.014 -0.919100
ATOM    639 1HD2 ASN    42     -10.132  -9.573  10.051  0.419600
ATOM    640 2HD2 ASN    42     -10.243  -7.861  10.496  0.419600
ATOM    641  C   ASN    42     -13.977  -9.018   6.823  0.597300
ATOM    642  O   ASN    42     -14.833  -9.502   6.038 -0.567900
ATOM    643  N   VAL    43     -13.587  -7.756   6.726 -0.415700
ATOM    644  H   VAL    43     -12.924  -7.395   7.402  0.271900
ATOM    645  CA  VAL    43     -14.414  -6.795   6.017 -0.087500
ATOM    646  HA  VAL    43     -15.462  -7.046   6.179  0.096900
ATOM    647  CB  VAL    43     -14.218  -5.340   6.538  0.298500
ATOM    648  HB  VAL    43     -14.854  -4.691   5.944 -0.029700
ATOM    649  CG1 VAL    43     -14.727  -5.175   7.983 -0.319200
ATOM    650 1HG1 VAL    43     -14.500  -4.170   8.339  0.079100
ATOM    651 2HG1 VAL    43     -15.803  -5.294   7.991  0.079100
ATOM    652 3HG1 VAL    43     -14.272  -5.907   8.647  0.079100
ATOM    653  CG2 VAL    43     -12.796  -4.842   6.393 -0.319200
ATOM    654 1HG2 VAL    43     -12.135  -5.406   7.047  0.079100
ATOM    655 2HG2 VAL    43     -12.464  -4.936   5.360  0.079100
ATOM    656 3HG2 VAL    43     -12.751  -3.792   6.678  0.079100
ATOM    657  C   VAL    43     -14.189  -6.804   4.477  0.597300
ATOM    658  O   VAL    43     -14.953  -6.142   3.759 -0.567900
ATOM    659  N   ASP    44     -13.151  -7.487   3.973 -0.516300
ATOM    660  H   ASP    44     -12.506  -7.959   4.598  0.293600
ATOM    661  CA  ASP    44     -12.903  -7.545   2.531  0.038100
ATOM    662  HA  ASP    44     -13.788  -7.194   2.000  0.088000
ATOM    663  CB  ASP    44     -11.729  -6.686   2.111 -0.030300
ATOM    664  HB2 ASP    44     -11.841  -5.705   2.576 -0.012200
ATOM    665  HB3 ASP    44     -10.796  -7.114   2.481 -0.012200
ATOM    666  CG  ASP    44     -11.648  -6.467   0.606  0.799400
ATOM    667  OD1 ASP    44     -12.639  -6.778  -0.106 -0.801400
ATOM    668  OD2 ASP    44     -10.596  -5.977   0.138 -0.801400
ATOM    669  C   ASP    44     -12.688  -9.006   2.112  0.536600
ATOM    670  O   ASP    44     -11.568  -9.425   1.705 -0.581900
ATOM    671  N   ASN    45     -13.775  -9.779   2.212 -0.415700
ATOM    672  H   ASN    45     -14.660  -9.356   2.468  0.271900
ATOM    673  CA  ASN    45     -13.752 -11.185   1.885  0.014300
ATOM    674  HA  ASN    45     -12.787 -11.601   2.178  0.104800
ATOM    675  CB  ASN    45     -14.844 -11.965   2.579 -0.204100
ATOM    676  HB2 ASN    45     -14.718 -11.873   3.656  0.079700
ATOM    677  HB3 ASN    45     -15.821 -11.558   2.326  0.079700
ATOM    678  CG  ASN    45     -14.819 -13.437   2.225  0.713000
ATOM    679  OD1 ASN    45     -13.799 -13.967   1.896 -0.593100
ATOM    680  ND2 ASN    45     -15.944 -14.093   2.338 -0.919100
ATOM    681 1HD2 ASN    45     -16.811 -13.600   2.548  0.419600
ATOM    682 2HD2 ASN    45     -15.955 -15.061   2.057  0.419600
ATOM    683  C   ASN    45     -13.935 -11.363   0.394  0.597300
ATOM    684  O   ASN    45     -14.989 -11.101  -0.120 -0.567900
ATOM    685  N   ARG    46     -12.875 -11.685  -0.299 -0.347900
ATOM    686  H   ARG    46     -12.007 -11.864   0.186  0.274700
ATOM    687  CA  ARG    46     -12.912 -11.952  -1.742 -0.263700
ATOM    688  HA  ARG    46     -13.836 -12.481  -1.983  0.156000
ATOM    689  CB  ARG    46     -12.818 -10.687  -2.623 -0.000700
ATOM    690  HB2 ARG    46     -13.207 -10.924  -3.613  0.032700
ATOM    691  HB3 ARG    46     -13.460  -9.914  -2.205  0.032700
ATOM    692  CG  ARG    46     -11.445 -10.133  -2.822  0.039000
ATOM    693  HG2 ARG    46     -10.780 -10.858  -3.285  0.028500
ATOM    694  HG3 ARG    46     -11.527  -9.284  -3.501  0.028500
ATOM    695  CD  ARG    46     -10.842  -9.633  -1.482  0.048600
ATOM    696  HD2 ARG    46     -11.529  -8.922  -1.021  0.068700
ATOM    697  HD3 ARG    46     -10.702 -10.477  -0.809  0.068700
ATOM    698  NE  ARG    46      -9.548  -8.998  -1.682 -0.529500
ATOM    699  HE  ARG    46      -9.321  -8.708  -2.622  0.345600
ATOM    700  CZ  ARG    46      -8.716  -8.599  -0.724  0.807600
ATOM    701  NH1 ARG    46      -8.961  -8.814   0.559 -0.862700
ATOM    702 1HH1 ARG    46      -9.898  -9.121   0.810  0.447800
ATOM    703 2HH1 ARG    46      -8.389  -8.354   1.259  0.447800
ATOM    704  NH2 ARG    46      -7.549  -8.029  -1.064 -0.862700
ATOM    705 1HH2 ARG    46      -7.290  -7.971  -2.046  0.447800
ATOM    706 2HH2 ARG    46      -6.943  -7.667  -0.334  0.447800
ATOM    707  C   ARG    46     -11.772 -12.870  -2.025  0.734100
ATOM    708  O   ARG    46     -10.767 -12.962  -1.274 -0.589400
ATOM    709  N   VAL    47     -11.918 -13.569  -3.129 -0.415700
ATOM    710  H   VAL    47     -12.779 -13.495  -3.656  0.271900
ATOM    711  CA  VAL    47     -10.783 -14.376  -3.632 -0.087500
ATOM    712  HA  VAL    47     -10.534 -15.099  -2.856  0.096900
ATOM    713  CB  VAL    47     -11.160 -15.161  -4.880  0.298500
ATOM    714  HB  VAL    47     -11.410 -14.481  -5.688 -0.029700
ATOM    715  CG1 VAL    47      -9.998 -16.040  -5.279 -0.319200
ATOM    716 1HG1 VAL    47     -10.316 -16.673  -6.101  0.079100
ATOM    717 2HG1 VAL    47      -9.161 -15.447  -5.637  0.079100
ATOM    718 3HG1 VAL    47      -9.681 -16.672  -4.448  0.079100
ATOM    719  CG2 VAL    47     -12.339 -16.060  -4.608 -0.319200
ATOM    720 1HG2 VAL    47     -13.231 -15.455  -4.462  0.079100
ATOM    721 2HG2 VAL    47     -12.526 -16.707  -5.466  0.079100
ATOM    722 3HG2 VAL    47     -12.156 -16.680  -3.730  0.079100
ATOM    723  C   VAL    47      -9.511 -13.579  -3.954  0.597300
ATOM    724  O   VAL    47      -9.529 -12.622  -4.739 -0.567900
ATOM    725  N   VAL    48      -8.388 -14.006  -3.367 -0.415700
ATOM    726  H   VAL    48      -8.423 -14.830  -2.773  0.271900
ATOM    727  CA  VAL    48      -7.131 -13.428  -3.663 -0.087500
ATOM    728  HA  VAL    48      -7.256 -12.537  -4.265  0.096900
ATOM    729  CB  VAL    48      -6.422 -12.976  -2.375  0.298500
ATOM    730  HB  VAL    48      -5.453 -12.562  -2.612 -0.029700
ATOM    731  CG1 VAL    48      -7.216 -11.838  -1.739 -0.319200
ATOM    732 1HG1 VAL    48      -6.671 -11.458  -0.875  0.079100
ATOM    733 2HG1 VAL    48      -7.339 -11.028  -2.456  0.079100
ATOM    734 3HG1 VAL    48      -8.195 -12.188  -1.414  0.079100
ATOM    735  CG2 VAL    48      -6.153 -14.117  -1.391 -0.319200
ATOM    736 1HG2 VAL    48      -5.502 -13.756  -0.597  0.079100
ATOM    737 2HG2 VAL    48      -7.086 -14.457  -0.947  0.079100
ATOM    738 3HG2 VAL    48      -5.671 -14.951  -1.898  0.079100
ATOM    739  C   VAL    48      -6.325 -14.413  -4.561  0.597300
ATOM    740  O   VAL    48      -6.633 -15.610  -4.623 -0.567900
ATOM    741  N   PRO    49      -5.325 -13.908  -5.297 -0.254800
ATOM    742  CD  PRO    49      -4.834 -12.524  -5.303  0.019200
ATOM    743  HD2 PRO    49      -4.590 -12.138  -4.321  0.039100
ATOM    744  HD3 PRO    49      -5.552 -11.879  -5.800  0.039100
ATOM    745  CG  PRO    49      -3.590 -12.616  -6.073  0.018900
ATOM    746  HG2 PRO    49      -2.784 -12.969  -5.427  0.021300
ATOM    747  HG3 PRO    49      -3.324 -11.653  -6.511  0.021300
ATOM    748  CB  PRO    49      -3.866 -13.598  -7.084 -0.007000
ATOM    749  HB2 PRO    49      -2.948 -14.042  -7.460  0.025300
ATOM    750  HB3 PRO    49      -4.420 -13.136  -7.904  0.025300
ATOM    751  CA  PRO    49      -4.753 -14.644  -6.392 -0.026600
ATOM    752  HA  PRO    49      -5.550 -14.906  -7.085  0.064100
ATOM    753  C   PRO    49      -3.975 -15.936  -6.104  0.589600
ATOM    754  O   PRO    49      -3.840 -16.765  -7.035 -0.574800
ATOM    755  N   LYS    50      -3.548 -16.192  -4.877 -0.347900
ATOM    756  H   LYS    50      -3.754 -15.527  -4.135  0.274700
ATOM    757  CA  LYS    50      -2.690 -17.307  -4.590 -0.240000
ATOM    758  HA  LYS    50      -2.600 -17.973  -5.446  0.142600
ATOM    759  CB  LYS    50      -1.271 -16.800  -4.173 -0.009400
ATOM    760  HB2 LYS    50      -1.385 -16.163  -3.298  0.036200
ATOM    761  HB3 LYS    50      -0.665 -17.655  -3.871  0.036200
ATOM    762  CG  LYS    50      -0.499 -16.014  -5.226  0.018700
ATOM    763  HG2 LYS    50      -1.089 -15.143  -5.514  0.010300
ATOM    764  HG3 LYS    50       0.426 -15.645  -4.784  0.010300
ATOM    765  CD  LYS    50      -0.172 -16.806  -6.475 -0.047900
ATOM    766  HD2 LYS    50      -1.071 -17.276  -6.872  0.062100
ATOM    767  HD3 LYS    50       0.164 -16.097  -7.234  0.062100
ATOM    768  CE  LYS    50       0.920 -17.862  -6.324 -0.014300
ATOM    769  HE2 LYS    50       0.555 -18.643  -5.652  0.113500
ATOM    770  HE3 LYS    50       1.044 -18.333  -7.304  0.113500
ATOM    771  NZ  LYS    50       2.271 -17.411  -5.839 -0.385400
ATOM    772  HZ1 LYS    50       2.636 -16.601  -6.327  0.340000
ATOM    773  HZ2 LYS    50       2.250 -17.170  -4.850  0.340000
ATOM    774  HZ3 LYS    50       2.956 -18.157  -5.937  0.340000
ATOM    775  C   LYS    50      -3.279 -18.140  -3.439  0.734100
ATOM    776  O   LYS    50      -4.041 -17.651  -2.592 -0.589400
ATOM    777  N   SER    51      -2.903 -19.399  -3.396 -0.415700
ATOM    778  H   SER    51      -2.379 -19.797  -4.170  0.271900
ATOM    779  CA  SER    51      -3.348 -20.249  -2.315 -0.024900
ATOM    780  HA  SER    51      -3.667 -19.678  -1.445  0.084300
ATOM    781  CB  SER    51      -4.503 -21.120  -2.806  0.211700
ATOM    782  HB2 SER    51      -5.290 -20.464  -3.179  0.035200
ATOM    783  HB3 SER    51      -4.161 -21.737  -3.639  0.035200
ATOM    784  OG  SER    51      -5.076 -21.973  -1.794 -0.654600
ATOM    785  HG  SER    51      -4.890 -22.894  -2.064  0.427500
ATOM    786  C   SER    51      -2.126 -21.081  -1.957  0.597300
ATOM    787  O   SER    51      -1.511 -21.669  -2.873 -0.567900
ATOM    788  N   VAL    52      -1.787 -21.148  -0.676 -0.415700
ATOM    789  H   VAL    52      -2.403 -20.728   0.016  0.271900
ATOM    790  CA  VAL    52      -0.562 -21.800  -0.243 -0.087500
ATOM    791  HA  VAL    52       0.235 -21.464  -0.902  0.096900
ATOM    792  CB  VAL    52      -0.188 -21.301   1.184  0.298500
ATOM    793  HB  VAL    52      -0.993 -21.555   1.869 -0.029700
ATOM    794  CG1 VAL    52       1.087 -21.988   1.686 -0.319200
ATOM    795 1HG1 VAL    52       1.322 -21.612   2.680  0.079100
ATOM    796 2HG1 VAL    52       0.948 -23.066   1.770  0.079100
ATOM    797 3HG1 VAL    52       1.921 -21.771   1.019  0.079100
ATOM    798  CG2 VAL    52      -0.033 -19.789   1.163 -0.319200
ATOM    799 1HG2 VAL    52       0.684 -19.491   0.396  0.079100
ATOM    800 2HG2 VAL    52      -0.993 -19.310   0.979  0.079100
ATOM    801 3HG2 VAL    52       0.330 -19.445   2.131  0.079100
ATOM    802  C   VAL    52      -0.620 -23.332  -0.266  0.597300
ATOM    803  O   VAL    52      -1.479 -23.908   0.412 -0.567900
ATOM    804  N   PRO    53       0.316 -24.001  -1.025 -0.254800
ATOM    805  CD  PRO    53       1.381 -23.418  -1.866  0.019200
ATOM    806  HD2 PRO    53       2.054 -22.786  -1.287  0.039100
ATOM    807  HD3 PRO    53       0.937 -22.864  -2.693  0.039100
ATOM    808  CG  PRO    53       2.099 -24.611  -2.383  0.018900
ATOM    809  HG2 PRO    53       2.961 -24.810  -1.745  0.021300
ATOM    810  HG3 PRO    53       2.442 -24.448  -3.405  0.021300
ATOM    811  CB  PRO    53       1.161 -25.762  -2.313 -0.007000
ATOM    812  HB2 PRO    53       1.695 -26.705  -2.231  0.025300
ATOM    813  HB3 PRO    53       0.513 -25.767  -3.188  0.025300
ATOM    814  CA  PRO    53       0.325 -25.475  -1.088 -0.026600
ATOM    815  HA  PRO    53      -0.683 -25.849  -1.253  0.064100
ATOM    816  C   PRO    53       0.932 -26.113   0.173  0.589600
ATOM    817  O   PRO    53       1.983 -25.701   0.643 -0.574800
ATOM    818  N   VAL    54       0.212 -27.059   0.732 -0.415700
ATOM    819  H   VAL    54      -0.690 -27.280   0.314  0.271900
ATOM    820  CA  VAL    54       0.624 -27.836   1.893 -0.087500
ATOM    821  HA  VAL    54       1.708 -27.855   1.980  0.096900
ATOM    822  CB  VAL    54       0.016 -27.334   3.245  0.298500
ATOM    823  HB  VAL    54       0.427 -27.916   4.069 -0.029700
ATOM    824  CG1 VAL    54       0.324 -25.869   3.491 -0.319200
ATOM    825 1HG1 VAL    54      -0.022 -25.582   4.483  0.079100
ATOM    826 2HG1 VAL    54       1.402 -25.723   3.441  0.079100
ATOM    827 3HG1 VAL    54      -0.158 -25.237   2.745  0.079100
ATOM    828  CG2 VAL    54      -1.481 -27.472   3.227 -0.319200
ATOM    829 1HG2 VAL    54      -1.905 -27.007   4.116  0.079100
ATOM    830 2HG2 VAL    54      -1.902 -26.979   2.351  0.079100
ATOM    831 3HG2 VAL    54      -1.778 -28.518   3.233  0.079100
ATOM    832  C   VAL    54       0.111 -29.234   1.691  0.597300
ATOM    833  O   VAL    54      -0.782 -29.480   0.844 -0.567900
ATOM    834  N   ASN    55       0.661 -30.143   2.498 -0.415700
ATOM    835  H   ASN    55       1.369 -29.839   3.168  0.271900
ATOM    836  CA  ASN    55       0.249 -31.537   2.561  0.014300
ATOM    837  HA  ASN    55      -0.571 -31.728   1.865  0.104800
ATOM    838  CB  ASN    55       1.426 -32.424   2.199 -0.204100
ATOM    839  HB2 ASN    55       2.216 -32.290   2.940  0.079700
ATOM    840  HB3 ASN    55       1.125 -33.470   2.220  0.079700
ATOM    841  CG  ASN    55       1.975 -32.108   0.828  0.713000
ATOM    842  OD1 ASN    55       1.202 -32.024  -0.141 -0.593100
ATOM    843  ND2 ASN    55       3.291 -31.799   0.747 -0.919100
ATOM    844 1HD2 ASN    55       3.877 -31.786   1.578  0.419600
ATOM    845 2HD2 ASN    55       3.673 -31.507  -0.133  0.419600
ATOM    846  C   ASN    55      -0.221 -31.874   3.967  0.597300
ATOM    847  O   ASN    55       0.137 -31.190   4.916 -0.567900
ATOM    848  N   ALA    56      -1.050 -32.902   4.099 -0.415700
ATOM    849  H   ALA    56      -1.294 -33.457   3.286  0.271900
ATOM    850  CA  ALA    56      -1.522 -33.324   5.407  0.033700
ATOM    851  HA  ALA    56      -2.066 -32.504   5.870  0.082300
ATOM    852  CB  ALA    56      -2.460 -34.527   5.321 -0.182500
ATOM    853  HB1 ALA    56      -2.649 -34.923   6.319  0.060300
ATOM    854  HB2 ALA    56      -3.408 -34.208   4.888  0.060300
ATOM    855  HB3 ALA    56      -2.034 -35.298   4.687  0.060300
ATOM    856  C   ALA    56      -0.311 -33.634   6.267  0.597300
ATOM    857  O   ALA    56       0.709 -34.160   5.736 -0.567900
ATOM    858  N   GLY    57      -0.391 -33.244   7.551 -0.415700
ATOM    859  H   GLY    57      -1.246 -32.829   7.902  0.271900
ATOM    860  CA  GLY    57       0.723 -33.428   8.488 -0.025200
ATOM    861  HA2 GLY    57       0.318 -33.490   9.497  0.069800
ATOM    862  HA3 GLY    57       1.228 -34.371   8.279  0.069800
ATOM    863  C   GLY    57       1.777 -32.321   8.472  0.597300
ATOM    864  O   GLY    57       2.678 -32.314   9.312 -0.567900
ATOM    865  N   ASP    58       1.653 -31.352   7.585 -0.516300
ATOM    866  H   ASP    58       0.886 -31.366   6.922  0.293600
ATOM    867  CA  ASP    58       2.536 -30.211   7.594  0.038100
ATOM    868  HA  ASP    58       3.574 -30.528   7.703  0.088000
ATOM    869  CB  ASP    58       2.361 -29.406   6.323 -0.030300
ATOM    870  HB2 ASP    58       1.302 -29.288   6.096 -0.012200
ATOM    871  HB3 ASP    58       2.761 -28.403   6.480 -0.012200
ATOM    872  CG  ASP    58       3.088 -29.972   5.159  0.799400
ATOM    873  OD1 ASP    58       3.864 -30.930   5.300 -0.801400
ATOM    874  OD2 ASP    58       2.876 -29.470   4.058 -0.801400
ATOM    875  C   ASP    58       2.187 -29.300   8.748  0.536600
ATOM    876  O   ASP    58       1.050 -29.288   9.196 -0.581900
ATOM    877  N   THR    59       3.138 -28.485   9.186 -0.415700
ATOM    878  H   THR    59       4.061 -28.538   8.773  0.271900
ATOM    879  CA  THR    59       2.853 -27.481  10.149 -0.038900
ATOM    880  HA  THR    59       1.970 -27.741  10.733  0.100700
ATOM    881  CB  THR    59       4.008 -27.323  11.144  0.365400
ATOM    882  HB  THR    59       4.931 -27.079  10.617  0.004300
ATOM    883  CG2 THR    59       3.699 -26.230  12.184 -0.243800
ATOM    884 1HG2 THR    59       3.631 -25.253  11.708  0.064200
ATOM    885 2HG2 THR    59       2.764 -26.461  12.695  0.064200
ATOM    886 3HG2 THR    59       4.505 -26.191  12.917  0.064200
ATOM    887  OG1 THR    59       4.171 -28.526  11.853 -0.676100
ATOM    888  HG1 THR    59       4.428 -29.195  11.191  0.410200
ATOM    889  C   THR    59       2.583 -26.129   9.425  0.597300
ATOM    890  O   THR    59       3.471 -25.606   8.743 -0.567900
ATOM    891  N   LEU    60       1.374 -25.563   9.624 -0.415700
ATOM    892  H   LEU    60       0.704 -26.011  10.243  0.271900
ATOM    893  CA  LEU    60       0.991 -24.272   9.034 -0.051800
ATOM    894  HA  LEU    60       1.709 -24.000   8.262  0.092200
ATOM    895  CB  LEU    60      -0.406 -24.359   8.412 -0.110200
ATOM    896  HB2 LEU    60      -0.398 -25.151   7.662  0.045700
ATOM    897  HB3 LEU    60      -1.108 -24.667   9.189  0.045700
ATOM    898  CG  LEU    60      -0.956 -23.079   7.765  0.353100
ATOM    899  HG  LEU    60      -0.900 -22.262   8.484 -0.036100
ATOM    900  CD1 LEU    60      -0.061 -22.739   6.584 -0.412100
ATOM    901 1HD1 LEU    60      -0.451 -21.852   6.085  0.100000
ATOM    902 2HD1 LEU    60       0.953 -22.512   6.906  0.100000
ATOM    903 3HD1 LEU    60      -0.046 -23.560   5.869  0.100000
ATOM    904  CD2 LEU    60      -2.406 -23.153   7.286 -0.412100
ATOM    905 1HD2 LEU    60      -2.704 -22.199   6.854  0.100000
ATOM    906 2HD2 LEU    60      -2.509 -23.941   6.541  0.100000
ATOM    907 3HD2 LEU    60      -3.054 -23.372   8.135  0.100000
ATOM    908  C   LEU    60       0.985 -23.218  10.089  0.597300
ATOM    909  O   LEU    60       0.247 -23.329  11.075 -0.567900
ATOM    910  N   THR    61       1.821 -22.183   9.934 -0.415700
ATOM    911  H   THR    61       2.422 -22.138   9.119  0.271900
ATOM    912  CA  THR    61       1.991 -21.183  10.992 -0.038900
ATOM    913  HA  THR    61       1.443 -21.466  11.886  0.100700
ATOM    914  CB  THR    61       3.475 -21.029  11.394  0.365400
ATOM    915  HB  THR    61       4.005 -20.626  10.543  0.004300
ATOM    916  CG2 THR    61       3.610 -20.000  12.541 -0.243800
ATOM    917 1HG2 THR    61       2.927 -20.234  13.354  0.064200
ATOM    918 2HG2 THR    61       4.632 -20.033  12.916  0.064200
ATOM    919 3HG2 THR    61       3.417 -18.992  12.174  0.064200
ATOM    920  OG1 THR    61       4.025 -22.340  11.716 -0.676100
ATOM    921  HG1 THR    61       3.581 -22.621  12.545  0.410200
ATOM    922  C   THR    61       1.495 -19.841  10.523  0.597300
ATOM    923  O   THR    61       1.973 -19.335   9.544 -0.567900
ATOM    924  N   PHE    62       0.523 -19.293  11.234 -0.415700
ATOM    925  H   PHE    62       0.208 -19.752  12.080  0.271900
ATOM    926  CA  PHE    62       0.102 -17.912  11.012 -0.002400
ATOM    927  HA  PHE    62       0.087 -17.688   9.945  0.097800
ATOM    928  CB  PHE    62      -1.289 -17.691  11.589 -0.034300
ATOM    929  HB2 PHE    62      -1.277 -17.951  12.648  0.029500
ATOM    930  HB3 PHE    62      -1.544 -16.632  11.517  0.029500
ATOM    931  CG  PHE    62      -2.322 -18.481  10.904  0.011800
ATOM    932  CD1 PHE    62      -2.600 -19.766  11.325 -0.125600
ATOM    933  HD1 PHE    62      -2.064 -20.183  12.168  0.133000
ATOM    934  CE1 PHE    62      -3.542 -20.524  10.669 -0.170400
ATOM    935  HE1 PHE    62      -3.737 -21.535  10.995  0.143000
ATOM    936  CZ  PHE    62      -4.217 -20.001   9.597 -0.107200
ATOM    937  HZ  PHE    62      -4.933 -20.599   9.076  0.129700
ATOM    938  CE2 PHE    62      -3.965 -18.726   9.163 -0.170400
ATOM    939  HE2 PHE    62      -4.504 -18.323   8.319  0.143000
ATOM    940  CD2 PHE    62      -2.990 -17.959   9.818 -0.125600
ATOM    941  HD2 PHE    62      -2.775 -16.955   9.482  0.133000
ATOM    942  C   PHE    62       1.061 -16.947  11.706  0.597300
ATOM    943  O   PHE    62       1.470 -17.167  12.861 -0.567900
ATOM    944  N   GLU    63       1.422 -15.881  11.003 -0.516300
ATOM    945  H   GLU    63       1.151 -15.779  10.028  0.293600
ATOM    946  CA  GLU    63       2.251 -14.814  11.606  0.039700
ATOM    947  HA  GLU    63       2.524 -15.080  12.627  0.110500
ATOM    948  CB  GLU    63       3.548 -14.641  10.812  0.056000
ATOM    949  HB2 GLU    63       4.046 -15.609  10.741 -0.017300
ATOM    950  HB3 GLU    63       3.320 -14.297   9.802 -0.017300
ATOM    951  CG  GLU    63       4.487 -13.662  11.482  0.013600
ATOM    952  HG2 GLU    63       3.955 -12.727  11.658 -0.042500
ATOM    953  HG3 GLU    63       4.778 -14.063  12.455 -0.042500
ATOM    954  CD  GLU    63       5.724 -13.360  10.692  0.805400
ATOM    955  OE1 GLU    63       6.126 -14.114   9.746 -0.818800
ATOM    956  OE2 GLU    63       6.277 -12.284  10.987 -0.818800
ATOM    957  C   GLU    63       1.495 -13.496  11.632  0.536600
ATOM    958  O   GLU    63       1.201 -12.923  10.558 -0.581900
ATOM    959  N   TRP    64       1.228 -12.995  12.849 -0.415700
ATOM    960  H   TRP    64       1.473 -13.533  13.669  0.271900
ATOM    961  CA  TRP    64       0.514 -11.743  13.031 -0.027500
ATOM    962  HA  TRP    64      -0.010 -11.502  12.117  0.112300
ATOM    963  CB  TRP    64      -0.510 -11.854  14.146 -0.005000
ATOM    964  HB2 TRP    64       0.007 -12.127  15.068  0.033900
ATOM    965  HB3 TRP    64      -0.954 -10.875  14.310  0.033900
ATOM    966  CG  TRP    64      -1.653 -12.829  13.938 -0.141500
ATOM    967  CD1 TRP    64      -1.626 -14.159  14.169 -0.163800
ATOM    968  HD1 TRP    64      -0.744 -14.713  14.469  0.206200
ATOM    969  NE1 TRP    64      -2.857 -14.715  13.914 -0.341800
ATOM    970  HE1 TRP    64      -3.063 -15.704  14.068  0.341200
ATOM    971  CE2 TRP    64      -3.743 -13.714  13.613  0.138000
ATOM    972  CZ2 TRP    64      -5.120 -13.769  13.326 -0.260100
ATOM    973  HZ2 TRP    64      -5.653 -14.705  13.348  0.157200
ATOM    974  CH2 TRP    64      -5.771 -12.570  13.052 -0.113400
ATOM    975  HH2 TRP    64      -6.829 -12.583  12.832  0.141700
ATOM    976  CZ3 TRP    64      -5.068 -11.368  13.040 -0.197200
ATOM    977  HZ3 TRP    64      -5.586 -10.448  12.813  0.144700
ATOM    978  CE3 TRP    64      -3.701 -11.328  13.363 -0.238700
ATOM    979  HE3 TRP    64      -3.155 -10.401  13.400  0.170000
ATOM    980  CD2 TRP    64      -3.024 -12.506  13.636  0.124300
ATOM    981  C   TRP    64       1.454 -10.589  13.360  0.597300
ATOM    982  O   TRP    64       2.603 -10.778  13.819 -0.567900
ATOM    983  N   TYR    65       0.942  -9.373  13.176 -0.415700
ATOM    984  H   TYR    65       0.013  -9.268  12.782  0.271900
ATOM    985  CA  TYR    65       1.750  -8.163  13.425 -0.001400
ATOM    986  HA  TYR    65       2.393  -8.317  14.291  0.087600
ATOM    987  CB  TYR    65       2.627  -7.846  12.212 -0.015200
ATOM    988  HB2 TYR    65       3.389  -7.137  12.528  0.029500
ATOM    989  HB3 TYR    65       3.146  -8.748  11.892  0.029500
ATOM    990  CG  TYR    65       1.874  -7.261  11.012 -0.001100
ATOM    991  CD1 TYR    65       1.152  -8.071  10.156 -0.190600
ATOM    992  HD1 TYR    65       1.100  -9.131  10.356  0.169900
ATOM    993  CE1 TYR    65       0.431  -7.533   9.075 -0.234100
ATOM    994  HE1 TYR    65      -0.158  -8.175   8.438  0.165600
ATOM    995  CZ  TYR    65       0.480  -6.160   8.828  0.322600
ATOM    996  OH  TYR    65      -0.173  -5.628   7.739 -0.557900
ATOM    997  HH  TYR    65      -0.931  -6.183   7.466  0.399200
ATOM    998  CE2 TYR    65       1.230  -5.338   9.655 -0.234100
ATOM    999  HE2 TYR    65       1.257  -4.277   9.465  0.165600
ATOM   1000  CD2 TYR    65       1.896  -5.890  10.756 -0.190600
ATOM   1001  HD2 TYR    65       2.453  -5.248  11.419  0.169900
ATOM   1002  C   TYR    65       0.829  -6.987  13.696  0.597300
ATOM   1003  O   TYR    65      -0.338  -7.035  13.335 -0.567900
ATOM   1004  N   HIP    66       1.362  -5.912  14.245 -0.347900
ATOM   1005  H   HIP    66       2.354  -5.895  14.504  0.274700
ATOM   1006  CA  HIP    66       0.492  -4.783  14.591 -0.135400
ATOM   1007  HA  HIP    66      -0.541  -5.119  14.681  0.121200
ATOM   1008  CB  HIP    66       0.918  -4.323  15.988 -0.041400
ATOM   1009  HB2 HIP    66       0.715  -5.105  16.707  0.081000
ATOM   1010  HB3 HIP    66       1.983  -4.151  16.031  0.081000
ATOM   1011  CG  HIP    66       0.222  -3.090  16.483 -0.001200
ATOM   1012  ND1 HIP    66       0.712  -2.348  17.536 -0.151300
ATOM   1013  HD1 HIP    66       1.592  -2.549  18.027  0.386600
ATOM   1014  CE1 HIP    66      -0.104  -1.327  17.759 -0.017000
ATOM   1015  HE1 HIP    66       0.046  -0.538  18.494  0.268100
ATOM   1016  NE2 HIP    66      -1.130  -1.421  16.925 -0.171800
ATOM   1017  HE2 HIP    66      -1.935  -0.781  16.905  0.391100
ATOM   1018  CD2 HIP    66      -0.932  -2.493  16.097 -0.114100
ATOM   1019  HD2 HIP    66      -1.599  -2.832  15.317  0.231700
ATOM   1020  C   HIP    66       0.508  -3.740  13.501  0.734100
ATOM   1021  O   HIP    66      -0.477  -3.542  12.793 -0.589400
ATOM   1022  N   ASN    67       1.636  -3.064  13.363 -0.415700
ATOM   1023  H   ASN    67       2.408  -3.315  13.977  0.271900
ATOM   1024  CA  ASN    67       1.875  -2.034  12.338  0.014300
ATOM   1025  HA  ASN    67       0.970  -1.812  11.771  0.104800
ATOM   1026  CB  ASN    67       2.384  -0.768  12.986 -0.204100
ATOM   1027  HB2 ASN    67       3.230  -1.008  13.628  0.079700
ATOM   1028  HB3 ASN    67       2.715  -0.064  12.223  0.079700
ATOM   1029  CG  ASN    67       1.311  -0.079  13.806  0.713000
ATOM   1030  OD1 ASN    67       0.264   0.370  13.278 -0.593100
ATOM   1031  ND2 ASN    67       1.558   0.026  15.088 -0.919100
ATOM   1032 1HD2 ASN    67       2.459  -0.268  15.433  0.419600
ATOM   1033 2HD2 ASN    67       0.941   0.579  15.679  0.419600
ATOM   1034  C   ASN    67       2.926  -2.490  11.367  0.597300
ATOM   1035  O   ASN    67       2.761  -2.325  10.215 -0.567900
ATOM   1036  N   THR    68       4.027  -3.050  11.857 -0.415700
ATOM   1037  H   THR    68       4.138  -3.180  12.861  0.271900
ATOM   1038  CA  THR    68       5.047  -3.609  10.981 -0.038900
ATOM   1039  HA  THR    68       4.682  -3.688   9.957  0.100700
ATOM   1040  CB  THR    68       6.293  -2.720  10.983  0.365400
ATOM   1041  HB  THR    68       7.088  -3.210  10.430  0.004300
ATOM   1042  CG2 THR    68       5.957  -1.399  10.314 -0.243800
ATOM   1043 1HG2 THR    68       6.838  -0.758  10.337  0.064200
ATOM   1044 2HG2 THR    68       5.681  -1.574   9.274  0.064200
ATOM   1045 3HG2 THR    68       5.137  -0.894  10.817  0.064200
ATOM   1046  OG1 THR    68       6.710  -2.542  12.356 -0.676100
ATOM   1047  HG1 THR    68       7.264  -3.294  12.648  0.410200
ATOM   1048  C   THR    68       5.421  -5.030  11.442  0.597300
ATOM   1049  O   THR    68       5.232  -5.389  12.584 -0.567900
ATOM   1050  N   ARG    69       5.954  -5.816  10.524 -0.347900
ATOM   1051  H   ARG    69       6.111  -5.441   9.592  0.274700
ATOM   1052  CA  ARG    69       6.232  -7.224  10.781 -0.263700
ATOM   1053  HA  ARG    69       5.292  -7.738  10.990  0.156000
ATOM   1054  CB  ARG    69       6.869  -7.851   9.550 -0.000700
ATOM   1055  HB2 ARG    69       6.207  -7.714   8.696  0.032700
ATOM   1056  HB3 ARG    69       7.802  -7.334   9.335  0.032700
ATOM   1057  CG  ARG    69       7.145  -9.328   9.723  0.039000
ATOM   1058  HG2 ARG    69       7.704  -9.525  10.635  0.028500
ATOM   1059  HG3 ARG    69       6.182  -9.838   9.786  0.028500
ATOM   1060  CD  ARG    69       7.963  -9.915   8.545  0.048600
ATOM   1061  HD2 ARG    69       7.585  -9.516   7.602  0.068700
ATOM   1062  HD3 ARG    69       9.008  -9.649   8.675  0.068700
ATOM   1063  NE  ARG    69       7.792 -11.345   8.573 -0.529500
ATOM   1064  HE  ARG    69       7.201 -11.749   9.301  0.345600
ATOM   1065  CZ  ARG    69       8.361 -12.182   7.742  0.807600
ATOM   1066  NH1 ARG    69       9.189 -11.736   6.812 -0.862700
ATOM   1067 1HH1 ARG    69       9.342 -10.750   6.734  0.447800
ATOM   1068 2HH1 ARG    69       9.597 -12.399   6.171  0.447800
ATOM   1069  NH2 ARG    69       8.120 -13.462   7.887 -0.862700
ATOM   1070 1HH2 ARG    69       7.412 -13.749   8.563  0.447800
ATOM   1071 2HH2 ARG    69       8.461 -14.109   7.170  0.447800
ATOM   1072  C   ARG    69       7.141  -7.398  12.015  0.734100
ATOM   1073  O   ARG    69       8.101  -6.666  12.183 -0.589400
ATOM   1074  N   ASP    70       6.800  -8.327  12.890 -0.516300
ATOM   1075  H   ASP    70       5.991  -8.909  12.693  0.293600
ATOM   1076  CA  ASP    70       7.632  -8.679  14.025  0.038100
ATOM   1077  HA  ASP    70       7.121  -9.481  14.558  0.088000
ATOM   1078  CB  ASP    70       8.991  -9.192  13.548 -0.030300
ATOM   1079  HB2 ASP    70       8.836  -9.845  12.689 -0.012200
ATOM   1080  HB3 ASP    70       9.615  -8.360  13.226 -0.012200
ATOM   1081  CG  ASP    70       9.749 -10.012  14.603  0.799400
ATOM   1082  OD1 ASP    70       9.202 -10.442  15.634 -0.801400
ATOM   1083  OD2 ASP    70      10.943 -10.248  14.354 -0.801400
ATOM   1084  C   ASP    70       7.787  -7.519  14.997  0.536600
ATOM   1085  O   ASP    70       8.861  -7.372  15.618 -0.581900
ATOM   1086  N   ASP    71       6.724  -6.710  15.128 -0.516300
ATOM   1087  H   ASP    71       5.898  -6.852  14.554  0.293600
ATOM   1088  CA  ASP    71       6.709  -5.578  16.032  0.038100
ATOM   1089  HA  ASP    71       7.736  -5.290  16.244  0.088000
ATOM   1090  CB  ASP    71       6.033  -4.361  15.423 -0.030300
ATOM   1091  HB2 ASP    71       6.179  -3.508  16.084 -0.012200
ATOM   1092  HB3 ASP    71       6.511  -4.118  14.481 -0.012200
ATOM   1093  CG  ASP    71       4.539  -4.563  15.181  0.799400
ATOM   1094  OD1 ASP    71       4.032  -5.719  15.267 -0.801400
ATOM   1095  OD2 ASP    71       3.911  -3.539  14.862 -0.801400
ATOM   1096  C   ASP    71       6.103  -5.995  17.354  0.536600
ATOM   1097  O   ASP    71       6.374  -7.112  17.802 -0.581900
ATOM   1098  N   ASP    72       5.323  -5.143  18.036 -0.516300
ATOM   1099  H   ASP    72       4.985  -4.284  17.627  0.293600
ATOM   1100  CA  ASP    72       4.721  -5.612  19.287  0.038100
ATOM   1101  HA  ASP    72       5.472  -6.176  19.841  0.088000
ATOM   1102  CB  ASP    72       4.339  -4.434  20.192 -0.030300
ATOM   1103  HB2 ASP    72       3.883  -4.803  21.108 -0.012200
ATOM   1104  HB3 ASP    72       5.253  -3.906  20.469 -0.012200
ATOM   1105  CG  ASP    72       3.419  -3.461  19.523  0.799400
ATOM   1106  OD1 ASP    72       3.136  -3.563  18.332 -0.801400
ATOM   1107  OD2 ASP    72       3.046  -2.487  20.180 -0.801400
ATOM   1108  C   ASP    72       3.542  -6.579  19.099  0.536600
ATOM   1109  O   ASP    72       3.001  -7.098  20.068 -0.581900
ATOM   1110  N   ILE    73       3.172  -6.865  17.848 -0.415700
ATOM   1111  H   ILE    73       3.647  -6.399  17.075  0.271900
ATOM   1112  CA  ILE    73       2.204  -7.914  17.508 -0.059700
ATOM   1113  HA  ILE    73       2.296  -8.077  16.436  0.086900
ATOM   1114  CB  ILE    73       2.495  -9.279  18.203  0.130300
ATOM   1115  HB  ILE    73       2.325  -9.225  19.275  0.018700
ATOM   1116  CG2 ILE    73       1.563 -10.360  17.688 -0.320400
ATOM   1117 1HG2 ILE    73       1.783 -11.293  18.204  0.088200
ATOM   1118 2HG2 ILE    73       0.524 -10.107  17.899  0.088200
ATOM   1119 3HG2 ILE    73       1.673 -10.495  16.611  0.088200
ATOM   1120  CG1 ILE    73       3.959  -9.708  17.965 -0.043000
ATOM   1121 2HG1 ILE    73       4.619  -9.072  18.553  0.023600
ATOM   1122 3HG1 ILE    73       4.094 -10.721  18.345  0.023600
ATOM   1123  CD1 ILE    73       4.429  -9.670  16.520 -0.066000
ATOM   1124 1HD1 ILE    73       4.433  -8.654  16.127  0.018600
ATOM   1125 2HD1 ILE    73       5.444 -10.057  16.461  0.018600
ATOM   1126 3HD1 ILE    73       3.800 -10.303  15.906  0.018600
ATOM   1127  C   ILE    73       0.778  -7.485  17.709  0.597300
ATOM   1128  O   ILE    73       0.002  -7.420  16.754 -0.567900
ATOM   1129  N   ILE    74       0.428  -7.243  18.965 -0.415700
ATOM   1130  H   ILE    74       1.147  -7.304  19.684  0.271900
ATOM   1131  CA  ILE    74      -0.937  -6.860  19.377 -0.059700
ATOM   1132  HA  ILE    74      -1.319  -6.109  18.685  0.086900
ATOM   1133  CB  ILE    74      -1.904  -8.094  19.381  0.130300
ATOM   1134  HB  ILE    74      -1.832  -8.587  18.412  0.018700
ATOM   1135  CG2 ILE    74      -1.507  -9.119  20.464 -0.320400
ATOM   1136 1HG2 ILE    74      -2.009 -10.063  20.266  0.088200
ATOM   1137 2HG2 ILE    74      -0.437  -9.303  20.421  0.088200
ATOM   1138 3HG2 ILE    74      -1.775  -8.754  21.457  0.088200
ATOM   1139  CG1 ILE    74      -3.354  -7.665  19.596 -0.043000
ATOM   1140 2HG1 ILE    74      -3.455  -7.139  20.545  0.023600
ATOM   1141 3HG1 ILE    74      -3.634  -6.975  18.799  0.023600
ATOM   1142  CD1 ILE    74      -4.325  -8.836  19.584 -0.066000
ATOM   1143 1HD1 ILE    74      -5.342  -8.463  19.465  0.018600
ATOM   1144 2HD1 ILE    74      -4.097  -9.519  18.770  0.018600
ATOM   1145 3HD1 ILE    74      -4.271  -9.379  20.528  0.018600
ATOM   1146  C   ILE    74      -0.757  -6.222  20.755  0.597300
ATOM   1147  O   ILE    74       0.136  -6.623  21.483 -0.567900
ATOM   1148  N   ALA    75      -1.538  -5.202  21.090 -0.415700
ATOM   1149  H   ALA    75      -2.235  -4.863  20.435  0.271900
ATOM   1150  CA  ALA    75      -1.406  -4.533  22.384  0.033700
ATOM   1151  HA  ALA    75      -0.407  -4.107  22.472  0.082300
ATOM   1152  CB  ALA    75      -2.417  -3.438  22.502 -0.182500
ATOM   1153  HB1 ALA    75      -3.407  -3.810  22.253  0.060300
ATOM   1154  HB2 ALA    75      -2.426  -3.035  23.516  0.060300
ATOM   1155  HB3 ALA    75      -2.158  -2.633  21.824  0.060300
ATOM   1156  C   ALA    75      -1.623  -5.520  23.495  0.597300
ATOM   1157  O   ALA    75      -2.547  -6.313  23.463 -0.567900
ATOM   1158  N   SER    76      -0.788  -5.448  24.527 -0.415700
ATOM   1159  H   SER    76      -0.049  -4.762  24.542  0.271900
ATOM   1160  CA  SER    76      -0.829  -6.452  25.585 -0.024900
ATOM   1161  HA  SER    76      -0.813  -7.438  25.121  0.084300
ATOM   1162  CB  SER    76       0.418  -6.339  26.494  0.211700
ATOM   1163  HB2 SER    76       0.343  -7.055  27.313  0.035200
ATOM   1164  HB3 SER    76       1.314  -6.534  25.909  0.035200
ATOM   1165  OG  SER    76       0.443  -5.022  27.006 -0.654600
ATOM   1166  HG  SER    76       0.519  -5.095  27.977  0.427500
ATOM   1167  C   SER    76      -2.140  -6.341  26.384  0.597300
ATOM   1168  O   SER    76      -2.565  -7.316  27.024 -0.567900
ATOM   1169  N   SER    77      -2.855  -5.231  26.241 -0.415700
ATOM   1170  H   SER    77      -2.499  -4.483  25.664  0.271900
ATOM   1171  CA  SER    77      -4.195  -5.140  26.816 -0.024900
ATOM   1172  HA  SER    77      -4.111  -5.270  27.892  0.084300
ATOM   1173  CB  SER    77      -4.781  -3.785  26.555  0.211700
ATOM   1174  HB2 SER    77      -5.761  -3.716  27.032  0.035200
ATOM   1175  HB3 SER    77      -4.129  -3.018  26.977  0.035200
ATOM   1176  OG  SER    77      -4.919  -3.575  25.170 -0.654600
ATOM   1177  HG  SER    77      -5.400  -2.729  25.078  0.427500
ATOM   1178  C   SER    77      -5.207  -6.160  26.322  0.597300
ATOM   1179  O   SER    77      -6.196  -6.434  27.013 -0.567900
ATOM   1180  N   HID    78      -4.923  -6.767  25.170 -0.415700
ATOM   1181  H   HID    78      -4.040  -6.554  24.721  0.271900
ATOM   1182  CA  HID    78      -5.918  -7.469  24.367 -0.158231
ATOM   1183  HA  HID    78      -6.897  -7.024  24.551  0.088100
ATOM   1184  CB  HID    78      -5.605  -7.307  22.849 -0.457484
ATOM   1185  HB2 HID    78      -4.525  -7.471  22.713  0.170656
ATOM   1186  HB3 HID    78      -6.109  -8.109  22.277  0.170656
ATOM   1187  CG  HID    78      -6.030  -6.027  22.205  0.298452
ATOM   1188  ND1 HID    78      -7.368  -5.674  22.054 -0.566953
ATOM   1189  HD1 HID    78      -8.141  -6.002  22.643  0.366307
ATOM   1190  CE1 HID    78      -7.522  -4.857  20.965 -0.002941
ATOM   1191  HE1 HID    78      -7.551  -2.340  21.424  0.143177
ATOM   1192  NE2 HID    78      -6.274  -4.580  20.524 -0.059200
ATOM   1193  CD2 HID    78      -5.365  -5.296  21.230 -0.366237
ATOM   1194  HD2 HID    78      -4.306  -5.275  20.985  0.188098
ATOM   1195  C   HID    78      -6.029  -8.937  24.773  0.597300
ATOM   1196  O   HID    78      -6.086  -9.775  23.917 -0.567900
ATOM   1197  N   HIP    79      -6.058  -9.230  26.081 -0.347900
ATOM   1198  H   HIP    79      -6.032  -8.450  26.727  0.274700
ATOM   1199  CA  HIP    79      -6.102 -10.583  26.576 -0.135400
ATOM   1200  HA  HIP    79      -5.198 -11.090  26.238  0.121200
ATOM   1201  CB  HIP    79      -6.129 -10.608  28.125 -0.041400
ATOM   1202  HB2 HIP    79      -7.076 -10.184  28.460  0.081000
ATOM   1203  HB3 HIP    79      -6.105 -11.635  28.461  0.081000
ATOM   1204  CG  HIP    79      -5.023  -9.828  28.762 -0.001200
ATOM   1205  ND1 HIP    79      -3.703 -10.243  28.741 -0.151300
ATOM   1206  HD1 HIP    79      -3.351 -11.085  28.281  0.386600
ATOM   1207  CE1 HIP    79      -2.941  -9.343  29.326 -0.017000
ATOM   1208  HE1 HIP    79      -1.861  -9.400  29.437  0.268100
ATOM   1209  NE2 HIP    79      -3.719  -8.384  29.790 -0.171800
ATOM   1210  HE2 HIP    79      -3.394  -7.598  30.358  0.391100
ATOM   1211  CD2 HIP    79      -5.032  -8.651  29.441 -0.114100
ATOM   1212  HD2 HIP    79      -5.894  -8.024  29.645  0.231700
ATOM   1213  C   HIP    79      -7.284 -11.355  26.068  0.734100
ATOM   1214  O   HIP    79      -8.379 -10.859  26.093 -0.589400
ATOM   1215  N   GLY    80      -7.061 -12.590  25.638 -0.415700
ATOM   1216  H   GLY    80      -6.116 -12.930  25.568  0.271900
ATOM   1217  CA  GLY    80      -8.104 -13.411  25.126 -0.025200
ATOM   1218  HA2 GLY    80      -8.693 -13.732  25.984  0.069800
ATOM   1219  HA3 GLY    80      -8.765 -12.841  24.534  0.069800
ATOM   1220  C   GLY    80      -7.553 -14.664  24.490  0.597300
ATOM   1221  O   GLY    80      -6.327 -14.885  24.455 -0.567900
ATOM   1222  N   PRO    81      -8.451 -15.502  23.994 -0.254800
ATOM   1223  CD  PRO    81      -9.892 -15.311  24.244  0.019200
ATOM   1224  HD2 PRO    81     -10.259 -14.349  23.893  0.039100
ATOM   1225  HD3 PRO    81     -10.106 -15.441  25.306  0.039100
ATOM   1226  CG  PRO    81     -10.536 -16.427  23.460  0.018900
ATOM   1227  HG2 PRO    81     -10.680 -16.126  22.423  0.021300
ATOM   1228  HG3 PRO    81     -11.482 -16.743  23.897  0.021300
ATOM   1229  CB  PRO    81      -9.503 -17.521  23.509 -0.007000
ATOM   1230  HB2 PRO    81      -9.668 -18.266  22.732  0.025300
ATOM   1231  HB3 PRO    81      -9.559 -17.997  24.485  0.025300
ATOM   1232  CA  PRO    81      -8.183 -16.800  23.357 -0.026600
ATOM   1233  HA  PRO    81      -7.380 -17.315  23.874  0.064100
ATOM   1234  C   PRO    81      -7.880 -16.680  21.884  0.589600
ATOM   1235  O   PRO    81      -8.161 -15.627  21.284 -0.574800
ATOM   1236  N   ILE    82      -7.365 -17.772  21.320 -0.415700
ATOM   1237  H   ILE    82      -7.234 -18.593  21.906  0.271900
ATOM   1238  CA  ILE    82      -7.106 -17.908  19.913 -0.059700
ATOM   1239  HA  ILE    82      -7.605 -17.100  19.380  0.086900
ATOM   1240  CB  ILE    82      -5.569 -17.817  19.621  0.130300
ATOM   1241  HB  ILE    82      -5.058 -18.555  20.242  0.018700
ATOM   1242  CG2 ILE    82      -5.284 -18.148  18.159 -0.320400
ATOM   1243 1HG2 ILE    82      -4.233 -17.969  17.933  0.088200
ATOM   1244 2HG2 ILE    82      -5.485 -19.198  17.948  0.088200
ATOM   1245 3HG2 ILE    82      -5.893 -17.521  17.506  0.088200
ATOM   1246  CG1 ILE    82      -5.079 -16.433  20.014 -0.043000
ATOM   1247 2HG1 ILE    82      -5.550 -15.708  19.374  0.023600
ATOM   1248 3HG1 ILE    82      -5.414 -16.207  21.023  0.023600
ATOM   1249  CD1 ILE    82      -3.575 -16.242  20.079 -0.066000
ATOM   1250 1HD1 ILE    82      -3.099 -17.060  20.603  0.018600
ATOM   1251 2HD1 ILE    82      -3.172 -16.198  19.068  0.018600
ATOM   1252 3HD1 ILE    82      -3.350 -15.304  20.586  0.018600
ATOM   1253  C   ILE    82      -7.650 -19.227  19.396  0.597300
ATOM   1254  O   ILE    82      -7.504 -20.257  20.068 -0.567900
ATOM   1255  N   ALA    83      -8.330 -19.185  18.238 -0.415700
ATOM   1256  H   ALA    83      -8.434 -18.293  17.765  0.271900
ATOM   1257  CA  ALA    83      -8.848 -20.367  17.585  0.033700
ATOM   1258  HA  ALA    83      -8.392 -21.244  18.040  0.082300
ATOM   1259  CB  ALA    83     -10.359 -20.481  17.757 -0.182500
ATOM   1260  HB1 ALA    83     -10.711 -21.423  17.337  0.060300
ATOM   1261  HB2 ALA    83     -10.609 -20.461  18.819  0.060300
ATOM   1262  HB3 ALA    83     -10.859 -19.655  17.252  0.060300
ATOM   1263  C   ALA    83      -8.484 -20.358  16.119  0.597300
ATOM   1264  O   ALA    83      -8.253 -19.275  15.534 -0.567900
ATOM   1265  N   VAL    84      -8.395 -21.556  15.535 -0.415700
ATOM   1266  H   VAL    84      -8.637 -22.370  16.088  0.271900
ATOM   1267  CA  VAL    84      -8.271 -21.706  14.095 -0.087500
ATOM   1268  HA  VAL    84      -8.421 -20.736  13.626  0.096900
ATOM   1269  CB  VAL    84      -6.882 -22.238  13.623  0.298500
ATOM   1270  HB  VAL    84      -6.750 -23.245  14.013 -0.029700
ATOM   1271  CG1 VAL    84      -6.849 -22.316  12.096 -0.319200
ATOM   1272 1HG1 VAL    84      -5.851 -22.605  11.770  0.079100
ATOM   1273 2HG1 VAL    84      -7.548 -23.068  11.730  0.079100
ATOM   1274 3HG1 VAL    84      -7.093 -21.344  11.664  0.079100
ATOM   1275  CG2 VAL    84      -5.727 -21.377  14.128 -0.319200
ATOM   1276 1HG2 VAL    84      -4.782 -21.720  13.711  0.079100
ATOM   1277 2HG2 VAL    84      -5.903 -20.345  13.827  0.079100
ATOM   1278 3HG2 VAL    84      -5.665 -21.430  15.215  0.079100
ATOM   1279  C   VAL    84      -9.373 -22.628  13.624  0.597300
ATOM   1280  O   VAL    84      -9.601 -23.660  14.240 -0.567900
ATOM   1281  N   TYR    85     -10.052 -22.245  12.548 -0.415700
ATOM   1282  H   TYR    85      -9.815 -21.355  12.117  0.271900
ATOM   1283  CA  TYR    85     -11.063 -23.073  11.876 -0.001400
ATOM   1284  HA  TYR    85     -11.131 -24.010  12.410  0.087600
ATOM   1285  CB  TYR    85     -12.463 -22.377  11.876 -0.015200
ATOM   1286  HB2 TYR    85     -12.396 -21.471  11.275  0.029500
ATOM   1287  HB3 TYR    85     -13.164 -23.040  11.370  0.029500
ATOM   1288  CG  TYR    85     -13.063 -21.998  13.208 -0.001100
ATOM   1289  CD1 TYR    85     -12.696 -20.798  13.884 -0.190600
ATOM   1290  HD1 TYR    85     -11.942 -20.153  13.453  0.169900
ATOM   1291  CE1 TYR    85     -13.234 -20.485  15.133 -0.234100
ATOM   1292  HE1 TYR    85     -12.940 -19.592  15.669  0.165600
ATOM   1293  CZ  TYR    85     -14.197 -21.362  15.688  0.322600
ATOM   1294  OH  TYR    85     -14.830 -21.129  16.870 -0.557900
ATOM   1295  HH  TYR    85     -14.759 -20.214  17.197  0.399200
ATOM   1296  CE2 TYR    85     -14.547 -22.534  15.038 -0.234100
ATOM   1297  HE2 TYR    85     -15.286 -23.186  15.475  0.165600
ATOM   1298  CD2 TYR    85     -13.985 -22.841  13.811 -0.190600
ATOM   1299  HD2 TYR    85     -14.288 -23.751  13.311  0.169900
ATOM   1300  C   TYR    85     -10.672 -23.349  10.446  0.597300
ATOM   1301  O   TYR    85      -9.916 -22.605   9.835 -0.567900
ATOM   1302  N   ILE    86     -11.308 -24.340   9.829 -0.415700
ATOM   1303  H   ILE    86     -11.907 -24.950  10.380  0.271900
ATOM   1304  CA  ILE    86     -11.101 -24.667   8.408 -0.059700
ATOM   1305  HA  ILE    86     -10.596 -23.844   7.909  0.086900
ATOM   1306  CB  ILE    86     -10.215 -25.943   8.268  0.130300
ATOM   1307  HB  ILE    86      -9.277 -25.743   8.789  0.018700
ATOM   1308  CG2 ILE    86     -10.889 -27.139   8.930 -0.320400
ATOM   1309 1HG2 ILE    86     -10.187 -27.967   9.016  0.088200
ATOM   1310 2HG2 ILE    86     -11.208 -26.901   9.941  0.088200
ATOM   1311 3HG2 ILE    86     -11.749 -27.475   8.352  0.088200
ATOM   1312  CG1 ILE    86      -9.891 -26.291   6.825 -0.043000
ATOM   1313 2HG1 ILE    86     -10.803 -26.528   6.278  0.023600
ATOM   1314 3HG1 ILE    86      -9.423 -25.423   6.359  0.023600
ATOM   1315  CD1 ILE    86      -8.941 -27.469   6.703 -0.066000
ATOM   1316 1HD1 ILE    86      -8.556 -27.515   5.684  0.018600
ATOM   1317 2HD1 ILE    86      -8.104 -27.356   7.391  0.018600
ATOM   1318 3HD1 ILE    86      -9.460 -28.405   6.910  0.018600
ATOM   1319  C   ILE    86     -12.444 -24.889   7.743  0.597300
ATOM   1320  O   ILE    86     -13.354 -25.456   8.390 -0.567900
ATOM   1321  N   ALA    87     -12.575 -24.422   6.503 -0.415700
ATOM   1322  H   ALA    87     -11.811 -23.903   6.083  0.271900
ATOM   1323  CA  ALA    87     -13.694 -24.801   5.666  0.033700
ATOM   1324  HA  ALA    87     -14.110 -25.740   6.031  0.082300
ATOM   1325  CB  ALA    87     -14.785 -23.730   5.715 -0.182500
ATOM   1326  HB1 ALA    87     -15.614 -23.998   5.062  0.060300
ATOM   1327  HB2 ALA    87     -15.157 -23.634   6.736  0.060300
ATOM   1328  HB3 ALA    87     -14.382 -22.769   5.393  0.060300
ATOM   1329  C   ALA    87     -13.267 -24.972   4.232  0.597300
ATOM   1330  O   ALA    87     -12.325 -24.313   3.771 -0.567900
ATOM   1331  N   PRO    88     -14.042 -25.756   3.464 -0.254800
ATOM   1332  CD  PRO    88     -15.180 -26.628   3.803  0.019200
ATOM   1333  HD2 PRO    88     -16.109 -26.056   3.767  0.039100
ATOM   1334  HD3 PRO    88     -15.064 -27.117   4.770  0.039100
ATOM   1335  CG  PRO    88     -15.164 -27.656   2.695  0.018900
ATOM   1336  HG2 PRO    88     -16.156 -28.078   2.528  0.021300
ATOM   1337  HG3 PRO    88     -14.453 -28.446   2.944  0.021300
ATOM   1338  CB  PRO    88     -14.664 -26.891   1.485 -0.007000
ATOM   1339  HB2 PRO    88     -15.516 -26.417   0.994  0.025300
ATOM   1340  HB3 PRO    88     -14.156 -27.549   0.785  0.025300
ATOM   1341  CA  PRO    88     -13.698 -25.806   2.053 -0.026600
ATOM   1342  HA  PRO    88     -12.667 -26.145   1.935  0.064100
ATOM   1343  C   PRO    88     -13.898 -24.480   1.350  0.589600
ATOM   1344  O   PRO    88     -14.884 -23.765   1.652 -0.574800
ATOM   1345  N   ALA    89     -13.049 -24.199   0.357 -0.415700
ATOM   1346  H   ALA    89     -12.306 -24.851   0.134  0.271900
ATOM   1347  CA  ALA    89     -13.048 -22.910  -0.316  0.033700
ATOM   1348  HA  ALA    89     -12.994 -22.126   0.440  0.082300
ATOM   1349  CB  ALA    89     -11.865 -22.749  -1.248 -0.182500
ATOM   1350  HB1 ALA    89     -10.936 -22.805  -0.680  0.060300
ATOM   1351  HB2 ALA    89     -11.869 -23.533  -2.004  0.060300
ATOM   1352  HB3 ALA    89     -11.905 -21.774  -1.736  0.060300
ATOM   1353  C   ALA    89     -14.324 -22.683  -1.098  0.597300
ATOM   1354  O   ALA    89     -14.726 -21.542  -1.263 -0.567900
ATOM   1355  N   ALA    90     -14.898 -23.776  -1.615 -0.415700
ATOM   1356  H   ALA    90     -14.416 -24.661  -1.497  0.271900
ATOM   1357  CA  ALA    90     -16.126 -23.745  -2.410  0.033700
ATOM   1358  HA  ALA    90     -15.956 -23.159  -3.314  0.082300
ATOM   1359  CB  ALA    90     -16.568 -25.167  -2.798 -0.182500
ATOM   1360  HB1 ALA    90     -16.817 -25.747  -1.908  0.060300
ATOM   1361  HB2 ALA    90     -17.431 -25.120  -3.451  0.060300
ATOM   1362  HB3 ALA    90     -15.760 -25.663  -3.334  0.060300
ATOM   1363  C   ALA    90     -17.266 -23.107  -1.614  0.597300
ATOM   1364  O   ALA    90     -18.162 -22.608  -2.223 -0.567900
ATOM   1365  N   SER    91     -17.266 -23.214  -0.282 -0.415700
ATOM   1366  H   SER    91     -16.516 -23.719   0.170  0.271900
ATOM   1367  CA  SER    91     -18.303 -22.571   0.563 -0.024900
ATOM   1368  HA  SER    91     -19.288 -22.831   0.177  0.084300
ATOM   1369  CB  SER    91     -18.169 -23.147   1.973  0.211700
ATOM   1370  HB2 SER    91     -19.069 -22.895   2.533  0.035200
ATOM   1371  HB3 SER    91     -18.048 -24.223   1.946  0.035200
ATOM   1372  OG  SER    91     -17.047 -22.558   2.642 -0.654600
ATOM   1373  HG  SER    91     -16.247 -23.062   2.385  0.427500
ATOM   1374  C   SER    91     -18.195 -21.044   0.581  0.597300
ATOM   1375  O   SER    91     -19.156 -20.316   0.880 -0.567900
ATOM   1376  N   ASN    92     -17.024 -20.514   0.287 -0.415700
ATOM   1377  H   ASN    92     -16.267 -21.106  -0.029  0.271900
ATOM   1378  CA  ASN    92     -16.749 -19.120   0.603  0.014300
ATOM   1379  HA  ASN    92     -15.676 -18.981   0.473  0.104800
ATOM   1380  CB  ASN    92     -17.474 -18.167  -0.378 -0.204100
ATOM   1381  HB2 ASN    92     -17.373 -18.543  -1.395  0.079700
ATOM   1382  HB3 ASN    92     -18.535 -18.124  -0.140  0.079700
ATOM   1383  CG  ASN    92     -16.899 -16.709  -0.358  0.713000
ATOM   1384  OD1 ASN    92     -15.704 -16.484  -0.196 -0.593100
ATOM   1385  ND2 ASN    92     -17.787 -15.720  -0.584 -0.919100
ATOM   1386 1HD2 ASN    92     -18.757 -15.953  -0.767  0.419600
ATOM   1387 2HD2 ASN    92     -17.425 -14.789  -0.753  0.419600
ATOM   1388  C   ASN    92     -17.057 -18.731   2.058  0.597300
ATOM   1389  O   ASN    92     -17.327 -17.548   2.331 -0.567900
ATOM   1390  N   GLY    93     -17.011 -19.704   2.960 -0.415700
ATOM   1391  H   GLY    93     -16.825 -20.650   2.642  0.271900
ATOM   1392  CA  GLY    93     -17.216 -19.510   4.399 -0.025200
ATOM   1393  HA2 GLY    93     -16.782 -20.357   4.930  0.069800
ATOM   1394  HA3 GLY    93     -16.708 -18.597   4.702  0.069800
ATOM   1395  C   GLY    93     -18.686 -19.393   4.817  0.597300
ATOM   1396  O   GLY    93     -19.020 -19.145   5.989 -0.567900
ATOM   1397  N   GLN    94     -19.570 -19.617   3.856 -0.415700
ATOM   1398  H   GLN    94     -19.248 -19.854   2.925  0.271900
ATOM   1399  CA  GLN    94     -20.985 -19.562   4.083 -0.003100
ATOM   1400  HA  GLN    94     -21.202 -18.813   4.846  0.085000
ATOM   1401  CB  GLN    94     -21.697 -19.144   2.810 -0.003600
ATOM   1402  HB2 GLN    94     -21.668 -19.993   2.132  0.017100
ATOM   1403  HB3 GLN    94     -22.745 -18.947   3.043  0.017100
ATOM   1404  CG  GLN    94     -21.137 -17.965   2.069 -0.064500
ATOM   1405  HG2 GLN    94     -20.142 -18.187   1.691  0.035200
ATOM   1406  HG3 GLN    94     -21.773 -17.758   1.208  0.035200
ATOM   1407  CD  GLN    94     -21.072 -16.699   2.913  0.695100
ATOM   1408  OE1 GLN    94     -22.238 -16.284   3.403 -0.608600
ATOM   1409  NE2 GLN    94     -19.980 -16.107   3.141 -0.940700
ATOM   1410 1HE2 GLN    94     -19.118 -16.486   2.759  0.425100
ATOM   1411 2HE2 GLN    94     -19.981 -15.242   3.664  0.425100
ATOM   1412  C   GLN    94     -21.498 -20.899   4.552  0.597300
ATOM   1413  O   GLN    94     -20.923 -21.983   4.321 -0.567900
ATOM   1414  N   GLY    95     -22.621 -20.879   5.246 -0.415700
ATOM   1415  H   GLY    95     -23.107 -20.022   5.474  0.271900
ATOM   1416  CA  GLY    95     -23.196 -22.131   5.650 -0.025200
ATOM   1417  HA2 GLY    95     -24.253 -21.993   5.864  0.069800
ATOM   1418  HA3 GLY    95     -23.126 -22.870   4.849  0.069800
ATOM   1419  C   GLY    95     -22.541 -22.672   6.871  0.597300
ATOM   1420  O   GLY    95     -21.698 -22.013   7.466 -0.567900
ATOM   1421  N   ASN    96     -22.923 -23.885   7.231 -0.415700
ATOM   1422  H   ASN    96     -23.675 -24.329   6.716  0.271900
ATOM   1423  CA  ASN    96     -22.389 -24.559   8.377  0.014300
ATOM   1424  HA  ASN    96     -22.122 -23.820   9.136  0.104800
ATOM   1425  CB  ASN    96     -23.421 -25.470   8.979 -0.204100
ATOM   1426  HB2 ASN    96     -23.663 -26.276   8.291  0.079700
ATOM   1427  HB3 ASN    96     -23.047 -25.907   9.893  0.079700
ATOM   1428  CG  ASN    96     -24.695 -24.720   9.343  0.713000
ATOM   1429  OD1 ASN    96     -24.648 -23.648   9.932 -0.593100
ATOM   1430  ND2 ASN    96     -25.829 -25.265   8.936 -0.919100
ATOM   1431 1HD2 ASN    96     -25.844 -26.176   8.482  0.419600
ATOM   1432 2HD2 ASN    96     -26.691 -24.748   9.060  0.419600
ATOM   1433  C   ASN    96     -21.128 -25.365   8.052  0.597300
ATOM   1434  O   ASN    96     -21.110 -26.609   8.078 -0.567900
ATOM   1435  N   VAL    97     -20.037 -24.629   7.863 -0.415700
ATOM   1436  H   VAL    97     -20.144 -23.621   7.858  0.271900
ATOM   1437  CA  VAL    97     -18.862 -25.209   7.212 -0.087500
ATOM   1438  HA  VAL    97     -19.025 -26.270   7.019  0.096900
ATOM   1439  CB  VAL    97     -18.618 -24.556   5.859  0.298500
ATOM   1440  HB  VAL    97     -17.708 -24.977   5.432 -0.029700
ATOM   1441  CG1 VAL    97     -19.740 -24.913   4.938 -0.319200
ATOM   1442 1HG1 VAL    97     -19.518 -24.571   3.932  0.079100
ATOM   1443 2HG1 VAL    97     -19.861 -25.996   4.905  0.079100
ATOM   1444 3HG1 VAL    97     -20.675 -24.456   5.257  0.079100
ATOM   1445  CG2 VAL    97     -18.457 -23.048   5.930 -0.319200
ATOM   1446 1HG2 VAL    97     -18.274 -22.651   4.934  0.079100
ATOM   1447 2HG2 VAL    97     -19.352 -22.574   6.327  0.079100
ATOM   1448 3HG2 VAL    97     -17.608 -22.789   6.561  0.079100
ATOM   1449  C   VAL    97     -17.614 -25.164   8.053  0.597300
ATOM   1450  O   VAL    97     -16.670 -25.903   7.766 -0.567900
ATOM   1451  N   TRP    98     -17.613 -24.384   9.131 -0.415700
ATOM   1452  H   TRP    98     -18.432 -23.838   9.372  0.271900
ATOM   1453  CA  TRP    98     -16.338 -24.122   9.863 -0.027500
ATOM   1454  HA  TRP    98     -15.518 -24.185   9.145  0.112300
ATOM   1455  CB  TRP    98     -16.295 -22.680  10.448 -0.005000
ATOM   1456  HB2 TRP    98     -17.134 -22.539  11.130  0.033900
ATOM   1457  HB3 TRP    98     -15.385 -22.561  11.033  0.033900
ATOM   1458  CG  TRP    98     -16.317 -21.619   9.417 -0.141500
ATOM   1459  CD1 TRP    98     -17.378 -20.875   9.043 -0.163800
ATOM   1460  HD1 TRP    98     -18.377 -20.979   9.451  0.206200
ATOM   1461  NE1 TRP    98     -17.002 -19.968   8.073 -0.341800
ATOM   1462  HE1 TRP    98     -17.650 -19.356   7.585  0.341200
ATOM   1463  CE2 TRP    98     -15.679 -20.125   7.794  0.138000
ATOM   1464  CZ2 TRP    98     -14.845 -19.444   6.856 -0.260100
ATOM   1465  HZ2 TRP    98     -15.221 -18.627   6.261  0.157200
ATOM   1466  CH2 TRP    98     -13.551 -19.836   6.764 -0.113400
ATOM   1467  HH2 TRP    98     -12.897 -19.332   6.067  0.141700
ATOM   1468  CZ3 TRP    98     -13.058 -20.857   7.527 -0.197200
ATOM   1469  HZ3 TRP    98     -12.023 -21.154   7.411  0.144700
ATOM   1470  CE3 TRP    98     -13.871 -21.529   8.476 -0.238700
ATOM   1471  HE3 TRP    98     -13.471 -22.337   9.068  0.170000
ATOM   1472  CD2 TRP    98     -15.208 -21.156   8.597  0.124300
ATOM   1473  C   TRP    98     -16.052 -25.125  10.940  0.597300
ATOM   1474  O   TRP    98     -16.740 -25.167  11.937 -0.567900
ATOM   1475  N   VAL    99     -14.933 -25.851  10.794 -0.415700
ATOM   1476  H   VAL    99     -14.396 -25.741   9.937  0.271900
ATOM   1477  CA  VAL    99     -14.506 -26.873  11.738 -0.087500
ATOM   1478  HA  VAL    99     -15.317 -27.078  12.438  0.096900
ATOM   1479  CB  VAL    99     -14.192 -28.196  10.998  0.298500
ATOM   1480  HB  VAL    99     -13.366 -28.011  10.315 -0.029700
ATOM   1481  CG1 VAL    99     -13.755 -29.289  11.975 -0.319200
ATOM   1482 1HG1 VAL    99     -13.560 -30.212  11.429  0.079100
ATOM   1483 2HG1 VAL    99     -12.838 -29.003  12.489  0.079100
ATOM   1484 3HG1 VAL    99     -14.546 -29.470  12.704  0.079100
ATOM   1485  CG2 VAL    99     -15.414 -28.597  10.167 -0.319200
ATOM   1486 1HG2 VAL    99     -15.280 -29.606   9.787  0.079100
ATOM   1487 2HG2 VAL    99     -16.308 -28.592  10.789  0.079100
ATOM   1488 3HG2 VAL    99     -15.545 -27.922   9.321  0.079100
ATOM   1489  C   VAL    99     -13.303 -26.397  12.549  0.597300
ATOM   1490  O   VAL    99     -12.344 -25.839  11.996 -0.567900
ATOM   1491  N   LYS   100     -13.361 -26.568  13.867 -0.347900
ATOM   1492  H   LYS   100     -14.185 -26.998  14.284  0.274700
ATOM   1493  CA  LYS   100     -12.326 -26.028  14.722 -0.240000
ATOM   1494  HA  LYS   100     -12.005 -25.075  14.298  0.142600
ATOM   1495  CB  LYS   100     -12.809 -25.710  16.131 -0.009400
ATOM   1496  HB2 LYS   100     -13.704 -25.094  16.054  0.036200
ATOM   1497  HB3 LYS   100     -13.088 -26.629  16.645  0.036200
ATOM   1498  CG  LYS   100     -11.765 -24.944  16.949  0.018700
ATOM   1499  HG2 LYS   100     -10.890 -25.581  17.067  0.010300
ATOM   1500  HG3 LYS   100     -11.455 -24.062  16.387  0.010300
ATOM   1501  CD  LYS   100     -12.174 -24.491  18.353 -0.047900
ATOM   1502  HD2 LYS   100     -12.557 -25.343  18.917  0.062100
ATOM   1503  HD3 LYS   100     -11.281 -24.113  18.836  0.062100
ATOM   1504  CE  LYS   100     -13.198 -23.346  18.357 -0.014300
ATOM   1505  HE2 LYS   100     -12.752 -22.470  17.879  0.113500
ATOM   1506  HE3 LYS   100     -14.083 -23.640  17.788  0.113500
ATOM   1507  NZ  LYS   100     -13.607 -22.985  19.745 -0.385400
ATOM   1508  HZ1 LYS   100     -12.771 -22.724  20.270  0.340000
ATOM   1509  HZ2 LYS   100     -14.145 -22.116  19.766  0.340000
ATOM   1510  HZ3 LYS   100     -14.125 -23.730  20.191  0.340000
ATOM   1511  C   LYS   100     -11.130 -26.923  14.781  0.734100
ATOM   1512  O   LYS   100     -11.218 -28.067  15.169 -0.589400
ATOM   1513  N   LEU   101      -9.963 -26.362  14.458 -0.415700
ATOM   1514  H   LEU   101      -9.949 -25.395  14.156  0.271900
ATOM   1515  CA  LEU   101      -8.720 -27.126  14.497 -0.051800
ATOM   1516  HA  LEU   101      -8.928 -28.196  14.521  0.092200
ATOM   1517  CB  LEU   101      -7.877 -26.822  13.258 -0.110200
ATOM   1518  HB2 LEU   101      -7.695 -25.747  13.203  0.045700
ATOM   1519  HB3 LEU   101      -6.911 -27.308  13.375  0.045700
ATOM   1520  CG  LEU   101      -8.473 -27.292  11.924  0.353100
ATOM   1521  HG  LEU   101      -9.319 -26.655  11.666 -0.036100
ATOM   1522  CD1 LEU   101      -7.426 -27.153  10.860 -0.412100
ATOM   1523 1HD1 LEU   101      -7.831 -27.462   9.898  0.100000
ATOM   1524 2HD1 LEU   101      -7.112 -26.111  10.788  0.100000
ATOM   1525 3HD1 LEU   101      -6.564 -27.775  11.100  0.100000
ATOM   1526  CD2 LEU   101      -8.950 -28.727  11.981 -0.412100
ATOM   1527 1HD2 LEU   101      -9.251 -29.053  10.987  0.100000
ATOM   1528 2HD2 LEU   101      -8.150 -29.374  12.341  0.100000
ATOM   1529 3HD2 LEU   101      -9.819 -28.810  12.633  0.100000
ATOM   1530  C   LEU   101      -7.892 -26.866  15.705  0.597300
ATOM   1531  O   LEU   101      -6.999 -27.662  16.019 -0.567900
ATOM   1532  N   PHE   102      -8.134 -25.749  16.393 -0.415700
ATOM   1533  H   PHE   102      -8.874 -25.124  16.102  0.271900
ATOM   1534  CA  PHE   102      -7.276 -25.311  17.469 -0.002400
ATOM   1535  HA  PHE   102      -6.944 -26.174  18.049  0.097800
ATOM   1536  CB  PHE   102      -6.042 -24.600  16.897 -0.034300
ATOM   1537  HB2 PHE   102      -5.479 -25.320  16.308  0.029500
ATOM   1538  HB3 PHE   102      -6.366 -23.797  16.236  0.029500
ATOM   1539  CG  PHE   102      -5.136 -24.022  17.959  0.011800
ATOM   1540  CD1 PHE   102      -4.191 -24.799  18.568 -0.125600
ATOM   1541  HD1 PHE   102      -4.114 -25.845  18.306  0.133000
ATOM   1542  CE1 PHE   102      -3.384 -24.303  19.546 -0.170400
ATOM   1543  HE1 PHE   102      -2.681 -24.950  20.046  0.143000
ATOM   1544  CZ  PHE   102      -3.473 -22.987  19.916 -0.107200
ATOM   1545  HZ  PHE   102      -2.842 -22.596  20.700  0.129700
ATOM   1546  CE2 PHE   102      -4.405 -22.182  19.304 -0.170400
ATOM   1547  HE2 PHE   102      -4.517 -21.150  19.610  0.143000
ATOM   1548  CD2 PHE   102      -5.232 -22.707  18.332 -0.125600
ATOM   1549  HD2 PHE   102      -5.977 -22.068  17.878  0.133000
ATOM   1550  C   PHE   102      -8.031 -24.367  18.431  0.597300
ATOM   1551  O   PHE   102      -8.904 -23.593  18.003 -0.567900
ATOM   1552  N   GLU   103      -7.756 -24.489  19.718 -0.516300
ATOM   1553  H   GLU   103      -7.027 -25.126  20.013  0.293600
ATOM   1554  CA  GLU   103      -8.304 -23.578  20.734  0.039700
ATOM   1555  HA  GLU   103      -8.527 -22.610  20.278  0.110500
ATOM   1556  CB  GLU   103      -9.578 -24.124  21.397  0.056000
ATOM   1557  HB2 GLU   103     -10.342 -24.330  20.660 -0.017300
ATOM   1558  HB3 GLU   103      -9.341 -25.071  21.884 -0.017300
ATOM   1559  CG  GLU   103     -10.112 -23.166  22.455  0.013600
ATOM   1560  HG2 GLU   103     -10.940 -23.656  22.971 -0.042500
ATOM   1561  HG3 GLU   103      -9.354 -22.945  23.201 -0.042500
ATOM   1562  CD  GLU   103     -10.631 -21.867  21.825  0.805400
ATOM   1563  OE1 GLU   103     -11.389 -21.964  20.879 -0.818800
ATOM   1564  OE2 GLU   103     -10.203 -20.779  22.195 -0.818800
ATOM   1565  C   GLU   103      -7.264 -23.372  21.803  0.536600
ATOM   1566  O   GLU   103      -6.696 -24.347  22.266 -0.581900
ATOM   1567  N   ASP   104      -6.945 -22.131  22.130 -0.516300
ATOM   1568  H   ASP   104      -7.366 -21.349  21.625  0.293600
ATOM   1569  CA  ASP   104      -6.158 -21.851  23.306  0.038100
ATOM   1570  HA  ASP   104      -6.198 -22.688  24.002  0.088000
ATOM   1571  CB  ASP   104      -4.695 -21.601  22.941 -0.030300
ATOM   1572  HB2 ASP   104      -4.346 -22.475  22.393 -0.012200
ATOM   1573  HB3 ASP   104      -4.620 -20.732  22.288 -0.012200
ATOM   1574  CG  ASP   104      -3.804 -21.416  24.139  0.799400
ATOM   1575  OD1 ASP   104      -4.154 -20.797  25.149 -0.801400
ATOM   1576  OD2 ASP   104      -2.679 -21.919  24.067 -0.801400
ATOM   1577  C   ASP   104      -6.749 -20.609  24.001  0.536600
ATOM   1578  O   ASP   104      -6.780 -19.540  23.408 -0.581900
ATOM   1579  N   ALA   105      -7.151 -20.747  25.270 -0.415700
ATOM   1580  H   ALA   105      -6.984 -21.620  25.747  0.271900
ATOM   1581  CA  ALA   105      -7.675 -19.619  26.061  0.033700
ATOM   1582  HA  ALA   105      -7.808 -18.755  25.417  0.082300
ATOM   1583  CB  ALA   105      -9.034 -19.990  26.613 -0.182500
ATOM   1584  HB1 ALA   105      -9.372 -19.202  27.280  0.060300
ATOM   1585  HB2 ALA   105      -9.739 -20.083  25.788  0.060300
ATOM   1586  HB3 ALA   105      -8.997 -20.938  27.138  0.060300
ATOM   1587  C   ALA   105      -6.731 -19.146  27.165  0.597300
ATOM   1588  O   ALA   105      -5.990 -18.161  26.999 -0.567900
ATOM   1589  N   TYR   106      -6.705 -19.842  28.296 -0.415700
ATOM   1590  H   TYR   106      -7.280 -20.667  28.402  0.271900
ATOM   1591  CA  TYR   106      -5.835 -19.424  29.414 -0.001400
ATOM   1592  HA  TYR   106      -5.153 -18.633  29.105  0.087600
ATOM   1593  CB  TYR   106      -6.670 -18.912  30.555 -0.015200
ATOM   1594  HB2 TYR   106      -7.370 -18.161  30.184  0.029500
ATOM   1595  HB3 TYR   106      -7.242 -19.740  30.964  0.029500
ATOM   1596  CG  TYR   106      -5.866 -18.307  31.636 -0.001100
ATOM   1597  CD1 TYR   106      -5.225 -17.111  31.428 -0.190600
ATOM   1598  HD1 TYR   106      -5.349 -16.601  30.480  0.169900
ATOM   1599  CE1 TYR   106      -4.446 -16.535  32.384 -0.234100
ATOM   1600  HE1 TYR   106      -3.964 -15.585  32.209  0.165600
ATOM   1601  CZ  TYR   106      -4.313 -17.155  33.608  0.322600
ATOM   1602  OH  TYR   106      -3.524 -16.549  34.553 -0.557900
ATOM   1603  HH  TYR   106      -3.686 -16.913  35.438  0.399200
ATOM   1604  CE2 TYR   106      -4.964 -18.341  33.863 -0.234100
ATOM   1605  HE2 TYR   106      -4.878 -18.805  34.835  0.165600
ATOM   1606  CD2 TYR   106      -5.729 -18.926  32.870 -0.190600
ATOM   1607  HD2 TYR   106      -6.242 -19.858  33.060  0.169900
ATOM   1608  C   TYR   106      -5.000 -20.611  29.867  0.597300
ATOM   1609  O   TYR   106      -5.519 -21.712  30.018 -0.567900
ATOM   1610  N   ASN   107      -3.707 -20.398  30.053 -0.415700
ATOM   1611  H   ASN   107      -3.330 -19.459  29.981  0.271900
ATOM   1612  CA  ASN   107      -2.838 -21.486  30.531  0.014300
ATOM   1613  HA  ASN   107      -3.335 -22.453  30.425  0.104800
ATOM   1614  CB  ASN   107      -1.518 -21.585  29.731 -0.204100
ATOM   1615  HB2 ASN   107      -1.740 -21.834  28.695  0.079700
ATOM   1616  HB3 ASN   107      -1.021 -20.615  29.748  0.079700
ATOM   1617  CG  ASN   107      -0.519 -22.634  30.313  0.713000
ATOM   1618  OD1 ASN   107       0.284 -22.318  31.204 -0.593100
ATOM   1619  ND2 ASN   107      -0.536 -23.865  29.767 -0.919100
ATOM   1620 1HD2 ASN   107      -1.253 -24.138  29.098  0.419600
ATOM   1621 2HD2 ASN   107       0.141 -24.548  30.093  0.419600
ATOM   1622  C   ASN   107      -2.593 -21.235  32.009  0.597300
ATOM   1623  O   ASN   107      -1.906 -20.280  32.392 -0.567900
ATOM   1624  N   VAL   108      -3.183 -22.099  32.835 -0.415700
ATOM   1625  H   VAL   108      -3.666 -22.900  32.443  0.271900
ATOM   1626  CA  VAL   108      -3.089 -21.939  34.278 -0.087500
ATOM   1627  HA  VAL   108      -3.389 -20.914  34.500  0.096900
ATOM   1628  CB  VAL   108      -4.047 -22.864  35.053  0.298500
ATOM   1629  HB  VAL   108      -3.677 -23.889  35.021 -0.029700
ATOM   1630  CG1 VAL   108      -4.108 -22.406  36.504 -0.319200
ATOM   1631 1HG1 VAL   108      -4.809 -23.033  37.053  0.079100
ATOM   1632 2HG1 VAL   108      -3.129 -22.502  36.971  0.079100
ATOM   1633 3HG1 VAL   108      -4.430 -21.368  36.556  0.079100
ATOM   1634  CG2 VAL   108      -5.456 -22.833  34.440 -0.319200
ATOM   1635 1HG2 VAL   108      -6.197 -23.187  35.158  0.079100
ATOM   1636 2HG2 VAL   108      -5.710 -21.835  34.098  0.079100
ATOM   1637 3HG2 VAL   108      -5.485 -23.503  33.582  0.079100
ATOM   1638  C   VAL   108      -1.654 -22.079  34.778  0.597300
ATOM   1639  O   VAL   108      -1.213 -21.246  35.562 -0.567900
ATOM   1640  N   THR   109      -0.875 -23.039  34.279 -0.415700
ATOM   1641  H   THR   109      -1.220 -23.708  33.602  0.271900
ATOM   1642  CA  THR   109       0.492 -23.143  34.823 -0.038900
ATOM   1643  HA  THR   109       0.375 -23.098  35.907  0.100700
ATOM   1644  CB  THR   109       1.225 -24.504  34.598  0.365400
ATOM   1645  HB  THR   109       2.300 -24.365  34.702  0.004300
ATOM   1646  CG2 THR   109       0.755 -25.529  35.664 -0.243800
ATOM   1647 1HG2 THR   109       1.214 -26.496  35.462  0.064200
ATOM   1648 2HG2 THR   109       1.057 -25.196  36.657  0.064200
ATOM   1649 3HG2 THR   109      -0.329 -25.631  35.628  0.064200
ATOM   1650  OG1 THR   109       0.937 -25.039  33.320 -0.676100
ATOM   1651  HG1 THR   109       1.247 -24.413  32.648  0.410200
ATOM   1652  C   THR   109       1.355 -21.941  34.537  0.597300
ATOM   1653  O   THR   109       2.080 -21.529  35.415 -0.567900
ATOM   1654  N   ASN   110       1.234 -21.309  33.367 -0.415700
ATOM   1655  H   ASN   110       0.565 -21.639  32.687  0.271900
ATOM   1656  CA  ASN   110       2.034 -20.120  33.094  0.014300
ATOM   1657  HA  ASN   110       2.904 -20.097  33.754  0.104800
ATOM   1658  CB  ASN   110       2.567 -20.083  31.645 -0.204100
ATOM   1659  HB2 ASN   110       1.830 -20.451  30.936  0.079700
ATOM   1660  HB3 ASN   110       2.771 -19.044  31.403  0.079700
ATOM   1661  CG  ASN   110       3.904 -20.835  31.471  0.713000
ATOM   1662  OD1 ASN   110       4.697 -20.414  30.485 -0.593100
ATOM   1663  ND2 ASN   110       4.206 -21.789  32.192 -0.919100
ATOM   1664 1HD2 ASN   110       3.558 -22.158  32.867  0.419600
ATOM   1665 2HD2 ASN   110       5.063 -22.274  31.980  0.419600
ATOM   1666  C   ASN   110       1.291 -18.842  33.421  0.597300
ATOM   1667  O   ASN   110       1.891 -17.775  33.441 -0.567900
ATOM   1668  N   SER   111       0.001 -18.930  33.704 -0.415700
ATOM   1669  H   SER   111      -0.475 -19.823  33.636  0.271900
ATOM   1670  CA  SER   111      -0.789 -17.741  34.010 -0.024900
ATOM   1671  HA  SER   111      -1.806 -18.091  34.140  0.084300
ATOM   1672  CB  SER   111      -0.316 -17.074  35.310  0.211700
ATOM   1673  HB2 SER   111       0.727 -16.765  35.264  0.035200
ATOM   1674  HB3 SER   111      -0.927 -16.190  35.501  0.035200
ATOM   1675  OG  SER   111      -0.512 -17.983  36.366 -0.654600
ATOM   1676  HG  SER   111       0.261 -18.571  36.371  0.427500
ATOM   1677  C   SER   111      -0.766 -16.726  32.855  0.597300
ATOM   1678  O   SER   111      -0.486 -15.511  33.041 -0.567900
ATOM   1679  N   THR   112      -1.061 -17.234  31.662 -0.415700
ATOM   1680  H   THR   112      -1.263 -18.221  31.562  0.271900
ATOM   1681  CA  THR   112      -1.006 -16.386  30.473 -0.038900
ATOM   1682  HA  THR   112      -1.149 -15.344  30.760  0.100700
ATOM   1683  CB  THR   112       0.357 -16.460  29.702  0.365400
ATOM   1684  HB  THR   112       0.242 -15.993  28.730  0.004300
ATOM   1685  CG2 THR   112       1.428 -15.730  30.446 -0.243800
ATOM   1686 1HG2 THR   112       2.342 -15.726  29.852  0.064200
ATOM   1687 2HG2 THR   112       1.121 -14.698  30.618  0.064200
ATOM   1688 3HG2 THR   112       1.632 -16.220  31.393  0.064200
ATOM   1689  OG1 THR   112       0.748 -17.809  29.494 -0.676100
ATOM   1690  HG1 THR   112       1.720 -17.836  29.396  0.410200
ATOM   1691  C   THR   112      -2.130 -16.729  29.549  0.597300
ATOM   1692  O   THR   112      -2.452 -17.906  29.335 -0.567900
ATOM   1693  N   TRP   113      -2.734 -15.679  29.006 -0.415700
ATOM   1694  H   TRP   113      -2.416 -14.742  29.220  0.271900
ATOM   1695  CA  TRP   113      -3.683 -15.856  27.915 -0.027500
ATOM   1696  HA  TRP   113      -4.362 -16.674  28.156  0.112300
ATOM   1697  CB  TRP   113      -4.517 -14.619  27.698 -0.005000
ATOM   1698  HB2 TRP   113      -3.864 -13.776  27.482  0.033900
ATOM   1699  HB3 TRP   113      -5.137 -14.765  26.814  0.033900
ATOM   1700  CG  TRP   113      -5.423 -14.248  28.802 -0.141500
ATOM   1701  CD1 TRP   113      -5.124 -13.444  29.858 -0.163800
ATOM   1702  HD1 TRP   113      -4.150 -13.005  30.054  0.206200
ATOM   1703  NE1 TRP   113      -6.233 -13.297  30.652 -0.341800
ATOM   1704  HE1 TRP   113      -6.255 -12.771  31.525  0.341200
ATOM   1705  CE2 TRP   113      -7.284 -13.979  30.104  0.138000
ATOM   1706  CZ2 TRP   113      -8.581 -14.141  30.562 -0.260100
ATOM   1707  HZ2 TRP   113      -8.908 -13.667  31.477  0.157200
ATOM   1708  CH2 TRP   113      -9.433 -14.906  29.814 -0.113400
ATOM   1709  HH2 TRP   113     -10.462 -15.022  30.126  0.141700
ATOM   1710  CZ3 TRP   113      -9.004 -15.533  28.630 -0.197200
ATOM   1711  HZ3 TRP   113      -9.705 -16.123  28.056  0.144700
ATOM   1712  CE3 TRP   113      -7.668 -15.395  28.185 -0.238700
ATOM   1713  HE3 TRP   113      -7.328 -15.882  27.284  0.170000
ATOM   1714  CD2 TRP   113      -6.801 -14.611  28.936  0.124300
ATOM   1715  C   TRP   113      -2.980 -16.197  26.601  0.597300
ATOM   1716  O   TRP   113      -1.795 -15.957  26.456 -0.567900
ATOM   1717  N   ALA   114      -3.741 -16.774  25.663 -0.415700
ATOM   1718  H   ALA   114      -4.690 -17.058  25.883  0.271900
ATOM   1719  CA  ALA   114      -3.199 -17.111  24.347  0.033700
ATOM   1720  HA  ALA   114      -2.398 -17.840  24.482  0.082300
ATOM   1721  CB  ALA   114      -4.249 -17.752  23.425 -0.182500
ATOM   1722  HB1 ALA   114      -3.867 -17.892  22.428  0.060300
ATOM   1723  HB2 ALA   114      -4.530 -18.710  23.842  0.060300
ATOM   1724  HB3 ALA   114      -5.129 -17.113  23.367  0.060300
ATOM   1725  C   ALA   114      -2.570 -15.872  23.707  0.597300
ATOM   1726  O   ALA   114      -1.511 -15.965  23.178 -0.567900
ATOM   1727  N   VAL   115      -3.196 -14.709  23.824 -0.415700
ATOM   1728  H   VAL   115      -4.137 -14.693  24.203  0.271900
ATOM   1729  CA  VAL   115      -2.650 -13.517  23.233 -0.087500
ATOM   1730  HA  VAL   115      -2.466 -13.692  22.172  0.096900
ATOM   1731  CB  VAL   115      -3.622 -12.328  23.362  0.298500
ATOM   1732  HB  VAL   115      -3.978 -12.274  24.392 -0.029700
ATOM   1733  CG1 VAL   115      -2.911 -11.032  23.050 -0.319200
ATOM   1734 1HG1 VAL   115      -3.643 -10.240  22.899  0.079100
ATOM   1735 2HG1 VAL   115      -2.261 -10.729  23.872  0.079100
ATOM   1736 3HG1 VAL   115      -2.330 -11.151  22.140  0.079100
ATOM   1737  CG2 VAL   115      -4.847 -12.537  22.449 -0.319200
ATOM   1738 1HG2 VAL   115      -5.308 -13.504  22.632  0.079100
ATOM   1739 2HG2 VAL   115      -5.593 -11.765  22.613  0.079100
ATOM   1740 3HG2 VAL   115      -4.524 -12.501  21.410  0.079100
ATOM   1741  C   VAL   115      -1.322 -13.129  23.859  0.597300
ATOM   1742  O   VAL   115      -0.388 -12.656  23.136 -0.567900
ATOM   1743  N   ASP   116      -1.243 -13.298  25.198 -0.516300
ATOM   1744  H   ASP   116      -2.030 -13.676  25.703  0.293600
ATOM   1745  CA  ASP   116      -0.002 -13.011  25.917  0.038100
ATOM   1746  HA  ASP   116       0.230 -11.949  25.834  0.088000
ATOM   1747  CB  ASP   116      -0.137 -13.375  27.354 -0.030300
ATOM   1748  HB2 ASP   116      -0.189 -14.451  27.453 -0.012200
ATOM   1749  HB3 ASP   116       0.762 -13.046  27.876 -0.012200
ATOM   1750  CG  ASP   116      -1.362 -12.744  28.056  0.799400
ATOM   1751  OD1 ASP   116      -2.087 -11.830  27.563 -0.801400
ATOM   1752  OD2 ASP   116      -1.622 -13.265  29.144 -0.801400
ATOM   1753  C   ASP   116       1.133 -13.818  25.292  0.536600
ATOM   1754  O   ASP   116       2.159 -13.265  24.961 -0.581900
ATOM   1755  N   ARG   117       0.887 -15.126  25.080 -0.347900
ATOM   1756  H   ARG   117      -0.029 -15.472  25.359  0.274700
ATOM   1757  CA  ARG   117       1.827 -16.050  24.471 -0.263700
ATOM   1758  HA  ARG   117       2.802 -15.888  24.936  0.156000
ATOM   1759  CB  ARG   117       1.399 -17.488  24.757 -0.000700
ATOM   1760  HB2 ARG   117       0.312 -17.573  24.696  0.032700
ATOM   1761  HB3 ARG   117       1.836 -18.156  24.020  0.032700
ATOM   1762  CG  ARG   117       1.888 -17.864  26.144  0.039000
ATOM   1763  HG2 ARG   117       2.978 -17.878  26.124  0.028500
ATOM   1764  HG3 ARG   117       1.586 -17.101  26.863  0.028500
ATOM   1765  CD  ARG   117       1.417 -19.218  26.643  0.048600
ATOM   1766  HD2 ARG   117       1.576 -19.974  25.877  0.068700
ATOM   1767  HD3 ARG   117       2.024 -19.511  27.497  0.068700
ATOM   1768  NE  ARG   117       0.031 -19.123  27.083 -0.529500
ATOM   1769  HE  ARG   117      -0.146 -18.628  27.950  0.345600
ATOM   1770  CZ  ARG   117      -0.990 -19.682  26.461  0.807600
ATOM   1771  NH1 ARG   117      -0.782 -20.393  25.353 -0.862700
ATOM   1772 1HH1 ARG   117       0.154 -20.623  25.050  0.447800
ATOM   1773 2HH1 ARG   117      -1.570 -20.888  24.942  0.447800
ATOM   1774  NH2 ARG   117      -2.212 -19.554  26.953 -0.862700
ATOM   1775 1HH2 ARG   117      -2.382 -19.059  27.816  0.447800
ATOM   1776 2HH2 ARG   117      -2.964 -20.029  26.451  0.447800
ATOM   1777  C   ARG   117       2.089 -15.816  22.981  0.734100
ATOM   1778  O   ARG   117       3.201 -16.056  22.466 -0.589400
ATOM   1779  N   LEU   118       1.098 -15.306  22.265 -0.415700
ATOM   1780  H   LEU   118       0.181 -15.215  22.690  0.271900
ATOM   1781  CA  LEU   118       1.305 -14.924  20.853 -0.051800
ATOM   1782  HA  LEU   118       1.684 -15.789  20.309  0.092200
ATOM   1783  CB  LEU   118      -0.028 -14.485  20.253 -0.110200
ATOM   1784  HB2 LEU   118      -0.775 -15.252  20.463  0.045700
ATOM   1785  HB3 LEU   118      -0.349 -13.585  20.777  0.045700
ATOM   1786  CG  LEU   118      -0.028 -14.186  18.770  0.353100
ATOM   1787  HG  LEU   118       0.840 -13.589  18.511 -0.036100
ATOM   1788  CD1 LEU   118       0.035 -15.509  18.031 -0.412100
ATOM   1789 1HD1 LEU   118       0.030 -15.302  16.963  0.100000
ATOM   1790 2HD1 LEU   118       0.951 -16.050  18.266  0.100000
ATOM   1791 3HD1 LEU   118      -0.832 -16.123  18.276  0.100000
ATOM   1792  CD2 LEU   118      -1.270 -13.369  18.415 -0.412100
ATOM   1793 1HD2 LEU   118      -1.312 -13.222  17.335  0.100000
ATOM   1794 2HD2 LEU   118      -2.170 -13.897  18.730  0.100000
ATOM   1795 3HD2 LEU   118      -1.231 -12.395  18.903  0.100000
ATOM   1796  C   LEU   118       2.309 -13.793  20.713  0.597300
ATOM   1797  O   LEU   118       3.116 -13.777  19.825 -0.567900
ATOM   1798  N   ILE   119       2.252 -12.827  21.599 -0.415700
ATOM   1799  H   ILE   119       1.507 -12.813  22.293  0.271900
ATOM   1800  CA  ILE   119       3.244 -11.754  21.561 -0.059700
ATOM   1801  HA  ILE   119       3.226 -11.266  20.586  0.086900
ATOM   1802  CB  ILE   119       2.924 -10.704  22.648  0.130300
ATOM   1803  HB  ILE   119       2.759 -11.214  23.595  0.018700
ATOM   1804  CG2 ILE   119       4.095  -9.742  22.814 -0.320400
ATOM   1805 1HG2 ILE   119       4.350  -9.285  21.856  0.088200
ATOM   1806 2HG2 ILE   119       3.817  -8.954  23.513  0.088200
ATOM   1807 3HG2 ILE   119       4.970 -10.248  23.222  0.088200
ATOM   1808  CG1 ILE   119       1.640  -9.908  22.267 -0.043000
ATOM   1809 2HG1 ILE   119       1.892  -9.082  21.603  0.023600
ATOM   1810 3HG1 ILE   119       0.955 -10.565  21.733  0.023600
ATOM   1811  CD1 ILE   119       0.879  -9.376  23.472 -0.066000
ATOM   1812 1HD1 ILE   119      -0.028  -8.872  23.139  0.018600
ATOM   1813 2HD1 ILE   119       0.600 -10.200  24.128  0.018600
ATOM   1814 3HD1 ILE   119       1.495  -8.662  24.018  0.018600
ATOM   1815  C   ILE   119       4.655 -12.356  21.775  0.597300
ATOM   1816  O   ILE   119       5.569 -12.041  21.088 -0.567900
ATOM   1817  N   THR   120       4.791 -13.219  22.770 -0.415700
ATOM   1818  H   THR   120       4.005 -13.388  23.392  0.271900
ATOM   1819  CA  THR   120       6.055 -13.851  23.087 -0.038900
ATOM   1820  HA  THR   120       6.798 -13.100  23.351  0.100700
ATOM   1821  CB  THR   120       5.862 -14.813  24.252  0.365400
ATOM   1822  HB  THR   120       5.118 -15.568  24.016  0.004300
ATOM   1823  CG2 THR   120       7.182 -15.464  24.601 -0.243800
ATOM   1824 1HG2 THR   120       7.965 -14.710  24.697  0.064200
ATOM   1825 2HG2 THR   120       7.080 -15.986  25.551  0.064200
ATOM   1826 3HG2 THR   120       7.458 -16.192  23.843  0.064200
ATOM   1827  OG1 THR   120       5.406 -14.042  25.363 -0.676100
ATOM   1828  HG1 THR   120       5.220 -14.690  26.081  0.410200
ATOM   1829  C   THR   120       6.537 -14.650  21.934  0.597300
ATOM   1830  O   THR   120       7.734 -14.690  21.705 -0.567900
ATOM   1831  N   ALA   121       5.588 -15.308  21.221 -0.415700
ATOM   1832  H   ALA   121       4.624 -15.288  21.540  0.271900
ATOM   1833  CA  ALA   121       5.888 -16.053  20.010  0.033700
ATOM   1834  HA  ALA   121       6.846 -16.551  20.158  0.082300
ATOM   1835  CB  ALA   121       4.855 -17.140  19.797 -0.182500
ATOM   1836  HB1 ALA   121       5.034 -17.670  18.868  0.060300
ATOM   1837  HB2 ALA   121       4.875 -17.839  20.632  0.060300
ATOM   1838  HB3 ALA   121       3.861 -16.695  19.731  0.060300
ATOM   1839  C   ALA   121       6.055 -15.195  18.731  0.597300
ATOM   1840  O   ALA   121       6.060 -15.756  17.630 -0.567900
ATOM   1841  N   HIP   122       6.260 -13.869  18.869 -0.347900
ATOM   1842  H   HIP   122       6.175 -13.455  19.792  0.274700
ATOM   1843  CA  HIP   122       6.485 -12.989  17.724 -0.135400
ATOM   1844  HA  HIP   122       6.502 -11.955  18.062  0.121200
ATOM   1845  CB  HIP   122       7.818 -13.330  17.019 -0.041400
ATOM   1846  HB2 HIP   122       7.831 -14.359  16.658  0.081000
ATOM   1847  HB3 HIP   122       7.927 -12.692  16.141  0.081000
ATOM   1848  CG  HIP   122       9.027 -13.090  17.863 -0.001200
ATOM   1849  ND1 HIP   122       9.930 -12.095  17.578 -0.151300
ATOM   1850  HD1 HIP   122       9.848 -11.433  16.803  0.386600
ATOM   1851  CE1 HIP   122      10.888 -12.096  18.484 -0.017000
ATOM   1852  HE1 HIP   122      11.768 -11.459  18.480  0.268100
ATOM   1853  NE2 HIP   122      10.622 -13.044  19.365 -0.171800
ATOM   1854  HE2 HIP   122      11.187 -13.276  20.185  0.391100
ATOM   1855  CD2 HIP   122       9.462 -13.688  18.994 -0.114100
ATOM   1856  HD2 HIP   122       8.997 -14.516  19.510  0.231700
ATOM   1857  C   HIP   122       5.361 -13.125  16.689  0.734100
ATOM   1858  O   HIP   122       5.619 -13.020  15.492 -0.589400
ATOM   1859  N   GLY   123       4.138 -13.368  17.156 -0.415700
ATOM   1860  H   GLY   123       4.002 -13.455  18.158  0.271900
ATOM   1861  CA  GLY   123       2.960 -13.350  16.318 -0.025200
ATOM   1862  HA2 GLY   123       2.108 -13.015  16.899  0.069800
ATOM   1863  HA3 GLY   123       3.102 -12.645  15.498  0.069800
ATOM   1864  C   GLY   123       2.617 -14.683  15.731  0.597300
ATOM   1865  O   GLY   123       1.694 -14.759  14.945 -0.567900
ATOM   1866  N   GLN   124       3.342 -15.737  16.143 -0.415700
ATOM   1867  H   GLN   124       4.118 -15.590  16.776  0.271900
ATOM   1868  CA  GLN   124       3.276 -17.012  15.454 -0.003100
ATOM   1869  HA  GLN   124       2.774 -16.846  14.528  0.085000
ATOM   1870  CB  GLN   124       4.659 -17.497  15.075 -0.003600
ATOM   1871  HB2 GLN   124       5.265 -17.518  15.975  0.017100
ATOM   1872  HB3 GLN   124       4.591 -18.515  14.695  0.017100
ATOM   1873  CG  GLN   124       5.330 -16.622  14.029 -0.064500
ATOM   1874  HG2 GLN   124       4.779 -16.687  13.091  0.035200
ATOM   1875  HG3 GLN   124       5.313 -15.585  14.362  0.035200
ATOM   1876  CD  GLN   124       6.775 -17.017  13.769  0.695100
ATOM   1877  OE1 GLN   124       7.113 -18.197  13.748 -0.608600
ATOM   1878  NE2 GLN   124       7.629 -16.020  13.535 -0.940700
ATOM   1879 1HE2 GLN   124       7.334 -15.047  13.528  0.425100
ATOM   1880 2HE2 GLN   124       8.583 -16.276  13.306  0.425100
ATOM   1881  C   GLN   124       2.525 -18.073  16.219  0.597300
ATOM   1882  O   GLN   124       2.843 -18.344  17.387 -0.567900
ATOM   1883  N   HID   125       1.570 -18.685  15.515 -0.415700
ATOM   1884  H   HID   125       1.367 -18.377  14.566  0.271900
ATOM   1885  CA  HID   125       0.874 -19.858  16.024  0.018800
ATOM   1886  HA  HID   125       1.543 -20.404  16.684  0.088100
ATOM   1887  CB  HID   125      -0.362 -19.417  16.849 -0.046200
ATOM   1888  HB2 HID   125      -0.760 -20.289  17.368  0.040200
ATOM   1889  HB3 HID   125      -0.050 -18.691  17.600  0.040200
ATOM   1890  CG  HID   125      -1.467 -18.810  16.022 -0.026600
ATOM   1891  ND1 HID   125      -2.526 -19.552  15.565 -0.381100
ATOM   1892  HD1 HID   125      -2.673 -20.545  15.751  0.364900
ATOM   1893  CE1 HID   125      -3.340 -18.779  14.852  0.205700
ATOM   1894  HE1 HID   125      -4.255 -19.085  14.369  0.139200
ATOM   1895  NE2 HID   125      -2.848 -17.561  14.850 -0.572700
ATOM   1896  CD2 HID   125      -1.671 -17.547  15.565  0.129200
ATOM   1897  HD2 HID   125      -1.015 -16.705  15.709  0.114700
ATOM   1898  C   HID   125       0.489 -20.745  14.895  0.597300
ATOM   1899  O   HID   125       0.261 -20.301  13.750 -0.567900
ATOM   1900  N   SER   126       0.351 -22.025  15.224 -0.415700
ATOM   1901  H   SER   126       0.507 -22.294  16.188  0.271900
ATOM   1902  CA  SER   126       0.342 -23.076  14.192 -0.024900
ATOM   1903  HA  SER   126       0.153 -22.610  13.233  0.084300
ATOM   1904  CB  SER   126       1.722 -23.768  14.142  0.211700
ATOM   1905  HB2 SER   126       1.897 -24.309  15.073  0.035200
ATOM   1906  HB3 SER   126       1.723 -24.480  13.317  0.035200
ATOM   1907  OG  SER   126       2.769 -22.832  13.936 -0.654600
ATOM   1908  HG  SER   126       3.026 -22.476  14.823  0.427500
ATOM   1909  C   SER   126      -0.728 -24.141  14.391  0.597300
ATOM   1910  O   SER   126      -1.180 -24.369  15.525 -0.567900
ATOM   1911  N   VAL   127      -1.092 -24.785  13.289 -0.415700
ATOM   1912  H   VAL   127      -0.683 -24.504  12.399  0.271900
ATOM   1913  CA  VAL   127      -1.882 -25.985  13.309 -0.087500
ATOM   1914  HA  VAL   127      -1.886 -26.402  14.315  0.096900
ATOM   1915  CB  VAL   127      -3.352 -25.751  12.899  0.298500
ATOM   1916  HB  VAL   127      -3.890 -26.697  12.962 -0.029700
ATOM   1917  CG1 VAL   127      -4.013 -24.739  13.873 -0.319200
ATOM   1918 1HG1 VAL   127      -5.087 -24.733  13.704  0.079100
ATOM   1919 2HG1 VAL   127      -3.809 -25.042  14.898  0.079100
ATOM   1920 3HG1 VAL   127      -3.613 -23.738  13.714  0.079100
ATOM   1921  CG2 VAL   127      -3.454 -25.221  11.486 -0.319200
ATOM   1922 1HG2 VAL   127      -4.503 -25.057  11.240  0.079100
ATOM   1923 2HG2 VAL   127      -2.916 -24.278  11.384  0.079100
ATOM   1924 3HG2 VAL   127      -3.044 -25.943  10.780  0.079100
ATOM   1925  C   VAL   127      -1.175 -26.986  12.408  0.597300
ATOM   1926  O   VAL   127      -0.472 -26.596  11.458 -0.567900
ATOM   1927  N   VAL   128      -1.398 -28.266  12.700 -0.415700
ATOM   1928  H   VAL   128      -1.967 -28.497  13.507  0.271900
ATOM   1929  CA  VAL   128      -0.989 -29.318  11.807 -0.087500
ATOM   1930  HA  VAL   128      -0.121 -28.984  11.242  0.096900
ATOM   1931  CB  VAL   128      -0.587 -30.550  12.579  0.298500
ATOM   1932  HB  VAL   128      -1.453 -30.966  13.088 -0.029700
ATOM   1933  CG1 VAL   128      -0.015 -31.568  11.626 -0.319200
ATOM   1934 1HG1 VAL   128       0.356 -32.427  12.183  0.079100
ATOM   1935 2HG1 VAL   128      -0.782 -31.926  10.940  0.079100
ATOM   1936 3HG1 VAL   128       0.800 -31.129  11.055  0.079100
ATOM   1937  CG2 VAL   128       0.440 -30.193  13.621 -0.319200
ATOM   1938 1HG2 VAL   128       0.010 -29.565  14.399  0.079100
ATOM   1939 2HG2 VAL   128       0.809 -31.102  14.095  0.079100
ATOM   1940 3HG2 VAL   128       1.283 -29.675  13.160  0.079100
ATOM   1941  C   VAL   128      -2.142 -29.620  10.835  0.597300
ATOM   1942  O   VAL   128      -3.313 -29.811  11.234 -0.567900
ATOM   1943  N   VAL   129      -1.812 -29.603   9.559 -0.415700
ATOM   1944  H   VAL   129      -0.837 -29.453   9.315  0.271900
ATOM   1945  CA  VAL   129      -2.779 -29.765   8.493 -0.087500
ATOM   1946  HA  VAL   129      -3.520 -28.974   8.584  0.096900
ATOM   1947  CB  VAL   129      -2.120 -29.650   7.088  0.298500
ATOM   1948  HB  VAL   129      -1.327 -30.394   7.014 -0.029700
ATOM   1949  CG1 VAL   129      -3.172 -29.937   5.994 -0.319200
ATOM   1950 1HG1 VAL   129      -2.701 -29.843   5.015  0.079100
ATOM   1951 2HG1 VAL   129      -3.573 -30.945   6.059  0.079100
ATOM   1952 3HG1 VAL   129      -3.989 -29.220   6.061  0.079100
ATOM   1953  CG2 VAL   129      -1.505 -28.272   6.832 -0.319200
ATOM   1954 1HG2 VAL   129      -0.969 -28.294   5.887  0.079100
ATOM   1955 2HG2 VAL   129      -2.277 -27.503   6.801  0.079100
ATOM   1956 3HG2 VAL   129      -0.788 -28.031   7.616  0.079100
ATOM   1957  C   VAL   129      -3.435 -31.156   8.597  0.597300
ATOM   1958  O   VAL   129      -2.749 -32.178   8.529 -0.567900
ATOM   1959  N   PRO   130      -4.765 -31.217   8.661 -0.254800
ATOM   1960  CD  PRO   130      -5.709 -30.089   8.748  0.019200
ATOM   1961  HD2 PRO   130      -5.650 -29.444   7.871  0.039100
ATOM   1962  HD3 PRO   130      -5.530 -29.524   9.663  0.039100
ATOM   1963  CG  PRO   130      -7.056 -30.762   8.813  0.018900
ATOM   1964  HG2 PRO   130      -7.452 -30.851   7.801  0.021300
ATOM   1965  HG3 PRO   130      -7.752 -30.194   9.430  0.021300
ATOM   1966  CB  PRO   130      -6.822 -32.137   9.376 -0.007000
ATOM   1967  HB2 PRO   130      -7.601 -32.842   9.089  0.025300
ATOM   1968  HB3 PRO   130      -6.777 -32.075  10.464  0.025300
ATOM   1969  CA  PRO   130      -5.445 -32.533   8.846 -0.026600
ATOM   1970  HA  PRO   130      -4.937 -33.115   9.611  0.064100
ATOM   1971  C   PRO   130      -5.536 -33.376   7.582  0.589600
ATOM   1972  O   PRO   130      -5.340 -32.847   6.511 -0.574800
ATOM   1973  N   HIP   131      -5.893 -34.653   7.740 -0.347900
ATOM   1974  H   HIP   131      -6.054 -34.975   8.691  0.274700
ATOM   1975  CA  HIP   131      -6.083 -35.636   6.662 -0.135400
ATOM   1976  HA  HIP   131      -5.318 -35.463   5.904  0.121200
ATOM   1977  CB  HIP   131      -5.915 -37.071   7.192 -0.041400
ATOM   1978  HB2 HIP   131      -6.669 -37.313   7.931  0.081000
ATOM   1979  HB3 HIP   131      -6.041 -37.762   6.360  0.081000
ATOM   1980  CG  HIP   131      -4.581 -37.340   7.786 -0.001200
ATOM   1981  ND1 HIP   131      -3.487 -37.671   7.018 -0.151300
ATOM   1982  HD1 HIP   131      -3.463 -37.806   6.003  0.386600
ATOM   1983  CE1 HIP   131      -2.440 -37.863   7.798 -0.017000
ATOM   1984  HE1 HIP   131      -1.432 -38.103   7.472  0.268100
ATOM   1985  NE2 HIP   131      -2.819 -37.669   9.043 -0.171800
ATOM   1986  HE2 HIP   131      -2.175 -37.680   9.842  0.391100
ATOM   1987  CD2 HIP   131      -4.158 -37.358   9.063 -0.114100
ATOM   1988  HD2 HIP   131      -4.761 -37.157   9.939  0.231700
ATOM   1989  C   HIP   131      -7.468 -35.570   5.951  0.734100
ATOM   1990  O   HIP   131      -8.146 -36.581   5.797 -0.589400
ATOM   1991  N   VAL   132      -7.797 -34.383   5.484 -0.415700
ATOM   1992  H   VAL   132      -7.123 -33.637   5.612  0.271900
ATOM   1993  CA  VAL   132      -9.038 -34.078   4.810 -0.087500
ATOM   1994  HA  VAL   132      -9.814 -34.776   5.133  0.096900
ATOM   1995  CB  VAL   132      -9.499 -32.647   5.170  0.298500
ATOM   1996  HB  VAL   132     -10.431 -32.434   4.646 -0.029700
ATOM   1997  CG1 VAL   132      -9.783 -32.550   6.678 -0.319200
ATOM   1998 1HG1 VAL   132     -10.594 -33.229   6.940  0.079100
ATOM   1999 2HG1 VAL   132      -8.900 -32.805   7.256  0.079100
ATOM   2000 3HG1 VAL   132     -10.091 -31.536   6.927  0.079100
ATOM   2001  CG2 VAL   132      -8.481 -31.591   4.782 -0.319200
ATOM   2002 1HG2 VAL   132      -8.887 -30.602   4.995  0.079100
ATOM   2003 2HG2 VAL   132      -7.555 -31.716   5.341  0.079100
ATOM   2004 3HG2 VAL   132      -8.270 -31.651   3.714  0.079100
ATOM   2005  C   VAL   132      -8.866 -34.247   3.328  0.597300
ATOM   2006  O   VAL   132      -7.758 -34.527   2.834 -0.567900
ATOM   2007  N   ALA   133      -9.963 -34.161   2.597 -0.415700
ATOM   2008  H   ALA   133     -10.870 -34.107   3.044  0.271900
ATOM   2009  CA  ALA   133      -9.896 -34.283   1.151  0.033700
ATOM   2010  HA  ALA   133      -9.544 -35.286   0.917  0.082300
ATOM   2011  CB  ALA   133     -11.286 -34.136   0.541 -0.182500
ATOM   2012  HB1 ALA   133     -11.905 -34.983   0.833  0.060300
ATOM   2013  HB2 ALA   133     -11.755 -33.207   0.871  0.060300
ATOM   2014  HB3 ALA   133     -11.209 -34.132  -0.547  0.060300
ATOM   2015  C   ALA   133      -8.952 -33.261   0.517  0.597300
ATOM   2016  O   ALA   133      -9.020 -32.068   0.814 -0.567900
ATOM   2017  N   PRO   134      -8.094 -33.707  -0.407 -0.254800
ATOM   2018  CD  PRO   134      -7.581 -35.079  -0.721  0.019200
ATOM   2019  HD2 PRO   134      -8.314 -35.614  -1.326  0.039100
ATOM   2020  HD3 PRO   134      -7.347 -35.638   0.186  0.039100
ATOM   2021  CG  PRO   134      -6.333 -34.818  -1.527  0.018900
ATOM   2022  HG2 PRO   134      -6.146 -35.619  -2.240  0.021300
ATOM   2023  HG3 PRO   134      -5.477 -34.687  -0.864  0.021300
ATOM   2024  CB  PRO   134      -6.657 -33.521  -2.198 -0.007000
ATOM   2025  HB2 PRO   134      -7.343 -33.714  -3.020  0.025300
ATOM   2026  HB3 PRO   134      -5.757 -33.020  -2.556  0.025300
ATOM   2027  CA  PRO   134      -7.356 -32.708  -1.106 -0.026600
ATOM   2028  HA  PRO   134      -6.626 -32.237  -0.446  0.064100
ATOM   2029  C   PRO   134      -8.271 -31.692  -1.738  0.589600
ATOM   2030  O   PRO   134      -9.377 -32.020  -2.220 -0.574800
ATOM   2031  N   GLY   135      -7.794 -30.465  -1.807 -0.415700
ATOM   2032  H   GLY   135      -6.867 -30.255  -1.452  0.271900
ATOM   2033  CA  GLY   135      -8.560 -29.391  -2.371 -0.025200
ATOM   2034  HA2 GLY   135      -8.406 -29.357  -3.449  0.069800
ATOM   2035  HA3 GLY   135      -9.619 -29.550  -2.175  0.069800
ATOM   2036  C   GLY   135      -8.178 -28.052  -1.784  0.597300
ATOM   2037  O   GLY   135      -7.183 -27.947  -1.045 -0.567900
ATOM   2038  N   ASP   136      -8.983 -27.042  -2.159 -0.516300
ATOM   2039  H   ASP   136      -9.728 -27.230  -2.822  0.293600
ATOM   2040  CA  ASP   136      -8.779 -25.694  -1.736  0.038100
ATOM   2041  HA  ASP   136      -7.727 -25.545  -1.486  0.088000
ATOM   2042  CB  ASP   136      -9.126 -24.705  -2.824 -0.030300
ATOM   2043  HB2 ASP   136     -10.149 -24.885  -3.160 -0.012200
ATOM   2044  HB3 ASP   136      -9.078 -23.700  -2.410 -0.012200
ATOM   2045  CG  ASP   136      -8.171 -24.781  -4.036  0.799400
ATOM   2046  OD1 ASP   136      -7.069 -25.373  -3.946 -0.801400
ATOM   2047  OD2 ASP   136      -8.532 -24.207  -5.084 -0.801400
ATOM   2048  C   ASP   136      -9.595 -25.478  -0.453  0.536600
ATOM   2049  O   ASP   136     -10.722 -25.931  -0.303 -0.581900
ATOM   2050  N   TYR   137      -8.977 -24.748   0.486 -0.415700
ATOM   2051  H   TYR   137      -8.029 -24.422   0.326  0.271900
ATOM   2052  CA  TYR   137      -9.558 -24.496   1.772 -0.001400
ATOM   2053  HA  TYR   137     -10.632 -24.672   1.762  0.087600
ATOM   2054  CB  TYR   137      -8.913 -25.408   2.820 -0.015200
ATOM   2055  HB2 TYR   137      -7.827 -25.348   2.746  0.029500
ATOM   2056  HB3 TYR   137      -9.194 -25.077   3.820  0.029500
ATOM   2057  CG  TYR   137      -9.354 -26.830   2.654 -0.001100
ATOM   2058  CD1 TYR   137      -8.672 -27.706   1.809 -0.190600
ATOM   2059  HD1 TYR   137      -7.801 -27.354   1.277  0.169900
ATOM   2060  CE1 TYR   137      -9.103 -28.991   1.637 -0.234100
ATOM   2061  HE1 TYR   137      -8.575 -29.642   0.960  0.165600
ATOM   2062  CZ  TYR   137     -10.197 -29.474   2.366  0.322600
ATOM   2063  OH  TYR   137     -10.687 -30.764   2.241 -0.557900
ATOM   2064  HH  TYR   137     -10.098 -31.276   1.645  0.399200
ATOM   2065  CE2 TYR   137     -10.892 -28.620   3.187 -0.234100
ATOM   2066  HE2 TYR   137     -11.763 -28.976   3.714  0.165600
ATOM   2067  CD2 TYR   137     -10.473 -27.297   3.327 -0.190600
ATOM   2068  HD2 TYR   137     -11.025 -26.629   3.969  0.169900
ATOM   2069  C   TYR   137      -9.328 -23.038   2.205  0.597300
ATOM   2070  O   TYR   137      -8.438 -22.342   1.681 -0.567900
ATOM   2071  N   LEU   138     -10.138 -22.609   3.180 -0.415700
ATOM   2072  H   LEU   138     -10.855 -23.237   3.535  0.271900
ATOM   2073  CA  LEU   138      -9.895 -21.367   3.926 -0.051800
ATOM   2074  HA  LEU   138      -9.080 -20.813   3.477  0.092200
ATOM   2075  CB  LEU   138     -11.167 -20.506   3.949 -0.110200
ATOM   2076  HB2 LEU   138     -11.944 -21.060   4.480  0.045700
ATOM   2077  HB3 LEU   138     -10.971 -19.587   4.503  0.045700
ATOM   2078  CG  LEU   138     -11.700 -20.168   2.556  0.353100
ATOM   2079  HG  LEU   138     -11.804 -21.072   1.960 -0.036100
ATOM   2080  CD1 LEU   138     -13.086 -19.507   2.648 -0.412100
ATOM   2081 1HD1 LEU   138     -13.424 -19.247   1.645  0.100000
ATOM   2082 2HD1 LEU   138     -13.796 -20.205   3.094  0.100000
ATOM   2083 3HD1 LEU   138     -13.033 -18.604   3.257  0.100000
ATOM   2084  CD2 LEU   138     -10.700 -19.259   1.899 -0.412100
ATOM   2085 1HD2 LEU   138      -9.731 -19.744   1.790  0.100000
ATOM   2086 2HD2 LEU   138     -11.048 -19.046   0.892  0.100000
ATOM   2087 3HD2 LEU   138     -10.591 -18.329   2.453  0.100000
ATOM   2088  C   LEU   138      -9.530 -21.745   5.319  0.597300
ATOM   2089  O   LEU   138     -10.192 -22.550   5.923 -0.567900
ATOM   2090  N   PHE   139      -8.456 -21.198   5.858 -0.415700
ATOM   2091  H   PHE   139      -7.880 -20.570   5.305  0.271900
ATOM   2092  CA  PHE   139      -8.177 -21.404   7.257 -0.002400
ATOM   2093  HA  PHE   139      -8.825 -22.156   7.705  0.097800
ATOM   2094  CB  PHE   139      -6.733 -21.855   7.507 -0.034300
ATOM   2095  HB2 PHE   139      -6.038 -21.230   6.944  0.029500
ATOM   2096  HB3 PHE   139      -6.567 -21.702   8.570  0.029500
ATOM   2097  CG  PHE   139      -6.454 -23.308   7.228  0.011800
ATOM   2098  CD1 PHE   139      -6.613 -23.858   5.955 -0.125600
ATOM   2099  HD1 PHE   139      -6.971 -23.244   5.142  0.133000
ATOM   2100  CE1 PHE   139      -6.298 -25.203   5.719 -0.170400
ATOM   2101  HE1 PHE   139      -6.430 -25.628   4.733  0.143000
ATOM   2102  CZ  PHE   139      -5.797 -25.991   6.754 -0.107200
ATOM   2103  HZ  PHE   139      -5.538 -27.026   6.576  0.129700
ATOM   2104  CE2 PHE   139      -5.615 -25.423   8.011 -0.170400
ATOM   2105  HE2 PHE   139      -5.211 -26.021   8.815  0.143000
ATOM   2106  CD2 PHE   139      -5.975 -24.117   8.238 -0.125600
ATOM   2107  HD2 PHE   139      -5.830 -23.710   9.229  0.133000
ATOM   2108  C   PHE   139      -8.441 -20.073   7.923  0.597300
ATOM   2109  O   PHE   139      -7.821 -19.023   7.567 -0.567900
ATOM   2110  N   ARG   140      -9.329 -20.094   8.904 -0.347900
ATOM   2111  H   ARG   140      -9.735 -20.981   9.181  0.274700
ATOM   2112  CA  ARG   140      -9.793 -18.850   9.539 -0.263700
ATOM   2113  HA  ARG   140      -9.446 -17.982   8.978  0.156000
ATOM   2114  CB  ARG   140     -11.285 -18.808   9.529 -0.000700
ATOM   2115  HB2 ARG   140     -11.606 -18.811   8.488  0.032700
ATOM   2116  HB3 ARG   140     -11.641 -19.730   9.989  0.032700
ATOM   2117  CG  ARG   140     -11.984 -17.612  10.223  0.039000
ATOM   2118  HG2 ARG   140     -11.567 -17.460  11.219  0.028500
ATOM   2119  HG3 ARG   140     -11.848 -16.707   9.631  0.028500
ATOM   2120  CD  ARG   140     -13.434 -17.948  10.340  0.048600
ATOM   2121  HD2 ARG   140     -13.842 -18.084   9.336  0.068700
ATOM   2122  HD3 ARG   140     -13.566 -18.889  10.878  0.068700
ATOM   2123  NE  ARG   140     -14.173 -16.860  10.998 -0.529500
ATOM   2124  HE  ARG   140     -14.576 -16.139  10.410  0.345600
ATOM   2125  CZ  ARG   140     -14.265 -16.736  12.311  0.807600
ATOM   2126  NH1 ARG   140     -13.744 -17.645  13.129 -0.862700
ATOM   2127 1HH1 ARG   140     -13.517 -18.562  12.805  0.447800
ATOM   2128 2HH1 ARG   140     -13.862 -17.449  14.124  0.447800
ATOM   2129  NH2 ARG   140     -14.882 -15.685  12.815 -0.862700
ATOM   2130 1HH2 ARG   140     -15.334 -15.012  12.216  0.447800
ATOM   2131 2HH2 ARG   140     -14.853 -15.590  13.832  0.447800
ATOM   2132  C   ARG   140      -9.207 -18.750  10.947  0.734100
ATOM   2133  O   ARG   140      -9.558 -19.503  11.875 -0.589400
ATOM   2134  N   ALA   141      -8.216 -17.887  11.048 -0.415700
ATOM   2135  H   ALA   141      -7.986 -17.308  10.248  0.271900
ATOM   2136  CA  ALA   141      -7.572 -17.591  12.300  0.033700
ATOM   2137  HA  ALA   141      -7.579 -18.478  12.937  0.082300
ATOM   2138  CB  ALA   141      -6.120 -17.197  12.064 -0.182500
ATOM   2139  HB1 ALA   141      -5.627 -17.024  13.022  0.060300
ATOM   2140  HB2 ALA   141      -5.600 -18.006  11.550  0.060300
ATOM   2141  HB3 ALA   141      -6.062 -16.294  11.454  0.060300
ATOM   2142  C   ALA   141      -8.310 -16.483  13.004  0.597300
ATOM   2143  O   ALA   141      -8.639 -15.468  12.398 -0.567900
ATOM   2144  N   GLU   142      -8.578 -16.692  14.288 -0.516300
ATOM   2145  H   GLU   142      -8.300 -17.574  14.717  0.293600
ATOM   2146  CA  GLU   142      -9.407 -15.783  15.109  0.039700
ATOM   2147  HA  GLU   142      -9.546 -14.840  14.583  0.110500
ATOM   2148  CB  GLU   142     -10.794 -16.426  15.306  0.056000
ATOM   2149  HB2 GLU   142     -11.161 -16.756  14.333 -0.017300
ATOM   2150  HB3 GLU   142     -10.685 -17.317  15.926 -0.017300
ATOM   2151  CG  GLU   142     -11.853 -15.520  15.906  0.013600
ATOM   2152  HG2 GLU   142     -11.461 -15.041  16.805 -0.042500
ATOM   2153  HG3 GLU   142     -12.097 -14.732  15.191 -0.042500
ATOM   2154  CD  GLU   142     -13.082 -16.303  16.281  0.805400
ATOM   2155  OE1 GLU   142     -13.034 -17.048  17.320 -0.818800
ATOM   2156  OE2 GLU   142     -14.099 -16.138  15.547 -0.818800
ATOM   2157  C   GLU   142      -8.843 -15.502  16.486  0.536600
ATOM   2158  O   GLU   142      -8.618 -16.425  17.312 -0.581900
ATOM   2159  N   ILE   143      -8.591 -14.230  16.749 -0.415700
ATOM   2160  H   ILE   143      -8.762 -13.527  16.038  0.271900
ATOM   2161  CA  ILE   143      -8.126 -13.801  18.070 -0.059700
ATOM   2162  HA  ILE   143      -7.876 -14.646  18.714  0.086900
ATOM   2163  CB  ILE   143      -6.908 -12.841  17.987  0.130300
ATOM   2164  HB  ILE   143      -7.178 -12.040  17.311  0.018700
ATOM   2165  CG2 ILE   143      -6.583 -12.203  19.334 -0.320400
ATOM   2166 1HG2 ILE   143      -5.692 -11.583  19.277  0.088200
ATOM   2167 2HG2 ILE   143      -7.398 -11.560  19.664  0.088200
ATOM   2168 3HG2 ILE   143      -6.434 -12.987  20.079  0.088200
ATOM   2169  CG1 ILE   143      -5.710 -13.542  17.401 -0.043000
ATOM   2170 2HG1 ILE   143      -5.269 -14.202  18.127  0.023600
ATOM   2171 3HG1 ILE   143      -6.004 -14.130  16.531  0.023600
ATOM   2172  CD1 ILE   143      -4.611 -12.608  16.961 -0.066000
ATOM   2173 1HD1 ILE   143      -3.819 -13.191  16.491  0.018600
ATOM   2174 2HD1 ILE   143      -5.001 -11.899  16.231  0.018600
ATOM   2175 3HD1 ILE   143      -4.178 -12.075  17.805  0.018600
ATOM   2176  C   ILE   143      -9.311 -13.047  18.653  0.597300
ATOM   2177  O   ILE   143      -9.848 -12.169  17.994 -0.567900
ATOM   2178  N   ILE   144      -9.650 -13.356  19.905 -0.415700
ATOM   2179  H   ILE   144      -9.153 -14.097  20.399  0.271900
ATOM   2180  CA  ILE   144     -10.675 -12.579  20.617 -0.059700
ATOM   2181  HA  ILE   144     -11.148 -11.903  19.919  0.086900
ATOM   2182  CB  ILE   144     -11.776 -13.468  21.160  0.130300
ATOM   2183  HB  ILE   144     -11.394 -14.073  21.978  0.018700
ATOM   2184  CG2 ILE   144     -12.930 -12.601  21.657 -0.320400
ATOM   2185 1HG2 ILE   144     -13.700 -13.219  22.116  0.088200
ATOM   2186 2HG2 ILE   144     -12.583 -11.908  22.422  0.088200
ATOM   2187 3HG2 ILE   144     -13.366 -12.035  20.832  0.088200
ATOM   2188  CG1 ILE   144     -12.260 -14.359  20.050 -0.043000
ATOM   2189 2HG1 ILE   144     -12.720 -13.757  19.271  0.023600
ATOM   2190 3HG1 ILE   144     -11.440 -14.910  19.596  0.023600
ATOM   2191  CD1 ILE   144     -13.214 -15.444  20.486 -0.066000
ATOM   2192 1HD1 ILE   144     -13.473 -16.069  19.634  0.018600
ATOM   2193 2HD1 ILE   144     -12.748 -16.069  21.247  0.018600
ATOM   2194 3HD1 ILE   144     -14.134 -15.020  20.885  0.018600
ATOM   2195  C   ILE   144     -10.032 -11.775  21.722  0.597300
ATOM   2196  O   ILE   144      -9.464 -12.340  22.646 -0.567900
ATOM   2197  N   ALA   145     -10.070 -10.455  21.583 -0.415700
ATOM   2198  H   ALA   145     -10.593 -10.065  20.806  0.271900
ATOM   2199  CA  ALA   145      -9.617  -9.587  22.637  0.033700
ATOM   2200  HA  ALA   145      -8.845 -10.091  23.225  0.082300
ATOM   2201  CB  ALA   145      -9.001  -8.344  22.075 -0.182500
ATOM   2202  HB1 ALA   145      -8.524  -7.794  22.885  0.060300
ATOM   2203  HB2 ALA   145      -8.242  -8.612  21.341  0.060300
ATOM   2204  HB3 ALA   145      -9.748  -7.703  21.626  0.060300
ATOM   2205  C   ALA   145     -10.823  -9.243  23.568  0.597300
ATOM   2206  O   ALA   145     -11.861  -8.769  23.105 -0.567900
ATOM   2207  N   LEU   146     -10.604  -9.442  24.875 -0.415700
ATOM   2208  H   LEU   146      -9.723  -9.859  25.168  0.271900
ATOM   2209  CA  LEU   146     -11.690  -9.410  25.851 -0.051800
ATOM   2210  HA  LEU   146     -12.648  -9.428  25.339  0.092200
ATOM   2211  CB  LEU   146     -11.565 -10.634  26.734 -0.110200
ATOM   2212  HB2 LEU   146     -10.561 -10.672  27.151  0.045700
ATOM   2213  HB3 LEU   146     -12.240 -10.539  27.584  0.045700
ATOM   2214  CG  LEU   146     -11.916 -11.954  26.079  0.353100
ATOM   2215  HG  LEU   146     -11.310 -12.076  25.181 -0.036100
ATOM   2216  CD1 LEU   146     -11.534 -13.072  27.047 -0.412100
ATOM   2217 1HD1 LEU   146     -11.685 -14.034  26.561  0.100000
ATOM   2218 2HD1 LEU   146     -10.482 -12.986  27.322  0.100000
ATOM   2219 3HD1 LEU   146     -12.145 -13.017  27.947  0.100000
ATOM   2220  CD2 LEU   146     -13.362 -12.048  25.685 -0.412100
ATOM   2221 1HD2 LEU   146     -13.544 -13.027  25.240  0.100000
ATOM   2222 2HD2 LEU   146     -14.005 -11.934  26.558  0.100000
ATOM   2223 3HD2 LEU   146     -13.613 -11.298  24.939  0.100000
ATOM   2224  C   LEU   146     -11.694  -8.173  26.733  0.597300
ATOM   2225  O   LEU   146     -12.441  -8.133  27.714 -0.567900
ATOM   2226  N   HIE   147     -10.897  -7.176  26.383 -0.415700
ATOM   2227  H   HIE   147     -10.365  -7.222  25.521  0.271900
ATOM   2228  CA  HIE   147     -10.652  -6.064  27.295 -0.058100
ATOM   2229  HA  HIE   147     -10.482  -6.481  28.295  0.136000
ATOM   2230  CB  HIE   147      -9.367  -5.327  26.846 -0.007400
ATOM   2231  HB2 HIE   147      -9.079  -4.581  27.606  0.036700
ATOM   2232  HB3 HIE   147      -8.581  -6.104  26.839  0.036700
ATOM   2233  CG  HIE   147      -9.472  -4.643  25.518  0.186800
ATOM   2234  ND1 HIE   147      -9.714  -5.313  24.326 -0.543200
ATOM   2235  CE1 HIE   147      -9.742  -4.360  23.391  0.163500
ATOM   2236  HE1 HIE   147      -9.905  -4.505  22.315  0.143500
ATOM   2237  NE2 HIE   147      -9.519  -3.126  23.921 -0.279500
ATOM   2238  HE2 HIE   147      -9.249  -2.263  23.403  0.333900
ATOM   2239  CD2 HIE   147      -9.338  -3.286  25.277 -0.220700
ATOM   2240  HD2 HIE   147      -9.146  -2.439  25.936  0.186200
ATOM   2241  C   HIE   147     -11.857  -5.124  27.413  0.597300
ATOM   2242  O   HIE   147     -11.896  -4.334  28.295 -0.567900
ATOM   2243  N   GLU   148     -12.831  -5.247  26.528 -0.516300
ATOM   2244  H   GLU   148     -12.695  -5.891  25.754  0.293600
ATOM   2245  CA  GLU   148     -14.076  -4.513  26.577  0.039700
ATOM   2246  HA  GLU   148     -14.157  -4.010  27.540  0.110500
ATOM   2247  CB  GLU   148     -14.137  -3.468  25.470  0.056000
ATOM   2248  HB2 GLU   148     -14.126  -4.010  24.506 -0.017300
ATOM   2249  HB3 GLU   148     -15.096  -2.916  25.532 -0.017300
ATOM   2250  CG  GLU   148     -12.976  -2.481  25.535  0.013600
ATOM   2251  HG2 GLU   148     -12.862  -2.037  26.544 -0.042500
ATOM   2252  HG3 GLU   148     -12.005  -2.971  25.320 -0.042500
ATOM   2253  CD  GLU   148     -13.118  -1.332  24.544  0.805400
ATOM   2254  OE1 GLU   148     -14.075  -1.330  23.723 -0.818800
ATOM   2255  OE2 GLU   148     -12.234  -0.412  24.627 -0.818800
ATOM   2256  C   GLU   148     -15.240  -5.482  26.522  0.536600
ATOM   2257  O   GLU   148     -16.361  -5.050  26.243 -0.581900
ATOM   2258  N   ALA   149     -15.009  -6.756  26.844 -0.415700
ATOM   2259  H   ALA   149     -14.081  -7.042  27.127  0.271900
ATOM   2260  CA  ALA   149     -16.041  -7.775  26.658  0.033700
ATOM   2261  HA  ALA   149     -16.678  -7.486  25.821  0.082300
ATOM   2262  CB  ALA   149     -15.409  -9.095  26.316 -0.182500
ATOM   2263  HB1 ALA   149     -16.179  -9.838  26.116  0.060300
ATOM   2264  HB2 ALA   149     -14.798  -8.981  25.423  0.060300
ATOM   2265  HB3 ALA   149     -14.790  -9.443  27.144  0.060300
ATOM   2266  C   ALA   149     -16.966  -7.941  27.871  0.597300
ATOM   2267  O   ALA   149     -17.802  -8.874  27.905 -0.567900
ATOM   2268  N   ASP   150     -16.830  -7.070  28.859 -0.516300
ATOM   2269  H   ASP   150     -16.115  -6.354  28.809  0.293600
ATOM   2270  CA  ASP   150     -17.831  -7.035  29.921  0.038100
ATOM   2271  HA  ASP   150     -18.009  -8.068  30.228  0.088000
ATOM   2272  CB  ASP   150     -17.370  -6.312  31.202 -0.030300
ATOM   2273  HB2 ASP   150     -18.148  -6.438  31.953 -0.012200
ATOM   2274  HB3 ASP   150     -16.478  -6.820  31.573 -0.012200
ATOM   2275  CG  ASP   150     -17.045  -4.768  31.064  0.799400
ATOM   2276  OD1 ASP   150     -17.410  -3.994  30.152 -0.801400
ATOM   2277  OD2 ASP   150     -16.362  -4.300  32.012 -0.801400
ATOM   2278  C   ASP   150     -19.177  -6.545  29.366  0.536600
ATOM   2279  O   ASP   150     -20.238  -6.918  29.877 -0.581900
ATOM   2280  N   SER   151     -19.128  -5.736  28.316 -0.415700
ATOM   2281  H   SER   151     -18.226  -5.461  27.953  0.271900
ATOM   2282  CA  SER   151     -20.347  -5.335  27.572 -0.024900
ATOM   2283  HA  SER   151     -21.224  -5.446  28.211  0.084300
ATOM   2284  CB  SER   151     -20.259  -3.844  27.172  0.211700
ATOM   2285  HB2 SER   151     -19.491  -3.757  26.408  0.035200
ATOM   2286  HB3 SER   151     -21.211  -3.534  26.738  0.035200
ATOM   2287  OG  SER   151     -19.928  -2.960  28.249 -0.654600
ATOM   2288  HG  SER   151     -20.657  -3.026  28.902  0.427500
ATOM   2289  C   SER   151     -20.544  -6.201  26.357  0.597300
ATOM   2290  O   SER   151     -19.625  -6.852  25.867 -0.567900
ATOM   2291  N   LEU   152     -21.776  -6.210  25.871 -0.415700
ATOM   2292  H   LEU   152     -22.499  -5.678  26.352  0.271900
ATOM   2293  CA  LEU   152     -22.117  -6.812  24.602 -0.051800
ATOM   2294  HA  LEU   152     -21.366  -7.530  24.272  0.092200
ATOM   2295  CB  LEU   152     -23.457  -7.486  24.760 -0.110200
ATOM   2296  HB2 LEU   152     -24.130  -6.791  25.264  0.045700
ATOM   2297  HB3 LEU   152     -23.871  -7.689  23.770  0.045700
ATOM   2298  CG  LEU   152     -23.379  -8.794  25.529  0.353100
ATOM   2299  HG  LEU   152     -22.849  -8.666  26.472 -0.036100
ATOM   2300  CD1 LEU   152     -24.831  -9.112  25.825 -0.412100
ATOM   2301 1HD1 LEU   152     -24.875 -10.076  26.329  0.100000
ATOM   2302 2HD1 LEU   152     -25.264  -8.347  26.465  0.100000
ATOM   2303 3HD1 LEU   152     -25.398  -9.164  24.897  0.100000
ATOM   2304  CD2 LEU   152     -22.711  -9.917  24.704 -0.412100
ATOM   2305 1HD2 LEU   152     -22.891 -10.880  25.178  0.100000
ATOM   2306 2HD2 LEU   152     -23.118  -9.942  23.693  0.100000
ATOM   2307 3HD2 LEU   152     -21.637  -9.754  24.650  0.100000
ATOM   2308  C   LEU   152     -22.243  -5.713  23.563  0.597300
ATOM   2309  O   LEU   152     -22.912  -4.727  23.809 -0.567900
ATOM   2310  N   TYR   153     -21.575  -5.871  22.423 -0.415700
ATOM   2311  H   TYR   153     -21.043  -6.722  22.300  0.271900
ATOM   2312  CA  TYR   153     -21.758  -4.991  21.255 -0.001400
ATOM   2313  HA  TYR   153     -21.303  -4.027  21.487  0.087600
ATOM   2314  CB  TYR   153     -21.032  -5.567  20.029 -0.015200
ATOM   2315  HB2 TYR   153     -19.973  -5.659  20.268  0.029500
ATOM   2316  HB3 TYR   153     -21.417  -6.565  19.812  0.029500
ATOM   2317  CG  TYR   153     -21.165  -4.701  18.805 -0.001100
ATOM   2318  CD1 TYR   153     -20.427  -3.552  18.650 -0.190600
ATOM   2319  HD1 TYR   153     -19.736  -3.258  19.428  0.169900
ATOM   2320  CE1 TYR   153     -20.580  -2.775  17.519 -0.234100
ATOM   2321  HE1 TYR   153     -19.998  -1.875  17.403  0.165600
ATOM   2322  CZ  TYR   153     -21.471  -3.135  16.536  0.322600
ATOM   2323  OH  TYR   153     -21.641  -2.379  15.415 -0.557900
ATOM   2324  HH  TYR   153     -21.513  -1.434  15.615  0.399200
ATOM   2325  CE2 TYR   153     -22.204  -4.269  16.648 -0.234100
ATOM   2326  HE2 TYR   153     -22.914  -4.533  15.880  0.165600
ATOM   2327  CD2 TYR   153     -22.069  -5.043  17.787 -0.190600
ATOM   2328  HD2 TYR   153     -22.683  -5.930  17.898  0.169900
ATOM   2329  C   TYR   153     -23.196  -4.732  20.902  0.597300
ATOM   2330  O   TYR   153     -23.574  -3.592  20.560 -0.567900
ATOM   2331  N   SER   154     -24.016  -5.777  21.002 -0.415700
ATOM   2332  H   SER   154     -23.643  -6.690  21.240  0.271900
ATOM   2333  CA  SER   154     -25.365  -5.680  20.546 -0.024900
ATOM   2334  HA  SER   154     -25.383  -5.371  19.502  0.084300
ATOM   2335  CB  SER   154     -26.100  -6.987  20.677  0.211700
ATOM   2336  HB2 SER   154     -27.115  -6.875  20.299  0.035200
ATOM   2337  HB3 SER   154     -25.596  -7.742  20.074  0.035200
ATOM   2338  OG  SER   154     -26.130  -7.417  21.997 -0.654600
ATOM   2339  HG  SER   154     -26.209  -8.404  22.033  0.427500
ATOM   2340  C   SER   154     -26.143  -4.675  21.372  0.597300
ATOM   2341  O   SER   154     -27.109  -4.116  20.881 -0.567900
ATOM   2342  N   GLN   155     -25.690  -4.509  22.607 -0.415700
ATOM   2343  H   GLN   155     -24.856  -5.014  22.879  0.271900
ATOM   2344  CA  GLN   155     -26.297  -3.598  23.568 -0.003100
ATOM   2345  HA  GLN   155     -27.338  -3.415  23.298  0.085000
ATOM   2346  CB  GLN   155     -26.257  -4.228  24.978 -0.003600
ATOM   2347  HB2 GLN   155     -25.217  -4.329  25.277  0.017100
ATOM   2348  HB3 GLN   155     -26.743  -3.542  25.674  0.017100
ATOM   2349  CG  GLN   155     -26.927  -5.589  25.098 -0.064500
ATOM   2350  HG2 GLN   155     -26.301  -6.337  24.613  0.035200
ATOM   2351  HG3 GLN   155     -27.003  -5.860  26.151  0.035200
ATOM   2352  CD  GLN   155     -28.324  -5.640  24.475  0.695100
ATOM   2353  OE1 GLN   155     -29.228  -4.926  24.921 -0.608600
ATOM   2354  NE2 GLN   155     -28.524  -6.494  23.431 -0.940700
ATOM   2355 1HE2 GLN   155     -27.723  -6.949  23.002  0.425100
ATOM   2356 2HE2 GLN   155     -29.446  -6.577  23.021  0.425100
ATOM   2357  C   GLN   155     -25.589  -2.244  23.583  0.597300
ATOM   2358  O   GLN   155     -26.221  -1.190  23.669 -0.567900
ATOM   2359  N   ASN   156     -24.260  -2.274  23.530 -0.415700
ATOM   2360  H   ASN   156     -23.783  -3.168  23.482  0.271900
ATOM   2361  CA  ASN   156     -23.448  -1.084  23.546  0.014300
ATOM   2362  HA  ASN   156     -24.057  -0.191  23.412  0.104800
ATOM   2363  CB  ASN   156     -22.765  -0.958  24.909 -0.204100
ATOM   2364  HB2 ASN   156     -23.525  -0.822  25.676  0.079700
ATOM   2365  HB3 ASN   156     -22.210  -1.869  25.138  0.079700
ATOM   2366  CG  ASN   156     -21.815   0.216  24.961  0.713000
ATOM   2367  OD1 ASN   156     -21.699   0.981  24.004 -0.593100
ATOM   2368  ND2 ASN   156     -21.194   0.409  26.106 -0.919100
ATOM   2369 1HD2 ASN   156     -21.490  -0.153  26.898  0.419600
ATOM   2370 2HD2 ASN   156     -20.750   1.312  26.237  0.419600
ATOM   2371  C   ASN   156     -22.387  -1.166  22.461  0.597300
ATOM   2372  O   ASN   156     -21.389  -1.825  22.664 -0.567900
ATOM   2373  N   PRO   157     -22.585  -0.464  21.354 -0.254800
ATOM   2374  CD  PRO   157     -23.802   0.276  20.997  0.019200
ATOM   2375  HD2 PRO   157     -24.019   1.078  21.704  0.039100
ATOM   2376  HD3 PRO   157     -24.645  -0.411  20.900  0.039100
ATOM   2377  CG  PRO   157     -23.439   0.846  19.667  0.018900
ATOM   2378  HG2 PRO   157     -22.893   1.779  19.814  0.021300
ATOM   2379  HG3 PRO   157     -24.325   1.029  19.058  0.021300
ATOM   2380  CB  PRO   157     -22.540  -0.148  19.032 -0.007000
ATOM   2381  HB2 PRO   157     -21.927   0.301  18.252  0.025300
ATOM   2382  HB3 PRO   157     -23.135  -0.966  18.622  0.025300
ATOM   2383  CA  PRO   157     -21.718  -0.670  20.193 -0.026600
ATOM   2384  HA  PRO   157     -21.553  -1.737  20.059  0.064100
ATOM   2385  C   PRO   157     -20.378   0.001  20.318  0.589600
ATOM   2386  O   PRO   157     -19.493  -0.275  19.538 -0.574800
ATOM   2387  N   ILE   158     -20.159   0.757  21.364 -0.415700
ATOM   2388  H   ILE   158     -20.887   0.939  22.051  0.271900
ATOM   2389  CA  ILE   158     -18.800   1.201  21.571 -0.059700
ATOM   2390  HA  ILE   158     -18.278   1.229  20.619  0.086900
ATOM   2391  CB  ILE   158     -18.759   2.688  21.953  0.130300
ATOM   2392  HB  ILE   158     -17.703   2.966  21.978  0.018700
ATOM   2393  CG2 ILE   158     -19.434   3.557  20.875 -0.320400
ATOM   2394 1HG2 ILE   158     -19.076   3.264  19.888  0.088200
ATOM   2395 2HG2 ILE   158     -20.515   3.435  20.907  0.088200
ATOM   2396 3HG2 ILE   158     -19.189   4.608  21.009  0.088200
ATOM   2397  CG1 ILE   158     -19.362   2.986  23.292 -0.043000
ATOM   2398 2HG1 ILE   158     -20.448   2.939  23.245  0.023600
ATOM   2399 3HG1 ILE   158     -18.992   2.280  24.035  0.023600
ATOM   2400  CD1 ILE   158     -18.945   4.414  23.713 -0.066000
ATOM   2401 1HD1 ILE   158     -19.489   5.162  23.138  0.018600
ATOM   2402 2HD1 ILE   158     -19.193   4.557  24.764  0.018600
ATOM   2403 3HD1 ILE   158     -17.870   4.559  23.596  0.018600
ATOM   2404  C   ILE   158     -17.917   0.263  22.397  0.597300
ATOM   2405  O   ILE   158     -16.729   0.515  22.601 -0.567900
ATOM   2406  N   ARG   159     -18.490  -0.835  22.884 -0.347900
ATOM   2407  H   ARG   159     -19.468  -1.017  22.673  0.274700
ATOM   2408  CA  ARG   159     -17.739  -1.853  23.582 -0.263700
ATOM   2409  HA  ARG   159     -16.662  -1.675  23.531  0.156000
ATOM   2410  CB  ARG   159     -18.165  -1.848  25.059 -0.000700
ATOM   2411  HB2 ARG   159     -19.247  -1.981  25.119  0.032700
ATOM   2412  HB3 ARG   159     -17.671  -2.661  25.590  0.032700
ATOM   2413  CG  ARG   159     -17.781  -0.546  25.751  0.039000
ATOM   2414  HG2 ARG   159     -16.711  -0.369  25.633  0.028500
ATOM   2415  HG3 ARG   159     -18.317   0.283  25.290  0.028500
ATOM   2416  CD  ARG   159     -18.145  -0.565  27.215  0.048600
ATOM   2417  HD2 ARG   159     -18.026   0.442  27.620  0.068700
ATOM   2418  HD3 ARG   159     -19.197  -0.825  27.314  0.068700
ATOM   2419  NE  ARG   159     -17.326  -1.506  27.976 -0.529500
ATOM   2420  HE  ARG   159     -17.775  -2.364  28.290  0.345600
ATOM   2421  CZ  ARG   159     -16.065  -1.279  28.365  0.807600
ATOM   2422  NH1 ARG   159     -15.454  -0.140  28.109 -0.862700
ATOM   2423 1HH1 ARG   159     -15.962   0.629  27.685  0.447800
ATOM   2424 2HH1 ARG   159     -14.484  -0.022  28.377  0.447800
ATOM   2425  NH2 ARG   159     -15.415  -2.161  29.071 -0.862700
ATOM   2426 1HH2 ARG   159     -15.943  -2.961  29.423  0.447800
ATOM   2427 2HH2 ARG   159     -14.474  -1.996  29.412  0.447800
ATOM   2428  C   ARG   159     -17.993  -3.215  22.940  0.734100
ATOM   2429  O   ARG   159     -18.506  -3.297  21.853 -0.589400
ATOM   2430  N   GLY   160     -17.621  -4.272  23.635 -0.415700
ATOM   2431  H   GLY   160     -17.161  -4.141  24.529  0.271900
ATOM   2432  CA  GLY   160     -17.870  -5.614  23.211 -0.025200
ATOM   2433  HA2 GLY   160     -18.409  -6.133  23.995  0.069800
ATOM   2434  HA3 GLY   160     -18.468  -5.659  22.300  0.069800
ATOM   2435  C   GLY   160     -16.560  -6.342  22.966  0.597300
ATOM   2436  O   GLY   160     -15.486  -5.725  22.765 -0.567900
ATOM   2437  N   ALA   161     -16.671  -7.668  22.941 -0.415700
ATOM   2438  H   ALA   161     -17.575  -8.086  23.138  0.271900
ATOM   2439  CA  ALA   161     -15.596  -8.576  22.477  0.033700
ATOM   2440  HA  ALA   161     -14.749  -8.533  23.162  0.082300
ATOM   2441  CB  ALA   161     -16.138 -10.007  22.421 -0.182500
ATOM   2442  HB1 ALA   161     -15.392 -10.671  21.982  0.060300
ATOM   2443  HB2 ALA   161     -16.352 -10.349  23.430  0.060300
ATOM   2444  HB3 ALA   161     -17.049 -10.049  21.821  0.060300
ATOM   2445  C   ALA   161     -15.153  -8.148  21.094  0.597300
ATOM   2446  O   ALA   161     -15.979  -7.691  20.321 -0.567900
ATOM   2447  N   GLN   162     -13.847  -8.269  20.824 -0.415700
ATOM   2448  H   GLN   162     -13.225  -8.671  21.516  0.271900
ATOM   2449  CA  GLN   162     -13.274  -7.852  19.571 -0.003100
ATOM   2450  HA  GLN   162     -14.021  -7.393  18.923  0.085000
ATOM   2451  CB  GLN   162     -12.195  -6.821  19.847 -0.003600
ATOM   2452  HB2 GLN   162     -11.450  -7.282  20.508  0.017100
ATOM   2453  HB3 GLN   162     -11.659  -6.572  18.918  0.017100
ATOM   2454  CG  GLN   162     -12.787  -5.564  20.491 -0.064500
ATOM   2455  HG2 GLN   162     -13.680  -5.216  19.948  0.035200
ATOM   2456  HG3 GLN   162     -13.122  -5.765  21.528  0.035200
ATOM   2457  CD  GLN   162     -11.727  -4.469  20.555  0.695100
ATOM   2458  OE1 GLN   162     -10.531  -4.805  20.545 -0.608600
ATOM   2459  NE2 GLN   162     -12.150  -3.195  20.619 -0.940700
ATOM   2460 1HE2 GLN   162     -13.144  -2.976  20.756  0.425100
ATOM   2461 2HE2 GLN   162     -11.437  -2.418  20.541  0.425100
ATOM   2462  C   GLN   162     -12.720  -9.072  18.876  0.597300
ATOM   2463  O   GLN   162     -12.006  -9.858  19.500 -0.567900
ATOM   2464  N   PHE   163     -12.991  -9.166  17.587 -0.415700
ATOM   2465  H   PHE   163     -13.628  -8.503  17.155  0.271900
ATOM   2466  CA  PHE   163     -12.534 -10.277  16.784 -0.002400
ATOM   2467  HA  PHE   163     -12.024 -11.005  17.418  0.097800
ATOM   2468  CB  PHE   163     -13.715 -10.997  16.155 -0.034300
ATOM   2469  HB2 PHE   163     -14.208 -10.340  15.438  0.029500
ATOM   2470  HB3 PHE   163     -13.347 -11.868  15.614  0.029500
ATOM   2471  CG  PHE   163     -14.714 -11.451  17.161  0.011800
ATOM   2472  CD1 PHE   163     -15.676 -10.569  17.624 -0.125600
ATOM   2473  HD1 PHE   163     -15.769  -9.592  17.203  0.133000
ATOM   2474  CE1 PHE   163     -16.590 -10.946  18.573 -0.170400
ATOM   2475  HE1 PHE   163     -17.348 -10.250  18.906  0.143000
ATOM   2476  CZ  PHE   163     -16.510 -12.215  19.136 -0.107200
ATOM   2477  HZ  PHE   163     -17.197 -12.504  19.915  0.129700
ATOM   2478  CE2 PHE   163     -15.522 -13.119  18.692 -0.170400
ATOM   2479  HE2 PHE   163     -15.459 -14.111  19.117  0.143000
ATOM   2480  CD2 PHE   163     -14.631 -12.718  17.712 -0.125600
ATOM   2481  HD2 PHE   163     -13.874 -13.405  17.364  0.133000
ATOM   2482  C   PHE   163     -11.564  -9.811  15.709  0.597300
ATOM   2483  O   PHE   163     -11.875  -8.912  14.911 -0.567900
ATOM   2484  N   TYR   164     -10.378 -10.408  15.745 -0.415700
ATOM   2485  H   TYR   164     -10.196 -11.110  16.459  0.271900
ATOM   2486  CA  TYR   164      -9.362 -10.157  14.755  0.376764
ATOM   2487  HA  TYR   164      -9.676  -9.355  14.087  0.087600
ATOM   2488  CB  TYR   164      -8.008  -9.699  15.417 -0.351124
ATOM   2489  HB2 TYR   164      -7.648 -10.545  16.013  0.123215
ATOM   2490  HB3 TYR   164      -7.271  -9.529  14.612  0.123215
ATOM   2491  CG  TYR   164      -8.155  -8.452  16.281  0.230371
ATOM   2492  CD1 TYR   164      -8.189  -7.156  15.720 -0.214258
ATOM   2493  HD1 TYR   164      -8.119  -7.029  14.632  0.158703
ATOM   2494  CE1 TYR   164      -8.309  -6.007  16.511 -0.185246
ATOM   2495  HE1 TYR   164      -8.357  -5.019  16.044  0.159704
ATOM   2496  CZ  TYR   164      -8.401  -6.092  17.924  0.234290
ATOM   2497  OH  TYR   164      -8.546  -4.956  18.630 -0.752473
ATOM   2498  HH  TYR   164      -8.370  -5.013  19.733  0.429028
ATOM   2499  CE2 TYR   164      -8.364  -7.386  18.491 -0.149773
ATOM   2500  HE2 TYR   164      -8.456  -7.470  19.575  0.118727
ATOM   2501  CD2 TYR   164      -8.247  -8.531  17.686 -0.236133
ATOM   2502  HD2 TYR   164      -8.236  -9.518  18.169  0.177490
ATOM   2503  C   TYR   164      -9.347 -11.452  13.963  0.597300
ATOM   2504  O   TYR   164      -8.907 -12.496  14.463 -0.567900
ATOM   2505  N   ILE   165      -9.945 -11.376  12.794 -0.415700
ATOM   2506  H   ILE   165     -10.302 -10.478  12.502  0.271900
ATOM   2507  CA  ILE   165     -10.231 -12.521  11.932 -0.059700
ATOM   2508  HA  ILE   165      -9.978 -13.449  12.443  0.086900
ATOM   2509  CB  ILE   165     -11.713 -12.548  11.570  0.130300
ATOM   2510  HB  ILE   165     -11.959 -11.623  11.044  0.018700
ATOM   2511  CG2 ILE   165     -12.007 -13.739  10.637 -0.320400
ATOM   2512 1HG2 ILE   165     -13.079 -13.829  10.464  0.088200
ATOM   2513 2HG2 ILE   165     -11.539 -13.607   9.662  0.088200
ATOM   2514 3HG2 ILE   165     -11.652 -14.666  11.091  0.088200
ATOM   2515  CG1 ILE   165     -12.600 -12.648  12.799 -0.043000
ATOM   2516 2HG1 ILE   165     -12.667 -13.691  13.109  0.023600
ATOM   2517 3HG1 ILE   165     -12.169 -12.102  13.634  0.023600
ATOM   2518  CD1 ILE   165     -14.022 -12.091  12.614 -0.066000
ATOM   2519 1HD1 ILE   165     -14.625 -12.311  13.495  0.018600
ATOM   2520 2HD1 ILE   165     -13.976 -11.012  12.468  0.018600
ATOM   2521 3HD1 ILE   165     -14.484 -12.542  11.741  0.018600
ATOM   2522  C   ILE   165      -9.449 -12.426  10.627  0.597300
ATOM   2523  O   ILE   165      -9.415 -11.362   9.978 -0.567900
ATOM   2524  N   SER   166      -8.822 -13.549  10.219 -0.415700
ATOM   2525  H   SER   166      -8.828 -14.377  10.813  0.271900
ATOM   2526  CA  SER   166      -8.027 -13.555   8.989 -0.024900
ATOM   2527  HA  SER   166      -8.324 -12.745   8.323  0.084300
ATOM   2528  CB  SER   166      -6.534 -13.411   9.314  0.211700
ATOM   2529  HB2 SER   166      -6.389 -12.506   9.903  0.035200
ATOM   2530  HB3 SER   166      -6.202 -14.254   9.923  0.035200
ATOM   2531  OG  SER   166      -5.725 -13.327   8.130 -0.654600
ATOM   2532  HG  SER   166      -5.443 -14.220   7.896  0.427500
ATOM   2533  C   SER   166      -8.201 -14.863   8.300  0.597300
ATOM   2534  O   SER   166      -7.970 -15.925   8.909 -0.567900
ATOM   2535  N   CYX   167      -8.558 -14.829   7.036 -0.415700
ATOM   2536  H   CYX   167      -8.748 -13.935   6.590  0.271900
ATOM   2537  CA  CYX   167      -8.735 -16.031   6.289  0.042900
ATOM   2538  HA  CYX   167      -8.799 -16.900   6.942  0.076600
ATOM   2539  CB  CYX   167     -10.048 -15.956   5.515 -0.079000
ATOM   2540  HB2 CYX   167     -10.154 -14.974   5.053  0.091000
ATOM   2541  HB3 CYX   167     -10.057 -16.721   4.738  0.091000
ATOM   2542  SG  CYX   167     -11.423 -16.276   6.644 -0.108100
ATOM   2543  C   CYX   167      -7.566 -16.240   5.322  0.597300
ATOM   2544  O   CYX   167      -7.322 -15.403   4.451 -0.567900
ATOM   2545  N   ALA   168      -6.886 -17.368   5.460 -0.415700
ATOM   2546  H   ALA   168      -7.126 -18.003   6.215  0.271900
ATOM   2547  CA  ALA   168      -5.852 -17.773   4.515  0.033700
ATOM   2548  HA  ALA   168      -5.504 -16.899   3.963  0.082300
ATOM   2549  CB  ALA   168      -4.638 -18.332   5.266 -0.182500
ATOM   2550  HB1 ALA   168      -3.845 -18.574   4.557  0.060300
ATOM   2551  HB2 ALA   168      -4.264 -17.593   5.975  0.060300
ATOM   2552  HB3 ALA   168      -4.919 -19.236   5.808  0.060300
ATOM   2553  C   ALA   168      -6.364 -18.786   3.492  0.597300
ATOM   2554  O   ALA   168      -7.080 -19.761   3.856 -0.567900
ATOM   2555  N   GLN   169      -6.016 -18.543   2.215 -0.415700
ATOM   2556  H   GLN   169      -5.404 -17.763   2.001  0.271900
ATOM   2557  CA  GLN   169      -6.270 -19.527   1.168 -0.003100
ATOM   2558  HA  GLN   169      -7.205 -20.049   1.378  0.085000
ATOM   2559  CB  GLN   169      -6.430 -18.830  -0.187 -0.003600
ATOM   2560  HB2 GLN   169      -5.499 -18.308  -0.412  0.017100
ATOM   2561  HB3 GLN   169      -6.589 -19.587  -0.951  0.017100
ATOM   2562  CG  GLN   169      -7.565 -17.839  -0.212 -0.064500
ATOM   2563  HG2 GLN   169      -8.484 -18.363   0.051  0.035200
ATOM   2564  HG3 GLN   169      -7.382 -17.062   0.530  0.035200
ATOM   2565  CD  GLN   169      -7.791 -17.148  -1.535  0.695100
ATOM   2566  OE1 GLN   169      -8.758 -16.425  -1.660 -0.608600
ATOM   2567  NE2 GLN   169      -6.920 -17.313  -2.478 -0.940700
ATOM   2568 1HE2 GLN   169      -6.008 -17.727  -2.308  0.425100
ATOM   2569 2HE2 GLN   169      -7.081 -16.858  -3.370  0.425100
ATOM   2570  C   GLN   169      -5.132 -20.566   1.143  0.597300
ATOM   2571  O   GLN   169      -3.965 -20.210   0.963 -0.567900
ATOM   2572  N   ILE   170      -5.498 -21.817   1.438 -0.415700
ATOM   2573  H   ILE   170      -6.491 -22.003   1.548  0.271900
ATOM   2574  CA  ILE   170      -4.570 -22.950   1.623 -0.059700
ATOM   2575  HA  ILE   170      -3.555 -22.668   1.347  0.086900
ATOM   2576  CB  ILE   170      -4.594 -23.505   3.066  0.130300
ATOM   2577  HB  ILE   170      -5.605 -23.855   3.272  0.018700
ATOM   2578  CG2 ILE   170      -3.652 -24.681   3.281 -0.320400
ATOM   2579 1HG2 ILE   170      -3.639 -24.968   4.333  0.088200
ATOM   2580 2HG2 ILE   170      -3.987 -25.541   2.702  0.088200
ATOM   2581 3HG2 ILE   170      -2.639 -24.427   2.967  0.088200
ATOM   2582  CG1 ILE   170      -4.290 -22.401   4.072 -0.043000
ATOM   2583 2HG1 ILE   170      -5.099 -21.671   4.064  0.023600
ATOM   2584 3HG1 ILE   170      -4.267 -22.831   5.072  0.023600
ATOM   2585  CD1 ILE   170      -2.996 -21.676   3.848 -0.066000
ATOM   2586 1HD1 ILE   170      -2.856 -20.952   4.650  0.018600
ATOM   2587 2HD1 ILE   170      -2.158 -22.372   3.876  0.018600
ATOM   2588 3HD1 ILE   170      -2.986 -21.135   2.914  0.018600
ATOM   2589  C   ILE   170      -5.049 -24.075   0.710  0.597300
ATOM   2590  O   ILE   170      -6.259 -24.431   0.746 -0.567900
ATOM   2591  N   THR   171      -4.125 -24.611  -0.096 -0.415700
ATOM   2592  H   THR   171      -3.167 -24.289  -0.011  0.271900
ATOM   2593  CA  THR   171      -4.380 -25.789  -0.950 -0.038900
ATOM   2594  HA  THR   171      -5.451 -25.981  -0.975  0.100700
ATOM   2595  CB  THR   171      -3.944 -25.563  -2.400  0.365400
ATOM   2596  HB  THR   171      -2.889 -25.288  -2.434  0.004300
ATOM   2597  CG2 THR   171      -4.182 -26.841  -3.271 -0.243800
ATOM   2598 1HG2 THR   171      -3.404 -27.575  -3.070  0.064200
ATOM   2599 2HG2 THR   171      -5.158 -27.276  -3.049  0.064200
ATOM   2600 3HG2 THR   171      -4.155 -26.567  -4.320  0.064200
ATOM   2601  OG1 THR   171      -4.711 -24.533  -2.995 -0.676100
ATOM   2602  HG1 THR   171      -5.552 -24.935  -3.314  0.410200
ATOM   2603  C   THR   171      -3.692 -27.064  -0.389  0.597300
ATOM   2604  O   THR   171      -2.470 -27.128  -0.281 -0.567900
ATOM   2605  N   ILE   172      -4.491 -28.033   0.051 -0.415700
ATOM   2606  H   ILE   172      -5.486 -27.934  -0.124  0.271900
ATOM   2607  CA  ILE   172      -4.012 -29.300   0.530 -0.059700
ATOM   2608  HA  ILE   172      -3.066 -29.155   1.042  0.086900
ATOM   2609  CB  ILE   172      -4.996 -29.904   1.528  0.130300
ATOM   2610  HB  ILE   172      -5.976 -29.982   1.053  0.018700
ATOM   2611  CG2 ILE   172      -4.551 -31.290   1.930 -0.320400
ATOM   2612 1HG2 ILE   172      -3.583 -31.248   2.432  0.088200
ATOM   2613 2HG2 ILE   172      -5.284 -31.744   2.598  0.088200
ATOM   2614 3HG2 ILE   172      -4.477 -31.955   1.070  0.088200
ATOM   2615  CG1 ILE   172      -5.116 -29.008   2.759 -0.043000
ATOM   2616 2HG1 ILE   172      -4.153 -28.934   3.262  0.023600
ATOM   2617 3HG1 ILE   172      -5.406 -28.004   2.448  0.023600
ATOM   2618  CD1 ILE   172      -6.158 -29.472   3.754 -0.066000
ATOM   2619 1HD1 ILE   172      -6.326 -28.686   4.491  0.018600
ATOM   2620 2HD1 ILE   172      -7.093 -29.679   3.242  0.018600
ATOM   2621 3HD1 ILE   172      -5.814 -30.363   4.278  0.018600
ATOM   2622  C   ILE   172      -3.824 -30.228  -0.668  0.597300
ATOM   2623  O   ILE   172      -4.790 -30.579  -1.397 -0.567900
ATOM   2624  N   ASN   173      -2.583 -30.587  -0.917 -0.415700
ATOM   2625  H   ASN   173      -1.832 -30.186  -0.362  0.271900
ATOM   2626  CA  ASN   173      -2.260 -31.375  -2.088  0.014300
ATOM   2627  HA  ASN   173      -3.051 -31.282  -2.829  0.104800
ATOM   2628  CB  ASN   173      -0.971 -30.857  -2.715 -0.204100
ATOM   2629  HB2 ASN   173      -0.244 -30.620  -1.938  0.079700
ATOM   2630  HB3 ASN   173      -0.551 -31.627  -3.361  0.079700
ATOM   2631  CG  ASN   173      -1.207 -29.635  -3.576  0.713000
ATOM   2632  OD1 ASN   173      -0.439 -28.604  -3.330 -0.593100
ATOM   2633  ND2 ASN   173      -2.099 -29.611  -4.447 -0.919100
ATOM   2634 1HD2 ASN   173      -2.667 -30.428  -4.640  0.419600
ATOM   2635 2HD2 ASN   173      -2.228 -28.756  -4.969  0.419600
ATOM   2636  C   ASN   173      -2.206 -32.831  -1.768  0.597300
ATOM   2637  O   ASN   173      -3.003 -33.598  -2.277 -0.567900
ATOM   2638  N   SER   174      -1.300 -33.239  -0.908 -0.415700
ATOM   2639  H   SER   174      -0.604 -32.589  -0.550  0.271900
ATOM   2640  CA  SER   174      -1.202 -34.633  -0.594 -0.024900
ATOM   2641  HA  SER   174      -1.667 -35.243  -1.366  0.084300
ATOM   2642  CB  SER   174       0.268 -35.054  -0.569  0.211700
ATOM   2643  HB2 SER   174       0.746 -34.785  -1.513  0.035200
ATOM   2644  HB3 SER   174       0.775 -34.563   0.258  0.035200
ATOM   2645  OG  SER   174       0.304 -36.450  -0.395 -0.654600
ATOM   2646  HG  SER   174       1.167 -36.751  -0.747  0.427500
ATOM   2647  C   SER   174      -1.875 -34.934   0.737  0.597300
ATOM   2648  O   SER   174      -1.533 -34.364   1.753 -0.567900
ATOM   2649  N   SER   175      -2.865 -35.820   0.698 -0.415700
ATOM   2650  H   SER   175      -3.123 -36.217  -0.196  0.271900
ATOM   2651  CA  SER   175      -3.636 -36.191   1.856 -0.024900
ATOM   2652  HA  SER   175      -2.978 -36.391   2.700  0.084300
ATOM   2653  CB  SER   175      -4.711 -35.145   2.266  0.211700
ATOM   2654  HB2 SER   175      -4.233 -34.191   2.490  0.035200
ATOM   2655  HB3 SER   175      -5.428 -35.006   1.457  0.035200
ATOM   2656  OG  SER   175      -5.383 -35.635   3.444 -0.654600
ATOM   2657  HG  SER   175      -6.275 -35.234   3.418  0.427500
ATOM   2658  C   SER   175      -4.404 -37.441   1.463  0.597300
ATOM   2659  O   SER   175      -5.014 -37.478   0.377 -0.567900
ATOM   2660  N   ASP   176      -4.410 -38.400   2.356 -0.516300
ATOM   2661  H   ASP   176      -3.957 -38.262   3.257  0.293600
ATOM   2662  CA  ASP   176      -5.202 -39.620   2.131  0.038100
ATOM   2663  HA  ASP   176      -5.118 -39.877   1.077  0.088000
ATOM   2664  CB  ASP   176      -4.575 -40.744   2.895 -0.030300
ATOM   2665  HB2 ASP   176      -5.066 -41.677   2.634 -0.012200
ATOM   2666  HB3 ASP   176      -3.535 -40.824   2.579 -0.012200
ATOM   2667  CG  ASP   176      -4.629 -40.553   4.331  0.799400
ATOM   2668  OD1 ASP   176      -5.251 -39.590   4.836 -0.801400
ATOM   2669  OD2 ASP   176      -4.059 -41.442   4.974 -0.801400
ATOM   2670  C   ASP   176      -6.732 -39.534   2.421  0.536600
ATOM   2671  O   ASP   176      -7.450 -40.547   2.268 -0.581900
ATOM   2672  N   ASP   177      -7.218 -38.359   2.855 -0.516300
ATOM   2673  H   ASP   177      -6.563 -37.610   3.044  0.293600
ATOM   2674  CA  ASP   177      -8.639 -38.159   3.143  0.038100
ATOM   2675  HA  ASP   177      -8.748 -37.168   3.577  0.088000
ATOM   2676  CB  ASP   177      -9.503 -38.210   1.887 -0.030300
ATOM   2677  HB2 ASP   177      -9.037 -37.589   1.120 -0.012200
ATOM   2678  HB3 ASP   177      -9.559 -39.229   1.501 -0.012200
ATOM   2679  CG  ASP   177     -10.925 -37.677   2.125  0.799400
ATOM   2680  OD1 ASP   177     -11.114 -36.920   3.142 -0.801400
ATOM   2681  OD2 ASP   177     -11.839 -38.033   1.290 -0.801400
ATOM   2682  C   ASP   177      -9.145 -39.156   4.134  0.536600
ATOM   2683  O   ASP   177     -10.317 -39.585   4.090 -0.581900
ATOM   2684  N   SER   178      -8.259 -39.545   5.034 -0.415700
ATOM   2685  H   SER   178      -7.298 -39.226   4.964  0.271900
ATOM   2686  CA  SER   178      -8.617 -40.543   6.008 -0.024900
ATOM   2687  HA  SER   178      -9.239 -41.304   5.545  0.084300
ATOM   2688  CB  SER   178      -7.347 -41.246   6.561  0.211700
ATOM   2689  HB2 SER   178      -7.642 -42.026   7.265  0.035200
ATOM   2690  HB3 SER   178      -6.803 -41.703   5.738  0.035200
ATOM   2691  OG  SER   178      -6.527 -40.321   7.210 -0.654600
ATOM   2692  HG  SER   178      -5.955 -39.961   6.497  0.427500
ATOM   2693  C   SER   178      -9.385 -39.959   7.186  0.597300
ATOM   2694  O   SER   178      -9.942 -40.722   7.953 -0.567900
ATOM   2695  N   THR   179      -9.376 -38.630   7.369 -0.415700
ATOM   2696  H   THR   179      -8.857 -38.042   6.722  0.271900
ATOM   2697  CA  THR   179     -10.246 -37.975   8.396 -0.038900
ATOM   2698  HA  THR   179     -10.925 -38.700   8.840  0.100700
ATOM   2699  CB  THR   179      -9.431 -37.350   9.513  0.365400
ATOM   2700  HB  THR   179     -10.106 -36.918  10.253  0.004300
ATOM   2701  CG2 THR   179      -8.568 -38.359  10.165 -0.243800
ATOM   2702 1HG2 THR   179      -7.818 -38.744   9.475  0.064200
ATOM   2703 2HG2 THR   179      -8.056 -37.898  11.006  0.064200
ATOM   2704 3HG2 THR   179      -9.175 -39.184  10.538  0.064200
ATOM   2705  OG1 THR   179      -8.605 -36.321   8.968 -0.676100
ATOM   2706  HG1 THR   179      -9.204 -35.851   8.360  0.410200
ATOM   2707  C   THR   179     -11.085 -36.931   7.671  0.597300
ATOM   2708  O   THR   179     -10.779 -35.748   7.730 -0.567900
ATOM   2709  N   PRO   180     -12.096 -37.380   6.869 -0.254800
ATOM   2710  CD  PRO   180     -12.638 -38.756   6.760  0.019200
ATOM   2711  HD2 PRO   180     -13.247 -38.973   7.636  0.039100
ATOM   2712  HD3 PRO   180     -11.862 -39.505   6.628  0.039100
ATOM   2713  CG  PRO   180     -13.489 -38.698   5.553  0.018900
ATOM   2714  HG2 PRO   180     -14.389 -39.298   5.668  0.021300
ATOM   2715  HG3 PRO   180     -12.911 -39.094   4.723  0.021300
ATOM   2716  CB  PRO   180     -13.831 -37.282   5.239 -0.007000
ATOM   2717  HB2 PRO   180     -14.854 -37.081   5.558  0.025300
ATOM   2718  HB3 PRO   180     -13.739 -37.101   4.172  0.025300
ATOM   2719  CA  PRO   180     -12.849 -36.426   6.051 -0.026600
ATOM   2720  HA  PRO   180     -12.150 -35.929   5.379  0.064100
ATOM   2721  C   PRO   180     -13.556 -35.386   6.928  0.589600
ATOM   2722  O   PRO   180     -13.813 -35.624   8.110 -0.574800
ATOM   2723  N   LEU   181     -13.739 -34.213   6.355 -0.415700
ATOM   2724  H   LEU   181     -13.534 -34.095   5.370  0.271900
ATOM   2725  CA  LEU   181     -14.113 -33.067   7.156 -0.051800
ATOM   2726  HA  LEU   181     -13.465 -33.091   8.027  0.092200
ATOM   2727  CB  LEU   181     -13.859 -31.791   6.388 -0.110200
ATOM   2728  HB2 LEU   181     -12.859 -31.819   5.950  0.045700
ATOM   2729  HB3 LEU   181     -14.583 -31.718   5.573  0.045700
ATOM   2730  CG  LEU   181     -13.973 -30.551   7.294  0.353100
ATOM   2731  HG  LEU   181     -14.883 -30.611   7.881 -0.036100
ATOM   2732  CD1 LEU   181     -12.765 -30.464   8.226 -0.412100
ATOM   2733 1HD1 LEU   181     -12.935 -29.692   8.968  0.100000
ATOM   2734 2HD1 LEU   181     -12.559 -31.394   8.747  0.100000
ATOM   2735 3HD1 LEU   181     -11.883 -30.188   7.650  0.100000
ATOM   2736  CD2 LEU   181     -14.063 -29.297   6.419 -0.412100
ATOM   2737 1HD2 LEU   181     -14.944 -29.367   5.780  0.100000
ATOM   2738 2HD2 LEU   181     -14.160 -28.414   7.051  0.100000
ATOM   2739 3HD2 LEU   181     -13.172 -29.202   5.797  0.100000
ATOM   2740  C   LEU   181     -15.582 -33.152   7.576  0.597300
ATOM   2741  O   LEU   181     -16.423 -33.337   6.733 -0.567900
ATOM   2742  N   PRO   182     -15.846 -33.040   8.893 -0.254800
ATOM   2743  CD  PRO   182     -14.882 -32.875   9.994  0.019200
ATOM   2744  HD2 PRO   182     -14.255 -31.998   9.869  0.039100
ATOM   2745  HD3 PRO   182     -14.288 -33.782  10.086  0.039100
ATOM   2746  CG  PRO   182     -15.753 -32.700  11.217  0.018900
ATOM   2747  HG2 PRO   182     -16.068 -31.658  11.306  0.021300
ATOM   2748  HG3 PRO   182     -15.274 -33.009  12.134  0.021300
ATOM   2749  CB  PRO   182     -16.930 -33.572  10.895 -0.007000
ATOM   2750  HB2 PRO   182     -17.769 -33.386  11.557  0.025300
ATOM   2751  HB3 PRO   182     -16.638 -34.621  10.979  0.025300
ATOM   2752  CA  PRO   182     -17.195 -33.238   9.432 -0.026600
ATOM   2753  HA  PRO   182     -17.719 -34.050   8.938  0.064100
ATOM   2754  C   PRO   182     -17.971 -31.969   9.338  0.589600
ATOM   2755  O   PRO   182     -17.531 -31.014   8.682 -0.574800
ATOM   2756  N   ALA   183     -19.139 -31.960   9.982 -0.415700
ATOM   2757  H   ALA   183     -19.437 -32.766  10.512  0.271900
ATOM   2758  CA  ALA   183     -20.016 -30.783   9.914  0.033700
ATOM   2759  HA  ALA   183     -20.164 -30.514   8.866  0.082300
ATOM   2760  CB  ALA   183     -21.392 -31.093  10.537 -0.182500
ATOM   2761  HB1 ALA   183     -21.282 -31.382  11.583  0.060300
ATOM   2762  HB2 ALA   183     -22.031 -30.212  10.473  0.060300
ATOM   2763  HB3 ALA   183     -21.860 -31.907   9.984  0.060300
ATOM   2764  C   ALA   183     -19.387 -29.623  10.632  0.597300
ATOM   2765  O   ALA   183     -18.760 -29.814  11.694 -0.567900
ATOM   2766  N   GLY   184     -19.620 -28.429  10.090 -0.415700
ATOM   2767  H   GLY   184     -20.206 -28.342   9.270  0.271900
ATOM   2768  CA  GLY   184     -19.069 -27.210  10.691 -0.025200
ATOM   2769  HA2 GLY   184     -18.330 -27.445  11.457  0.069800
ATOM   2770  HA3 GLY   184     -18.559 -26.654   9.915  0.069800
ATOM   2771  C   GLY   184     -20.126 -26.301  11.320  0.597300
ATOM   2772  O   GLY   184     -21.324 -26.627  11.328 -0.567900
ATOM   2773  N   VAL   185     -19.669 -25.175  11.837 -0.415700
ATOM   2774  H   VAL   185     -18.666 -25.016  11.840  0.271900
ATOM   2775  CA  VAL   185     -20.548 -24.095  12.310 -0.087500
ATOM   2776  HA  VAL   185     -21.571 -24.467  12.326  0.096900
ATOM   2777  CB  VAL   185     -20.190 -23.736  13.745  0.298500
ATOM   2778  HB  VAL   185     -20.925 -23.032  14.119 -0.029700
ATOM   2779  CG1 VAL   185     -20.342 -24.985  14.587 -0.319200
ATOM   2780 1HG1 VAL   185     -20.289 -24.714  15.641  0.079100
ATOM   2781 2HG1 VAL   185     -21.310 -25.455  14.407  0.079100
ATOM   2782 3HG1 VAL   185     -19.546 -25.701  14.379  0.079100
ATOM   2783  CG2 VAL   185     -18.780 -23.082  13.929 -0.319200
ATOM   2784 1HG2 VAL   185     -18.648 -22.788  14.968  0.079100
ATOM   2785 2HG2 VAL   185     -17.995 -23.786  13.661  0.079100
ATOM   2786 3HG2 VAL   185     -18.698 -22.190  13.308  0.079100
ATOM   2787  C   VAL   185     -20.527 -22.898  11.382  0.597300
ATOM   2788  O   VAL   185     -19.632 -22.789  10.515 -0.567900
ATOM   2789  N   PRO   186     -21.535 -22.020  11.497 -0.254800
ATOM   2790  CD  PRO   186     -22.700 -22.060  12.395  0.019200
ATOM   2791  HD2 PRO   186     -22.452 -21.682  13.386  0.039100
ATOM   2792  HD3 PRO   186     -23.134 -23.059  12.452  0.039100
ATOM   2793  CG  PRO   186     -23.669 -21.129  11.723  0.018900
ATOM   2794  HG2 PRO   186     -23.851 -20.293  12.396  0.021300
ATOM   2795  HG3 PRO   186     -24.617 -21.629  11.529  0.021300
ATOM   2796  CB  PRO   186     -23.088 -20.614  10.467 -0.007000
ATOM   2797  HB2 PRO   186     -23.333 -19.567  10.299  0.025300
ATOM   2798  HB3 PRO   186     -23.452 -21.212   9.631  0.025300
ATOM   2799  CA  PRO   186     -21.576 -20.856  10.625 -0.026600
ATOM   2800  HA  PRO   186     -21.127 -21.054   9.654  0.064100
ATOM   2801  C   PRO   186     -20.916 -19.628  11.272  0.589600
ATOM   2802  O   PRO   186     -21.068 -19.418  12.488 -0.574800
ATOM   2803  N   PHE   187     -20.188 -18.869  10.471 -0.415700
ATOM   2804  H   PHE   187     -20.162 -19.099   9.487  0.271900
ATOM   2805  CA  PHE   187     -19.781 -17.495  10.867 -0.002400
ATOM   2806  HA  PHE   187     -20.241 -17.261  11.819  0.097800
ATOM   2807  CB  PHE   187     -18.269 -17.345  11.122 -0.034300
ATOM   2808  HB2 PHE   187     -17.722 -17.685  10.240  0.029500
ATOM   2809  HB3 PHE   187     -18.042 -16.286  11.252  0.029500
ATOM   2810  CG  PHE   187     -17.778 -18.059  12.313  0.011800
ATOM   2811  CD1 PHE   187     -17.965 -17.529  13.582 -0.125600
ATOM   2812  HD1 PHE   187     -18.490 -16.591  13.693  0.133000
ATOM   2813  CE1 PHE   187     -17.528 -18.179  14.714 -0.170400
ATOM   2814  HE1 PHE   187     -17.709 -17.760  15.691  0.143000
ATOM   2815  CZ  PHE   187     -16.861 -19.391  14.575 -0.107200
ATOM   2816  HZ  PHE   187     -16.535 -19.928  15.451  0.129700
ATOM   2817  CE2 PHE   187     -16.657 -19.903  13.319 -0.170400
ATOM   2818  HE2 PHE   187     -16.139 -20.846  13.213  0.143000
ATOM   2819  CD2 PHE   187     -17.070 -19.224  12.195 -0.125600
ATOM   2820  HD2 PHE   187     -16.871 -19.636  11.221  0.133000
ATOM   2821  C   PHE   187     -20.171 -16.511   9.768  0.597300
ATOM   2822  O   PHE   187     -19.703 -16.623   8.606 -0.567900
ATOM   2823  N   PRO   188     -21.019 -15.523  10.092 -0.254800
ATOM   2824  CD  PRO   188     -21.473 -14.511   9.153  0.019200
ATOM   2825  HD2 PRO   188     -21.723 -14.940   8.182  0.039100
ATOM   2826  HD3 PRO   188     -20.709 -13.740   9.048  0.039100
ATOM   2827  CG  PRO   188     -22.696 -13.946   9.820  0.018900
ATOM   2828  HG2 PRO   188     -23.551 -14.583   9.590  0.021300
ATOM   2829  HG3 PRO   188     -22.896 -12.925   9.501  0.021300
ATOM   2830  CB  PRO   188     -22.400 -14.031  11.270 -0.007000
ATOM   2831  HB2 PRO   188     -23.315 -14.025  11.865  0.025300
ATOM   2832  HB3 PRO   188     -21.774 -13.190  11.565  0.025300
ATOM   2833  CA  PRO   188     -21.601 -15.342  11.427 -0.026600
ATOM   2834  HA  PRO   188     -20.839 -15.220  12.198  0.064100
ATOM   2835  C   PRO   188     -22.584 -16.461  11.805  0.589600
ATOM   2836  O   PRO   188     -23.136 -17.109  10.906 -0.574800
ATOM   2837  N   GLY   189     -22.822 -16.645  13.103 -0.415700
ATOM   2838  H   GLY   189     -22.350 -16.053  13.778  0.271900
ATOM   2839  CA  GLY   189     -23.931 -17.455  13.581 -0.025200
ATOM   2840  HA2 GLY   189     -24.761 -16.800  13.850  0.069800
ATOM   2841  HA3 GLY   189     -24.265 -18.133  12.801  0.069800
ATOM   2842  C   GLY   189     -23.585 -18.283  14.772  0.597300
ATOM   2843  O   GLY   189     -24.391 -18.438  15.683 -0.567900
ATOM   2844  N   ALA   190     -22.374 -18.839  14.794 -0.415700
ATOM   2845  H   ALA   190     -21.763 -18.750  13.990  0.271900
ATOM   2846  CA  ALA   190     -21.949 -19.673  15.905  0.033700
ATOM   2847  HA  ALA   190     -22.695 -20.456  16.053  0.082300
ATOM   2848  CB  ALA   190     -20.610 -20.356  15.619 -0.182500
ATOM   2849  HB1 ALA   190     -20.658 -20.874  14.665  0.060300
ATOM   2850  HB2 ALA   190     -19.812 -19.615  15.567  0.060300
ATOM   2851  HB3 ALA   190     -20.382 -21.078  16.404  0.060300
ATOM   2852  C   ALA   190     -21.835 -18.913  17.196  0.597300
ATOM   2853  O   ALA   190     -22.026 -19.499  18.245 -0.567900
ATOM   2854  N   TYR   191     -21.415 -17.656  17.141 -0.415700
ATOM   2855  H   TYR   191     -21.282 -17.192  16.254  0.271900
ATOM   2856  CA  TYR   191     -21.285 -16.897  18.389 -0.001400
ATOM   2857  HA  TYR   191     -21.230 -17.537  19.271  0.087600
ATOM   2858  CB  TYR   191     -20.048 -16.022  18.338 -0.015200
ATOM   2859  HB2 TYR   191     -20.141 -15.330  17.500  0.029500
ATOM   2860  HB3 TYR   191     -20.011 -15.429  19.252  0.029500
ATOM   2861  CG  TYR   191     -18.721 -16.752  18.191 -0.001100
ATOM   2862  CD1 TYR   191     -18.585 -18.156  18.393 -0.190600
ATOM   2863  HD1 TYR   191     -19.438 -18.761  18.645  0.169900
ATOM   2864  CE1 TYR   191     -17.350 -18.786  18.311 -0.234100
ATOM   2865  HE1 TYR   191     -17.249 -19.848  18.477  0.165600
ATOM   2866  CZ  TYR   191     -16.213 -18.051  18.004  0.322600
ATOM   2867  OH  TYR   191     -14.952 -18.665  17.897 -0.557900
ATOM   2868  HH  TYR   191     -14.253 -17.987  17.702  0.399200
ATOM   2869  CE2 TYR   191     -16.330 -16.681  17.826 -0.234100
ATOM   2870  HE2 TYR   191     -15.453 -16.090  17.619  0.165600
ATOM   2871  CD2 TYR   191     -17.578 -16.046  17.923 -0.190600
ATOM   2872  HD2 TYR   191     -17.633 -14.973  17.798  0.169900
ATOM   2873  C   TYR   191     -22.518 -16.019  18.483  0.597300
ATOM   2874  O   TYR   191     -22.876 -15.349  17.527 -0.567900
ATOM   2875  N   THR   192     -23.163 -16.048  19.631 -0.415700
ATOM   2876  H   THR   192     -22.817 -16.646  20.366  0.271900
ATOM   2877  CA  THR   192     -24.258 -15.155  19.966 -0.038900
ATOM   2878  HA  THR   192     -24.362 -14.358  19.231  0.100700
ATOM   2879  CB  THR   192     -25.597 -15.928  20.048  0.365400
ATOM   2880  HB  THR   192     -26.438 -15.246  20.051  0.004300
ATOM   2881  CG2 THR   192     -25.724 -16.850  18.868 -0.243800
ATOM   2882 1HG2 THR   192     -24.951 -17.619  18.868  0.064200
ATOM   2883 2HG2 THR   192     -26.669 -17.376  18.934  0.064200
ATOM   2884 3HG2 THR   192     -25.689 -16.291  17.937  0.064200
ATOM   2885  OG1 THR   192     -25.639 -16.667  21.257 -0.676100
ATOM   2886  HG1 THR   192     -26.551 -16.991  21.326  0.410200
ATOM   2887  C   THR   192     -23.984 -14.497  21.337  0.597300
ATOM   2888  O   THR   192     -23.031 -14.835  22.006 -0.567900
ATOM   2889  N   ASP   193     -24.836 -13.560  21.755 -0.516300
ATOM   2890  H   ASP   193     -25.601 -13.273  21.148  0.293600
ATOM   2891  CA  ASP   193     -24.623 -12.881  23.022  0.038100
ATOM   2892  HA  ASP   193     -23.661 -12.368  22.973  0.088000
ATOM   2893  CB  ASP   193     -25.711 -11.812  23.296 -0.030300
ATOM   2894  HB2 ASP   193     -26.690 -12.295  23.274 -0.012200
ATOM   2895  HB3 ASP   193     -25.561 -11.414  24.299 -0.012200
ATOM   2896  CG  ASP   193     -25.718 -10.666  22.331  0.799400
ATOM   2897  OD1 ASP   193     -24.857 -10.544  21.419 -0.801400
ATOM   2898  OD2 ASP   193     -26.649  -9.808  22.510 -0.801400
ATOM   2899  C   ASP   193     -24.568 -13.798  24.233  0.536600
ATOM   2900  O   ASP   193     -23.823 -13.496  25.202 -0.581900
ATOM   2901  N   SER   194     -25.278 -14.938  24.201 -0.415700
ATOM   2902  H   SER   194     -25.860 -15.164  23.404  0.271900
ATOM   2903  CA  SER   194     -25.244 -15.866  25.379 -0.024900
ATOM   2904  HA  SER   194     -25.099 -15.301  26.300  0.084300
ATOM   2905  CB  SER   194     -26.548 -16.647  25.496  0.211700
ATOM   2906  HB2 SER   194     -26.471 -17.477  26.199  0.035200
ATOM   2907  HB3 SER   194     -27.328 -15.967  25.838  0.035200
ATOM   2908  OG  SER   194     -26.892 -17.115  24.179 -0.654600
ATOM   2909  HG  SER   194     -27.867 -17.220  24.139  0.427500
ATOM   2910  C   SER   194     -24.157 -16.910  25.287  0.597300
ATOM   2911  O   SER   194     -24.016 -17.741  26.220 -0.567900
ATOM   2912  N   THR   195     -23.451 -16.947  24.155 -0.415700
ATOM   2913  H   THR   195     -23.549 -16.187  23.489  0.271900
ATOM   2914  CA  THR   195     -22.419 -17.944  23.988 -0.038900
ATOM   2915  HA  THR   195     -22.889 -18.922  24.049  0.100700
ATOM   2916  CB  THR   195     -21.778 -17.837  22.617  0.365400
ATOM   2917  HB  THR   195     -21.352 -16.848  22.498  0.004300
ATOM   2918  CG2 THR   195     -20.661 -18.902  22.442 -0.243800
ATOM   2919 1HG2 THR   195     -20.312 -18.875  21.410  0.064200
ATOM   2920 2HG2 THR   195     -19.822 -18.683  23.093  0.064200
ATOM   2921 3HG2 THR   195     -21.059 -19.895  22.647  0.064200
ATOM   2922  OG1 THR   195     -22.769 -18.020  21.640 -0.676100
ATOM   2923  HG1 THR   195     -23.570 -17.559  21.944  0.410200
ATOM   2924  C   THR   195     -21.371 -17.780  25.061  0.597300
ATOM   2925  O   THR   195     -20.903 -16.673  25.279 -0.567900
ATOM   2926  N   PRO   196     -20.995 -18.878  25.752 -0.254800
ATOM   2927  CD  PRO   196     -21.448 -20.267  25.575  0.019200
ATOM   2928  HD2 PRO   196     -20.958 -20.728  24.718  0.039100
ATOM   2929  HD3 PRO   196     -22.529 -20.341  25.512  0.039100
ATOM   2930  CG  PRO   196     -20.993 -20.902  26.830  0.018900
ATOM   2931  HG2 PRO   196     -20.880 -21.979  26.709  0.021300
ATOM   2932  HG3 PRO   196     -21.710 -20.692  27.627  0.021300
ATOM   2933  CB  PRO   196     -19.710 -20.250  27.138 -0.007000
ATOM   2934  HB2 PRO   196     -18.923 -20.713  26.538  0.025300
ATOM   2935  HB3 PRO   196     -19.461 -20.330  28.196  0.025300
ATOM   2936  CA  PRO   196     -19.916 -18.799  26.725 -0.026600
ATOM   2937  HA  PRO   196     -20.230 -18.200  27.581  0.064100
ATOM   2938  C   PRO   196     -18.624 -18.233  26.100  0.589600
ATOM   2939  O   PRO   196     -18.278 -18.627  24.978 -0.574800
ATOM   2940  N   GLY   197     -17.938 -17.346  26.809 -0.415700
ATOM   2941  H   GLY   197     -18.264 -17.087  27.736  0.271900
ATOM   2942  CA  GLY   197     -16.726 -16.699  26.263 -0.025200
ATOM   2943  HA2 GLY   197     -16.041 -16.558  27.097  0.069800
ATOM   2944  HA3 GLY   197     -16.235 -17.393  25.583  0.069800
ATOM   2945  C   GLY   197     -16.830 -15.361  25.543  0.597300
ATOM   2946  O   GLY   197     -15.822 -14.664  25.422 -0.567900
ATOM   2947  N   ILE   198     -18.047 -14.950  25.154 -0.415700
ATOM   2948  H   ILE   198     -18.831 -15.571  25.301  0.271900
ATOM   2949  CA  ILE   198     -18.257 -13.713  24.431 -0.059700
ATOM   2950  HA  ILE   198     -17.395 -13.503  23.798  0.086900
ATOM   2951  CB  ILE   198     -19.500 -13.902  23.550  0.130300
ATOM   2952  HB  ILE   198     -20.335 -14.192  24.191  0.018700
ATOM   2953  CG2 ILE   198     -19.905 -12.613  22.873 -0.320400
ATOM   2954 1HG2 ILE   198     -20.712 -12.818  22.169  0.088200
ATOM   2955 2HG2 ILE   198     -20.291 -11.895  23.596  0.088200
ATOM   2956 3HG2 ILE   198     -19.065 -12.168  22.338  0.088200
ATOM   2957  CG1 ILE   198     -19.292 -15.028  22.561 -0.043000
ATOM   2958 2HG1 ILE   198     -19.067 -15.965  23.070  0.023600
ATOM   2959 3HG1 ILE   198     -20.230 -15.169  22.028  0.023600
ATOM   2960  CD1 ILE   198     -18.234 -14.765  21.498 -0.066000
ATOM   2961 1HD1 ILE   198     -18.123 -15.659  20.885  0.018600
ATOM   2962 2HD1 ILE   198     -18.552 -13.948  20.854  0.018600
ATOM   2963 3HD1 ILE   198     -17.265 -14.542  21.942  0.018600
ATOM   2964  C   ILE   198     -18.428 -12.475  25.348  0.597300
ATOM   2965  O   ILE   198     -17.855 -11.430  25.076 -0.567900
ATOM   2966  N   GLN   199     -19.263 -12.614  26.406 -0.415700
ATOM   2967  H   GLN   199     -19.748 -13.497  26.536  0.271900
ATOM   2968  CA  GLN   199     -19.368 -11.656  27.468 -0.003100
ATOM   2969  HA  GLN   199     -18.891 -10.738  27.141  0.085000
ATOM   2970  CB  GLN   199     -20.837 -11.307  27.807 -0.003600
ATOM   2971  HB2 GLN   199     -21.370 -11.087  26.885  0.017100
ATOM   2972  HB3 GLN   199     -21.314 -12.163  28.287  0.017100
ATOM   2973  CG  GLN   199     -20.932 -10.059  28.744 -0.064500
ATOM   2974  HG2 GLN   199     -20.324 -10.218  29.632  0.035200
ATOM   2975  HG3 GLN   199     -20.520  -9.201  28.213  0.035200
ATOM   2976  CD  GLN   199     -22.372  -9.697  29.192  0.695100
ATOM   2977  OE1 GLN   199     -23.324 -10.451  28.958 -0.608600
ATOM   2978  NE2 GLN   199     -22.523  -8.533  29.828 -0.940700
ATOM   2979 1HE2 GLN   199     -21.744  -7.880  29.879  0.425100
ATOM   2980 2HE2 GLN   199     -23.420  -8.303  30.238  0.425100
ATOM   2981  C   GLN   199     -18.643 -12.192  28.701  0.597300
ATOM   2982  O   GLN   199     -19.033 -13.198  29.289 -0.567900
ATOM   2983  N   PHE   200     -17.577 -11.534  29.081 -0.415700
ATOM   2984  H   PHE   200     -17.333 -10.665  28.611  0.271900
ATOM   2985  CA  PHE   200     -16.763 -11.970  30.213 -0.002400
ATOM   2986  HA  PHE   200     -17.395 -12.412  30.985  0.097800
ATOM   2987  CB  PHE   200     -15.730 -12.995  29.729 -0.034300
ATOM   2988  HB2 PHE   200     -16.232 -13.734  29.103  0.029500
ATOM   2989  HB3 PHE   200     -14.989 -12.497  29.100  0.029500
ATOM   2990  CG  PHE   200     -15.056 -13.727  30.827  0.011800
ATOM   2991  CD1 PHE   200     -15.705 -14.782  31.461 -0.125600
ATOM   2992  HD1 PHE   200     -16.700 -15.068  31.158  0.133000
ATOM   2993  CE1 PHE   200     -15.077 -15.471  32.502 -0.170400
ATOM   2994  HE1 PHE   200     -15.591 -16.281  33.001  0.143000
ATOM   2995  CZ  PHE   200     -13.831 -15.086  32.923 -0.107200
ATOM   2996  HZ  PHE   200     -13.349 -15.615  33.734  0.129700
ATOM   2997  CE2 PHE   200     -13.160 -14.057  32.283 -0.170400
ATOM   2998  HE2 PHE   200     -12.170 -13.770  32.611  0.143000
ATOM   2999  CD2 PHE   200     -13.794 -13.366  31.243 -0.125600
ATOM   3000  HD2 PHE   200     -13.292 -12.548  30.755  0.133000
ATOM   3001  C   PHE   200     -16.054 -10.735  30.787  0.597300
ATOM   3002  O   PHE   200     -15.699  -9.807  30.056 -0.567900
ATOM   3003  N   ASN   201     -15.854 -10.719  32.091 -0.415700
ATOM   3004  H   ASN   201     -16.147 -11.508  32.647  0.271900
ATOM   3005  CA  ASN   201     -15.122  -9.660  32.730  0.014300
ATOM   3006  HA  ASN   201     -14.952  -8.832  32.044  0.104800
ATOM   3007  CB  ASN   201     -15.918  -9.081  33.902 -0.204100
ATOM   3008  HB2 ASN   201     -16.910  -8.831  33.529  0.079700
ATOM   3009  HB3 ASN   201     -16.034  -9.810  34.703  0.079700
ATOM   3010  CG  ASN   201     -15.311  -7.809  34.474  0.713000
ATOM   3011  OD1 ASN   201     -14.110  -7.530  34.343 -0.593100
ATOM   3012  ND2 ASN   201     -16.148  -7.052  35.182 -0.919100
ATOM   3013 1HD2 ASN   201     -17.099  -7.358  35.315  0.419600
ATOM   3014 2HD2 ASN   201     -15.773  -6.184  35.537  0.419600
ATOM   3015  C   ASN   201     -13.797 -10.157  33.209  0.597300
ATOM   3016  O   ASN   201     -13.719 -10.790  34.263 -0.567900
ATOM   3017  N   ILE   202     -12.751  -9.809  32.465 -0.415700
ATOM   3018  H   ILE   202     -12.894  -9.224  31.647  0.271900
ATOM   3019  CA  ILE   202     -11.408 -10.263  32.797 -0.059700
ATOM   3020  HA  ILE   202     -11.496 -11.310  33.089  0.086900
ATOM   3021  CB  ILE   202     -10.431 -10.241  31.601  0.130300
ATOM   3022  HB  ILE   202      -9.492 -10.682  31.943  0.018700
ATOM   3023  CG2 ILE   202     -10.966 -11.154  30.492 -0.320400
ATOM   3024 1HG2 ILE   202     -10.226 -11.240  29.696  0.088200
ATOM   3025 2HG2 ILE   202     -11.125 -12.157  30.887  0.088200
ATOM   3026 3HG2 ILE   202     -11.888 -10.753  30.071  0.088200
ATOM   3027  CG1 ILE   202     -10.127  -8.804  31.170 -0.043000
ATOM   3028 2HG1 ILE   202     -11.027  -8.328  30.782  0.023600
ATOM   3029 3HG1 ILE   202      -9.775  -8.229  32.025  0.023600
ATOM   3030  CD1 ILE   202      -9.033  -8.737  30.106 -0.066000
ATOM   3031 1HD1 ILE   202      -9.378  -9.181  29.172  0.018600
ATOM   3032 2HD1 ILE   202      -8.778  -7.694  29.916  0.018600
ATOM   3033 3HD1 ILE   202      -8.141  -9.257  30.458  0.018600
ATOM   3034  C   ILE   202     -10.811  -9.572  33.995  0.597300
ATOM   3035  O   ILE   202      -9.876 -10.064  34.570 -0.567900
ATOM   3036  N   TYR   203     -11.376  -8.447  34.396 -0.415700
ATOM   3037  H   TYR   203     -12.183  -8.079  33.905  0.271900
ATOM   3038  CA  TYR   203     -10.846  -7.689  35.491 -0.001400
ATOM   3039  HA  TYR   203      -9.764  -7.814  35.541  0.087600
ATOM   3040  CB  TYR   203     -11.117  -6.203  35.224 -0.015200
ATOM   3041  HB2 TYR   203     -12.186  -6.005  35.310  0.029500
ATOM   3042  HB3 TYR   203     -10.606  -5.607  35.978  0.029500
ATOM   3043  CG  TYR   203     -10.633  -5.792  33.851 -0.001100
ATOM   3044  CD1 TYR   203      -9.277  -5.827  33.561 -0.190600
ATOM   3045  HD1 TYR   203      -8.584  -6.091  34.345  0.169900
ATOM   3046  CE1 TYR   203      -8.782  -5.481  32.325 -0.234100
ATOM   3047  HE1 TYR   203      -7.721  -5.487  32.126  0.165600
ATOM   3048  CZ  TYR   203      -9.665  -5.117  31.347  0.322600
ATOM   3049  OH  TYR   203      -9.114  -4.793  30.129 -0.557900
ATOM   3050  HH  TYR   203      -9.804  -4.479  29.536  0.399200
ATOM   3051  CE2 TYR   203     -11.040  -5.075  31.609 -0.234100
ATOM   3052  HE2 TYR   203     -11.725  -4.812  30.822  0.165600
ATOM   3053  CD2 TYR   203     -11.515  -5.421  32.843 -0.190600
ATOM   3054  HD2 TYR   203     -12.579  -5.404  33.039  0.169900
ATOM   3055  C   TYR   203     -11.411  -8.148  36.840  0.597300
ATOM   3056  O   TYR   203     -10.792  -7.916  37.865 -0.567900
ATOM   3057  N   THR   204     -12.539  -8.839  36.866 -0.415700
ATOM   3058  H   THR   204     -13.098  -8.913  36.026  0.271900
ATOM   3059  CA  THR   204     -13.062  -9.344  38.146 -0.038900
ATOM   3060  HA  THR   204     -12.406  -9.072  38.972  0.100700
ATOM   3061  CB  THR   204     -14.413  -8.711  38.475  0.365400
ATOM   3062  HB  THR   204     -14.695  -8.966  39.493  0.004300
ATOM   3063  CG2 THR   204     -14.359  -7.198  38.322 -0.243800
ATOM   3064 1HG2 THR   204     -14.265  -6.912  37.275  0.064200
ATOM   3065 2HG2 THR   204     -15.277  -6.774  38.724  0.064200
ATOM   3066 3HG2 THR   204     -13.513  -6.802  38.883  0.064200
ATOM   3067  OG1 THR   204     -15.396  -9.208  37.562 -0.676100
ATOM   3068  HG1 THR   204     -16.263  -8.949  37.914  0.410200
ATOM   3069  C   THR   204     -13.184 -10.870  38.209  0.597300
ATOM   3070  O   THR   204     -13.058 -11.427  39.265 -0.567900
ATOM   3071  N   THR   205     -13.442 -11.543  37.098 -0.415700
ATOM   3072  H   THR   205     -13.449 -11.054  36.208  0.271900
ATOM   3073  CA  THR   205     -13.578 -12.985  37.103 -0.038900
ATOM   3074  HA  THR   205     -14.005 -13.302  38.052  0.100700
ATOM   3075  CB  THR   205     -14.545 -13.402  36.008  0.365400
ATOM   3076  HB  THR   205     -14.074 -13.253  35.037  0.004300
ATOM   3077  CG2 THR   205     -14.926 -14.840  36.150 -0.243800
ATOM   3078 1HG2 THR   205     -15.618 -15.118  35.359  0.064200
ATOM   3079 2HG2 THR   205     -14.046 -15.474  36.060  0.064200
ATOM   3080 3HG2 THR   205     -15.404 -15.010  37.115  0.064200
ATOM   3081  OG1 THR   205     -15.712 -12.582  36.076 -0.676100
ATOM   3082  HG1 THR   205     -15.406 -11.667  36.153  0.410200
ATOM   3083  C   THR   205     -12.194 -13.654  36.885  0.597300
ATOM   3084  O   THR   205     -11.437 -13.243  35.990 -0.567900
ATOM   3085  N   PRO   206     -11.852 -14.687  37.699 -0.254800
ATOM   3086  CD  PRO   206     -12.627 -15.411  38.723  0.019200
ATOM   3087  HD2 PRO   206     -13.259 -16.157  38.247  0.039100
ATOM   3088  HD3 PRO   206     -13.213 -14.743  39.354  0.039100
ATOM   3089  CG  PRO   206     -11.557 -16.073  39.538  0.018900
ATOM   3090  HG2 PRO   206     -11.940 -16.949  40.063  0.021300
ATOM   3091  HG3 PRO   206     -11.148 -15.357  40.250  0.021300
ATOM   3092  CB  PRO   206     -10.510 -16.448  38.527 -0.007000
ATOM   3093  HB2 PRO   206     -10.788 -17.401  38.073  0.025300
ATOM   3094  HB3 PRO   206      -9.530 -16.536  38.989  0.025300
ATOM   3095  CA  PRO   206     -10.550 -15.324  37.469 -0.026600
ATOM   3096  HA  PRO   206      -9.753 -14.605  37.665  0.064100
ATOM   3097  C   PRO   206     -10.424 -15.894  36.053  0.589600
ATOM   3098  O   PRO   206     -11.379 -16.454  35.504 -0.574800
ATOM   3099  N   ALA   207      -9.253 -15.722  35.448 -0.415700
ATOM   3100  H   ALA   207      -8.484 -15.259  35.918  0.271900
ATOM   3101  CA  ALA   207      -9.057 -16.240  34.089  0.033700
ATOM   3102  HA  ALA   207      -9.821 -15.799  33.445  0.082300
ATOM   3103  CB  ALA   207      -7.702 -15.810  33.540 -0.182500
ATOM   3104  HB1 ALA   207      -7.597 -16.178  32.520  0.060300
ATOM   3105  HB2 ALA   207      -7.635 -14.727  33.521  0.060300
ATOM   3106  HB3 ALA   207      -6.900 -16.219  34.152  0.060300
ATOM   3107  C   ALA   207      -9.252 -17.760  34.025  0.597300
ATOM   3108  O   ALA   207      -9.687 -18.297  33.019 -0.567900
ATOM   3109  N   THR   208      -8.983 -18.448  35.137 -0.415700
ATOM   3110  H   THR   208      -8.533 -17.970  35.911  0.271900
ATOM   3111  CA  THR   208      -9.199 -19.880  35.206 -0.038900
ATOM   3112  HA  THR   208      -8.677 -20.350  34.372  0.100700
ATOM   3113  CB  THR   208      -8.611 -20.445  36.502  0.365400
ATOM   3114  HB  THR   208      -8.866 -21.500  36.608  0.004300
ATOM   3115  CG2 THR   208      -7.090 -20.290  36.492 -0.243800
ATOM   3116 1HG2 THR   208      -6.689 -20.673  35.564  0.064200
ATOM   3117 2HG2 THR   208      -6.809 -19.243  36.589  0.064200
ATOM   3118 3HG2 THR   208      -6.675 -20.851  37.329  0.064200
ATOM   3119  OG1 THR   208      -9.126 -19.698  37.590 -0.676100
ATOM   3120  HG1 THR   208     -10.008 -20.042  37.804  0.410200
ATOM   3121  C   THR   208     -10.654 -20.302  35.095  0.597300
ATOM   3122  O   THR   208     -10.914 -21.472  34.830 -0.567900
ATOM   3123  N   SER   209     -11.592 -19.371  35.278 -0.415700
ATOM   3124  H   SER   209     -11.327 -18.431  35.556  0.271900
ATOM   3125  CA  SER   209     -13.014 -19.640  35.076 -0.024900
ATOM   3126  HA  SER   209     -13.244 -20.665  35.369  0.084300
ATOM   3127  CB  SER   209     -13.901 -18.690  35.896  0.211700
ATOM   3128  HB2 SER   209     -13.881 -17.700  35.438  0.035200
ATOM   3129  HB3 SER   209     -14.928 -19.053  35.876  0.035200
ATOM   3130  OG  SER   209     -13.440 -18.567  37.238 -0.654600
ATOM   3131  HG  SER   209     -14.104 -18.055  37.751  0.427500
ATOM   3132  C   SER   209     -13.422 -19.445  33.656  0.597300
ATOM   3133  O   SER   209     -14.526 -19.831  33.299 -0.567900
ATOM   3134  N   TYR   210     -12.577 -18.790  32.853 -0.415700
ATOM   3135  H   TYR   210     -11.686 -18.464  33.209  0.271900
ATOM   3136  CA  TYR   210     -12.951 -18.516  31.479 -0.001400
ATOM   3137  HA  TYR   210     -13.887 -17.953  31.489  0.087600
ATOM   3138  CB  TYR   210     -11.903 -17.645  30.778 -0.015200
ATOM   3139  HB2 TYR   210     -11.736 -16.751  31.380  0.029500
ATOM   3140  HB3 TYR   210     -10.956 -18.178  30.719  0.029500
ATOM   3141  CG  TYR   210     -12.311 -17.211  29.382 -0.001100
ATOM   3142  CD1 TYR   210     -13.185 -16.161  29.201 -0.190600
ATOM   3143  HD1 TYR   210     -13.586 -15.673  30.066  0.169900
ATOM   3144  CE1 TYR   210     -13.577 -15.754  27.931 -0.234100
ATOM   3145  HE1 TYR   210     -14.265 -14.933  27.808  0.165600
ATOM   3146  CZ  TYR   210     -13.077 -16.409  26.811  0.322600
ATOM   3147  OH  TYR   210     -13.462 -16.002  25.559 -0.557900
ATOM   3148  HH  TYR   210     -14.198 -15.368  25.564  0.399200
ATOM   3149  CE2 TYR   210     -12.193 -17.460  26.981 -0.234100
ATOM   3150  HE2 TYR   210     -11.804 -17.962  26.109  0.165600
ATOM   3151  CD2 TYR   210     -11.815 -17.850  28.255 -0.190600
ATOM   3152  HD2 TYR   210     -11.149 -18.688  28.384  0.169900
ATOM   3153  C   TYR   210     -13.160 -19.795  30.693  0.597300
ATOM   3154  O   TYR   210     -12.319 -20.684  30.678 -0.567900
ATOM   3155  N   VAL   211     -14.259 -19.825  29.972 -0.415700
ATOM   3156  H   VAL   211     -14.890 -19.034  30.041  0.271900
ATOM   3157  CA  VAL   211     -14.589 -20.856  28.999 -0.087500
ATOM   3158  HA  VAL   211     -13.820 -21.626  28.969  0.096900
ATOM   3159  CB  VAL   211     -15.928 -21.516  29.414  0.298500
ATOM   3160  HB  VAL   211     -16.709 -20.759  29.483 -0.029700
ATOM   3161  CG1 VAL   211     -16.378 -22.564  28.424 -0.319200
ATOM   3162 1HG1 VAL   211     -17.267 -23.054  28.811  0.079100
ATOM   3163 2HG1 VAL   211     -16.634 -22.096  27.474  0.079100
ATOM   3164 3HG1 VAL   211     -15.597 -23.311  28.284  0.079100
ATOM   3165  CG2 VAL   211     -15.759 -22.158  30.784 -0.319200
ATOM   3166 1HG2 VAL   211     -14.898 -22.818  30.779  0.079100
ATOM   3167 2HG2 VAL   211     -15.643 -21.391  31.545  0.079100
ATOM   3168 3HG2 VAL   211     -16.645 -22.740  31.031  0.079100
ATOM   3169  C   VAL   211     -14.728 -20.237  27.595  0.597300
ATOM   3170  O   VAL   211     -15.526 -19.313  27.407 -0.567900
ATOM   3171  N   ALA   212     -13.978 -20.758  26.616 -0.415700
ATOM   3172  H   ALA   212     -13.389 -21.559  26.800  0.271900
ATOM   3173  CA  ALA   212     -13.965 -20.194  25.259  0.033700
ATOM   3174  HA  ALA   212     -13.883 -19.111  25.346  0.082300
ATOM   3175  CB  ALA   212     -12.758 -20.704  24.452 -0.182500
ATOM   3176  HB1 ALA   212     -12.785 -21.791  24.382  0.060300
ATOM   3177  HB2 ALA   212     -12.765 -20.282  23.446  0.060300
ATOM   3178  HB3 ALA   212     -11.835 -20.401  24.941  0.060300
ATOM   3179  C   ALA   212     -15.209 -20.519  24.518  0.597300
ATOM   3180  O   ALA   212     -15.826 -21.501  24.791 -0.567900
ATOM   3181  N   PRO   213     -15.576 -19.703  23.522 -0.254800
ATOM   3182  CD  PRO   213     -15.057 -18.378  23.117  0.019200
ATOM   3183  HD2 PRO   213     -14.164 -18.510  22.505  0.039100
ATOM   3184  HD3 PRO   213     -14.841 -17.738  23.971  0.039100
ATOM   3185  CG  PRO   213     -16.163 -17.798  22.286  0.018900
ATOM   3186  HG2 PRO   213     -15.770 -17.201  21.462  0.021300
ATOM   3187  HG3 PRO   213     -16.791 -17.176  22.925  0.021300
ATOM   3188  CB  PRO   213     -16.965 -18.944  21.795 -0.007000
ATOM   3189  HB2 PRO   213     -16.553 -19.252  20.835  0.025300
ATOM   3190  HB3 PRO   213     -18.010 -18.676  21.670  0.025300
ATOM   3191  CA  PRO   213     -16.768 -20.079  22.803 -0.026600
ATOM   3192  HA  PRO   213     -17.609 -20.111  23.473  0.064100
ATOM   3193  C   PRO   213     -16.587 -21.433  22.101  0.589600
ATOM   3194  O   PRO   213     -15.481 -21.724  21.539 -0.574800
ATOM   3195  N   PRO   214     -17.625 -22.283  22.175 -0.254800
ATOM   3196  CD  PRO   214     -18.756 -22.224  23.116  0.019200
ATOM   3197  HD2 PRO   214     -19.513 -21.542  22.732  0.039100
ATOM   3198  HD3 PRO   214     -18.448 -21.942  24.124  0.039100
ATOM   3199  CG  PRO   214     -19.277 -23.628  23.113  0.018900
ATOM   3200  HG2 PRO   214     -20.348 -23.649  23.317  0.021300
ATOM   3201  HG3 PRO   214     -18.747 -24.208  23.868  0.021300
ATOM   3202  CB  PRO   214     -18.972 -24.185  21.760 -0.007000
ATOM   3203  HB2 PRO   214     -19.781 -23.924  21.077  0.025300
ATOM   3204  HB3 PRO   214     -18.846 -25.266  21.813  0.025300
ATOM   3205  CA  PRO   214     -17.662 -23.483  21.336 -0.026600
ATOM   3206  HA  PRO   214     -16.799 -24.109  21.561  0.064100
ATOM   3207  C   PRO   214     -17.689 -23.076  19.851  0.589600
ATOM   3208  O   PRO   214     -17.930 -21.909  19.572 -0.574800
ATOM   3209  N   PRO   215     -17.485 -23.995  18.899 -0.254800
ATOM   3210  CD  PRO   215     -17.598 -23.677  17.484  0.019200
ATOM   3211  HD2 PRO   215     -16.947 -22.848  17.207  0.039100
ATOM   3212  HD3 PRO   215     -18.637 -23.444  17.245  0.039100
ATOM   3213  CG  PRO   215     -17.177 -24.943  16.795  0.018900
ATOM   3214  HG2 PRO   215     -16.090 -24.976  16.718  0.021300
ATOM   3215  HG3 PRO   215     -17.629 -25.047  15.810  0.021300
ATOM   3216  CB  PRO   215     -17.634 -26.014  17.735 -0.007000
ATOM   3217  HB2 PRO   215     -17.081 -26.942  17.578  0.025300
ATOM   3218  HB3 PRO   215     -18.696 -26.199  17.567  0.025300
ATOM   3219  CA  PRO   215     -17.454 -25.432  19.121 -0.026600
ATOM   3220  HA  PRO   215     -18.284 -25.760  19.744  0.064100
ATOM   3221  C   PRO   215     -16.173 -25.912  19.684  0.589600
ATOM   3222  O   PRO   215     -15.169 -25.172  19.753 -0.574800
ATOM   3223  N   SER   216     -16.209 -27.147  20.143 -0.415700
ATOM   3224  H   SER   216     -17.044 -27.710  20.042  0.271900
ATOM   3225  CA  SER   216     -14.984 -27.754  20.668 -0.024900
ATOM   3226  HA  SER   216     -14.440 -27.038  21.283  0.084300
ATOM   3227  CB  SER   216     -15.313 -28.959  21.502  0.211700
ATOM   3228  HB2 SER   216     -14.401 -29.465  21.825  0.035200
ATOM   3229  HB3 SER   216     -15.890 -28.654  22.376  0.035200
ATOM   3230  OG  SER   216     -16.082 -29.803  20.687 -0.654600
ATOM   3231  HG  SER   216     -15.526 -30.572  20.449  0.427500
ATOM   3232  C   SER   216     -14.095 -28.150  19.461  0.597300
ATOM   3233  O   SER   216     -14.544 -28.312  18.327 -0.567900
ATOM   3234  N   VAL   217     -12.816 -28.311  19.732 -0.415700
ATOM   3235  H   VAL   217     -12.489 -28.179  20.680  0.271900
ATOM   3236  CA  VAL   217     -11.879 -28.739  18.691 -0.087500
ATOM   3237  HA  VAL   217     -11.931 -28.039  17.861  0.096900
ATOM   3238  CB  VAL   217     -10.458 -28.763  19.211  0.298500
ATOM   3239  HB  VAL   217     -10.353 -29.530  19.980 -0.029700
ATOM   3240  CG1 VAL   217      -9.547 -29.094  18.057 -0.319200
ATOM   3241 1HG1 VAL   217      -8.512 -28.979  18.369  0.079100
ATOM   3242 2HG1 VAL   217      -9.676 -30.126  17.740  0.079100
ATOM   3243 3HG1 VAL   217      -9.728 -28.425  17.220  0.079100
ATOM   3244  CG2 VAL   217     -10.052 -27.418  19.804 -0.319200
ATOM   3245 1HG2 VAL   217     -10.173 -26.623  19.070  0.079100
ATOM   3246 2HG2 VAL   217     -10.650 -27.191  20.686  0.079100
ATOM   3247 3HG2 VAL   217      -9.010 -27.447  20.116  0.079100
ATOM   3248  C   VAL   217     -12.266 -30.146  18.176  0.597300
ATOM   3249  O   VAL   217     -12.581 -31.042  18.962 -0.567900
ATOM   3250  N   TRP   218     -12.310 -30.292  16.858 -0.415700
ATOM   3251  H   TRP   218     -12.021 -29.507  16.283  0.271900
ATOM   3252  CA  TRP   218     -12.584 -31.530  16.166 -0.027500
ATOM   3253  HA  TRP   218     -13.587 -31.871  16.424  0.112300
ATOM   3254  CB  TRP   218     -12.518 -31.271  14.658 -0.005000
ATOM   3255  HB2 TRP   218     -13.319 -30.577  14.407  0.033900
ATOM   3256  HB3 TRP   218     -11.571 -30.776  14.435  0.033900
ATOM   3257  CG  TRP   218     -12.634 -32.440  13.774 -0.141500
ATOM   3258  CD1 TRP   218     -13.475 -33.517  13.943 -0.163800
ATOM   3259  HD1 TRP   218     -14.180 -33.640  14.757  0.206200
ATOM   3260  NE1 TRP   218     -13.323 -34.398  12.909 -0.341800
ATOM   3261  HE1 TRP   218     -13.844 -35.268  12.810  0.341200
ATOM   3262  CE2 TRP   218     -12.382 -33.918  12.036  0.138000
ATOM   3263  CZ2 TRP   218     -11.900 -34.469  10.820 -0.260100
ATOM   3264  HZ2 TRP   218     -12.290 -35.399  10.435  0.157200
ATOM   3265  CH2 TRP   218     -10.929 -33.748  10.131 -0.113400
ATOM   3266  HH2 TRP   218     -10.527 -34.095   9.205  0.141700
ATOM   3267  CZ3 TRP   218     -10.443 -32.530  10.635 -0.197200
ATOM   3268  HZ3 TRP   218      -9.686 -31.994  10.082  0.144700
ATOM   3269  CE3 TRP   218     -10.930 -31.987  11.847 -0.238700
ATOM   3270  HE3 TRP   218     -10.556 -31.048  12.220  0.170000
ATOM   3271  CD2 TRP   218     -11.917 -32.684  12.555  0.124300
ATOM   3272  C   TRP   218     -11.596 -32.599  16.560  0.597300
ATOM   3273  O   TRP   218     -10.393 -32.358  16.634 -0.567900
ATOM   3274  N   SER   219     -12.115 -33.805  16.799 -0.415700
ATOM   3275  H   SER   219     -13.121 -33.939  16.753  0.271900
ATOM   3276  CA  SER   219     -11.295 -34.948  17.253 -0.024900
ATOM   3277  HA  SER   219     -10.781 -34.679  18.172  0.084300
ATOM   3278  CB  SER   219     -12.215 -36.132  17.564  0.211700
ATOM   3279  HB2 SER   219     -11.617 -36.964  17.927  0.035200
ATOM   3280  HB3 SER   219     -12.956 -35.848  18.312  0.035200
ATOM   3281  OG  SER   219     -12.847 -36.518  16.370 -0.654600
ATOM   3282  HG  SER   219     -13.805 -36.635  16.544  0.427500
ATOM   3283  C   SER   219     -10.252 -35.355  16.212  0.597300
ATOM   3284  O   SER   219      -9.164 -35.850  16.564 -0.567900
ATOM   3285  N   GLY   220     -10.572 -35.082  14.953 -0.415700
ATOM   3286  H   GLY   220     -11.498 -34.724  14.754  0.271900
ATOM   3287  CA  GLY   220      -9.676 -35.328  13.833 -0.025200
ATOM   3288  HA2 GLY   220      -9.260 -36.321  13.944  0.069800
ATOM   3289  HA3 GLY   220     -10.248 -35.312  12.908  0.069800
ATOM   3290  C   GLY   220      -8.530 -34.337  13.688  0.597300
ATOM   3291  O   GLY   220      -7.635 -34.537  12.888 -0.567900
ATOM   3292  N   ALA   221      -8.563 -33.244  14.421 -0.415700
ATOM   3293  H   ALA   221      -9.302 -33.112  15.101  0.271900
ATOM   3294  CA  ALA   221      -7.505 -32.269  14.334  0.033700
ATOM   3295  HA  ALA   221      -7.408 -31.955  13.293  0.082300
ATOM   3296  CB  ALA   221      -7.846 -31.068  15.159 -0.182500
ATOM   3297  HB1 ALA   221      -7.883 -31.337  16.216  0.060300
ATOM   3298  HB2 ALA   221      -7.092 -30.300  15.020  0.060300
ATOM   3299  HB3 ALA   221      -8.813 -30.666  14.855  0.060300
ATOM   3300  C   ALA   221      -6.170 -32.865  14.789  0.597300
ATOM   3301  O   ALA   221      -6.122 -33.681  15.709 -0.567900
ATOM   3302  N   LEU   222      -5.078 -32.418  14.172 -0.415700
ATOM   3303  H   LEU   222      -5.195 -31.733  13.433  0.271900
ATOM   3304  CA  LEU   222      -3.767 -33.052  14.385 -0.051800
ATOM   3305  HA  LEU   222      -3.906 -34.000  14.900  0.092200
ATOM   3306  CB  LEU   222      -3.087 -33.344  13.065 -0.110200
ATOM   3307  HB2 LEU   222      -3.026 -32.412  12.504  0.045700
ATOM   3308  HB3 LEU   222      -2.073 -33.706  13.234  0.045700
ATOM   3309  CG  LEU   222      -3.825 -34.368  12.214  0.353100
ATOM   3310  HG  LEU   222      -4.818 -33.987  11.981 -0.036100
ATOM   3311  CD1 LEU   222      -3.041 -34.496  10.927 -0.412100
ATOM   3312 1HD1 LEU   222      -3.631 -35.027  10.188  0.100000
ATOM   3313 2HD1 LEU   222      -2.805 -33.512  10.538  0.100000
ATOM   3314 3HD1 LEU   222      -2.106 -35.028  11.102  0.100000
ATOM   3315  CD2 LEU   222      -3.948 -35.734  12.898 -0.412100
ATOM   3316 1HD2 LEU   222      -4.388 -36.449  12.204  0.100000
ATOM   3317 2HD2 LEU   222      -2.955 -36.080  13.176  0.100000
ATOM   3318 3HD2 LEU   222      -4.591 -35.674  13.774  0.100000
ATOM   3319  C   LEU   222      -2.837 -32.302  15.285  0.597300
ATOM   3320  O   LEU   222      -1.729 -32.768  15.538 -0.567900
ATOM   3321  N   GLY   223      -3.263 -31.184  15.831 -0.415700
ATOM   3322  H   GLY   223      -4.177 -30.810  15.625  0.271900
ATOM   3323  CA  GLY   223      -2.365 -30.513  16.745 -0.025200
ATOM   3324  HA2 GLY   223      -2.806 -30.545  17.738  0.069800
ATOM   3325  HA3 GLY   223      -1.376 -30.953  16.820  0.069800
ATOM   3326  C   GLY   223      -2.183 -29.087  16.349  0.597300
ATOM   3327  O   GLY   223      -2.638 -28.689  15.264 -0.567900
ATOM   3328  N   GLY   224      -1.545 -28.328  17.251 -0.415700
ATOM   3329  H   GLY   224      -1.292 -28.739  18.142  0.271900
ATOM   3330  CA  GLY   224      -1.242 -26.922  17.064 -0.025200
ATOM   3331  HA2 GLY   224      -0.512 -26.820  16.260  0.069800
ATOM   3332  HA3 GLY   224      -2.148 -26.382  16.790  0.069800
ATOM   3333  C   GLY   224      -0.659 -26.299  18.315  0.597300
ATOM   3334  O   GLY   224      -0.637 -26.929  19.359 -0.567900
ATOM   3335  N   SER   225      -0.170 -25.064  18.234 -0.415700
ATOM   3336  H   SER   225      -0.246 -24.562  17.358  0.271900
ATOM   3337  CA  SER   225       0.620 -24.472  19.296 -0.024900
ATOM   3338  HA  SER   225       0.118 -24.604  20.256  0.084300
ATOM   3339  CB  SER   225       2.023 -25.126  19.360  0.211700
ATOM   3340  HB2 SER   225       2.503 -24.831  20.294  0.035200
ATOM   3341  HB3 SER   225       1.943 -26.214  19.341  0.035200
ATOM   3342  OG  SER   225       2.835 -24.665  18.265 -0.654600
ATOM   3343  HG  SER   225       2.483 -25.074  17.456  0.427500
ATOM   3344  C   SER   225       0.817 -22.992  19.033  0.597300
ATOM   3345  O   SER   225       0.809 -22.571  17.905 -0.567900
ATOM   3346  N   ILE   226       0.986 -22.205  20.070 -0.415700
ATOM   3347  H   ILE   226       0.881 -22.581  21.008  0.271900
ATOM   3348  CA  ILE   226       1.327 -20.850  19.932 -0.059700
ATOM   3349  HA  ILE   226       1.193 -20.482  18.917  0.086900
ATOM   3350  CB  ILE   226       0.489 -19.979  20.886  0.130300
ATOM   3351  HB  ILE   226       0.574 -20.382  21.895  0.018700
ATOM   3352  CG2 ILE   226       1.051 -18.589  20.900 -0.320400
ATOM   3353 1HG2 ILE   226       0.432 -17.940  21.516  0.088200
ATOM   3354 2HG2 ILE   226       2.053 -18.571  21.328  0.088200
ATOM   3355 3HG2 ILE   226       1.084 -18.181  19.888  0.088200
ATOM   3356  CG1 ILE   226      -0.988 -19.995  20.494 -0.043000
ATOM   3357 2HG1 ILE   226      -1.124 -19.427  19.576  0.023600
ATOM   3358 3HG1 ILE   226      -1.303 -21.016  20.296  0.023600
ATOM   3359  CD1 ILE   226      -1.952 -19.415  21.566 -0.066000
ATOM   3360 1HD1 ILE   226      -2.971 -19.509  21.196  0.018600
ATOM   3361 2HD1 ILE   226      -1.848 -19.972  22.495  0.018600
ATOM   3362 3HD1 ILE   226      -1.718 -18.370  21.755  0.018600
ATOM   3363  C   ILE   226       2.817 -20.831  20.280  0.597300
ATOM   3364  O   ILE   226       3.192 -21.034  21.421 -0.567900
ATOM   3365  N   ALA   227       3.674 -20.525  19.305 -0.415700
ATOM   3366  H   ALA   227       3.315 -20.205  18.413  0.271900
ATOM   3367  CA  ALA   227       5.113 -20.643  19.455  0.033700
ATOM   3368  HA  ALA   227       5.434 -20.052  20.312  0.082300
ATOM   3369  CB  ALA   227       5.516 -22.118  19.682 -0.182500
ATOM   3370  HB1 ALA   227       5.208 -22.729  18.832  0.060300
ATOM   3371  HB2 ALA   227       6.599 -22.187  19.789  0.060300
ATOM   3372  HB3 ALA   227       5.061 -22.513  20.590  0.060300
ATOM   3373  C   ALA   227       5.829 -20.145  18.194  0.597300
ATOM   3374  O   ALA   227       5.432 -20.488  17.098 -0.567900
ATOM   3375  N   GLN   228       6.889 -19.388  18.359 -0.415700
ATOM   3376  H   GLN   228       7.229 -19.205  19.295  0.271900
ATOM   3377  CA  GLN   228       7.672 -18.989  17.205 -0.003100
ATOM   3378  HA  GLN   228       7.027 -18.473  16.500  0.085000
ATOM   3379  CB  GLN   228       8.765 -18.040  17.625 -0.003600
ATOM   3380  HB2 GLN   228       8.335 -17.243  18.233  0.017100
ATOM   3381  HB3 GLN   228       9.466 -18.613  18.225  0.017100
ATOM   3382  CG  GLN   228       9.547 -17.415  16.479 -0.064500
ATOM   3383  HG2 GLN   228      10.046 -18.185  15.892  0.035200
ATOM   3384  HG3 GLN   228       8.853 -16.875  15.837  0.035200
ATOM   3385  CD  GLN   228      10.600 -16.448  16.988  0.695100
ATOM   3386  OE1 GLN   228      11.056 -16.547  18.143 -0.608600
ATOM   3387  NE2 GLN   228      11.036 -15.570  16.132 -0.940700
ATOM   3388 1HE2 GLN   228      10.677 -15.574  15.187  0.425100
ATOM   3389 2HE2 GLN   228      11.751 -14.905  16.404  0.425100
ATOM   3390  C   GLN   228       8.282 -20.185  16.520  0.597300
ATOM   3391  O   GLN   228       8.901 -21.088  17.191 -0.567900
ATOM   3392  N   VAL   229       8.109 -20.257  15.194 -0.415700
ATOM   3393  H   VAL   229       7.510 -19.592  14.719  0.271900
ATOM   3394  CA  VAL   229       8.786 -21.293  14.431 -0.087500
ATOM   3395  HA  VAL   229       9.281 -21.986  15.109  0.096900
ATOM   3396  CB  VAL   229       7.852 -22.176  13.571  0.298500
ATOM   3397  HB  VAL   229       8.405 -23.078  13.316 -0.029700
ATOM   3398  CG1 VAL   229       6.589 -22.604  14.333 -0.319200
ATOM   3399 1HG1 VAL   229       6.083 -23.398  13.784  0.079100
ATOM   3400 2HG1 VAL   229       6.859 -22.971  15.322  0.079100
ATOM   3401 3HG1 VAL   229       5.906 -21.761  14.442  0.079100
ATOM   3402  CG2 VAL   229       7.494 -21.518  12.282 -0.319200
ATOM   3403 1HG2 VAL   229       6.787 -22.149  11.744  0.079100
ATOM   3404 2HG2 VAL   229       7.017 -20.555  12.464  0.079100
ATOM   3405 3HG2 VAL   229       8.358 -21.374  11.638  0.079100
ATOM   3406  C   VAL   229       9.900 -20.745  13.529  0.597300
ATOM   3407  O   VAL   229      10.720 -21.496  13.007 -0.567900
ATOM   3408  N   GLY   230       9.889 -19.464  13.276 -0.415700
ATOM   3409  H   GLY   230       9.161 -18.863  13.650  0.271900
ATOM   3410  CA  GLY   230      10.856 -18.923  12.370 -0.025200
ATOM   3411  HA2 GLY   230      11.791 -19.476  12.423  0.069800
ATOM   3412  HA3 GLY   230      10.464 -18.973  11.365  0.069800
ATOM   3413  C   GLY   230      11.172 -17.512  12.731  0.597300
ATOM   3414  O   GLY   230      10.408 -16.875  13.401 -0.567900
ATOM   3415  N   ASP   231      12.345 -17.050  12.331 -0.516300
ATOM   3416  H   ASP   231      12.954 -17.651  11.784  0.293600
ATOM   3417  CA  ASP   231      12.852 -15.757  12.750  0.038100
ATOM   3418  HA  ASP   231      12.240 -15.341  13.550  0.088000
ATOM   3419  CB  ASP   231      14.257 -15.941  13.316 -0.030300
ATOM   3420  HB2 ASP   231      14.200 -16.604  14.181 -0.012200
ATOM   3421  HB3 ASP   231      14.889 -16.419  12.565 -0.012200
ATOM   3422  CG  ASP   231      14.914 -14.647  13.748  0.799400
ATOM   3423  OD1 ASP   231      14.401 -13.539  13.540 -0.801400
ATOM   3424  OD2 ASP   231      16.040 -14.718  14.233 -0.801400
ATOM   3425  C   ASP   231      12.773 -14.814  11.550  0.536600
ATOM   3426  O   ASP   231      13.598 -14.861  10.648 -0.581900
ATOM   3427  N   ALA   232      11.719 -13.986  11.566 -0.415700
ATOM   3428  H   ALA   232      11.099 -14.008  12.365  0.271900
ATOM   3429  CA  ALA   232      11.420 -13.005  10.528  0.033700
ATOM   3430  HA  ALA   232      11.241 -13.530   9.587  0.082300
ATOM   3431  CB  ALA   232      10.187 -12.196  10.874 -0.182500
ATOM   3432  HB1 ALA   232      10.000 -11.479  10.078  0.060300
ATOM   3433  HB2 ALA   232       9.321 -12.853  10.973  0.060300
ATOM   3434  HB3 ALA   232      10.337 -11.639  11.799  0.060300
ATOM   3435  C   ALA   232      12.592 -12.041  10.324  0.597300
ATOM   3436  O   ALA   232      12.937 -11.730   9.192 -0.567900
ATOM   3437  N   SER   233      13.233 -11.642  11.415 -0.415700
ATOM   3438  H   SER   233      12.959 -12.017  12.313  0.271900
ATOM   3439  CA  SER   233      14.378 -10.715  11.348 -0.024900
ATOM   3440  HA  SER   233      14.018  -9.782  10.918  0.084300
ATOM   3441  CB  SER   233      14.902 -10.392  12.770  0.211700
ATOM   3442  HB2 SER   233      15.626  -9.584  12.703  0.035200
ATOM   3443  HB3 SER   233      14.073 -10.063  13.394  0.035200
ATOM   3444  OG  SER   233      15.531 -11.528  13.374 -0.654600
ATOM   3445  HG  SER   233      14.947 -12.347  13.379  0.427500
ATOM   3446  C   SER   233      15.519 -11.208  10.439  0.597300
ATOM   3447  O   SER   233      16.289 -10.404   9.974 -0.567900
ATOM   3448  N   LEU   234      15.626 -12.511  10.178 -0.415700
ATOM   3449  H   LEU   234      14.981 -13.167  10.609  0.271900
ATOM   3450  CA  LEU   234      16.639 -13.010   9.233 -0.051800
ATOM   3451  HA  LEU   234      17.496 -12.338   9.235  0.092200
ATOM   3452  CB  LEU   234      17.143 -14.424   9.590 -0.110200
ATOM   3453  HB2 LEU   234      16.302 -15.109   9.480  0.045700
ATOM   3454  HB3 LEU   234      17.906 -14.721   8.870  0.045700
ATOM   3455  CG  LEU   234      17.725 -14.621  10.997  0.353100
ATOM   3456  HG  LEU   234      16.981 -14.310  11.728 -0.036100
ATOM   3457  CD1 LEU   234      17.974 -16.077  11.195 -0.412100
ATOM   3458 1HD1 LEU   234      17.055 -16.643  11.040  0.100000
ATOM   3459 2HD1 LEU   234      18.736 -16.431  10.505  0.100000
ATOM   3460 3HD1 LEU   234      18.315 -16.247  12.217  0.100000
ATOM   3461  CD2 LEU   234      18.987 -13.805  11.231 -0.412100
ATOM   3462 1HD2 LEU   234      18.739 -12.744  11.235  0.100000
ATOM   3463 2HD2 LEU   234      19.424 -14.077  12.191  0.100000
ATOM   3464 3HD2 LEU   234      19.696 -14.005  10.432  0.100000
ATOM   3465  C   LEU   234      16.081 -13.053   7.840  0.597300
ATOM   3466  O   LEU   234      16.759 -13.550   6.943 -0.567900
ATOM   3467  N   GLU   235      14.843 -12.561   7.661 -0.516300
ATOM   3468  H   GLU   235      14.348 -12.227   8.471  0.293600
ATOM   3469  CA  GLU   235      14.146 -12.593   6.372  0.039700
ATOM   3470  HA  GLU   235      14.600 -13.356   5.739  0.110500
ATOM   3471  CB  GLU   235      12.672 -12.945   6.574  0.056000
ATOM   3472  HB2 GLU   235      12.556 -13.547   7.472 -0.017300
ATOM   3473  HB3 GLU   235      12.114 -12.032   6.782 -0.017300
ATOM   3474  CG  GLU   235      12.041 -13.602   5.370  0.013600
ATOM   3475  HG2 GLU   235      10.993 -13.309   5.335 -0.042500
ATOM   3476  HG3 GLU   235      12.512 -13.253   4.449 -0.042500
ATOM   3477  CD  GLU   235      12.143 -15.093   5.473  0.805400
ATOM   3478  OE1 GLU   235      11.865 -15.569   6.581 -0.818800
ATOM   3479  OE2 GLU   235      12.498 -15.766   4.475 -0.818800
ATOM   3480  C   GLU   235      14.243 -11.246   5.661  0.536600
ATOM   3481  O   GLU   235      13.291 -10.834   4.945 -0.581900
ATOM   3482 CU   CU    236      -6.658  -3.223  19.174  0.649976
ATOM   3483  O1  HPO   237      -8.004  -2.775  20.656 -0.396590
ATOM   3484  H1  HPO   237     -10.299  -0.715  21.065  0.396500
ATOM   3485  O2  HPO   237     -10.182  -1.348  20.305 -0.396590
ATOM   3486  H2  HPO   237      -9.393  -1.950  20.511  0.396500
ATOM   3487  O   WAM   238      -5.115  -1.696  19.545 -0.832146
ATOM   3488  H1  WAM   238      -5.408  -0.827  19.163  0.442848
ATOM   3489  H2  WAM   238      -4.908  -1.527  20.499  0.442848
HETATM 3490  O   WAT   239      -2.996   2.614  12.166 -0.834000
HETATM 3491  H1  WAT   239      -2.841   2.519  11.197  0.417000
HETATM 3492  H2  WAT   239      -3.956   2.867  12.140  0.417000
HETATM 3493  O   WAT   240      -4.901  13.952  12.552 -0.834000
HETATM 3494  H1  WAT   240      -4.160  13.470  12.113  0.417000
HETATM 3495  H2  WAT   240      -4.636  14.878  12.366  0.417000
HETATM 3496  O   WAT   241      -8.049  -8.470  12.288 -0.834000
HETATM 3497  H1  WAT   241      -8.380  -7.690  11.779  0.417000
HETATM 3498  H2  WAT   241      -7.179  -8.115  12.576  0.417000
HETATM 3499  O   WAT   242      -5.281 -10.508   8.370 -0.834000
HETATM 3500  H1  WAT   242      -5.903 -10.276   9.102  0.417000
HETATM 3501  H2  WAT   242      -5.501 -11.456   8.256  0.417000
HETATM 3502  O   WAT   243      -3.643  -9.520   6.432 -0.834000
HETATM 3503  H1  WAT   243      -4.295  -9.827   7.108  0.417000
HETATM 3504  H2  WAT   243      -2.844 -10.002   6.753  0.417000
HETATM 3505  O   WAT   244       4.054 -27.116  -0.131 -0.834000
HETATM 3506  H1  WAT   244       3.249 -26.627   0.182  0.417000
HETATM 3507  H2  WAT   244       4.087 -27.791   0.608  0.417000
HETATM 3508  O   WAT   245      -1.772 -36.310 -10.652 -0.834000
HETATM 3509  H1  WAT   245      -1.114 -36.702 -10.021  0.417000
HETATM 3510  H2  WAT   245      -1.185 -36.260 -11.449  0.417000
HETATM 3511  O   WAT   246      -2.110  -8.528  -4.117 -0.834000
HETATM 3512  H1  WAT   246      -2.571  -9.277  -3.671  0.417000
HETATM 3513  H2  WAT   246      -2.921  -8.023  -4.408  0.417000
HETATM 3514  O   WAT   247      17.865 -32.713   2.459 -0.834000
HETATM 3515  H1  WAT   247      18.423 -32.107   2.986  0.417000
HETATM 3516  H2  WAT   247      16.974 -32.331   2.671  0.417000
HETATM 3517  O   WAT   248      18.502 -23.662  16.656 -0.834000
HETATM 3518  H1  WAT   248      18.367 -23.870  17.621  0.417000
HETATM 3519  H2  WAT   248      18.600 -22.682  16.738  0.417000
HETATM 3520  O   WAT   249      17.441 -11.747  36.713 -0.834000
HETATM 3521  H1  WAT   249      17.514 -11.243  35.862  0.417000
HETATM 3522  H2  WAT   249      16.495 -11.547  36.922  0.417000
HETATM 3523  O   WAT   250       5.231 -15.161   6.905 -0.834000
HETATM 3524  H1  WAT   250       5.740 -14.902   7.680  0.417000
HETATM 3525  H2  WAT   250       5.919 -15.545   6.324  0.417000
HETATM 3526  O   WAT   251       9.113 -17.761 -12.855 -0.834000
HETATM 3527  H1  WAT   251       8.388 -18.342 -12.541  0.417000
HETATM 3528  H2  WAT   251       9.722 -17.819 -12.089  0.417000
HETATM 3529  O   WAT   252       6.662 -29.246 -15.999 -0.834000
HETATM 3530  H1  WAT   252       5.951 -29.039 -16.647  0.417000
HETATM 3531  H2  WAT   252       7.130 -28.383 -15.983  0.417000
HETATM 3532  O   WAT   253      16.619 -10.551  -5.138 -0.834000
HETATM 3533  H1  WAT   253      16.427  -9.608  -5.346  0.417000
HETATM 3534  H2  WAT   253      17.560 -10.461  -4.862  0.417000
HETATM 3535  O   WAT   254       5.355 -23.694   9.741 -0.834000
HETATM 3536  H1  WAT   254       4.553 -24.100   9.375  0.417000
HETATM 3537  H2  WAT   254       4.967 -23.154  10.470  0.417000
HETATM 3538  O   WAT   255      15.227   8.125   4.123 -0.834000
HETATM 3539  H1  WAT   255      15.716   8.033   4.965  0.417000
HETATM 3540  H2  WAT   255      15.814   7.610   3.522  0.417000
HETATM 3541  O   WAT   256      12.348 -34.440   1.908 -0.834000
HETATM 3542  H1  WAT   256      11.972 -34.714   1.040  0.417000
HETATM 3543  H2  WAT   256      12.731 -33.573   1.656  0.417000
HETATM 3544  O   WAT   257      10.644 -17.763   1.768 -0.834000
HETATM 3545  H1  WAT   257       9.803 -18.027   2.215  0.417000
HETATM 3546  H2  WAT   257      11.283 -18.126   2.431  0.417000
HETATM 3547  O   WAT   258       3.676  -7.092 -11.074 -0.834000
HETATM 3548  H1  WAT   258       3.094  -6.819 -11.824  0.417000
HETATM 3549  H2  WAT   258       4.005  -6.209 -10.795  0.417000
HETATM 3550  O   WAT   259       9.914  11.409   2.285 -0.834000
HETATM 3551  H1  WAT   259       9.075  11.321   2.806  0.417000
HETATM 3552  H2  WAT   259       9.567  11.085   1.414  0.417000
HETATM 3553  O   WAT   260      -2.947 -25.536 -16.441 -0.834000
HETATM 3554  H1  WAT   260      -2.497 -26.279 -15.981  0.417000
HETATM 3555  H2  WAT   260      -2.420 -25.511 -17.273  0.417000
HETATM 3556  O   WAT   261       8.719 -33.309  -1.596 -0.834000
HETATM 3557  H1  WAT   261       8.260 -33.180  -0.735  0.417000
HETATM 3558  H2  WAT   261       8.095 -33.941  -2.021  0.417000
HETATM 3559  O   WAT   262     -21.930 -27.650 -15.640 -0.834000
HETATM 3560  H1  WAT   262     -21.720 -26.768 -16.024  0.417000
HETATM 3561  H2  WAT   262     -21.216 -28.186 -16.060  0.417000
HETATM 3562  O   WAT   263     -16.139 -14.626 -10.446 -0.834000
HETATM 3563  H1  WAT   263     -16.964 -15.135 -10.669  0.417000
HETATM 3564  H2  WAT   263     -16.565 -13.757 -10.225  0.417000
HETATM 3565  O   WAT   264     -14.471 -34.732 -11.663 -0.834000
HETATM 3566  H1  WAT   264     -13.945 -35.225 -10.997  0.417000
HETATM 3567  H2  WAT   264     -13.883 -34.853 -12.448  0.417000
HETATM 3568  O   WAT   265      15.989 -38.487   6.915 -0.834000
HETATM 3569  H1  WAT   265      15.186 -38.585   7.486  0.417000
HETATM 3570  H2  WAT   265      15.544 -38.188   6.086  0.417000
HETATM 3571  O   WAT   266      -6.796   2.914   3.751 -0.834000
HETATM 3572  H1  WAT   266      -6.197   2.212   3.430  0.417000
HETATM 3573  H2  WAT   266      -7.651   2.608   3.390  0.417000
HETATM 3574  O   WAT   267      16.201 -16.243   6.376 -0.834000
HETATM 3575  H1  WAT   267      16.814 -16.704   6.995  0.417000
HETATM 3576  H2  WAT   267      15.583 -15.850   7.047  0.417000
HETATM 3577  O   WAT   268       3.634 -20.602  -1.133 -0.834000
HETATM 3578  H1  WAT   268       4.130 -21.034  -1.860  0.417000
HETATM 3579  H2  WAT   268       4.058 -21.036  -0.357  0.417000
HETATM 3580  O   WAT   269      12.646  -7.631  10.378 -0.834000
HETATM 3581  H1  WAT   269      12.657  -7.927  11.332  0.417000
HETATM 3582  H2  WAT   269      11.690  -7.338  10.364  0.417000
HETATM 3583  O   WAT   270      10.156 -14.911   3.171 -0.834000
HETATM 3584  H1  WAT   270       9.736 -14.940   4.072  0.417000
HETATM 3585  H2  WAT   270      10.983 -15.413   3.386  0.417000
HETATM 3586  O   WAT   271     -18.331  -5.245  13.526 -0.834000
HETATM 3587  H1  WAT   271     -18.798  -4.376  13.498  0.417000
HETATM 3588  H2  WAT   271     -18.104  -5.321  12.560  0.417000
HETATM 3589  O   WAT   272      -6.697   2.290  27.961 -0.834000
HETATM 3590  H1  WAT   272      -6.152   3.102  28.136  0.417000
HETATM 3591  H2  WAT   272      -6.659   2.291  26.979  0.417000
HETATM 3592  O   WAT   273       1.614 -33.726  -4.126 -0.834000
HETATM 3593  H1  WAT   273       1.930 -32.913  -3.663  0.417000
HETATM 3594  H2  WAT   273       1.141 -33.313  -4.880  0.417000
HETATM 3595  O   WAT   274       4.014 -28.690   1.918 -0.834000
HETATM 3596  H1  WAT   274       3.555 -28.997   2.754  0.417000
HETATM 3597  H2  WAT   274       4.914 -29.027   2.120  0.417000
HETATM 3598  O   WAT   275      26.621 -26.833  16.217 -0.834000
HETATM 3599  H1  WAT   275      27.532 -26.880  16.545  0.417000
HETATM 3600  H2  WAT   275      26.263 -26.103  16.781  0.417000
HETATM 3601  O   WAT   276       8.073 -14.872  -7.404 -0.834000
HETATM 3602  H1  WAT   276       8.176 -15.522  -6.662  0.417000
HETATM 3603  H2  WAT   276       8.450 -15.441  -8.130  0.417000
HETATM 3604  O   WAT   277     -18.440  11.606  10.758 -0.834000
HETATM 3605  H1  WAT   277     -17.548  11.238  10.509  0.417000
HETATM 3606  H2  WAT   277     -18.120  12.404  11.253  0.417000
HETATM 3607  O   WAT   278     -43.766 -15.411  11.733 -0.834000
HETATM 3608  H1  WAT   278     -44.411 -15.855  11.157  0.417000
HETATM 3609  H2  WAT   278     -43.973 -15.866  12.595  0.417000
HETATM 3610  O   WAT   279     -17.820   0.626 -11.201 -0.834000
HETATM 3611  H1  WAT   279     -18.758   0.820 -10.959  0.417000
HETATM 3612  H2  WAT   279     -17.767   1.094 -12.063  0.417000
HETATM 3613  O   WAT   280      11.485 -12.550  -8.213 -0.834000
HETATM 3614  H1  WAT   280      11.879 -13.321  -7.736  0.417000
HETATM 3615  H2  WAT   280      11.027 -13.062  -8.935  0.417000
HETATM 3616  O   WAT   281       6.272  -4.638   7.694 -0.834000
HETATM 3617  H1  WAT   281       6.573  -5.336   7.070  0.417000
HETATM 3618  H2  WAT   281       5.610  -4.187   7.131  0.417000
HETATM 3619  O   WAT   282      -0.890  -6.109  -0.210 -0.834000
HETATM 3620  H1  WAT   282      -0.175  -6.665   0.130  0.417000
HETATM 3621  H2  WAT   282      -0.804  -6.287  -1.183  0.417000
HETATM 3622  O   WAT   283      11.486   1.313  14.600 -0.834000
HETATM 3623  H1  WAT   283      10.919   1.583  15.371  0.417000
HETATM 3624  H2  WAT   283      10.949   0.551  14.283  0.417000
HETATM 3625  O   WAT   284       7.772  -2.309   5.290 -0.834000
HETATM 3626  H1  WAT   284       7.885  -3.152   4.800  0.417000
HETATM 3627  H2  WAT   284       8.557  -2.315   5.855  0.417000
HETATM 3628  O   WAT   285      -5.784   0.793  18.456 -0.834000
HETATM 3629  H1  WAT   285      -5.287   1.610  18.236  0.417000
HETATM 3630  H2  WAT   285      -6.695   1.174  18.522  0.417000
HETATM 3631  O   WAT   286     -24.509  -6.976  -2.182 -0.834000
HETATM 3632  H1  WAT   286     -25.380  -7.227  -2.587  0.417000
HETATM 3633  H2  WAT   286     -24.655  -7.365  -1.286  0.417000
HETATM 3634  O   WAT   287     -11.385 -13.576  -8.066 -0.834000
HETATM 3635  H1  WAT   287     -10.902 -12.735  -7.902  0.417000
HETATM 3636  H2  WAT   287     -12.200 -13.398  -7.537  0.417000
HETATM 3637  O   WAT   288       4.967  -4.725  -1.618 -0.834000
HETATM 3638  H1  WAT   288       4.965  -5.408  -0.898  0.417000
HETATM 3639  H2  WAT   288       5.512  -5.202  -2.280  0.417000
HETATM 3640  O   WAT   289     -15.269 -20.188 -17.875 -0.834000
HETATM 3641  H1  WAT   289     -14.977 -19.830 -17.012  0.417000
HETATM 3642  H2  WAT   289     -15.744 -20.993 -17.591  0.417000
HETATM 3643  O   WAT   290      -3.041  -2.188  -1.900 -0.834000
HETATM 3644  H1  WAT   290      -2.477  -2.639  -1.221  0.417000
HETATM 3645  H2  WAT   290      -3.137  -1.314  -1.459  0.417000
HETATM 3646  O   WAT   291      -8.956  -3.906  -4.957 -0.834000
HETATM 3647  H1  WAT   291      -9.454  -3.623  -5.753  0.417000
HETATM 3648  H2  WAT   291      -8.160  -4.293  -5.361  0.417000
HETATM 3649  O   WAT   292      -8.855   2.801  -8.532 -0.834000
HETATM 3650  H1  WAT   292      -9.363   3.241  -7.812  0.417000
HETATM 3651  H2  WAT   292      -7.954   3.146  -8.330  0.417000
HETATM 3652  O   WAT   293       3.705   7.605  -8.986 -0.834000
HETATM 3653  H1  WAT   293       3.196   8.431  -8.801  0.417000
HETATM 3654  H2  WAT   293       4.440   7.740  -8.337  0.417000
HETATM 3655  O   WAT   294      -2.700 -25.192 -10.835 -0.834000
HETATM 3656  H1  WAT   294      -3.164 -25.489 -11.647  0.417000
HETATM 3657  H2  WAT   294      -2.515 -26.071 -10.425  0.417000
HETATM 3658  O   WAT   295      20.234 -28.183   5.327 -0.834000
HETATM 3659  H1  WAT   295      20.651 -27.825   6.147  0.417000
HETATM 3660  H2  WAT   295      20.456 -29.134   5.443  0.417000
HETATM 3661  O   WAT   296      21.579 -30.362   3.390 -0.834000
HETATM 3662  H1  WAT   296      22.011 -30.135   4.255  0.417000
HETATM 3663  H2  WAT   296      21.773 -31.330   3.386  0.417000
HETATM 3664  O   WAT   297       8.463  -9.297  -2.524 -0.834000
HETATM 3665  H1  WAT   297       9.225  -9.921  -2.509  0.417000
HETATM 3666  H2  WAT   297       8.303  -9.269  -3.497  0.417000
HETATM 3667  O   WAT   298      -9.590 -12.315   6.105 -0.834000
HETATM 3668  H1  WAT   298     -10.523 -12.015   6.175  0.417000
HETATM 3669  H2  WAT   298      -9.262 -11.686   5.427  0.417000
HETATM 3670  O   WAT   299     -10.924  -9.106   4.881 -0.834000
HETATM 3671  H1  WAT   299     -11.342  -9.942   5.146  0.417000
HETATM 3672  H2  WAT   299     -10.211  -9.425   4.296  0.417000
HETATM 3673  O   WAT   300     -14.048 -18.884  -1.851 -0.834000
HETATM 3674  H1  WAT   300     -14.750 -18.442  -2.362  0.417000
HETATM 3675  H2  WAT   300     -14.376 -19.805  -1.824  0.417000
HETATM 3676  O   WAT   301     -10.091 -19.480  -2.155 -0.834000
HETATM 3677  H1  WAT   301      -9.404 -20.179  -2.031  0.417000
HETATM 3678  H2  WAT   301     -10.176 -19.507  -3.132  0.417000
HETATM 3679  O   WAT   302       1.828   4.630   9.907 -0.834000
HETATM 3680  H1  WAT   302       1.375   5.264  10.492  0.417000
HETATM 3681  H2  WAT   302       2.769   4.794  10.167  0.417000
HETATM 3682  O   WAT   303     -13.549   2.849  -0.252 -0.834000
HETATM 3683  H1  WAT   303     -13.527   2.578   0.696  0.417000
HETATM 3684  H2  WAT   303     -13.643   3.829  -0.112  0.417000
HETATM 3685  O   WAT   304      12.839  -4.150   9.461 -0.834000
HETATM 3686  H1  WAT   304      12.767  -4.842   8.760  0.417000
HETATM 3687  H2  WAT   304      13.535  -4.577  10.020  0.417000
HETATM 3688  O   WAT   305      19.343 -17.119   0.811 -0.834000
HETATM 3689  H1  WAT   305      18.919 -17.458  -0.017  0.417000
HETATM 3690  H2  WAT   305      19.655 -16.245   0.473  0.417000
HETATM 3691  O   WAT   306      -2.318  -7.110   6.712 -0.834000
HETATM 3692  H1  WAT   306      -2.795  -7.960   6.596  0.417000
HETATM 3693  H2  WAT   306      -2.838  -6.531   6.124  0.417000
HETATM 3694  O   WAT   307      -2.207   6.790  11.884 -0.834000
HETATM 3695  H1  WAT   307      -2.439   6.720  12.841  0.417000
HETATM 3696  H2  WAT   307      -1.310   6.367  11.915  0.417000
HETATM 3697  O   WAT   308       6.880   5.626 -10.688 -0.834000
HETATM 3698  H1  WAT   308       7.210   4.703 -10.506  0.417000
HETATM 3699  H2  WAT   308       7.236   6.045  -9.856  0.417000
HETATM 3700  O   WAT   309      -0.092 -11.856  34.617 -0.834000
HETATM 3701  H1  WAT   309      -0.411 -11.458  33.795  0.417000
HETATM 3702  H2  WAT   309       0.536 -12.534  34.243  0.417000
HETATM 3703  O   WAT   310     -10.716  -3.234   8.503 -0.834000
HETATM 3704  H1  WAT   310     -10.004  -2.713   8.939  0.417000
HETATM 3705  H2  WAT   310     -11.345  -2.495   8.308  0.417000
HETATM 3706  O   WAT   311      -8.964  -6.304  10.884 -0.834000
HETATM 3707  H1  WAT   311      -9.578  -5.765  11.443  0.417000
HETATM 3708  H2  WAT   311      -8.629  -5.606  10.287  0.417000
HETATM 3709  O   WAT   312       1.543  10.738   4.298 -0.834000
HETATM 3710  H1  WAT   312       2.241  10.156   4.661  0.417000
HETATM 3711  H2  WAT   312       0.809  10.527   4.927  0.417000
HETATM 3712  O   WAT   313      12.511 -15.734  25.295 -0.834000
HETATM 3713  H1  WAT   313      11.572 -15.961  25.126  0.417000
HETATM 3714  H2  WAT   313      12.898 -15.915  24.413  0.417000
HETATM 3715  O   WAT   314      -3.841  -1.248  10.043 -0.834000
HETATM 3716  H1  WAT   314      -3.343  -1.149   9.207  0.417000
HETATM 3717  H2  WAT   314      -3.164  -0.929  10.678  0.417000
HETATM 3718  O   WAT   315      16.802   6.742   2.451 -0.834000
HETATM 3719  H1  WAT   315      16.789   5.754   2.372  0.417000
HETATM 3720  H2  WAT   315      16.432   6.953   1.554  0.417000
HETATM 3721  O   WAT   316      22.411  -0.275  12.187 -0.834000
HETATM 3722  H1  WAT   316      22.279  -0.233  11.212  0.417000
HETATM 3723  H2  WAT   316      23.406  -0.294  12.200  0.417000
HETATM 3724  O   WAT   317     -11.046  -5.267  39.184 -0.834000
HETATM 3725  H1  WAT   317     -11.809  -5.182  38.571  0.417000
HETATM 3726  H2  WAT   317     -10.321  -4.992  38.568  0.417000
HETATM 3727  O   WAT   318      -3.564 -23.342  47.431 -0.834000
HETATM 3728  H1  WAT   318      -3.041 -23.725  46.682  0.417000
HETATM 3729  H2  WAT   318      -4.327 -23.966  47.421  0.417000
HETATM 3730  O   WAT   319       7.671 -14.793  44.181 -0.834000
HETATM 3731  H1  WAT   319       8.619 -14.855  44.429  0.417000
HETATM 3732  H2  WAT   319       7.368 -15.691  44.460  0.417000
HETATM 3733  O   WAT   320     -12.315  -4.690  10.072 -0.834000
HETATM 3734  H1  WAT   320     -12.214  -5.615   9.769  0.417000
HETATM 3735  H2  WAT   320     -11.670  -4.243   9.473  0.417000
HETATM 3736  O   WAT   321      -9.674   3.489  27.165 -0.834000
HETATM 3737  H1  WAT   321      -8.927   3.986  26.768  0.417000
HETATM 3738  H2  WAT   321      -9.664   2.685  26.607  0.417000
HETATM 3739  O   WAT   322      -4.773  19.772   6.003 -0.834000
HETATM 3740  H1  WAT   322      -5.714  19.734   5.703  0.417000
HETATM 3741  H2  WAT   322      -4.333  19.808   5.115  0.417000
HETATM 3742  O   WAT   323     -24.036   3.442   0.656 -0.834000
HETATM 3743  H1  WAT   323     -23.689   3.647  -0.253  0.417000
HETATM 3744  H2  WAT   323     -23.639   4.215   1.130  0.417000
HETATM 3745  O   WAT   324     -14.036  -3.321  11.636 -0.834000
HETATM 3746  H1  WAT   324     -13.458  -3.899  11.065  0.417000
HETATM 3747  H2  WAT   324     -13.898  -3.776  12.495  0.417000
HETATM 3748  O   WAT   325     -18.869  -8.137  20.233 -0.834000
HETATM 3749  H1  WAT   325     -19.133  -8.004  19.297  0.417000
HETATM 3750  H2  WAT   325     -17.907  -8.008  20.179  0.417000
HETATM 3751  O   WAT   326     -14.747  -3.103  21.893 -0.834000
HETATM 3752  H1  WAT   326     -14.917  -3.914  22.395  0.417000
HETATM 3753  H2  WAT   326     -14.528  -2.469  22.617  0.417000
HETATM 3754  O   WAT   327      -0.114  -1.310  37.260 -0.834000
HETATM 3755  H1  WAT   327      -0.149  -1.136  36.276  0.417000
HETATM 3756  H2  WAT   327       0.874  -1.319  37.351  0.417000
HETATM 3757  O   WAT   328     -14.624   5.478  24.974 -0.834000
HETATM 3758  H1  WAT   328     -14.260   5.302  25.875  0.417000
HETATM 3759  H2  WAT   328     -14.938   4.568  24.757  0.417000
HETATM 3760  O   WAT   329      -1.720 -37.874 -14.012 -0.834000
HETATM 3761  H1  WAT   329      -1.236 -37.171 -14.479  0.417000
HETATM 3762  H2  WAT   329      -1.063 -38.131 -13.327  0.417000
HETATM 3763  O   WAT   330     -27.500 -38.000  -7.131 -0.834000
HETATM 3764  H1  WAT   330     -27.753 -38.909  -6.832  0.417000
HETATM 3765  H2  WAT   330     -26.855 -37.777  -6.420  0.417000
HETATM 3766  O   WAT   331     -33.080 -38.299   0.361 -0.834000
HETATM 3767  H1  WAT   331     -33.977 -38.005   0.063  0.417000
HETATM 3768  H2  WAT   331     -32.619 -37.428   0.329  0.417000
HETATM 3769  O   WAT   332     -29.384  -2.128  -2.009 -0.834000
HETATM 3770  H1  WAT   332     -29.372  -3.106  -2.129  0.417000
HETATM 3771  H2  WAT   332     -30.297  -2.044  -1.621  0.417000
HETATM 3772  O   WAT   333     -17.511  -5.296  11.064 -0.834000
HETATM 3773  H1  WAT   333     -17.206  -4.364  10.908  0.417000
HETATM 3774  H2  WAT   333     -17.703  -5.538  10.120  0.417000
HETATM 3775  O   WAT   334     -41.470 -29.018   4.449 -0.834000
HETATM 3776  H1  WAT   334     -41.576 -28.048   4.289  0.417000
HETATM 3777  H2  WAT   334     -41.675 -29.344   3.544  0.417000
HETATM 3778  O   WAT   335     -26.915  -7.975  -3.096 -0.834000
HETATM 3779  H1  WAT   335     -27.383  -8.615  -2.503  0.417000
HETATM 3780  H2  WAT   335     -26.664  -8.623  -3.816  0.417000
HETATM 3781  O   WAT   336     -11.809 -44.902  20.953 -0.834000
HETATM 3782  H1  WAT   336     -11.445 -45.698  20.503  0.417000
HETATM 3783  H2  WAT   336     -12.653 -44.808  20.449  0.417000
HETATM 3784  O   WAT   337     -23.754  -8.490  18.322 -0.834000
HETATM 3785  H1  WAT   337     -24.332  -9.288  18.481  0.417000
HETATM 3786  H2  WAT   337     -23.421  -8.387  19.254  0.417000
HETATM 3787  O   WAT   338     -21.604 -15.019  15.079 -0.834000
HETATM 3788  H1  WAT   338     -22.082 -15.043  15.928  0.417000
HETATM 3789  H2  WAT   338     -21.792 -14.088  14.804  0.417000
HETATM 3790  O   WAT   339     -39.531 -21.379  17.070 -0.834000
HETATM 3791  H1  WAT   339     -39.124 -22.144  16.586  0.417000
HETATM 3792  H2  WAT   339     -39.637 -21.822  17.955  0.417000
HETATM 3793  O   WAT   340     -34.843 -37.036  20.018 -0.834000
HETATM 3794  H1  WAT   340     -35.063 -37.943  20.347  0.417000
HETATM 3795  H2  WAT   340     -33.873 -37.041  20.183  0.417000
HETATM 3796  O   WAT   341     -18.763 -26.408   1.429 -0.834000
HETATM 3797  H1  WAT   341     -18.457 -27.272   1.041  0.417000
HETATM 3798  H2  WAT   341     -19.418 -26.755   2.071  0.417000
HETATM 3799  O   WAT   342     -25.340 -14.560  16.084 -0.834000
HETATM 3800  H1  WAT   342     -24.577 -14.619  16.680  0.417000
HETATM 3801  H2  WAT   342     -25.858 -13.839  16.508  0.417000
HETATM 3802  O   WAT   343     -23.940  -3.036   3.564 -0.834000
HETATM 3803  H1  WAT   343     -24.445  -3.883   3.680  0.417000
HETATM 3804  H2  WAT   343     -23.073  -3.423   3.294  0.417000
HETATM 3805  O   WAT   344     -22.991 -23.368  30.253 -0.834000
HETATM 3806  H1  WAT   344     -22.714 -22.787  31.001  0.417000
HETATM 3807  H2  WAT   344     -23.020 -24.230  30.733  0.417000
HETATM 3808  O   WAT   345     -25.046 -14.565  -5.225 -0.834000
HETATM 3809  H1  WAT   345     -24.526 -15.226  -5.745  0.417000
HETATM 3810  H2  WAT   345     -24.901 -14.927  -4.323  0.417000
HETATM 3811  O   WAT   346     -21.055 -18.924  -1.201 -0.834000
HETATM 3812  H1  WAT   346     -20.707 -19.655  -1.765  0.417000
HETATM 3813  H2  WAT   346     -21.547 -19.466  -0.541  0.417000
HETATM 3814  O   WAT   347     -20.512   0.605  -5.111 -0.834000
HETATM 3815  H1  WAT   347     -21.232   1.266  -5.019  0.417000
HETATM 3816  H2  WAT   347     -19.825   1.161  -5.543  0.417000
HETATM 3817  O   WAT   348     -17.381  -8.982   5.055 -0.834000
HETATM 3818  H1  WAT   348     -17.675  -8.309   5.729  0.417000
HETATM 3819  H2  WAT   348     -16.433  -9.026   5.289  0.417000
HETATM 3820  O   WAT   349     -18.068  16.085  19.333 -0.834000
HETATM 3821  H1  WAT   349     -17.854  16.741  20.027  0.417000
HETATM 3822  H2  WAT   349     -18.771  15.572  19.808  0.417000
HETATM 3823  O   WAT   350      16.449 -29.105   8.495 -0.834000
HETATM 3824  H1  WAT   350      16.153 -29.360   7.597  0.417000
HETATM 3825  H2  WAT   350      17.019 -29.885   8.706  0.417000
HETATM 3826  O   WAT   351      -2.462 -27.323  21.325 -0.834000
HETATM 3827  H1  WAT   351      -1.693 -27.194  20.713  0.417000
HETATM 3828  H2  WAT   351      -2.951 -27.999  20.789  0.417000
HETATM 3829  O   WAT   352       2.617 -11.964  31.521 -0.834000
HETATM 3830  H1  WAT   352       2.064 -12.521  32.130  0.417000
HETATM 3831  H2  WAT   352       3.429 -12.525  31.511  0.417000
HETATM 3832  O   WAT   353      16.258 -24.562  40.133 -0.834000
HETATM 3833  H1  WAT   353      16.812 -24.179  40.852  0.417000
HETATM 3834  H2  WAT   353      16.887 -25.233  39.782  0.417000
HETATM 3835  O   WAT   354       3.224  -7.423  27.684 -0.834000
HETATM 3836  H1  WAT   354       3.425  -7.124  26.771  0.417000
HETATM 3837  H2  WAT   354       2.594  -8.152  27.491  0.417000
HETATM 3838  O   WAT   355      -7.073 -10.004  10.303 -0.834000
HETATM 3839  H1  WAT   355      -7.397  -9.443  11.045  0.417000
HETATM 3840  H2  WAT   355      -7.901 -10.463  10.062  0.417000
HETATM 3841  O   WAT   356      10.838  -2.699  23.145 -0.834000
HETATM 3842  H1  WAT   356      10.463  -1.840  22.870  0.417000
HETATM 3843  H2  WAT   356      11.202  -2.460  24.025  0.417000
HETATM 3844  O   WAT   357      -6.046 -26.303 -14.352 -0.834000
HETATM 3845  H1  WAT   357      -5.116 -26.322 -14.004  0.417000
HETATM 3846  H2  WAT   357      -5.971 -27.009 -15.034  0.417000
HETATM 3847  O   WAT   358     -13.500  -1.128   2.210 -0.834000
HETATM 3848  H1  WAT   358     -14.193  -0.520   2.556  0.417000
HETATM 3849  H2  WAT   358     -14.066  -1.637   1.571  0.417000
HETATM 3850  O   WAT   359      -6.418  -3.163  -1.952 -0.834000
HETATM 3851  H1  WAT   359      -5.724  -2.482  -1.944  0.417000
HETATM 3852  H2  WAT   359      -7.158  -2.642  -2.358  0.417000
HETATM 3853  O   WAT   360     -36.266 -30.166  -5.501 -0.834000
HETATM 3854  H1  WAT   360     -36.348 -31.140  -5.540  0.417000
HETATM 3855  H2  WAT   360     -35.718 -30.072  -4.692  0.417000
HETATM 3856  O   WAT   361     -33.564 -35.496  -6.077 -0.834000
HETATM 3857  H1  WAT   361     -33.363 -34.629  -5.658  0.417000
HETATM 3858  H2  WAT   361     -33.458 -35.252  -7.025  0.417000
HETATM 3859  O   WAT   362     -24.746 -19.965 -12.274 -0.834000
HETATM 3860  H1  WAT   362     -24.925 -19.212 -11.663  0.417000
HETATM 3861  H2  WAT   362     -23.914 -20.303 -11.860  0.417000
HETATM 3862  O   WAT   363     -22.318 -37.650 -10.945 -0.834000
HETATM 3863  H1  WAT   363     -21.844 -38.523 -10.939  0.417000
HETATM 3864  H2  WAT   363     -23.240 -37.987 -10.815  0.417000
HETATM 3865  O   WAT   364      -8.914  -6.118 -20.579 -0.834000
HETATM 3866  H1  WAT   364      -8.076  -5.762 -20.970  0.417000
HETATM 3867  H2  WAT   364      -9.199  -6.696 -21.325  0.417000
HETATM 3868  O   WAT   365     -25.255  -6.520 -11.351 -0.834000
HETATM 3869  H1  WAT   365     -25.452  -7.313 -11.904  0.417000
HETATM 3870  H2  WAT   365     -25.973  -5.923 -11.663  0.417000
HETATM 3871  O   WAT   366     -14.244 -40.401  13.409 -0.834000
HETATM 3872  H1  WAT   366     -15.144 -40.516  13.824  0.417000
HETATM 3873  H2  WAT   366     -13.785 -40.011  14.189  0.417000
HETATM 3874  O   WAT   367     -32.232 -12.025   5.915 -0.834000
HETATM 3875  H1  WAT   367     -31.870 -12.353   5.054  0.417000
HETATM 3876  H2  WAT   367     -32.692 -12.858   6.201  0.417000
HETATM 3877  O   WAT   368     -29.258 -32.532 -12.692 -0.834000
HETATM 3878  H1  WAT   368     -29.679 -32.600 -13.564  0.417000
HETATM 3879  H2  WAT   368     -29.835 -31.828 -12.284  0.417000
HETATM 3880  O   WAT   369     -14.878 -14.138 -21.891 -0.834000
HETATM 3881  H1  WAT   369     -14.971 -14.361 -22.850  0.417000
HETATM 3882  H2  WAT   369     -13.905 -13.977 -21.865  0.417000
HETATM 3883  O   WAT   370       4.787 -19.543 -11.053 -0.834000
HETATM 3884  H1  WAT   370       5.675 -19.513 -11.460  0.417000
HETATM 3885  H2  WAT   370       5.034 -19.603 -10.105  0.417000
HETATM 3886  O   WAT   371       0.723 -26.047 -10.224 -0.834000
HETATM 3887  H1  WAT   371       0.274 -26.396  -9.409  0.417000
HETATM 3888  H2  WAT   371       1.019 -25.175  -9.842  0.417000
HETATM 3889  O   WAT   372      -7.084  -8.191  -3.897 -0.834000
HETATM 3890  H1  WAT   372      -7.900  -7.693  -4.148  0.417000
HETATM 3891  H2  WAT   372      -7.357  -9.088  -4.227  0.417000
HETATM 3892  O   WAT   373      -7.588 -35.610 -12.380 -0.834000
HETATM 3893  H1  WAT   373      -6.909 -36.327 -12.386  0.417000
HETATM 3894  H2  WAT   373      -7.219 -35.041 -11.672  0.417000
HETATM 3895  O   WAT   374      -5.965  16.471  19.405 -0.834000
HETATM 3896  H1  WAT   374      -5.324  17.212  19.327  0.417000
HETATM 3897  H2  WAT   374      -5.730  15.975  18.581  0.417000
HETATM 3898  O   WAT   375      21.249 -34.128  13.372 -0.834000
HETATM 3899  H1  WAT   375      20.740 -33.316  13.156  0.417000
HETATM 3900  H2  WAT   375      22.130 -33.722  13.564  0.417000
HETATM 3901  O   WAT   376      11.472 -38.288   1.389 -0.834000
HETATM 3902  H1  WAT   376      10.983 -38.368   0.547  0.417000
HETATM 3903  H2  WAT   376      12.323 -37.923   1.059  0.417000
HETATM 3904  O   WAT   377     -13.697 -34.751 -16.924 -0.834000
HETATM 3905  H1  WAT   377     -14.024 -33.919 -16.508  0.417000
HETATM 3906  H2  WAT   377     -12.910 -34.402 -17.394  0.417000
HETATM 3907  O   WAT   378      17.037 -24.419  11.506 -0.834000
HETATM 3908  H1  WAT   378      16.234 -24.143  10.999  0.417000
HETATM 3909  H2  WAT   378      16.678 -24.323  12.422  0.417000
HETATM 3910  O   WAT   379       5.562 -30.029  -5.185 -0.834000
HETATM 3911  H1  WAT   379       4.756 -29.786  -5.716  0.417000
HETATM 3912  H2  WAT   379       6.153 -29.296  -5.461  0.417000
HETATM 3913  O   WAT   380       8.417 -31.047 -12.079 -0.834000
HETATM 3914  H1  WAT   380       7.672 -30.713 -12.635  0.417000
HETATM 3915  H2  WAT   380       7.954 -31.088 -11.207  0.417000
HETATM 3916  O   WAT   381      13.597 -33.400  -6.131 -0.834000
HETATM 3917  H1  WAT   381      12.798 -32.968  -5.750  0.417000
HETATM 3918  H2  WAT   381      14.263 -33.136  -5.454  0.417000
HETATM 3919  O   WAT   382      15.478 -38.212  16.203 -0.834000
HETATM 3920  H1  WAT   382      15.882 -37.935  15.354  0.417000
HETATM 3921  H2  WAT   382      15.732 -37.433  16.761  0.417000
HETATM 3922  O   WAT   383     -10.419 -42.182   3.362 -0.834000
HETATM 3923  H1  WAT   383     -10.681 -42.586   4.212  0.417000
HETATM 3924  H2  WAT   383     -10.326 -41.244   3.630  0.417000
HETATM 3925  O   WAT   384      10.722 -30.939  12.721 -0.834000
HETATM 3926  H1  WAT   384      10.618 -31.512  11.932  0.417000
HETATM 3927  H2  WAT   384       9.780 -30.906  13.025  0.417000
HETATM 3928  O   WAT   385     -16.922 -29.014 -14.482 -0.834000
HETATM 3929  H1  WAT   385     -17.662 -29.673 -14.548  0.417000
HETATM 3930  H2  WAT   385     -16.926 -28.887 -13.508  0.417000
HETATM 3931  O   WAT   386       7.727 -41.267   4.009 -0.834000
HETATM 3932  H1  WAT   386       7.655 -40.428   4.527  0.417000
HETATM 3933  H2  WAT   386       7.488 -41.909   4.710  0.417000
HETATM 3934  O   WAT   387     -19.565 -45.032   2.067 -0.834000
HETATM 3935  H1  WAT   387     -18.939 -44.544   1.469  0.417000
HETATM 3936  H2  WAT   387     -20.125 -45.447   1.352  0.417000
HETATM 3937  O   WAT   388       7.539 -13.018  13.431 -0.834000
HETATM 3938  H1  WAT   388       6.820 -12.783  14.060  0.417000
HETATM 3939  H2  WAT   388       7.175 -12.630  12.607  0.417000
HETATM 3940  O   WAT   389       5.075 -10.463  12.443 -0.834000
HETATM 3941  H1  WAT   389       5.443 -11.156  11.852  0.417000
HETATM 3942  H2  WAT   389       4.324 -10.922  12.844  0.417000
HETATM 3943  O   WAT   390     -22.190 -25.252  -4.620 -0.834000
HETATM 3944  H1  WAT   390     -22.932 -24.780  -5.072  0.417000
HETATM 3945  H2  WAT   390     -21.924 -25.862  -5.341  0.417000
HETATM 3946  O   WAT   391     -18.954 -46.090   9.158 -0.834000
HETATM 3947  H1  WAT   391     -18.562 -46.077   8.250  0.417000
HETATM 3948  H2  WAT   391     -18.536 -45.273   9.517  0.417000
HETATM 3949  O   WAT   392       2.789 -35.479  20.707 -0.834000
HETATM 3950  H1  WAT   392       1.980 -34.958  20.877  0.417000
HETATM 3951  H2  WAT   392       2.472 -36.380  20.921  0.417000
HETATM 3952  O   WAT   393     -38.377 -23.376  26.339 -0.834000
HETATM 3953  H1  WAT   393     -39.162 -22.986  25.882  0.417000
HETATM 3954  H2  WAT   393     -38.386 -24.273  25.935  0.417000
HETATM 3955  O   WAT   394      13.570   3.223  19.051 -0.834000
HETATM 3956  H1  WAT   394      14.506   3.528  19.154  0.417000
HETATM 3957  H2  WAT   394      13.724   2.249  19.146  0.417000
HETATM 3958  O   WAT   395      26.604  -1.268  10.075 -0.834000
HETATM 3959  H1  WAT   395      26.153  -2.112   9.894  0.417000
HETATM 3960  H2  WAT   395      26.826  -0.988   9.161  0.417000
HETATM 3961  O   WAT   396     -30.105 -27.151  17.548 -0.834000
HETATM 3962  H1  WAT   396     -30.123 -27.397  16.596  0.417000
HETATM 3963  H2  WAT   396     -29.968 -28.047  17.941  0.417000
HETATM 3964  O   WAT   397     -35.301 -27.762  29.554 -0.834000
HETATM 3965  H1  WAT   397     -35.195 -27.524  28.597  0.417000
HETATM 3966  H2  WAT   397     -36.244 -27.474  29.663  0.417000
HETATM 3967  O   WAT   398      -2.515   0.542  13.956 -0.834000
HETATM 3968  H1  WAT   398      -1.543   0.616  13.851  0.417000
HETATM 3969  H2  WAT   398      -2.807   1.253  13.345  0.417000
HETATM 3970  O   WAT   399       6.570  11.979  -4.509 -0.834000
HETATM 3971  H1  WAT   399       6.958  12.859  -4.456  0.417000
HETATM 3972  H2  WAT   399       7.009  11.532  -3.748  0.417000
HETATM 3973  O   WAT   400      17.646  -3.572   1.886 -0.834000
HETATM 3974  H1  WAT   400      16.952  -4.257   1.720  0.417000
HETATM 3975  H2  WAT   400      17.112  -2.959   2.453  0.417000
HETATM 3976  O   WAT   401      -0.109   3.501   8.208 -0.834000
HETATM 3977  H1  WAT   401       0.660   3.961   8.631  0.417000
HETATM 3978  H2  WAT   401      -0.576   4.288   7.849  0.417000
HETATM 3979  O   WAT   402       4.105  -1.837  16.738 -0.834000
HETATM 3980  H1  WAT   402       4.013  -2.420  15.924  0.417000
HETATM 3981  H2  WAT   402       3.655  -2.464  17.378  0.417000
HETATM 3982  O   WAT   403     -32.799  -4.365  13.644 -0.834000
HETATM 3983  H1  WAT   403     -32.301  -3.656  14.112  0.417000
HETATM 3984  H2  WAT   403     -33.709  -4.165  13.940  0.417000
HETATM 3985  O   WAT   404     -29.257 -14.686  21.878 -0.834000
HETATM 3986  H1  WAT   404     -29.221 -14.224  22.745  0.417000
HETATM 3987  H2  WAT   404     -29.439 -13.917  21.288  0.417000
HETATM 3988  O   WAT   405     -15.971 -26.058  39.051 -0.834000
HETATM 3989  H1  WAT   405     -15.363 -25.504  38.505  0.417000
HETATM 3990  H2  WAT   405     -16.521 -25.343  39.453  0.417000
HETATM 3991  O   WAT   406     -13.361  -7.742  41.395 -0.834000
HETATM 3992  H1  WAT   406     -12.393  -7.830  41.365  0.417000
HETATM 3993  H2  WAT   406     -13.437  -6.811  41.723  0.417000
HETATM 3994  O   WAT   407     -29.934 -10.054   5.798 -0.834000
HETATM 3995  H1  WAT   407     -30.701 -10.663   5.756  0.417000
HETATM 3996  H2  WAT   407     -29.569 -10.317   6.678  0.417000
HETATM 3997  O   WAT   408      17.823 -17.819   7.916 -0.834000
HETATM 3998  H1  WAT   408      18.067 -18.460   8.623  0.417000
HETATM 3999  H2  WAT   408      17.467 -18.461   7.246  0.417000
HETATM 4000  O   WAT   409       5.182  -0.939  20.441 -0.834000
HETATM 4001  H1  WAT   409       4.349  -1.449  20.232  0.417000
HETATM 4002  H2  WAT   409       4.968  -0.745  21.395  0.417000
HETATM 4003  O   WAT   410      21.861  -4.818   7.737 -0.834000
HETATM 4004  H1  WAT   410      21.595  -5.241   8.588  0.417000
HETATM 4005  H2  WAT   410      20.970  -4.863   7.286  0.417000
HETATM 4006  O   WAT   411      22.177  -8.716  11.685 -0.834000
HETATM 4007  H1  WAT   411      22.342  -9.475  12.291  0.417000
HETATM 4008  H2  WAT   411      22.126  -7.989  12.343  0.417000
HETATM 4009  O   WAT   412     -31.671  -5.567  17.389 -0.834000
HETATM 4010  H1  WAT   412     -32.598  -5.487  17.080  0.417000
HETATM 4011  H2  WAT   412     -31.434  -4.613  17.467  0.417000
HETATM 4012  O   WAT   413      27.740 -13.182  23.305 -0.834000
HETATM 4013  H1  WAT   413      26.811 -12.841  23.209  0.417000
HETATM 4014  H2  WAT   413      28.214 -12.427  22.895  0.417000
HETATM 4015  O   WAT   414      22.305 -15.426  12.880 -0.834000
HETATM 4016  H1  WAT   414      23.259 -15.619  12.692  0.417000
HETATM 4017  H2  WAT   414      21.973 -15.438  11.950  0.417000
HETATM 4018  O   WAT   415      12.776  -5.742  19.473 -0.834000
HETATM 4019  H1  WAT   415      12.285  -6.405  20.027  0.417000
HETATM 4020  H2  WAT   415      12.541  -4.933  19.996  0.417000
HETATM 4021  O   WAT   416      10.553 -13.052  14.027 -0.834000
HETATM 4022  H1  WAT   416       9.614 -13.121  13.741  0.417000
HETATM 4023  H2  WAT   416      10.616 -12.077  14.143  0.417000
HETATM 4024  O   WAT   417       7.692  -9.835  17.761 -0.834000
HETATM 4025  H1  WAT   417       8.172 -10.007  16.920  0.417000
HETATM 4026  H2  WAT   417       7.289  -8.969  17.568  0.417000
HETATM 4027  O   WAT   418      10.608  -8.373  29.522 -0.834000
HETATM 4028  H1  WAT   418      10.531  -9.299  29.838  0.417000
HETATM 4029  H2  WAT   418      10.077  -8.462  28.682  0.417000
HETATM 4030  O   WAT   419       9.639   5.992   9.442 -0.834000
HETATM 4031  H1  WAT   419       9.337   6.363  10.302  0.417000
HETATM 4032  H2  WAT   419      10.236   6.728   9.156  0.417000
HETATM 4033  O   WAT   420       2.319  -5.970  22.817 -0.834000
HETATM 4034  H1  WAT   420       2.913  -6.378  22.154  0.417000
HETATM 4035  H2  WAT   420       1.451  -6.298  22.442  0.417000
HETATM 4036  O   WAT   421      10.898  -1.190  39.955 -0.834000
HETATM 4037  H1  WAT   421      10.609  -1.880  39.304  0.417000
HETATM 4038  H2  WAT   421      11.078  -0.459  39.309  0.417000
HETATM 4039  O   WAT   422       7.495   5.496  34.574 -0.834000
HETATM 4040  H1  WAT   422       8.222   4.880  34.818  0.417000
HETATM 4041  H2  WAT   422       7.326   5.171  33.652  0.417000
HETATM 4042  O   WAT   423     -31.750 -37.487  -6.054 -0.834000
HETATM 4043  H1  WAT   423     -32.502 -36.851  -6.070  0.417000
HETATM 4044  H2  WAT   423     -31.331 -37.269  -6.916  0.417000
HETATM 4045  O   WAT   424      -8.640 -41.617  37.189 -0.834000
HETATM 4046  H1  WAT   424      -8.675 -40.799  37.741  0.417000
HETATM 4047  H2  WAT   424      -9.491 -41.511  36.700  0.417000
HETATM 4048  O   WAT   425      -3.010  -3.798  19.106 -0.834000
HETATM 4049  H1  WAT   425      -2.837  -2.848  19.306  0.417000
HETATM 4050  H2  WAT   425      -2.603  -3.875  18.230  0.417000
HETATM 4051  O   WAT   426      -0.155  -4.668  41.307 -0.834000
HETATM 4052  H1  WAT   426       0.720  -4.296  41.557  0.417000
HETATM 4053  H2  WAT   426      -0.272  -4.213  40.435  0.417000
HETATM 4054  O   WAT   427     -23.382   5.026  33.071 -0.834000
HETATM 4055  H1  WAT   427     -22.440   4.752  33.216  0.417000
HETATM 4056  H2  WAT   427     -23.495   4.707  32.146  0.417000
HETATM 4057  O   WAT   428      -1.112  -9.583  26.533 -0.834000
HETATM 4058  H1  WAT   428      -1.829  -8.938  26.693  0.417000
HETATM 4059  H2  WAT   428      -1.556 -10.414  26.825  0.417000
HETATM 4060  O   WAT   429       3.765  -9.139  40.447 -0.834000
HETATM 4061  H1  WAT   429       4.128  -9.952  40.016  0.417000
HETATM 4062  H2  WAT   429       4.616  -8.752  40.774  0.417000
HETATM 4063  O   WAT   430       9.619 -35.330   9.796 -0.834000
HETATM 4064  H1  WAT   430       8.845 -35.754  10.230  0.417000
HETATM 4065  H2  WAT   430       9.790 -34.598  10.413  0.417000
HETATM 4066  O   WAT   431      -6.446  -1.165  25.302 -0.834000
HETATM 4067  H1  WAT   431      -6.763  -0.952  26.203  0.417000
HETATM 4068  H2  WAT   431      -5.624  -0.627  25.268  0.417000
HETATM 4069  O   WAT   432       3.835 -14.697  43.663 -0.834000
HETATM 4070  H1  WAT   432       4.247 -14.732  44.546  0.417000
HETATM 4071  H2  WAT   432       3.342 -15.554  43.668  0.417000
HETATM 4072  O   WAT   433       0.851  -8.109  30.620 -0.834000
HETATM 4073  H1  WAT   433       0.855  -9.000  30.181  0.417000
HETATM 4074  H2  WAT   433       1.664  -8.225  31.170  0.417000
HETATM 4075  O   WAT   434     -10.978 -17.573  18.904 -0.834000
HETATM 4076  H1  WAT   434     -11.773 -17.422  18.342  0.417000
HETATM 4077  H2  WAT   434     -10.287 -17.155  18.379  0.417000
HETATM 4078  O   WAT   435     -13.771 -20.189  19.821 -0.834000
HETATM 4079  H1  WAT   435     -13.031 -19.798  20.352  0.417000
HETATM 4080  H2  WAT   435     -14.097 -19.400  19.365  0.417000
HETATM 4081  O   WAT   436     -17.766 -24.810 -13.414 -0.834000
HETATM 4082  H1  WAT   436     -17.058 -24.494 -12.834  0.417000
HETATM 4083  H2  WAT   436     -18.525 -24.847 -12.789  0.417000
HETATM 4084  O   WAT   437     -40.476 -34.903   6.571 -0.834000
HETATM 4085  H1  WAT   437     -39.780 -35.561   6.825  0.417000
HETATM 4086  H2  WAT   437     -41.234 -35.494   6.454  0.417000
HETATM 4087  O   WAT   438      -3.231 -39.903  -3.536 -0.834000
HETATM 4088  H1  WAT   438      -2.309 -39.662  -3.753  0.417000
HETATM 4089  H2  WAT   438      -3.124 -40.242  -2.622  0.417000
HETATM 4090  O   WAT   439     -34.123 -32.190   7.894 -0.834000
HETATM 4091  H1  WAT   439     -34.653 -32.943   8.260  0.417000
HETATM 4092  H2  WAT   439     -33.836 -31.778   8.743  0.417000
HETATM 4093  O   WAT   440     -21.485 -19.235   7.566 -0.834000
HETATM 4094  H1  WAT   440     -21.522 -20.211   7.475  0.417000
HETATM 4095  H2  WAT   440     -20.641 -19.052   7.099  0.417000
HETATM 4096  O   WAT   441     -15.905 -42.975  -4.554 -0.834000
HETATM 4097  H1  WAT   441     -15.762 -42.089  -4.955  0.417000
HETATM 4098  H2  WAT   441     -15.002 -43.156  -4.213  0.417000
HETATM 4099  O   WAT   442      -7.931  -5.370 -11.763 -0.834000
HETATM 4100  H1  WAT   442      -7.533  -4.566 -12.157  0.417000
HETATM 4101  H2  WAT   442      -8.731  -4.967 -11.351  0.417000
HETATM 4102  O   WAT   443     -36.426 -14.849   7.626 -0.834000
HETATM 4103  H1  WAT   443     -36.363 -15.157   8.568  0.417000
HETATM 4104  H2  WAT   443     -37.380 -15.070   7.469  0.417000
HETATM 4105  O   WAT   444     -29.829 -33.108  14.620 -0.834000
HETATM 4106  H1  WAT   444     -28.977 -33.049  14.130  0.417000
HETATM 4107  H2  WAT   444     -29.555 -32.667  15.464  0.417000
HETATM 4108  O   WAT   445     -12.113 -52.290  11.506 -0.834000
HETATM 4109  H1  WAT   445     -11.178 -52.144  11.229  0.417000
HETATM 4110  H2  WAT   445     -11.990 -52.214  12.486  0.417000
HETATM 4111  O   WAT   446     -26.216 -21.579   8.735 -0.834000
HETATM 4112  H1  WAT   446     -25.701 -22.271   9.200  0.417000
HETATM 4113  H2  WAT   446     -26.435 -22.057   7.903  0.417000
HETATM 4114  O   WAT   447     -29.568 -39.889   1.594 -0.834000
HETATM 4115  H1  WAT   447     -30.211 -39.426   2.185  0.417000
HETATM 4116  H2  WAT   447     -29.926 -39.604   0.725  0.417000
HETATM 4117  O   WAT   448     -34.048 -21.698  12.138 -0.834000
HETATM 4118  H1  WAT   448     -34.019 -20.829  12.606  0.417000
HETATM 4119  H2  WAT   448     -34.094 -21.369  11.208  0.417000
HETATM 4120  O   WAT   449     -25.904 -26.746  11.646 -0.834000
HETATM 4121  H1  WAT   449     -25.797 -26.358  12.552  0.417000
HETATM 4122  H2  WAT   449     -26.472 -26.045  11.252  0.417000
HETATM 4123  O   WAT   450       0.697 -29.240  -9.029 -0.834000
HETATM 4124  H1  WAT   450       0.170 -30.041  -8.791  0.417000
HETATM 4125  H2  WAT   450       0.292 -28.592  -8.413  0.417000
HETATM 4126  O   WAT   451     -19.175 -47.551  11.581 -0.834000
HETATM 4127  H1  WAT   451     -19.020 -47.232  10.659  0.417000
HETATM 4128  H2  WAT   451     -19.824 -46.863  11.871  0.417000
HETATM 4129  O   WAT   452     -15.053 -29.116  28.920 -0.834000
HETATM 4130  H1  WAT   452     -14.197 -29.583  28.885  0.417000
HETATM 4131  H2  WAT   452     -15.378 -29.249  28.008  0.417000
HETATM 4132  O   WAT   453     -17.796 -28.897  13.966 -0.834000
HETATM 4133  H1  WAT   453     -18.005 -29.101  13.038  0.417000
HETATM 4134  H2  WAT   453     -18.705 -28.680  14.265  0.417000
HETATM 4135  O   WAT   454     -12.256 -29.338  29.536 -0.834000
HETATM 4136  H1  WAT   454     -11.610 -29.370  30.282  0.417000
HETATM 4137  H2  WAT   454     -11.724 -29.828  28.859  0.417000
HETATM 4138  O   WAT   455      -5.127 -28.816  14.457 -0.834000
HETATM 4139  H1  WAT   455      -4.245 -28.622  14.840  0.417000
HETATM 4140  H2  WAT   455      -5.712 -28.342  15.075  0.417000
HETATM 4141  O   WAT   456      -8.959 -33.091  18.670 -0.834000
HETATM 4142  H1  WAT   456      -8.493 -32.280  18.994  0.417000
HETATM 4143  H2  WAT   456      -9.456 -32.701  17.915  0.417000
HETATM 4144  O   WAT   457      -6.735 -22.876  27.408 -0.834000
HETATM 4145  H1  WAT   457      -7.499 -23.060  26.809  0.417000
HETATM 4146  H2  WAT   457      -7.246 -22.596  28.213  0.417000
HETATM 4147  O   WAT   458     -11.820 -18.935  21.151 -0.834000
HETATM 4148  H1  WAT   458     -11.192 -19.613  21.499  0.417000
HETATM 4149  H2  WAT   458     -11.273 -18.546  20.435  0.417000
HETATM 4150  O   WAT   459     -14.998 -25.812  31.799 -0.834000
HETATM 4151  H1  WAT   459     -15.814 -25.546  31.274  0.417000
HETATM 4152  H2  WAT   459     -15.113 -26.796  31.677  0.417000
HETATM 4153  O   WAT   460      -8.710 -23.256  25.597 -0.834000
HETATM 4154  H1  WAT   460      -9.005 -22.553  24.982  0.417000
HETATM 4155  H2  WAT   460      -9.607 -23.491  25.981  0.417000
HETATM 4156  O   WAT   461       0.665 -27.757  21.630 -0.834000
HETATM 4157  H1  WAT   461       0.713 -28.727  21.800  0.417000
HETATM 4158  H2  WAT   461       0.310 -27.753  20.724  0.417000
HETATM 4159  O   WAT   462     -18.795 -34.438  23.238 -0.834000
HETATM 4160  H1  WAT   462     -18.602 -35.284  23.731  0.417000
HETATM 4161  H2  WAT   462     -17.887 -34.044  23.314  0.417000
HETATM 4162  O   WAT   463      -4.051 -22.360  27.257 -0.834000
HETATM 4163  H1  WAT   463      -4.139 -21.813  26.436  0.417000
HETATM 4164  H2  WAT   463      -5.009 -22.477  27.463  0.417000
HETATM 4165  O   WAT   464      -3.698 -34.787  34.620 -0.834000
HETATM 4166  H1  WAT   464      -3.360 -35.028  33.715  0.417000
HETATM 4167  H2  WAT   464      -4.640 -35.034  34.501  0.417000
HETATM 4168  O   WAT   465       9.441 -23.981  29.552 -0.834000
HETATM 4169  H1  WAT   465       9.686 -24.544  30.339  0.417000
HETATM 4170  H2  WAT   465       8.632 -23.567  29.942  0.417000
HETATM 4171  O   WAT   466       4.821 -15.701  27.386 -0.834000
HETATM 4172  H1  WAT   466       4.974 -16.674  27.316  0.417000
HETATM 4173  H2  WAT   466       5.152 -15.571  28.314  0.417000
HETATM 4174  O   WAT   467      18.005 -19.242  32.953 -0.834000
HETATM 4175  H1  WAT   467      17.808 -20.145  33.309  0.417000
HETATM 4176  H2  WAT   467      18.678 -18.957  33.614  0.417000
HETATM 4177  O   WAT   468       5.558  -3.651  30.617 -0.834000
HETATM 4178  H1  WAT   468       5.964  -4.561  30.631  0.417000
HETATM 4179  H2  WAT   468       5.009  -3.729  31.431  0.417000
HETATM 4180  O   WAT   469       3.672 -45.220  22.637 -0.834000
HETATM 4181  H1  WAT   469       3.252 -44.925  23.483  0.417000
HETATM 4182  H2  WAT   469       4.018 -44.347  22.325  0.417000
HETATM 4183  O   WAT   470      -4.300 -30.725  21.608 -0.834000
HETATM 4184  H1  WAT   470      -5.096 -31.169  21.951  0.417000
HETATM 4185  H2  WAT   470      -4.069 -30.144  22.362  0.417000
HETATM 4186  O   WAT   471      19.298  -1.439  20.394 -0.834000
HETATM 4187  H1  WAT   471      18.342  -1.277  20.576  0.417000
HETATM 4188  H2  WAT   471      19.346  -1.023  19.492  0.417000
HETATM 4189  O   WAT   472       8.596  -3.540  17.900 -0.834000
HETATM 4190  H1  WAT   472       7.874  -2.886  17.873  0.417000
HETATM 4191  H2  WAT   472       8.904  -3.523  16.972  0.417000
HETATM 4192  O   WAT   473      -2.722 -22.303  16.373 -0.834000
HETATM 4193  H1  WAT   473      -3.051 -22.591  17.241  0.417000
HETATM 4194  H2  WAT   473      -2.149 -23.059  16.129  0.417000
HETATM 4195  O   WAT   474       3.384 -22.019  16.340 -0.834000
HETATM 4196  H1  WAT   474       4.174 -21.498  16.605  0.417000
HETATM 4197  H2  WAT   474       3.128 -22.422  17.182  0.417000
HETATM 4198  O   WAT   475      -0.764 -22.814  22.494 -0.834000
HETATM 4199  H1  WAT   475      -1.509 -22.305  22.925  0.417000
HETATM 4200  H2  WAT   475      -1.238 -23.690  22.438  0.417000
HETATM 4201  O   WAT   476      -5.660 -30.316  12.301 -0.834000
HETATM 4202  H1  WAT   476      -5.508 -29.669  13.032  0.417000
HETATM 4203  H2  WAT   476      -4.811 -30.215  11.816  0.417000
HETATM 4204  O   WAT   477      -6.566 -35.392  10.552 -0.834000
HETATM 4205  H1  WAT   477      -6.939 -35.083  11.402  0.417000
HETATM 4206  H2  WAT   477      -7.369 -35.788  10.143  0.417000
HETATM 4207  O   WAT   478      -2.361 -37.967   4.498 -0.834000
HETATM 4208  H1  WAT   478      -1.955 -38.736   4.006  0.417000
HETATM 4209  H2  WAT   478      -1.523 -37.443   4.618  0.417000
HETATM 4210  O   WAT   479     -13.006 -34.864   3.223 -0.834000
HETATM 4211  H1  WAT   479     -12.403 -35.643   3.292  0.417000
HETATM 4212  H2  WAT   479     -13.415 -35.058   2.349  0.417000
HETATM 4213  O   WAT   480     -13.522 -31.298   2.692 -0.834000
HETATM 4214  H1  WAT   480     -13.348 -31.251   1.719  0.417000
HETATM 4215  H2  WAT   480     -12.632 -31.089   3.027  0.417000
HETATM 4216  O   WAT   481     -16.364 -40.707  -8.378 -0.834000
HETATM 4217  H1  WAT   481     -16.551 -39.796  -8.729  0.417000
HETATM 4218  H2  WAT   481     -16.071 -41.125  -9.227  0.417000
HETATM 4219  O   WAT   482     -18.305 -18.956 -17.665 -0.834000
HETATM 4220  H1  WAT   482     -18.068 -18.071 -17.298  0.417000
HETATM 4221  H2  WAT   482     -17.979 -18.836 -18.585  0.417000
HETATM 4222  O   WAT   483     -13.148 -26.221  -1.628 -0.834000
HETATM 4223  H1  WAT   483     -13.611 -27.070  -1.491  0.417000
HETATM 4224  H2  WAT   483     -12.298 -26.393  -1.181  0.417000
HETATM 4225  O   WAT   484     -11.869 -28.491  -0.091 -0.834000
HETATM 4226  H1  WAT   484     -11.191 -27.820   0.102  0.417000
HETATM 4227  H2  WAT   484     -11.753 -28.617  -1.052  0.417000
HETATM 4228  O   WAT   485     -24.600 -38.549  -9.804 -0.834000
HETATM 4229  H1  WAT   485     -25.541 -38.407 -10.051  0.417000
HETATM 4230  H2  WAT   485     -24.564 -37.954  -9.009  0.417000
HETATM 4231  O   WAT   486     -20.288 -10.367  -1.374 -0.834000
HETATM 4232  H1  WAT   486     -20.917 -10.401  -0.605  0.417000
HETATM 4233  H2  WAT   486     -19.661 -11.075  -1.069  0.417000
HETATM 4234  O   WAT   487       4.902 -40.563  -9.419 -0.834000
HETATM 4235  H1  WAT   487       4.834 -40.432  -8.440  0.417000
HETATM 4236  H2  WAT   487       5.144 -41.524  -9.421  0.417000
HETATM 4237  O   WAT   488       2.970 -24.338  -6.641 -0.834000
HETATM 4238  H1  WAT   488       3.214 -23.557  -6.105  0.417000
HETATM 4239  H2  WAT   488       3.844 -24.794  -6.693  0.417000
HETATM 4240  O   WAT   489     -30.458 -21.217  -6.268 -0.834000
HETATM 4241  H1  WAT   489     -29.541 -20.978  -6.015  0.417000
HETATM 4242  H2  WAT   489     -30.280 -22.106  -6.672  0.417000
HETATM 4243  O   WAT   490     -13.115  -6.690  24.124 -0.834000
HETATM 4244  H1  WAT   490     -12.637  -7.385  23.635  0.417000
HETATM 4245  H2  WAT   490     -13.758  -6.379  23.475  0.417000
HETATM 4246  O   WAT   491     -13.643  -8.090  30.075 -0.834000
HETATM 4247  H1  WAT   491     -13.182  -8.161  29.207  0.417000
HETATM 4248  H2  WAT   491     -14.426  -8.657  29.899  0.417000
HETATM 4249  O   WAT   492     -20.574   3.161  26.889 -0.834000
HETATM 4250  H1  WAT   492     -20.767   4.015  26.445  0.417000
HETATM 4251  H2  WAT   492     -19.753   3.420  27.380  0.417000
HETATM 4252  O   WAT   493      -1.814  -3.145  35.505 -0.834000
HETATM 4253  H1  WAT   493      -0.969  -3.626  35.682  0.417000
HETATM 4254  H2  WAT   493      -1.433  -2.308  35.146  0.417000
HETATM 4255  O   WAT   494     -24.605   7.275   0.304 -0.834000
HETATM 4256  H1  WAT   494     -24.012   7.857  -0.218  0.417000
HETATM 4257  H2  WAT   494     -23.920   6.801   0.844  0.417000
HETATM 4258  O   WAT   495     -11.195   8.572  33.787 -0.834000
HETATM 4259  H1  WAT   495     -12.011   8.885  33.358  0.417000
HETATM 4260  H2  WAT   495     -11.204   9.100  34.616  0.417000
HETATM 4261  O   WAT   496     -15.255   0.159  33.419 -0.834000
HETATM 4262  H1  WAT   496     -15.877  -0.528  33.106  0.417000
HETATM 4263  H2  WAT   496     -14.747  -0.352  34.088  0.417000
HETATM 4264  O   WAT   497      -1.725  -7.035  31.370 -0.834000
HETATM 4265  H1  WAT   497      -0.890  -7.527  31.223  0.417000
HETATM 4266  H2  WAT   497      -1.668  -6.899  32.346  0.417000
HETATM 4267  O   WAT   498     -25.279  10.846  22.132 -0.834000
HETATM 4268  H1  WAT   498     -25.570  11.314  21.315  0.417000
HETATM 4269  H2  WAT   498     -26.148  10.432  22.379  0.417000
HETATM 4270  O   WAT   499     -22.021 -32.697  15.808 -0.834000
HETATM 4271  H1  WAT   499     -21.315 -33.383  15.829  0.417000
HETATM 4272  H2  WAT   499     -22.484 -32.971  14.974  0.417000
HETATM 4273  O   WAT   500     -18.997  -9.066  24.131 -0.834000
HETATM 4274  H1  WAT   500     -19.210  -8.487  24.883  0.417000
HETATM 4275  H2  WAT   500     -18.578  -9.825  24.594  0.417000
HETATM 4276  O   WAT   501     -36.909  -8.524  31.716 -0.834000
HETATM 4277  H1  WAT   501     -36.576  -8.609  32.643  0.417000
HETATM 4278  H2  WAT   501     -36.070  -8.231  31.284  0.417000
HETATM 4279  O   WAT   502     -23.044  -8.688  20.915 -0.834000
HETATM 4280  H1  WAT   502     -22.215  -9.103  21.255  0.417000
HETATM 4281  H2  WAT   502     -23.684  -9.409  21.158  0.417000
HETATM 4282  O   WAT   503     -20.616  -9.392  21.807 -0.834000
HETATM 4283  H1  WAT   503     -20.074  -9.363  22.625  0.417000
HETATM 4284  H2  WAT   503     -19.970  -8.982  21.177  0.417000
HETATM 4285  O   WAT   504     -21.656  11.983  17.524 -0.834000
HETATM 4286  H1  WAT   504     -22.384  11.356  17.741  0.417000
HETATM 4287  H2  WAT   504     -20.996  11.338  17.166  0.417000
HETATM 4288  O   WAT   505     -19.818  14.644  20.719 -0.834000
HETATM 4289  H1  WAT   505     -20.240  14.997  21.540  0.417000
HETATM 4290  H2  WAT   505     -20.508  13.987  20.460  0.417000
HETATM 4291  O   WAT   506     -18.381 -12.849  46.037 -0.834000
HETATM 4292  H1  WAT   506     -18.052 -11.930  45.930  0.417000
HETATM 4293  H2  WAT   506     -19.012 -12.881  45.278  0.417000
HETATM 4294  O   WAT   507     -35.745 -14.529  -3.275 -0.834000
HETATM 4295  H1  WAT   507     -36.541 -14.066  -3.635  0.417000
HETATM 4296  H2  WAT   507     -35.700 -14.087  -2.392  0.417000
HETATM 4297  O   WAT   508     -23.534  -1.297   5.570 -0.834000
HETATM 4298  H1  WAT   508     -23.743  -1.993   4.900  0.417000
HETATM 4299  H2  WAT   508     -24.172  -1.559   6.277  0.417000
HETATM 4300  O   WAT   509     -16.393   7.487  25.488 -0.834000
HETATM 4301  H1  WAT   509     -15.796   6.826  25.076  0.417000
HETATM 4302  H2  WAT   509     -17.066   7.586  24.780  0.417000
HETATM 4303  O   WAT   510     -17.067 -12.215  -9.883 -0.834000
HETATM 4304  H1  WAT   510     -17.096 -11.511 -10.582  0.417000
HETATM 4305  H2  WAT   510     -17.928 -12.037  -9.449  0.417000
HETATM 4306  O   WAT   511       5.903 -47.966  -2.327 -0.834000
HETATM 4307  H1  WAT   511       6.647 -47.475  -1.945  0.417000
HETATM 4308  H2  WAT   511       5.773 -48.677  -1.672  0.417000
HETATM 4309  O   WAT   512      -0.126 -32.786  -6.099 -0.834000
HETATM 4310  H1  WAT   512      -1.026 -32.725  -5.686  0.417000
HETATM 4311  H2  WAT   512      -0.292 -32.178  -6.868  0.417000
HETATM 4312  O   WAT   513      10.799 -28.012   6.617 -0.834000
HETATM 4313  H1  WAT   513      10.256 -27.290   7.031  0.417000
HETATM 4314  H2  WAT   513      11.285 -28.300   7.426  0.417000
HETATM 4315  O   WAT   514       7.697 -34.531  21.274 -0.834000
HETATM 4316  H1  WAT   514       8.036 -33.835  21.881  0.417000
HETATM 4317  H2  WAT   514       6.736 -34.493  21.491  0.417000
HETATM 4318  O   WAT   515       0.444 -39.778  -2.364 -0.834000
HETATM 4319  H1  WAT   515       0.033 -39.491  -3.216  0.417000
HETATM 4320  H2  WAT   515       1.388 -39.782  -2.622  0.417000
HETATM 4321  O   WAT   516      14.396 -33.432   4.899 -0.834000
HETATM 4322  H1  WAT   516      15.202 -33.806   5.335  0.417000
HETATM 4323  H2  WAT   516      14.828 -32.858   4.231  0.417000
HETATM 4324  O   WAT   517      -2.510 -27.003  -6.222 -0.834000
HETATM 4325  H1  WAT   517      -2.867 -26.103  -6.034  0.417000
HETATM 4326  H2  WAT   517      -3.369 -27.505  -6.217  0.417000
HETATM 4327  O   WAT   518      -1.393 -38.605  -0.711 -0.834000
HETATM 4328  H1  WAT   518      -0.826 -37.891  -0.323  0.417000
HETATM 4329  H2  WAT   518      -0.673 -39.119  -1.161  0.417000
HETATM 4330  O   WAT   519      -5.686 -44.996  -8.070 -0.834000
HETATM 4331  H1  WAT   519      -5.173 -44.395  -8.657  0.417000
HETATM 4332  H2  WAT   519      -4.948 -45.360  -7.524  0.417000
HETATM 4333  O   WAT   520      11.281 -45.559  15.598 -0.834000
HETATM 4334  H1  WAT   520      10.841 -46.026  16.342  0.417000
HETATM 4335  H2  WAT   520      10.978 -44.644  15.758  0.417000
HETATM 4336  O   WAT   521     -18.712 -41.278  -2.874 -0.834000
HETATM 4337  H1  WAT   521     -18.992 -41.769  -3.694  0.417000
HETATM 4338  H2  WAT   521     -18.332 -40.483  -3.311  0.417000
HETATM 4339  O   WAT   522     -19.687 -44.203  22.919 -0.834000
HETATM 4340  H1  WAT   522     -20.472 -43.970  22.359  0.417000
HETATM 4341  H2  WAT   522     -19.345 -44.954  22.368  0.417000
HETATM 4342  O   WAT   523       8.862 -37.667  26.983 -0.834000
HETATM 4343  H1  WAT   523       7.979 -37.234  26.978  0.417000
HETATM 4344  H2  WAT   523       8.636 -38.492  27.470  0.417000
HETATM 4345  O   WAT   524     -10.531 -30.373  22.915 -0.834000
HETATM 4346  H1  WAT   524     -10.741 -30.663  23.838  0.417000
HETATM 4347  H2  WAT   524     -10.097 -31.205  22.602  0.417000
HETATM 4348  O   WAT   525      -5.292 -42.320  13.981 -0.834000
HETATM 4349  H1  WAT   525      -4.971 -41.556  14.501  0.417000
HETATM 4350  H2  WAT   525      -4.699 -42.263  13.199  0.417000
HETATM 4351  O   WAT   526     -18.432 -40.326  20.853 -0.834000
HETATM 4352  H1  WAT   526     -17.704 -40.813  20.402  0.417000
HETATM 4353  H2  WAT   526     -18.867 -39.918  20.069  0.417000
HETATM 4354  O   WAT   527     -38.258 -24.714  18.304 -0.834000
HETATM 4355  H1  WAT   527     -38.486 -24.430  17.378  0.417000
HETATM 4356  H2  WAT   527     -37.302 -24.924  18.152  0.417000
HETATM 4357  O   WAT   528     -23.266 -27.039  22.410 -0.834000
HETATM 4358  H1  WAT   528     -22.467 -26.812  22.940  0.417000
HETATM 4359  H2  WAT   528     -23.923 -27.094  23.157  0.417000
HETATM 4360  O   WAT   529     -27.224 -31.908  30.528 -0.834000
HETATM 4361  H1  WAT   529     -27.717 -31.297  29.931  0.417000
HETATM 4362  H2  WAT   529     -26.518 -31.276  30.831  0.417000
HETATM 4363  O   WAT   530     -20.213 -21.130  30.729 -0.834000
HETATM 4364  H1  WAT   530     -20.964 -21.302  31.339  0.417000
HETATM 4365  H2  WAT   530     -20.304 -20.149  30.631  0.417000
HETATM 4366  O   WAT   531     -24.005 -22.413  22.144 -0.834000
HETATM 4367  H1  WAT   531     -23.854 -23.204  21.567  0.417000
HETATM 4368  H2  WAT   531     -23.773 -21.705  21.495  0.417000
HETATM 4369  O   WAT   532     -25.390 -10.499  18.767 -0.834000
HETATM 4370  H1  WAT   532     -26.343 -10.702  18.663  0.417000
HETATM 4371  H2  WAT   532     -25.289 -10.645  19.737  0.417000
HETATM 4372  O   WAT   533     -25.333  -8.429   0.089 -0.834000
HETATM 4373  H1  WAT   533     -25.120  -8.153   1.005  0.417000
HETATM 4374  H2  WAT   533     -26.316  -8.336   0.109  0.417000
HETATM 4375  O   WAT   534     -31.605 -20.358  22.830 -0.834000
HETATM 4376  H1  WAT   534     -31.260 -20.350  23.757  0.417000
HETATM 4377  H2  WAT   534     -31.929 -21.296  22.806  0.417000
HETATM 4378  O   WAT   535     -18.179 -14.272  37.703 -0.834000
HETATM 4379  H1  WAT   535     -18.060 -13.626  38.443  0.417000
HETATM 4380  H2  WAT   535     -18.795 -13.726  37.143  0.417000
HETATM 4381  O   WAT   536     -28.377  -8.699  16.286 -0.834000
HETATM 4382  H1  WAT   536     -28.867  -7.862  16.099  0.417000
HETATM 4383  H2  WAT   536     -28.830  -9.284  15.625  0.417000
HETATM 4384  O   WAT   537     -36.497 -10.825  35.166 -0.834000
HETATM 4385  H1  WAT   537     -36.467 -10.314  36.011  0.417000
HETATM 4386  H2  WAT   537     -35.969 -11.614  35.464  0.417000
HETATM 4387  O   WAT   538     -34.857  -5.170  32.295 -0.834000
HETATM 4388  H1  WAT   538     -34.806  -4.183  32.412  0.417000
HETATM 4389  H2  WAT   538     -34.914  -5.413  33.260  0.417000
HETATM 4390  O   WAT   539     -26.469 -32.694  38.522 -0.834000
HETATM 4391  H1  WAT   539     -26.585 -32.161  39.335  0.417000
HETATM 4392  H2  WAT   539     -25.908 -33.425  38.872  0.417000
HETATM 4393  O   WAT   540     -37.451 -18.646  25.368 -0.834000
HETATM 4394  H1  WAT   540     -37.748 -17.702  25.427  0.417000
HETATM 4395  H2  WAT   540     -37.298 -18.810  26.326  0.417000
HETATM 4396  O   WAT   541     -37.196 -17.662  21.983 -0.834000
HETATM 4397  H1  WAT   541     -36.605 -17.304  22.679  0.417000
HETATM 4398  H2  WAT   541     -38.063 -17.578  22.435  0.417000
HETATM 4399  O   WAT   542     -13.830 -30.798  24.991 -0.834000
HETATM 4400  H1  WAT   542     -14.813 -30.870  24.951  0.417000
HETATM 4401  H2  WAT   542     -13.735 -29.958  25.476  0.417000
HETATM 4402  O   WAT   543     -27.725   5.026  23.604 -0.834000
HETATM 4403  H1  WAT   543     -27.918   5.819  24.160  0.417000
HETATM 4404  H2  WAT   543     -28.530   4.496  23.806  0.417000
HETATM 4405  O   WAT   544     -27.592 -31.904  21.879 -0.834000
HETATM 4406  H1  WAT   544     -26.660 -31.942  21.553  0.417000
HETATM 4407  H2  WAT   544     -27.541 -31.032  22.345  0.417000
HETATM 4408  O   WAT   545     -30.085 -15.799  26.290 -0.834000
HETATM 4409  H1  WAT   545     -29.569 -16.306  26.961  0.417000
HETATM 4410  H2  WAT   545     -30.844 -15.516  26.834  0.417000
HETATM 4411  O   WAT   546     -18.672  -5.250  37.445 -0.834000
HETATM 4412  H1  WAT   546     -18.237  -5.189  38.333  0.417000
HETATM 4413  H2  WAT   546     -18.986  -6.185  37.500  0.417000
HETATM 4414  O   WAT   547       6.669  -9.958  29.328 -0.834000
HETATM 4415  H1  WAT   547       6.582  -9.041  28.992  0.417000
HETATM 4416  H2  WAT   547       5.708 -10.221  29.285  0.417000
HETATM 4417  O   WAT   548      -1.787  -8.692  47.133 -0.834000
HETATM 4418  H1  WAT   548      -1.743  -9.285  47.927  0.417000
HETATM 4419  H2  WAT   548      -2.575  -9.092  46.695  0.417000
HETATM 4420  O   WAT   549     -15.675  13.264  29.669 -0.834000
HETATM 4421  H1  WAT   549     -16.566  13.240  30.091  0.417000
HETATM 4422  H2  WAT   549     -15.901  13.692  28.816  0.417000
HETATM 4423  O   WAT   550      -3.781  -9.884  45.642 -0.834000
HETATM 4424  H1  WAT   550      -3.830  -9.177  44.952  0.417000
HETATM 4425  H2  WAT   550      -3.375 -10.598  45.104  0.417000
HETATM 4426  O   WAT   551     -14.535 -30.378  32.766 -0.834000
HETATM 4427  H1  WAT   551     -14.284 -29.665  33.395  0.417000
HETATM 4428  H2  WAT   551     -13.644 -30.718  32.527  0.417000
HETATM 4429  O   WAT   552      14.041  -8.573  39.822 -0.834000
HETATM 4430  H1  WAT   552      14.913  -8.945  39.536  0.417000
HETATM 4431  H2  WAT   552      13.798  -9.300  40.467  0.417000
HETATM 4432  O   WAT   553      -7.105 -37.141  30.240 -0.834000
HETATM 4433  H1  WAT   553      -6.815 -37.642  29.448  0.417000
HETATM 4434  H2  WAT   553      -7.300 -36.269  29.815  0.417000
HETATM 4435  O   WAT   554     -12.320 -28.251  23.126 -0.834000
HETATM 4436  H1  WAT   554     -11.646 -28.932  22.889  0.417000
HETATM 4437  H2  WAT   554     -12.350 -28.385  24.097  0.417000
HETATM 4438  O   WAT   555     -12.985 -32.520  22.866 -0.834000
HETATM 4439  H1  WAT   555     -13.335 -31.758  23.380  0.417000
HETATM 4440  H2  WAT   555     -12.631 -33.056  23.625  0.417000
HETATM 4441  O   WAT   556     -17.594 -36.970  30.533 -0.834000
HETATM 4442  H1  WAT   556     -18.428 -37.454  30.791  0.417000
HETATM 4443  H2  WAT   556     -17.386 -37.469  29.714  0.417000
HETATM 4444  O   WAT   557     -22.124 -36.411  16.639 -0.834000
HETATM 4445  H1  WAT   557     -22.572 -35.882  17.355  0.417000
HETATM 4446  H2  WAT   557     -22.882 -36.479  16.014  0.417000
HETATM 4447  O   WAT   558      -4.752 -30.107  34.485 -0.834000
HETATM 4448  H1  WAT   558      -5.469 -30.558  33.992  0.417000
HETATM 4449  H2  WAT   558      -4.232 -30.889  34.779  0.417000
HETATM 4450  O   WAT   559       4.301 -27.568  25.857 -0.834000
HETATM 4451  H1  WAT   559       4.657 -27.505  24.934  0.417000
HETATM 4452  H2  WAT   559       4.055 -26.617  25.979  0.417000
HETATM 4453  O   WAT   560      -7.545 -48.632  23.533 -0.834000
HETATM 4454  H1  WAT   560      -8.221 -48.367  22.864  0.417000
HETATM 4455  H2  WAT   560      -6.731 -48.395  23.019  0.417000
HETATM 4456  O   WAT   561      -1.544 -36.157  19.482 -0.834000
HETATM 4457  H1  WAT   561      -0.741 -36.731  19.481  0.417000
HETATM 4458  H2  WAT   561      -2.017 -36.570  18.715  0.417000
HETATM 4459  O   WAT   562     -11.932 -45.900  27.634 -0.834000
HETATM 4460  H1  WAT   562     -12.251 -45.782  28.561  0.417000
HETATM 4461  H2  WAT   562     -11.390 -45.077  27.559  0.417000
HETATM 4462  O   WAT   563     -15.394 -29.885  16.497 -0.834000
HETATM 4463  H1  WAT   563     -15.768 -30.542  17.138  0.417000
HETATM 4464  H2  WAT   563     -15.047 -29.238  17.163  0.417000
HETATM 4465  O   WAT   564       5.286 -36.205  24.260 -0.834000
HETATM 4466  H1  WAT   564       4.301 -36.321  24.309  0.417000
HETATM 4467  H2  WAT   564       5.509 -37.057  23.815  0.417000
HETATM 4468  O   WAT   565       1.270 -21.827  24.022 -0.834000
HETATM 4469  H1  WAT   565       0.498 -22.206  23.523  0.417000
HETATM 4470  H2  WAT   565       1.951 -22.496  23.710  0.417000
HETATM 4471  O   WAT   566      19.893  -9.040  29.538 -0.834000
HETATM 4472  H1  WAT   566      19.273  -8.620  28.891  0.417000
HETATM 4473  H2  WAT   566      20.196  -9.801  28.977  0.417000
HETATM 4474  O   WAT   567      -0.897 -27.852  37.249 -0.834000
HETATM 4475  H1  WAT   567      -0.581 -28.664  36.784  0.417000
HETATM 4476  H2  WAT   567      -0.043 -27.578  37.660  0.417000
HETATM 4477  O   WAT   568      22.038 -27.582  30.714 -0.834000
HETATM 4478  H1  WAT   568      21.076 -27.403  30.893  0.417000
HETATM 4479  H2  WAT   568      21.977 -27.671  29.727  0.417000
HETATM 4480  O   WAT   569       8.548  -3.119   8.471 -0.834000
HETATM 4481  H1  WAT   569       7.744  -3.589   8.127  0.417000
HETATM 4482  H2  WAT   569       9.226  -3.617   7.929  0.417000
HETATM 4483  O   WAT   570       2.688  -7.157  43.514 -0.834000
HETATM 4484  H1  WAT   570       2.998  -6.509  42.842  0.417000
HETATM 4485  H2  WAT   570       1.964  -6.625  43.927  0.417000
HETATM 4486  O   WAT   571      10.788  -0.455  27.338 -0.834000
HETATM 4487  H1  WAT   571       9.899  -0.191  27.689  0.417000
HETATM 4488  H2  WAT   571      11.017   0.379  26.865  0.417000
HETATM 4489  O   WAT   572      11.440 -26.248  11.351 -0.834000
HETATM 4490  H1  WAT   572      11.576 -27.111  11.831  0.417000
HETATM 4491  H2  WAT   572      12.102 -25.710  11.843  0.417000
HETATM 4492  O   WAT   573      17.500  -6.071  -0.640 -0.834000
HETATM 4493  H1  WAT   573      16.806  -5.539  -0.196  0.417000
HETATM 4494  H2  WAT   573      18.113  -5.368  -0.932  0.417000
HETATM 4495  O   WAT   574      14.104 -15.666   8.063 -0.834000
HETATM 4496  H1  WAT   574      13.848 -15.303   8.936  0.417000
HETATM 4497  H2  WAT   574      13.240 -15.545   7.579  0.417000
HETATM 4498  O   WAT   575       9.575 -12.137  37.161 -0.834000
HETATM 4499  H1  WAT   575      10.114 -12.972  37.168  0.417000
HETATM 4500  H2  WAT   575       8.677 -12.560  37.131  0.417000
HETATM 4501  O   WAT   576      15.743 -12.852  34.101 -0.834000
HETATM 4502  H1  WAT   576      16.369 -12.086  34.107  0.417000
HETATM 4503  H2  WAT   576      14.921 -12.385  34.372  0.417000
HETATM 4504  O   WAT   577      21.069  -6.061   0.799 -0.834000
HETATM 4505  H1  WAT   577      21.318  -6.596   1.594  0.417000
HETATM 4506  H2  WAT   577      20.781  -5.235   1.252  0.417000
HETATM 4507  O   WAT   578      20.086  -1.428  10.520 -0.834000
HETATM 4508  H1  WAT   578      19.284  -1.952  10.732  0.417000
HETATM 4509  H2  WAT   578      20.782  -2.101  10.689  0.417000
HETATM 4510  O   WAT   579      25.826 -22.031  17.480 -0.834000
HETATM 4511  H1  WAT   579      25.155 -21.413  17.128  0.417000
HETATM 4512  H2  WAT   579      25.956 -21.641  18.378  0.417000
HETATM 4513  O   WAT   580     -31.232  -2.841  17.445 -0.834000
HETATM 4514  H1  WAT   580     -31.029  -1.946  17.819  0.417000
HETATM 4515  H2  WAT   580     -32.191  -2.734  17.272  0.417000
HETATM 4516  O   WAT   581     -25.327   8.970   3.904 -0.834000
HETATM 4517  H1  WAT   581     -25.492   7.993   3.947  0.417000
HETATM 4518  H2  WAT   581     -26.228   9.270   4.187  0.417000
HETATM 4519  O   WAT   582     -17.534   2.709  15.493 -0.834000
HETATM 4520  H1  WAT   582     -18.209   2.502  16.166  0.417000
HETATM 4521  H2  WAT   582     -17.052   3.440  15.961  0.417000
HETATM 4522  O   WAT   583       1.741  -2.711   3.503 -0.834000
HETATM 4523  H1  WAT   583       1.417  -1.874   3.096  0.417000
HETATM 4524  H2  WAT   583       1.510  -2.558   4.440  0.417000
HETATM 4525  O   WAT   584      11.801  11.003   8.644 -0.834000
HETATM 4526  H1  WAT   584      11.108  11.486   9.161  0.417000
HETATM 4527  H2  WAT   584      11.511  11.261   7.737  0.417000
HETATM 4528  O   WAT   585      -2.152  -1.254  19.761 -0.834000
HETATM 4529  H1  WAT   585      -1.254  -1.288  20.153  0.417000
HETATM 4530  H2  WAT   585      -2.506  -0.459  20.226  0.417000
HETATM 4531  O   WAT   586      23.294  -1.516   5.543 -0.834000
HETATM 4532  H1  WAT   586      24.151  -1.979   5.365  0.417000
HETATM 4533  H2  WAT   586      22.815  -1.770   4.717  0.417000
HETATM 4534  O   WAT   587       3.455   0.612   8.263 -0.834000
HETATM 4535  H1  WAT   587       3.244   1.049   9.124  0.417000
HETATM 4536  H2  WAT   587       3.126   1.316   7.652  0.417000
HETATM 4537  O   WAT   588       6.095   6.613  18.496 -0.834000
HETATM 4538  H1  WAT   588       6.823   6.120  18.950  0.417000
HETATM 4539  H2  WAT   588       6.608   6.996  17.751  0.417000
HETATM 4540  O   WAT   589      -8.617   1.426  23.829 -0.834000
HETATM 4541  H1  WAT   589      -9.190   1.103  24.575  0.417000
HETATM 4542  H2  WAT   589      -8.908   2.382  23.847  0.417000
HETATM 4543  O   WAT   590      -2.294  -6.191  36.533 -0.834000
HETATM 4544  H1  WAT   590      -2.849  -5.416  36.765  0.417000
HETATM 4545  H2  WAT   590      -1.946  -6.423  37.424  0.417000
HETATM 4546  O   WAT   591      -5.345  12.264  21.047 -0.834000
HETATM 4547  H1  WAT   591      -4.516  11.757  21.272  0.417000
HETATM 4548  H2  WAT   591      -5.865  12.036  21.857  0.417000
HETATM 4549  O   WAT   592      -3.428   0.213  16.478 -0.834000
HETATM 4550  H1  WAT   592      -4.375   0.394  16.592  0.417000
HETATM 4551  H2  WAT   592      -3.319   0.451  15.522  0.417000
HETATM 4552  O   WAT   593     -14.798   6.759  21.247 -0.834000
HETATM 4553  H1  WAT   593     -14.122   6.813  21.963  0.417000
HETATM 4554  H2  WAT   593     -14.205   6.747  20.463  0.417000
HETATM 4555  O   WAT   594     -28.538  -4.141  34.618 -0.834000
HETATM 4556  H1  WAT   594     -28.070  -4.614  35.354  0.417000
HETATM 4557  H2  WAT   594     -28.468  -3.222  34.978  0.417000
HETATM 4558  O   WAT   595      -1.142  -2.664  10.339 -0.834000
HETATM 4559  H1  WAT   595      -0.861  -3.065  11.185  0.417000
HETATM 4560  H2  WAT   595      -1.254  -1.728  10.608  0.417000
HETATM 4561  O   WAT   596     -16.703  11.293  34.885 -0.834000
HETATM 4562  H1  WAT   596     -17.518  11.055  35.390  0.417000
HETATM 4563  H2  WAT   596     -17.118  11.482  34.011  0.417000
HETATM 4564  O   WAT   597       9.997  -3.889  33.997 -0.834000
HETATM 4565  H1  WAT   597      10.561  -3.318  33.418  0.417000
HETATM 4566  H2  WAT   597       9.415  -3.175  34.377  0.417000
HETATM 4567  O   WAT   598      11.265  -0.388  34.151 -0.834000
HETATM 4568  H1  WAT   598      11.300  -1.153  33.523  0.417000
HETATM 4569  H2  WAT   598      11.887  -0.719  34.838  0.417000
HETATM 4570  O   WAT   599      22.018 -10.275  -1.033 -0.834000
HETATM 4571  H1  WAT   599      21.956 -11.208  -1.357  0.417000
HETATM 4572  H2  WAT   599      21.256 -10.258  -0.422  0.417000
HETATM 4573  O   WAT   600      13.891 -17.550  26.642 -0.834000
HETATM 4574  H1  WAT   600      13.287 -16.908  26.213  0.417000
HETATM 4575  H2  WAT   600      13.341 -18.359  26.612  0.417000
HETATM 4576  O   WAT   601      11.792   6.583   6.553 -0.834000
HETATM 4577  H1  WAT   601      11.620   7.082   7.390  0.417000
HETATM 4578  H2  WAT   601      12.744   6.384   6.680  0.417000
HETATM 4579  O   WAT   602      12.857 -12.560  38.249 -0.834000
HETATM 4580  H1  WAT   602      12.953 -12.826  39.181  0.417000
HETATM 4581  H2  WAT   602      12.278 -13.272  37.909  0.417000
HETATM 4582  O   WAT   603      12.591 -11.870  32.079 -0.834000
HETATM 4583  H1  WAT   603      12.412 -12.831  31.923  0.417000
HETATM 4584  H2  WAT   603      13.296 -11.742  31.388  0.417000
HETATM 4585  O   WAT   604     -11.762  12.068  35.931 -0.834000
HETATM 4586  H1  WAT   604     -11.299  11.203  36.015  0.417000
HETATM 4587  H2  WAT   604     -12.170  12.136  36.815  0.417000
HETATM 4588  O   WAT   605      19.968  -3.003  22.473 -0.834000
HETATM 4589  H1  WAT   605      20.080  -3.856  21.973  0.417000
HETATM 4590  H2  WAT   605      19.729  -2.427  21.703  0.417000
HETATM 4591  O   WAT   606      17.840 -12.595  14.174 -0.834000
HETATM 4592  H1  WAT   606      17.396 -13.475  14.051  0.417000
HETATM 4593  H2  WAT   606      17.094 -12.021  13.864  0.417000
HETATM 4594  O   WAT   607       2.410 -12.757  36.824 -0.834000
HETATM 4595  H1  WAT   607       3.314 -12.967  37.183  0.417000
HETATM 4596  H2  WAT   607       1.990 -13.635  36.966  0.417000
HETATM 4597  O   WAT   608      12.079 -19.270  38.542 -0.834000
HETATM 4598  H1  WAT   608      11.594 -19.086  37.702  0.417000
HETATM 4599  H2  WAT   608      12.973 -18.941  38.271  0.417000
HETATM 4600  O   WAT   609       7.971   2.625   4.241 -0.834000
HETATM 4601  H1  WAT   609       6.988   2.579   4.179  0.417000
HETATM 4602  H2  WAT   609       8.181   1.704   3.922  0.417000
HETATM 4603  O   WAT   610      15.106  -0.800  23.250 -0.834000
HETATM 4604  H1  WAT   610      15.560  -1.644  23.526  0.417000
HETATM 4605  H2  WAT   610      14.583  -0.656  24.079  0.417000
HETATM 4606  O   WAT   611      27.021 -12.662  20.098 -0.834000
HETATM 4607  H1  WAT   611      27.403 -12.503  19.205  0.417000
HETATM 4608  H2  WAT   611      27.416 -11.900  20.587  0.417000
HETATM 4609  O   WAT   612      24.433 -18.833  12.317 -0.834000
HETATM 4610  H1  WAT   612      25.008 -19.189  11.588  0.417000
HETATM 4611  H2  WAT   612      23.553 -19.016  11.877  0.417000
HETATM 4612  O   WAT   613       8.103   3.289 -10.075 -0.834000
HETATM 4613  H1  WAT   613       8.973   3.406  -9.636  0.417000
HETATM 4614  H2  WAT   613       8.396   2.810 -10.889  0.417000
HETATM 4615  O   WAT   614      21.199 -22.048  22.001 -0.834000
HETATM 4616  H1  WAT   614      21.125 -21.983  22.995  0.417000
HETATM 4617  H2  WAT   614      21.526 -22.972  21.945  0.417000
HETATM 4618  O   WAT   615       5.169 -20.191  40.465 -0.834000
HETATM 4619  H1  WAT   615       4.616 -20.907  40.853  0.417000
HETATM 4620  H2  WAT   615       5.472 -20.650  39.646  0.417000
HETATM 4621  O   WAT   616       2.847  -6.392  32.879 -0.834000
HETATM 4622  H1  WAT   616       3.058  -7.288  33.209  0.417000
HETATM 4623  H2  WAT   616       3.106  -6.518  31.925  0.417000
HETATM 4624  O   WAT   617       1.559  -9.382  26.779 -0.834000
HETATM 4625  H1  WAT   617       1.794  -9.618  25.865  0.417000
HETATM 4626  H2  WAT   617       0.567  -9.438  26.713  0.417000
HETATM 4627  O   WAT   618      14.316  -7.622  18.230 -0.834000
HETATM 4628  H1  WAT   618      13.811  -6.877  18.639  0.417000
HETATM 4629  H2  WAT   618      13.800  -8.374  18.632  0.417000
HETATM 4630  O   WAT   619      11.383 -10.463  35.979 -0.834000
HETATM 4631  H1  WAT   619      10.751  -9.810  35.587  0.417000
HETATM 4632  H2  WAT   619      10.740 -11.057  36.427  0.417000
HETATM 4633  O   WAT   620       7.172 -19.050  41.833 -0.834000
HETATM 4634  H1  WAT   620       6.971 -19.461  42.698  0.417000
HETATM 4635  H2  WAT   620       6.448 -19.440  41.291  0.417000
HETATM 4636  O   WAT   621      13.184  11.515  25.431 -0.834000
HETATM 4637  H1  WAT   621      13.562  11.146  24.602  0.417000
HETATM 4638  H2  WAT   621      13.784  11.114  26.090  0.417000
HETATM 4639  O   WAT   622      11.404 -11.591  28.109 -0.834000
HETATM 4640  H1  WAT   622      12.210 -12.105  27.896  0.417000
HETATM 4641  H2  WAT   622      11.460 -10.899  27.409  0.417000
HETATM 4642  O   WAT   623       5.761  -4.751  27.724 -0.834000
HETATM 4643  H1  WAT   623       5.783  -4.439  28.651  0.417000
HETATM 4644  H2  WAT   623       4.837  -4.492  27.486  0.417000
HETATM 4645  O   WAT   624       3.242  19.390  17.689 -0.834000
HETATM 4646  H1  WAT   624       3.995  18.789  17.536  0.417000
HETATM 4647  H2  WAT   624       3.686  20.234  17.845  0.417000
HETATM 4648  O   WAT   625      20.522 -11.709  13.192 -0.834000
HETATM 4649  H1  WAT   625      20.696 -11.860  12.242  0.417000
HETATM 4650  H2  WAT   625      19.545 -11.685  13.198  0.417000
HETATM 4651  O   WAT   626      16.848  -4.717  14.293 -0.834000
HETATM 4652  H1  WAT   626      17.395  -3.948  13.986  0.417000
HETATM 4653  H2  WAT   626      17.484  -5.088  14.952  0.417000
HETATM 4654  O   WAT   627      22.364   0.204   9.315 -0.834000
HETATM 4655  H1  WAT   627      22.270  -0.689   8.902  0.417000
HETATM 4656  H2  WAT   627      21.579   0.645   8.918  0.417000
HETATM 4657  O   WAT   628      25.326   0.566  26.147 -0.834000
HETATM 4658  H1  WAT   628      26.148   0.326  25.696  0.417000
HETATM 4659  H2  WAT   628      24.685  -0.025  25.677  0.417000
HETATM 4660  O   WAT   629      16.984  -6.693  22.666 -0.834000
HETATM 4661  H1  WAT   629      16.719  -7.196  23.467  0.417000
HETATM 4662  H2  WAT   629      17.963  -6.766  22.740  0.417000
HETATM 4663  O   WAT   630      11.807  -3.551  20.770 -0.834000
HETATM 4664  H1  WAT   630      11.623  -2.711  20.293  0.417000
HETATM 4665  H2  WAT   630      11.497  -3.294  21.673  0.417000
HETATM 4666  O   WAT   631       6.450   5.895  37.103 -0.834000
HETATM 4667  H1  WAT   631       6.769   5.733  36.175  0.417000
HETATM 4668  H2  WAT   631       7.094   5.310  37.574  0.417000
HETATM 4669  O   WAT   632      14.935  -0.553  -4.881 -0.834000
HETATM 4670  H1  WAT   632      15.686  -0.590  -4.240  0.417000
HETATM 4671  H2  WAT   632      14.192  -0.425  -4.246  0.417000
HETATM 4672  O   WAT   633      13.096 -12.085  -0.027 -0.834000
HETATM 4673  H1  WAT   633      13.940 -11.765  -0.397  0.417000
HETATM 4674  H2  WAT   633      13.031 -11.527   0.782  0.417000
HETATM 4675  O   WAT   634      26.893  -5.622  19.157 -0.834000
HETATM 4676  H1  WAT   634      26.114  -6.215  19.006  0.417000
HETATM 4677  H2  WAT   634      26.826  -5.523  20.130  0.417000
HETATM 4678  O   WAT   635      10.142  -6.642  10.413 -0.834000
HETATM 4679  H1  WAT   635       9.508  -6.826  11.145  0.417000
HETATM 4680  H2  WAT   635      10.176  -5.660  10.483  0.417000
HETATM 4681  O   WAT   636       7.010  -6.387   5.607 -0.834000
HETATM 4682  H1  WAT   636       7.832  -6.911   5.682  0.417000
HETATM 4683  H2  WAT   636       6.809  -6.555   4.647  0.417000
HETATM 4684  O   WAT   637      20.282 -17.952  23.344 -0.834000
HETATM 4685  H1  WAT   637      20.220 -16.971  23.332  0.417000
HETATM 4686  H2  WAT   637      20.069 -18.119  22.388  0.417000
HETATM 4687  O   WAT   638      11.017   5.034  -2.029 -0.834000
HETATM 4688  H1  WAT   638      11.900   4.652  -1.848  0.417000
HETATM 4689  H2  WAT   638      11.043   5.079  -3.009  0.417000
HETATM 4690  O   WAT   639       7.624  -1.051  26.121 -0.834000
HETATM 4691  H1  WAT   639       7.515  -2.021  26.136  0.417000
HETATM 4692  H2  WAT   639       7.855  -0.870  27.051  0.417000
HETATM 4693  O   WAT   640       3.203   5.037  -0.675 -0.834000
HETATM 4694  H1  WAT   640       3.698   5.772  -1.123  0.417000
HETATM 4695  H2  WAT   640       3.739   5.000   0.157  0.417000
HETATM 4696  O   WAT   641       1.265   6.494  22.185 -0.834000
HETATM 4697  H1  WAT   641       2.220   6.294  22.055  0.417000
HETATM 4698  H2  WAT   641       1.245   6.462  23.184  0.417000
HETATM 4699  O   WAT   642      15.914   2.895  32.026 -0.834000
HETATM 4700  H1  WAT   642      15.649   3.847  32.105  0.417000
HETATM 4701  H2  WAT   642      16.873   3.011  31.882  0.417000
HETATM 4702  O   WAT   643      13.065  -0.690   8.908 -0.834000
HETATM 4703  H1  WAT   643      13.099  -1.353   8.173  0.417000
HETATM 4704  H2  WAT   643      13.030   0.131   8.354  0.417000
HETATM 4705  O   WAT   644      23.404  -0.506  17.603 -0.834000
HETATM 4706  H1  WAT   644      23.919  -1.207  17.123  0.417000
HETATM 4707  H2  WAT   644      23.110  -1.058  18.375  0.417000
HETATM 4708  O   WAT   645      12.406 -18.734   3.585 -0.834000
HETATM 4709  H1  WAT   645      12.847 -19.465   3.082  0.417000
HETATM 4710  H2  WAT   645      13.207 -18.205   3.812  0.417000
HETATM 4711  O   WAT   646      21.154 -16.872  18.620 -0.834000
HETATM 4712  H1  WAT   646      21.365 -16.021  19.092  0.417000
HETATM 4713  H2  WAT   646      21.993 -16.945  18.094  0.417000
HETATM 4714  O   WAT   647      17.339 -10.285  24.486 -0.834000
HETATM 4715  H1  WAT   647      17.744 -11.141  24.731  0.417000
HETATM 4716  H2  WAT   647      17.917 -10.010  23.747  0.417000
HETATM 4717  O   WAT   648      19.167  -9.850  -4.628 -0.834000
HETATM 4718  H1  WAT   648      20.115  -9.996  -4.422  0.417000
HETATM 4719  H2  WAT   648      19.250  -9.674  -5.599  0.417000
HETATM 4720  O   WAT   649       0.085 -18.606  -9.527 -0.834000
HETATM 4721  H1  WAT   649       0.906 -18.649 -10.066  0.417000
HETATM 4722  H2  WAT   649      -0.356 -19.430  -9.820  0.417000
HETATM 4723  O   WAT   650      12.692   7.260  18.364 -0.834000
HETATM 4724  H1  WAT   650      13.440   6.618  18.299  0.417000
HETATM 4725  H2  WAT   650      13.149   8.049  17.968  0.417000
HETATM 4726  O   WAT   651      13.950  -3.832  17.818 -0.834000
HETATM 4727  H1  WAT   651      14.165  -4.291  16.983  0.417000
HETATM 4728  H2  WAT   651      13.462  -4.559  18.285  0.417000
HETATM 4729  O   WAT   652      10.599  -0.247  21.622 -0.834000
HETATM 4730  H1  WAT   652      11.536   0.088  21.677  0.417000
HETATM 4731  H2  WAT   652      10.647  -0.595  20.692  0.417000
HETATM 4732  O   WAT   653      11.240  -1.368  19.246 -0.834000
HETATM 4733  H1  WAT   653      10.449  -1.120  18.715  0.417000
HETATM 4734  H2  WAT   653      11.909  -1.415  18.534  0.417000
HETATM 4735  O   WAT   654      11.296  -6.297  15.123 -0.834000
HETATM 4736  H1  WAT   654      10.428  -6.736  15.314  0.417000
HETATM 4737  H2  WAT   654      11.809  -6.594  15.891  0.417000
HETATM 4738  O   WAT   655      12.784   8.864   3.229 -0.834000
HETATM 4739  H1  WAT   655      13.701   8.534   3.435  0.417000
HETATM 4740  H2  WAT   655      12.625   9.332   4.093  0.417000
HETATM 4741  O   WAT   656      15.890  -8.837   7.612 -0.834000
HETATM 4742  H1  WAT   656      16.131  -9.547   8.246  0.417000
HETATM 4743  H2  WAT   656      15.708  -8.110   8.259  0.417000
HETATM 4744  O   WAT   657      10.784 -22.456  -7.342 -0.834000
HETATM 4745  H1  WAT   657      11.138 -23.362  -7.149  0.417000
HETATM 4746  H2  WAT   657      10.100 -22.706  -8.014  0.417000
HETATM 4747  O   WAT   658      21.045 -10.785  34.750 -0.834000
HETATM 4748  H1  WAT   658      21.265 -11.477  35.413  0.417000
HETATM 4749  H2  WAT   658      20.624 -10.122  35.341  0.417000
HETATM 4750  O   WAT   659      11.988  14.700  14.105 -0.834000
HETATM 4751  H1  WAT   659      12.770  15.273  14.023  0.417000
HETATM 4752  H2  WAT   659      12.378  13.941  14.601  0.417000
HETATM 4753  O   WAT   660      10.545   3.142  37.761 -0.834000
HETATM 4754  H1  WAT   660      10.806   2.193  37.860  0.417000
HETATM 4755  H2  WAT   660      11.439   3.535  37.618  0.417000
HETATM 4756  O   WAT   661      21.883  -7.367   3.025 -0.834000
HETATM 4757  H1  WAT   661      22.784  -7.388   3.407  0.417000
HETATM 4758  H2  WAT   661      21.646  -8.317   3.065  0.417000
HETATM 4759  O   WAT   662       0.411  18.226  11.800 -0.834000
HETATM 4760  H1  WAT   662      -0.164  18.993  11.664  0.417000
HETATM 4761  H2  WAT   662       0.565  17.939  10.873  0.417000
HETATM 4762  O   WAT   663       9.354  -0.161  -9.996 -0.834000
HETATM 4763  H1  WAT   663       9.240  -1.111  -9.735  0.417000
HETATM 4764  H2  WAT   663       8.750  -0.168 -10.781  0.417000
HETATM 4765  O   WAT   664      -3.648  19.398   3.590 -0.834000
HETATM 4766  H1  WAT   664      -4.139  19.018   2.830  0.417000
HETATM 4767  H2  WAT   664      -2.728  19.198   3.324  0.417000
HETATM 4768  O   WAT   665      14.718  -3.152  -5.628 -0.834000
HETATM 4769  H1  WAT   665      14.815  -2.184  -5.496  0.417000
HETATM 4770  H2  WAT   665      14.383  -3.160  -6.555  0.417000
HETATM 4771  O   WAT   666      13.232   0.491  21.659 -0.834000
HETATM 4772  H1  WAT   666      13.622   0.541  20.752  0.417000
HETATM 4773  H2  WAT   666      13.915  -0.088  22.084  0.417000
HETATM 4774  O   WAT   667      25.832  -3.204  22.139 -0.834000
HETATM 4775  H1  WAT   667      26.213  -2.527  21.558  0.417000
HETATM 4776  H2  WAT   667      25.034  -3.461  21.626  0.417000
HETATM 4777  O   WAT   668       2.644  -7.040  39.060 -0.834000
HETATM 4778  H1  WAT   668       2.972  -7.911  39.391  0.417000
HETATM 4779  H2  WAT   668       2.803  -6.503  39.875  0.417000
HETATM 4780  O   WAT   669      19.117 -29.874   2.278 -0.834000
HETATM 4781  H1  WAT   669      20.056 -30.044   2.541  0.417000
HETATM 4782  H2  WAT   669      18.689 -30.008   3.161  0.417000
HETATM 4783  O   WAT   670      21.736 -10.742  25.459 -0.834000
HETATM 4784  H1  WAT   670      21.190  -9.917  25.450  0.417000
HETATM 4785  H2  WAT   670      21.391 -11.164  24.636  0.417000
HETATM 4786  O   WAT   671       2.025   9.062  26.520 -0.834000
HETATM 4787  H1  WAT   671       2.073   9.978  26.156  0.417000
HETATM 4788  H2  WAT   671       2.698   8.631  25.937  0.417000
HETATM 4789  O   WAT   672       3.131 -16.414 -10.346 -0.834000
HETATM 4790  H1  WAT   672       2.899 -17.352 -10.504  0.417000
HETATM 4791  H2  WAT   672       3.837 -16.533  -9.664  0.417000
HETATM 4792  O   WAT   673      19.607   1.141  29.960 -0.834000
HETATM 4793  H1  WAT   673      20.571   0.966  29.863  0.417000
HETATM 4794  H2  WAT   673      19.374   0.435  30.608  0.417000
HETATM 4795  O   WAT   674      24.191 -17.458  23.211 -0.834000
HETATM 4796  H1  WAT   674      25.163 -17.608  23.261  0.417000
HETATM 4797  H2  WAT   674      24.150 -17.121  22.271  0.417000
HETATM 4798  O   WAT   675      27.095 -26.155  11.376 -0.834000
HETATM 4799  H1  WAT   675      26.760 -25.868  12.257  0.417000
HETATM 4800  H2  WAT   675      27.864 -26.698  11.674  0.417000
HETATM 4801  O   WAT   676       9.762  -0.682  13.896 -0.834000
HETATM 4802  H1  WAT   676       8.892  -0.915  14.310  0.417000
HETATM 4803  H2  WAT   676       9.444  -0.346  13.030  0.417000
HETATM 4804  O   WAT   677       3.615  -1.628  31.998 -0.834000
HETATM 4805  H1  WAT   677       3.793  -2.530  32.376  0.417000
HETATM 4806  H2  WAT   677       2.647  -1.585  32.157  0.417000
HETATM 4807  O   WAT   678      14.595  -4.678  11.385 -0.834000
HETATM 4808  H1  WAT   678      13.870  -4.751  12.066  0.417000
HETATM 4809  H2  WAT   678      15.180  -5.390  11.721  0.417000
HETATM 4810  O   WAT   679      -5.539  14.693  36.403 -0.834000
HETATM 4811  H1  WAT   679      -5.702  15.645  36.418  0.417000
HETATM 4812  H2  WAT   679      -6.369  14.361  35.998  0.417000
HETATM 4813  O   WAT   680      15.232  -2.182  10.449 -0.834000
HETATM 4814  H1  WAT   680      14.989  -3.113  10.678  0.417000
HETATM 4815  H2  WAT   680      14.423  -1.898   9.991  0.417000
HETATM 4816  O   WAT   681       3.148   8.959   6.022 -0.834000
HETATM 4817  H1  WAT   681       4.137   8.927   6.116  0.417000
HETATM 4818  H2  WAT   681       2.950   9.642   6.701  0.417000
HETATM 4819  O   WAT   682      17.674 -40.503  15.079 -0.834000
HETATM 4820  H1  WAT   682      18.004 -40.827  15.959  0.417000
HETATM 4821  H2  WAT   682      18.034 -39.581  15.130  0.417000
HETATM 4822  O   WAT   683      19.192 -19.436  25.353 -0.834000
HETATM 4823  H1  WAT   683      19.882 -19.222  26.029  0.417000
HETATM 4824  H2  WAT   683      19.559 -18.920  24.594  0.417000
HETATM 4825  O   WAT   684      10.410  -9.365  21.008 -0.834000
HETATM 4826  H1  WAT   684      10.747  -8.442  21.189  0.417000
HETATM 4827  H2  WAT   684       9.559  -9.117  20.575  0.417000
HETATM 4828  O   WAT   685      22.566  -8.867  30.224 -0.834000
HETATM 4829  H1  WAT   685      21.612  -8.873  29.961  0.417000
HETATM 4830  H2  WAT   685      22.506  -9.493  30.988  0.417000
HETATM 4831  O   WAT   686      15.929   8.538  22.857 -0.834000
HETATM 4832  H1  WAT   686      16.157   8.799  23.791  0.417000
HETATM 4833  H2  WAT   686      15.817   7.580  22.980  0.417000
HETATM 4834  O   WAT   687      24.428 -19.432  31.051 -0.834000
HETATM 4835  H1  WAT   687      24.121 -20.073  30.368  0.417000
HETATM 4836  H2  WAT   687      24.193 -18.590  30.587  0.417000
HETATM 4837  O   WAT   688      16.667  -4.531   4.792 -0.834000
HETATM 4838  H1  WAT   688      17.187  -3.731   5.046  0.417000
HETATM 4839  H2  WAT   688      16.054  -4.564   5.566  0.417000
HETATM 4840  O   WAT   689      15.488 -10.788  17.203 -0.834000
HETATM 4841  H1  WAT   689      15.672 -11.751  17.076  0.417000
HETATM 4842  H2  WAT   689      14.633 -10.723  16.721  0.417000
HETATM 4843  O   WAT   690       6.711 -30.340  -0.740 -0.834000
HETATM 4844  H1  WAT   690       6.138 -30.672  -1.482  0.417000
HETATM 4845  H2  WAT   690       6.996 -29.488  -1.166  0.417000
HETATM 4846  O   WAT   691      14.528  -5.119  15.504 -0.834000
HETATM 4847  H1  WAT   691      15.394  -5.027  15.025  0.417000
HETATM 4848  H2  WAT   691      14.423  -6.096  15.443  0.417000
HETATM 4849  O   WAT   692      19.066 -16.726   3.516 -0.834000
HETATM 4850  H1  WAT   692      19.189 -16.782   2.534  0.417000
HETATM 4851  H2  WAT   692      18.242 -17.284   3.574  0.417000
HETATM 4852  O   WAT   693      24.744  -5.275   2.241 -0.834000
HETATM 4853  H1  WAT   693      24.613  -5.959   2.931  0.417000
HETATM 4854  H2  WAT   693      24.401  -5.751   1.454  0.417000
HETATM 4855  O   WAT   694      15.736 -24.430  -8.895 -0.834000
HETATM 4856  H1  WAT   694      15.749 -25.413  -9.062  0.417000
HETATM 4857  H2  WAT   694      15.309 -24.162  -9.745  0.417000
HETATM 4858  O   WAT   695       9.812 -12.213   3.012 -0.834000
HETATM 4859  H1  WAT   695      10.040 -13.170   3.104  0.417000
HETATM 4860  H2  WAT   695       9.090 -12.276   2.359  0.417000
HETATM 4861  O   WAT   696      -1.136  -7.885 -16.305 -0.834000
HETATM 4862  H1  WAT   696      -1.899  -7.271 -16.193  0.417000
HETATM 4863  H2  WAT   696      -0.406  -7.245 -16.360  0.417000
HETATM 4864  O   WAT   697       8.940   5.602  -0.444 -0.834000
HETATM 4865  H1  WAT   697       9.001   4.851   0.178  0.417000
HETATM 4866  H2  WAT   697       9.712   5.383  -1.035  0.417000
HETATM 4867  O   WAT   698       2.110  -3.652  -7.028 -0.834000
HETATM 4868  H1  WAT   698       1.140  -3.594  -6.828  0.417000
HETATM 4869  H2  WAT   698       2.325  -2.687  -6.945  0.417000
HETATM 4870  O   WAT   699       9.470 -29.653  -5.457 -0.834000
HETATM 4871  H1  WAT   699       9.270 -30.300  -4.747  0.417000
HETATM 4872  H2  WAT   699       8.690 -29.057  -5.366  0.417000
HETATM 4873  O   WAT   700       5.219   1.406  -0.452 -0.834000
HETATM 4874  H1  WAT   700       5.819   2.121  -0.125  0.417000
HETATM 4875  H2  WAT   700       5.023   0.965   0.411  0.417000
HETATM 4876  O   WAT   701      24.011 -14.519  18.166 -0.834000
HETATM 4877  H1  WAT   701      23.826 -15.430  17.801  0.417000
HETATM 4878  H2  WAT   701      23.376 -14.556  18.929  0.417000
HETATM 4879  O   WAT   702       6.705   5.575  22.403 -0.834000
HETATM 4880  H1  WAT   702       7.062   5.411  23.311  0.417000
HETATM 4881  H2  WAT   702       7.367   6.228  22.088  0.417000
HETATM 4882  O   WAT   703       8.679   6.750  11.864 -0.834000
HETATM 4883  H1  WAT   703       8.968   7.144  12.714  0.417000
HETATM 4884  H2  WAT   703       9.015   5.825  12.011  0.417000
HETATM 4885  O   WAT   704      19.379  -4.814   6.695 -0.834000
HETATM 4886  H1  WAT   704      18.932  -3.954   6.484  0.417000
HETATM 4887  H2  WAT   704      18.635  -5.238   7.195  0.417000
HETATM 4888  O   WAT   705      25.403  -3.252   8.489 -0.834000
HETATM 4889  H1  WAT   705      25.739  -2.449   8.011  0.417000
HETATM 4890  H2  WAT   705      25.058  -3.748   7.709  0.417000
HETATM 4891  O   WAT   706      23.595 -14.384  -1.168 -0.834000
HETATM 4892  H1  WAT   706      22.960 -13.805  -1.666  0.417000
HETATM 4893  H2  WAT   706      23.731 -13.781  -0.388  0.417000
HETATM 4894  O   WAT   707      22.807   3.457  29.127 -0.834000
HETATM 4895  H1  WAT   707      23.225   3.282  28.246  0.417000
HETATM 4896  H2  WAT   707      23.440   4.093  29.494  0.417000
HETATM 4897  O   WAT   708      15.368   3.703  15.902 -0.834000
HETATM 4898  H1  WAT   708      15.222   3.946  14.957  0.417000
HETATM 4899  H2  WAT   708      14.875   2.841  15.910  0.417000
HETATM 4900  O   WAT   709       7.943 -12.055   0.730 -0.834000
HETATM 4901  H1  WAT   709       8.267 -12.944   0.428  0.417000
HETATM 4902  H2  WAT   709       7.453 -11.791  -0.087  0.417000
HETATM 4903  O   WAT   710       4.902 -19.226  -3.958 -0.834000
HETATM 4904  H1  WAT   710       5.192 -20.120  -3.673  0.417000
HETATM 4905  H2  WAT   710       5.505 -18.671  -3.400  0.417000
HETATM 4906  O   WAT   711      10.624  -0.527  -5.776 -0.834000
HETATM 4907  H1  WAT   711      11.472  -0.414  -6.273  0.417000
HETATM 4908  H2  WAT   711      10.049   0.050  -6.361  0.417000
HETATM 4909  O   WAT   712      16.883 -36.646  10.051 -0.834000
HETATM 4910  H1  WAT   712      16.009 -36.171  10.056  0.417000
HETATM 4911  H2  WAT   712      16.548 -37.570  10.134  0.417000
HETATM 4912  O   WAT   713      20.276 -13.188   4.900 -0.834000
HETATM 4913  H1  WAT   713      19.634 -12.487   5.088  0.417000
HETATM 4914  H2  WAT   713      19.808 -13.975   5.268  0.417000
HETATM 4915  O   WAT   714       4.183 -11.602  25.952 -0.834000
HETATM 4916  H1  WAT   714       4.843 -12.335  25.900  0.417000
HETATM 4917  H2  WAT   714       3.382 -12.106  25.670  0.417000
HETATM 4918  O   WAT   715      17.533  -8.104  37.146 -0.834000
HETATM 4919  H1  WAT   715      17.477  -7.134  37.320  0.417000
HETATM 4920  H2  WAT   715      16.880  -8.156  36.400  0.417000
HETATM 4921  O   WAT   716      24.278 -24.839  26.132 -0.834000
HETATM 4922  H1  WAT   716      24.328 -25.806  26.002  0.417000
HETATM 4923  H2  WAT   716      23.300 -24.719  26.169  0.417000
HETATM 4924  O   WAT   717       5.497 -18.323  27.521 -0.834000
HETATM 4925  H1  WAT   717       6.431 -18.285  27.206  0.417000
HETATM 4926  H2  WAT   717       5.172 -19.047  26.913  0.417000
HETATM 4927  O   WAT   718       4.612  -0.514  23.032 -0.834000
HETATM 4928  H1  WAT   718       5.264  -0.007  23.552  0.417000
HETATM 4929  H2  WAT   718       3.781  -0.044  23.279  0.417000
HETATM 4930  O   WAT   719      10.373 -12.702  24.528 -0.834000
HETATM 4931  H1  WAT   719      11.370 -12.790  24.587  0.417000
HETATM 4932  H2  WAT   719      10.313 -12.614  23.541  0.417000
HETATM 4933  O   WAT   720      18.743   7.703  19.174 -0.834000
HETATM 4934  H1  WAT   720      19.664   7.828  18.845  0.417000
HETATM 4935  H2  WAT   720      18.495   6.915  18.628  0.417000
HETATM 4936  O   WAT   721      21.482  -0.233  21.324 -0.834000
HETATM 4937  H1  WAT   721      20.608  -0.604  21.033  0.417000
HETATM 4938  H2  WAT   721      22.058  -0.770  20.719  0.417000
HETATM 4939  O   WAT   722       8.133 -18.151  26.886 -0.834000
HETATM 4940  H1  WAT   722       8.294 -19.099  27.130  0.417000
HETATM 4941  H2  WAT   722       8.291 -17.748  27.783  0.417000
HETATM 4942  O   WAT   723      17.514  -4.685  30.744 -0.834000
HETATM 4943  H1  WAT   723      17.327  -5.594  31.081  0.417000
HETATM 4944  H2  WAT   723      18.460  -4.781  30.518  0.417000
HETATM 4945  O   WAT   724      19.726 -18.678  12.565 -0.834000
HETATM 4946  H1  WAT   724      19.632 -18.587  11.593  0.417000
HETATM 4947  H2  WAT   724      20.025 -19.626  12.599  0.417000
HETATM 4948  O   WAT   725      21.154 -35.348  17.726 -0.834000
HETATM 4949  H1  WAT   725      22.122 -35.384  17.944  0.417000
HETATM 4950  H2  WAT   725      20.807 -35.847  18.502  0.417000
HETATM 4951  O   WAT   726      13.188   4.937   9.754 -0.834000
HETATM 4952  H1  WAT   726      13.803   4.216  10.009  0.417000
HETATM 4953  H2  WAT   726      12.453   4.399   9.368  0.417000
HETATM 4954  O   WAT   727      17.561 -25.271  36.501 -0.834000
HETATM 4955  H1  WAT   727      17.623 -26.177  36.111  0.417000
HETATM 4956  H2  WAT   727      17.196 -24.798  35.708  0.417000
HETATM 4957  O   WAT   728       6.026   8.633  36.729 -0.834000
HETATM 4958  H1  WAT   728       6.771   8.688  36.091  0.417000
HETATM 4959  H2  WAT   728       6.144   7.721  37.057  0.417000
HETATM 4960  O   WAT   729       4.254  -3.987  33.086 -0.834000
HETATM 4961  H1  WAT   729       4.823  -3.887  33.878  0.417000
HETATM 4962  H2  WAT   729       3.801  -4.831  33.295  0.417000
HETATM 4963  O   WAT   730      20.822  -6.718  17.285 -0.834000
HETATM 4964  H1  WAT   730      21.271  -5.941  17.666  0.417000
HETATM 4965  H2  WAT   730      20.715  -7.277  18.085  0.417000
HETATM 4966  O   WAT   731       7.833  -4.483  21.924 -0.834000
HETATM 4967  H1  WAT   731       7.762  -3.504  21.758  0.417000
HETATM 4968  H2  WAT   731       8.374  -4.715  21.123  0.417000
HETATM 4969  O   WAT   732      20.123 -18.946  34.749 -0.834000
HETATM 4970  H1  WAT   732      20.435 -19.834  34.435  0.417000
HETATM 4971  H2  WAT   732      20.995 -18.479  34.738  0.417000
HETATM 4972  O   WAT   733       4.598 -13.796  32.030 -0.834000
HETATM 4973  H1  WAT   733       4.055 -14.445  32.556  0.417000
HETATM 4974  H2  WAT   733       5.017 -13.319  32.778  0.417000
HETATM 4975  O   WAT   734      25.740  -2.471  13.855 -0.834000
HETATM 4976  H1  WAT   734      26.700  -2.676  14.023  0.417000
HETATM 4977  H2  WAT   734      25.476  -3.326  13.446  0.417000
HETATM 4978  O   WAT   735      16.719 -31.683  32.919 -0.834000
HETATM 4979  H1  WAT   735      15.942 -32.225  33.184  0.417000
HETATM 4980  H2  WAT   735      16.242 -31.008  32.363  0.417000
HETATM 4981  O   WAT   736      13.836 -38.765  19.259 -0.834000
HETATM 4982  H1  WAT   736      13.964 -39.736  19.174  0.417000
HETATM 4983  H2  WAT   736      13.028 -38.648  18.724  0.417000
HETATM 4984  O   WAT   737      24.563 -11.887  19.306 -0.834000
HETATM 4985  H1  WAT   737      24.405 -12.724  18.824  0.417000
HETATM 4986  H2  WAT   737      25.456 -12.094  19.688  0.417000
HETATM 4987  O   WAT   738      10.725 -10.609  -6.322 -0.834000
HETATM 4988  H1  WAT   738      10.892 -11.316  -6.989  0.417000
HETATM 4989  H2  WAT   738      11.554 -10.079  -6.471  0.417000
HETATM 4990  O   WAT   739      17.842 -26.550  38.919 -0.834000
HETATM 4991  H1  WAT   739      18.326 -27.333  38.560  0.417000
HETATM 4992  H2  WAT   739      17.815 -26.004  38.092  0.417000
HETATM 4993  O   WAT   740      23.773 -12.336   6.595 -0.834000
HETATM 4994  H1  WAT   740      23.673 -11.630   5.919  0.417000
HETATM 4995  H2  WAT   740      22.992 -12.146   7.160  0.417000
HETATM 4996  O   WAT   741      10.836 -22.692  44.368 -0.834000
HETATM 4997  H1  WAT   741      11.702 -22.229  44.178  0.417000
HETATM 4998  H2  WAT   741      10.921 -22.789  45.330  0.417000
HETATM 4999  O   WAT   742       5.205  15.683  19.511 -0.834000
HETATM 5000  H1  WAT   742       6.118  15.815  19.146  0.417000
HETATM 5001  H2  WAT   742       5.438  15.629  20.469  0.417000
HETATM 5002  O   WAT   743      19.004 -12.051  16.558 -0.834000
HETATM 5003  H1  WAT   743      18.879 -12.961  16.912  0.417000
HETATM 5004  H2  WAT   743      18.691 -12.205  15.629  0.417000
HETATM 5005  O   WAT   744      11.511 -34.787  12.494 -0.834000
HETATM 5006  H1  WAT   744      11.474 -34.028  11.860  0.417000
HETATM 5007  H2  WAT   744      10.582 -34.722  12.844  0.417000
HETATM 5008  O   WAT   745      11.460  10.066  28.964 -0.834000
HETATM 5009  H1  WAT   745      12.392   9.848  29.198  0.417000
HETATM 5010  H2  WAT   745      11.009   9.688  29.757  0.417000
HETATM 5011  O   WAT   746      15.145 -16.998  20.525 -0.834000
HETATM 5012  H1  WAT   746      14.825 -17.943  20.480  0.417000
HETATM 5013  H2  WAT   746      14.718 -16.676  19.689  0.417000
HETATM 5014  O   WAT   747      18.073  -2.806  27.510 -0.834000
HETATM 5015  H1  WAT   747      17.484  -2.109  27.867  0.417000
HETATM 5016  H2  WAT   747      18.286  -2.447  26.632  0.417000
HETATM 5017  O   WAT   748      22.134  -2.363  31.089 -0.834000
HETATM 5018  H1  WAT   748      21.978  -1.764  31.848  0.417000
HETATM 5019  H2  WAT   748      23.127  -2.325  31.056  0.417000
HETATM 5020  O   WAT   749      11.661 -16.470  35.043 -0.834000
HETATM 5021  H1  WAT   749      11.212 -16.247  34.190  0.417000
HETATM 5022  H2  WAT   749      12.536 -16.755  34.674  0.417000
HETATM 5023  O   WAT   750      15.041 -27.003  26.357 -0.834000
HETATM 5024  H1  WAT   750      14.694 -26.188  26.775  0.417000
HETATM 5025  H2  WAT   750      14.278 -27.608  26.503  0.417000
HETATM 5026  O   WAT   751      22.169 -23.793   5.821 -0.834000
HETATM 5027  H1  WAT   751      21.631 -24.177   6.542  0.417000
HETATM 5028  H2  WAT   751      21.545 -23.876   5.067  0.417000
HETATM 5029  O   WAT   752      12.986 -21.487  14.915 -0.834000
HETATM 5030  H1  WAT   752      12.404 -21.561  14.132  0.417000
HETATM 5031  H2  WAT   752      13.584 -20.764  14.593  0.417000
HETATM 5032  O   WAT   753      21.640 -31.507  29.622 -0.834000
HETATM 5033  H1  WAT   753      21.311 -32.384  29.941  0.417000
HETATM 5034  H2  WAT   753      22.005 -31.159  30.468  0.417000
HETATM 5035  O   WAT   754      13.587  -8.240  26.307 -0.834000
HETATM 5036  H1  WAT   754      12.975  -7.558  26.662  0.417000
HETATM 5037  H2  WAT   754      12.930  -8.884  25.955  0.417000
HETATM 5038  O   WAT   755      18.984  -2.379  24.874 -0.834000
HETATM 5039  H1  WAT   755      19.891  -2.356  25.288  0.417000
HETATM 5040  H2  WAT   755      19.275  -2.622  23.950  0.417000
HETATM 5041  O   WAT   756      20.307   3.848  27.914 -0.834000
HETATM 5042  H1  WAT   756      20.766   3.161  27.366  0.417000
HETATM 5043  H2  WAT   756      21.020   4.031  28.558  0.417000
HETATM 5044  O   WAT   757      23.417   0.879  22.800 -0.834000
HETATM 5045  H1  WAT   757      23.566   0.154  23.459  0.417000
HETATM 5046  H2  WAT   757      22.673   0.459  22.296  0.417000
HETATM 5047  O   WAT   758      15.129 -13.826  23.336 -0.834000
HETATM 5048  H1  WAT   758      14.883 -14.766  23.211  0.417000
HETATM 5049  H2  WAT   758      15.520 -13.629  22.455  0.417000
HETATM 5050  O   WAT   759      14.827 -18.742  17.268 -0.834000
HETATM 5051  H1  WAT   759      15.693 -18.552  17.687  0.417000
HETATM 5052  H2  WAT   759      15.000 -19.620  16.885  0.417000
HETATM 5053  O   WAT   760      21.243 -21.100  33.643 -0.834000
HETATM 5054  H1  WAT   760      22.222 -20.971  33.719  0.417000
HETATM 5055  H2  WAT   760      21.184 -21.096  32.650  0.417000
HETATM 5056  O   WAT   761      11.110   9.444  15.870 -0.834000
HETATM 5057  H1  WAT   761      11.754   9.762  15.195  0.417000
HETATM 5058  H2  WAT   761      11.486   8.566  16.066  0.417000
HETATM 5059  O   WAT   762      -1.723 -44.103  31.788 -0.834000
HETATM 5060  H1  WAT   762      -1.134 -44.571  31.146  0.417000
HETATM 5061  H2  WAT   762      -1.341 -43.197  31.723  0.417000
HETATM 5062  O   WAT   763      12.878 -35.271  37.742 -0.834000
HETATM 5063  H1  WAT   763      12.046 -35.536  38.216  0.417000
HETATM 5064  H2  WAT   763      13.017 -36.099  37.223  0.417000
HETATM 5065  O   WAT   764      11.520  -2.357  32.382 -0.834000
HETATM 5066  H1  WAT   764      12.464  -2.660  32.338  0.417000
HETATM 5067  H2  WAT   764      11.358  -2.257  31.411  0.417000
HETATM 5068  O   WAT   765      24.791  -2.230  30.774 -0.834000
HETATM 5069  H1  WAT   765      24.988  -3.003  30.196  0.417000
HETATM 5070  H2  WAT   765      24.918  -1.500  30.139  0.417000
HETATM 5071  O   WAT   766       3.575 -16.373  36.112 -0.834000
HETATM 5072  H1  WAT   766       2.872 -15.897  36.617  0.417000
HETATM 5073  H2  WAT   766       4.299 -16.330  36.788  0.417000
HETATM 5074  O   WAT   767      20.758 -24.794  33.797 -0.834000
HETATM 5075  H1  WAT   767      21.592 -24.991  33.301  0.417000
HETATM 5076  H2  WAT   767      20.448 -25.719  33.947  0.417000
HETATM 5077  O   WAT   768      15.821 -27.957  40.164 -0.834000
HETATM 5078  H1  WAT   768      16.583 -27.433  39.825  0.417000
HETATM 5079  H2  WAT   768      16.152 -28.866  39.945  0.417000
HETATM 5080  O   WAT   769       4.833 -23.769  34.890 -0.834000
HETATM 5081  H1  WAT   769       4.636 -24.203  34.019  0.417000
HETATM 5082  H2  WAT   769       5.047 -24.605  35.398  0.417000
HETATM 5083  O   WAT   770       4.191  -0.703  26.716 -0.834000
HETATM 5084  H1  WAT   770       4.525  -1.497  26.241  0.417000
HETATM 5085  H2  WAT   770       4.347  -1.000  27.652  0.417000
HETATM 5086  O   WAT   771       6.820 -31.421  15.622 -0.834000
HETATM 5087  H1  WAT   771       6.797 -30.643  16.206  0.417000
HETATM 5088  H2  WAT   771       5.972 -31.314  15.141  0.417000
HETATM 5089  O   WAT   772      11.936   5.344  32.302 -0.834000
HETATM 5090  H1  WAT   772      11.884   5.296  33.285  0.417000
HETATM 5091  H2  WAT   772      11.168   4.761  32.076  0.417000
HETATM 5092  O   WAT   773       9.474 -24.868  27.078 -0.834000
HETATM 5093  H1  WAT   773      10.404 -25.233  27.137  0.417000
HETATM 5094  H2  WAT   773       9.438 -24.514  28.014  0.417000
HETATM 5095  O   WAT   774       9.344 -30.066  43.157 -0.834000
HETATM 5096  H1  WAT   774       8.629 -30.406  43.735  0.417000
HETATM 5097  H2  WAT   774       9.416 -29.150  43.512  0.417000
HETATM 5098  O   WAT   775       6.981   7.994  10.025 -0.834000
HETATM 5099  H1  WAT   775       7.556   8.800  10.088  0.417000
HETATM 5100  H2  WAT   775       7.400   7.474  10.762  0.417000
HETATM 5101  O   WAT   776       6.664  -6.340  36.050 -0.834000
HETATM 5102  H1  WAT   776       5.720  -6.416  36.344  0.417000
HETATM 5103  H2  WAT   776       6.872  -7.307  35.991  0.417000
HETATM 5104  O   WAT   777      13.091 -10.610  15.841 -0.834000
HETATM 5105  H1  WAT   777      13.006 -11.593  15.822  0.417000
HETATM 5106  H2  WAT   777      12.282 -10.385  15.306  0.417000
HETATM 5107  O   WAT   778      13.052 -31.230   9.815 -0.834000
HETATM 5108  H1  WAT   778      13.865 -30.975  10.316  0.417000
HETATM 5109  H2  WAT   778      13.387 -32.048   9.377  0.417000
HETATM 5110  O   WAT   779      12.468  -7.066  32.373 -0.834000
HETATM 5111  H1  WAT   779      12.880  -7.862  32.782  0.417000
HETATM 5112  H2  WAT   779      12.742  -7.218  31.431  0.417000
HETATM 5113  O   WAT   780      19.268 -34.779  32.571 -0.834000
HETATM 5114  H1  WAT   780      19.133 -35.695  32.922  0.417000
HETATM 5115  H2  WAT   780      19.333 -34.301  33.438  0.417000
HETATM 5116  O   WAT   781       7.253   7.048  -1.955 -0.834000
HETATM 5117  H1  WAT   781       7.937   7.726  -2.187  0.417000
HETATM 5118  H2  WAT   781       7.805   6.504  -1.331  0.417000
HETATM 5119  O   WAT   782       4.213 -10.984  28.775 -0.834000
HETATM 5120  H1  WAT   782       3.924 -11.938  28.821  0.417000
HETATM 5121  H2  WAT   782       4.067 -10.848  27.813  0.417000
HETATM 5122  O   WAT   783      21.904 -19.889  20.277 -0.834000
HETATM 5123  H1  WAT   783      21.096 -19.345  20.411  0.417000
HETATM 5124  H2  WAT   783      21.786 -20.544  20.997  0.417000
HETATM 5125  O   WAT   784      19.113 -40.570   8.071 -0.834000
HETATM 5126  H1  WAT   784      20.002 -40.467   7.683  0.417000
HETATM 5127  H2  WAT   784      19.159 -39.905   8.794  0.417000
HETATM 5128  O   WAT   785      23.778  -8.235  15.336 -0.834000
HETATM 5129  H1  WAT   785      24.689  -8.511  15.075  0.417000
HETATM 5130  H2  WAT   785      23.764  -8.567  16.261  0.417000
HETATM 5131  O   WAT   786       8.436  -5.188  -6.439 -0.834000
HETATM 5132  H1  WAT   786       9.098  -4.465  -6.417  0.417000
HETATM 5133  H2  WAT   786       8.968  -5.885  -5.969  0.417000
HETATM 5134  O   WAT   787      15.029 -33.719  12.109 -0.834000
HETATM 5135  H1  WAT   787      14.609 -34.298  12.786  0.417000
HETATM 5136  H2  WAT   787      14.891 -34.279  11.312  0.417000
HETATM 5137  O   WAT   788      17.376 -16.698  15.346 -0.834000
HETATM 5138  H1  WAT   788      16.793 -16.023  14.914  0.417000
HETATM 5139  H2  WAT   788      18.199 -16.157  15.418  0.417000
HETATM 5140  O   WAT   789      12.704 -37.901  25.843 -0.834000
HETATM 5141  H1  WAT   789      12.324 -38.763  26.152  0.417000
HETATM 5142  H2  WAT   789      12.930 -38.170  24.920  0.417000
HETATM 5143  O   WAT   790      11.837 -28.462  12.746 -0.834000
HETATM 5144  H1  WAT   790      11.673 -28.389  13.723  0.417000
HETATM 5145  H2  WAT   790      11.440 -29.357  12.598  0.417000
HETATM 5146  O   WAT   791      13.889 -19.047  10.850 -0.834000
HETATM 5147  H1  WAT   791      13.245 -19.792  10.698  0.417000
HETATM 5148  H2  WAT   791      13.930 -18.713   9.912  0.417000
HETATM 5149  O   WAT   792      16.238 -13.349  20.787 -0.834000
HETATM 5150  H1  WAT   792      16.459 -12.389  20.672  0.417000
HETATM 5151  H2  WAT   792      15.526 -13.417  20.111  0.417000
HETATM 5152  O   WAT   793      17.887   0.156  25.197 -0.834000
HETATM 5153  H1  WAT   793      18.296   0.198  26.099  0.417000
HETATM 5154  H2  WAT   793      18.288  -0.685  24.887  0.417000
HETATM 5155  O   WAT   794      24.458 -11.329  25.574 -0.834000
HETATM 5156  H1  WAT   794      23.503 -11.072  25.576  0.417000
HETATM 5157  H2  WAT   794      24.378 -12.223  25.981  0.417000
HETATM 5158  O   WAT   795      20.080 -16.038  26.244 -0.834000
HETATM 5159  H1  WAT   795      20.890 -15.971  25.700  0.417000
HETATM 5160  H2  WAT   795      19.394 -16.063  25.548  0.417000
HETATM 5161  O   WAT   796      18.942  -9.513  22.322 -0.834000
HETATM 5162  H1  WAT   796      19.449  -8.694  22.571  0.417000
HETATM 5163  H2  WAT   796      18.467  -9.135  21.535  0.417000
HETATM 5164  O   WAT   797      14.441 -30.277  18.099 -0.834000
HETATM 5165  H1  WAT   797      13.889 -30.792  17.448  0.417000
HETATM 5166  H2  WAT   797      14.121 -29.373  17.877  0.417000
HETATM 5167  O   WAT   798       6.871 -34.929 -12.448 -0.834000
HETATM 5168  H1  WAT   798       7.775 -34.514 -12.558  0.417000
HETATM 5169  H2  WAT   798       6.360 -34.254 -12.964  0.417000
HETATM 5170  O   WAT   799      28.207 -18.832  20.482 -0.834000
HETATM 5171  H1  WAT   799      29.078 -19.201  20.268  0.417000
HETATM 5172  H2  WAT   799      28.136 -18.130  19.787  0.417000
HETATM 5173  O   WAT   800      17.966  -8.709  13.387 -0.834000
HETATM 5174  H1  WAT   800      18.637  -7.989  13.493  0.417000
HETATM 5175  H2  WAT   800      17.865  -8.961  14.336  0.417000
HETATM 5176  O   WAT   801      14.435  -9.293  28.718 -0.834000
HETATM 5177  H1  WAT   801      14.314  -9.028  27.782  0.417000
HETATM 5178  H2  WAT   801      14.080  -8.498  29.169  0.417000
HETATM 5179  O   WAT   802      10.539 -24.565  22.073 -0.834000
HETATM 5180  H1  WAT   802      11.078 -23.836  21.713  0.417000
HETATM 5181  H2  WAT   802       9.811 -24.583  21.400  0.417000
HETATM 5182  O   WAT   803      21.884 -31.932  16.105 -0.834000
HETATM 5183  H1  WAT   803      22.445 -32.334  15.401  0.417000
HETATM 5184  H2  WAT   803      21.025 -32.361  15.903  0.417000
HETATM 5185  O   WAT   804       9.622   2.229  22.573 -0.834000
HETATM 5186  H1  WAT   804      10.496   2.372  23.006  0.417000
HETATM 5187  H2  WAT   804       9.775   1.323  22.216  0.417000
HETATM 5188  O   WAT   805       9.176 -20.477   0.944 -0.834000
HETATM 5189  H1  WAT   805       8.349 -20.887   0.611  0.417000
HETATM 5190  H2  WAT   805       8.831 -19.971   1.708  0.417000
HETATM 5191  O   WAT   806      16.749 -18.963  26.372 -0.834000
HETATM 5192  H1  WAT   806      17.660 -19.131  26.031  0.417000
HETATM 5193  H2  WAT   806      16.738 -17.983  26.337  0.417000
HETATM 5194  O   WAT   807      18.116 -19.588  -8.451 -0.834000
HETATM 5195  H1  WAT   807      18.843 -19.614  -9.126  0.417000
HETATM 5196  H2  WAT   807      17.890 -20.550  -8.455  0.417000
HETATM 5197  O   WAT   808      14.468 -20.558  25.776 -0.834000
HETATM 5198  H1  WAT   808      14.315 -20.599  24.797  0.417000
HETATM 5199  H2  WAT   808      15.238 -19.951  25.794  0.417000
HETATM 5200  O   WAT   809      25.574 -28.325  20.461 -0.834000
HETATM 5201  H1  WAT   809      25.811 -27.397  20.214  0.417000
HETATM 5202  H2  WAT   809      25.607 -28.210  21.449  0.417000
HETATM 5203  O   WAT   810      10.084  -5.484  23.176 -0.834000
HETATM 5204  H1  WAT   810       9.200  -5.230  22.817  0.417000
HETATM 5205  H2  WAT   810      10.479  -4.579  23.247  0.417000
HETATM 5206  O   WAT   811      14.954   5.614  17.765 -0.834000
HETATM 5207  H1  WAT   811      15.015   4.882  17.097  0.417000
HETATM 5208  H2  WAT   811      15.569   5.254  18.438  0.417000
HETATM 5209  O   WAT   812      15.890 -32.378   7.699 -0.834000
HETATM 5210  H1  WAT   812      16.627 -32.041   8.260  0.417000
HETATM 5211  H2  WAT   812      15.776 -31.589   7.107  0.417000
HETATM 5212  O   WAT   813      17.318 -25.997  15.631 -0.834000
HETATM 5213  H1  WAT   813      17.768 -25.200  16.002  0.417000
HETATM 5214  H2  WAT   813      17.438 -26.608  16.410  0.417000
HETATM 5215  O   WAT   814      14.395 -19.512  13.538 -0.834000
HETATM 5216  H1  WAT   814      14.238 -19.273  12.598  0.417000
HETATM 5217  H2  WAT   814      15.291 -19.150  13.667  0.417000
HETATM 5218  O   WAT   815      18.523  -0.664  31.704 -0.834000
HETATM 5219  H1  WAT   815      17.677  -0.321  31.326  0.417000
HETATM 5220  H2  WAT   815      18.172  -1.491  32.121  0.417000
HETATM 5221  O   WAT   816      21.867 -18.352   8.370 -0.834000
HETATM 5222  H1  WAT   816      21.498 -19.114   7.863  0.417000
HETATM 5223  H2  WAT   816      21.097 -17.734   8.293  0.417000
HETATM 5224  O   WAT   817      16.992  -7.247  17.870 -0.834000
HETATM 5225  H1  WAT   817      16.011  -7.368  17.938  0.417000
HETATM 5226  H2  WAT   817      17.191  -7.960  17.219  0.417000
HETATM 5227  O   WAT   818      20.853 -22.245  24.695 -0.834000
HETATM 5228  H1  WAT   818      19.911 -22.273  24.924  0.417000
HETATM 5229  H2  WAT   818      21.177 -23.070  25.118  0.417000
HETATM 5230  O   WAT   819      23.421  -8.324   6.504 -0.834000
HETATM 5231  H1  WAT   819      22.462  -8.201   6.745  0.417000
HETATM 5232  H2  WAT   819      23.354  -9.210   6.085  0.417000
HETATM 5233  O   WAT   820      17.699 -36.453   7.441 -0.834000
HETATM 5234  H1  WAT   820      17.133 -37.237   7.230  0.417000
HETATM 5235  H2  WAT   820      17.590 -36.450   8.422  0.417000
HETATM 5236  O   WAT   821       8.408 -25.365  -6.565 -0.834000
HETATM 5237  H1  WAT   821       8.956 -24.870  -5.902  0.417000
HETATM 5238  H2  WAT   821       7.709 -24.681  -6.709  0.417000
HETATM 5239  O   WAT   822      23.283 -21.340   5.585 -0.834000
HETATM 5240  H1  WAT   822      22.599 -20.722   5.264  0.417000
HETATM 5241  H2  WAT   822      22.750 -22.161   5.688  0.417000
HETATM 5242  O   WAT   823      25.451 -19.923  10.101 -0.834000
HETATM 5243  H1  WAT   823      25.058 -20.353   9.297  0.417000
HETATM 5244  H2  WAT   823      25.790 -19.097   9.668  0.417000
HETATM 5245  O   WAT   824      22.130  -2.110   3.152 -0.834000
HETATM 5246  H1  WAT   824      21.357  -1.524   3.368  0.417000
HETATM 5247  H2  WAT   824      21.650  -2.829   2.685  0.417000
HETATM 5248  O   WAT   825      18.425  -8.041   5.819 -0.834000
HETATM 5249  H1  WAT   825      17.861  -7.547   6.445  0.417000
HETATM 5250  H2  WAT   825      18.360  -7.450   5.029  0.417000
HETATM 5251  O   WAT   826      20.035 -30.169  28.018 -0.834000
HETATM 5252  H1  WAT   826      19.232 -30.514  28.488  0.417000
HETATM 5253  H2  WAT   826      20.714 -30.646  28.587  0.417000
HETATM 5254  O   WAT   827      19.889 -25.530  23.027 -0.834000
HETATM 5255  H1  WAT   827      19.545 -26.199  23.640  0.417000
HETATM 5256  H2  WAT   827      19.098 -24.917  22.998  0.417000
HETATM 5257  O   WAT   828      22.327 -21.511  18.103 -0.834000
HETATM 5258  H1  WAT   828      22.049 -20.926  18.839  0.417000
HETATM 5259  H2  WAT   828      22.779 -20.859  17.524  0.417000
HETATM 5260  O   WAT   829      21.985 -21.102  14.598 -0.834000
HETATM 5261  H1  WAT   829      21.304 -20.968  13.892  0.417000
HETATM 5262  H2  WAT   829      21.695 -21.990  14.914  0.417000
HETATM 5263  O   WAT   830       3.183   3.985  33.772 -0.834000
HETATM 5264  H1  WAT   830       3.497   4.333  34.648  0.417000
HETATM 5265  H2  WAT   830       2.804   4.834  33.418  0.417000
HETATM 5266  O   WAT   831      23.886  -8.781  27.886 -0.834000
HETATM 5267  H1  WAT   831      24.261  -9.677  27.856  0.417000
HETATM 5268  H2  WAT   831      23.437  -8.815  28.770  0.417000
HETATM 5269  O   WAT   832      27.684 -10.683  21.732 -0.834000
HETATM 5270  H1  WAT   832      27.476  -9.770  21.415  0.417000
HETATM 5271  H2  WAT   832      26.883 -10.846  22.282  0.417000
HETATM 5272  O   WAT   833      19.400 -12.982  -7.310 -0.834000
HETATM 5273  H1  WAT   833      20.209 -13.463  -7.612  0.417000
HETATM 5274  H2  WAT   833      18.821 -13.784  -7.167  0.417000
HETATM 5275  O   WAT   834      28.051 -16.820  18.610 -0.834000
HETATM 5276  H1  WAT   834      27.504 -16.208  19.156  0.417000
HETATM 5277  H2  WAT   834      27.787 -16.509  17.717  0.417000
HETATM 5278  O   WAT   835      -6.477  -1.479  35.011 -0.834000
HETATM 5279  H1  WAT   835      -5.663  -0.915  34.988  0.417000
HETATM 5280  H2  WAT   835      -6.274  -2.058  34.235  0.417000
HETATM 5281  O   WAT   836      15.458 -26.583  20.537 -0.834000
HETATM 5282  H1  WAT   836      15.838 -27.426  20.229  0.417000
HETATM 5283  H2  WAT   836      15.074 -26.877  21.399  0.417000
HETATM 5284  O   WAT   837      21.111 -35.230  10.856 -0.834000
HETATM 5285  H1  WAT   837      21.377 -34.999  11.779  0.417000
HETATM 5286  H2  WAT   837      20.131 -35.170  10.964  0.417000
HETATM 5287  O   WAT   838      12.764 -22.682  26.433 -0.834000
HETATM 5288  H1  WAT   838      13.296 -21.865  26.301  0.417000
HETATM 5289  H2  WAT   838      12.222 -22.418  27.203  0.417000
HETATM 5290  O   WAT   839       5.436  -0.347  33.402 -0.834000
HETATM 5291  H1  WAT   839       5.310   0.598  33.144  0.417000
HETATM 5292  H2  WAT   839       4.792  -0.766  32.777  0.417000
HETATM 5293  O   WAT   840      24.419  -2.568  16.254 -0.834000
HETATM 5294  H1  WAT   840      24.838  -2.374  15.373  0.417000
HETATM 5295  H2  WAT   840      25.098  -3.220  16.580  0.417000
HETATM 5296  O   WAT   841      17.830 -29.843  -6.972 -0.834000
HETATM 5297  H1  WAT   841      17.457 -29.722  -6.067  0.417000
HETATM 5298  H2  WAT   841      17.187 -30.497  -7.324  0.417000
HETATM 5299  O   WAT   842       6.828   2.244  35.326 -0.834000
HETATM 5300  H1  WAT   842       6.465   2.241  34.417  0.417000
HETATM 5301  H2  WAT   842       7.617   2.810  35.208  0.417000
HETATM 5302  O   WAT   843      10.567  12.087  25.420 -0.834000
HETATM 5303  H1  WAT   843      11.557  11.986  25.429  0.417000
HETATM 5304  H2  WAT   843      10.338  11.241  24.965  0.417000
HETATM 5305  O   WAT   844      15.650 -22.165  42.908 -0.834000
HETATM 5306  H1  WAT   844      15.738 -22.432  43.836  0.417000
HETATM 5307  H2  WAT   844      16.503 -22.515  42.545  0.417000
HETATM 5308  O   WAT   845      19.745 -31.851  12.875 -0.834000
HETATM 5309  H1  WAT   845      20.164 -31.078  12.431  0.417000
HETATM 5310  H2  WAT   845      18.961 -31.967  12.282  0.417000
HETATM 5311  O   WAT   846      10.447  -0.075   6.407 -0.834000
HETATM 5312  H1  WAT   846      11.300   0.342   6.688  0.417000
HETATM 5313  H2  WAT   846      10.720  -0.355   5.495  0.417000
HETATM 5314  O   WAT   847      10.871 -19.419  24.744 -0.834000
HETATM 5315  H1  WAT   847      11.270 -19.762  25.576  0.417000
HETATM 5316  H2  WAT   847      10.490 -20.262  24.399  0.417000
HETATM 5317  O   WAT   848      21.886   4.970  15.109 -0.834000
HETATM 5318  H1  WAT   848      21.901   3.982  15.131  0.417000
HETATM 5319  H2  WAT   848      22.094   5.143  16.059  0.417000
HETATM 5320  O   WAT   849      24.505 -22.911  32.878 -0.834000
HETATM 5321  H1  WAT   849      24.126 -23.732  33.230  0.417000
HETATM 5322  H2  WAT   849      24.538 -23.134  31.915  0.417000
HETATM 5323  O   WAT   850      25.353 -29.232  15.573 -0.834000
HETATM 5324  H1  WAT   850      25.015 -29.405  16.485  0.417000
HETATM 5325  H2  WAT   850      25.754 -28.343  15.726  0.417000
HETATM 5326  O   WAT   851      20.233  -8.470  32.159 -0.834000
HETATM 5327  H1  WAT   851      20.712  -9.304  32.352  0.417000
HETATM 5328  H2  WAT   851      19.950  -8.670  31.226  0.417000
HETATM 5329  O   WAT   852      21.058 -25.128  -3.579 -0.834000
HETATM 5330  H1  WAT   852      21.818 -24.819  -4.115  0.417000
HETATM 5331  H2  WAT   852      20.765 -25.897  -4.115  0.417000
HETATM 5332  O   WAT   853      23.268 -10.937  21.582 -0.834000
HETATM 5333  H1  WAT   853      22.368 -11.265  21.380  0.417000
HETATM 5334  H2  WAT   853      23.710 -11.142  20.721  0.417000
HETATM 5335  O   WAT   854      15.917 -12.751  28.443 -0.834000
HETATM 5336  H1  WAT   854      16.830 -12.434  28.616  0.417000
HETATM 5337  H2  WAT   854      15.886 -12.640  27.464  0.417000
HETATM 5338  O   WAT   855       9.953  -7.379   7.787 -0.834000
HETATM 5339  H1  WAT   855       9.956  -7.081   8.733  0.417000
HETATM 5340  H2  WAT   855      10.477  -8.210   7.900  0.417000
HETATM 5341  O   WAT   856      10.154 -18.869  -4.540 -0.834000
HETATM 5342  H1  WAT   856       9.598 -19.298  -3.850  0.417000
HETATM 5343  H2  WAT   856      10.691 -19.660  -4.808  0.417000
HETATM 5344  O   WAT   857      12.979 -12.580  24.476 -0.834000
HETATM 5345  H1  WAT   857      13.729 -13.081  24.062  0.417000
HETATM 5346  H2  WAT   857      13.383 -11.678  24.454  0.417000
HETATM 5347  O   WAT   858      21.979 -12.604  10.794 -0.834000
HETATM 5348  H1  WAT   858      21.719 -12.406   9.864  0.417000
HETATM 5349  H2  WAT   858      21.912 -13.589  10.764  0.417000
HETATM 5350  O   WAT   859      12.057 -20.599  34.632 -0.834000
HETATM 5351  H1  WAT   859      11.946 -20.485  33.656  0.417000
HETATM 5352  H2  WAT   859      13.029 -20.737  34.665  0.417000
HETATM 5353  O   WAT   860      23.029 -20.858  -5.588 -0.834000
HETATM 5354  H1  WAT   860      23.660 -20.222  -5.169  0.417000
HETATM 5355  H2  WAT   860      22.227 -20.645  -5.044  0.417000
HETATM 5356  O   WAT   861      13.943 -22.824  -7.060 -0.834000
HETATM 5357  H1  WAT   861      14.663 -23.414  -7.356  0.417000
HETATM 5358  H2  WAT   861      13.231 -23.482  -6.903  0.417000
HETATM 5359  O   WAT   862       8.585 -16.604  -1.246 -0.834000
HETATM 5360  H1  WAT   862       9.209 -17.308  -0.971  0.417000
HETATM 5361  H2  WAT   862       8.781 -15.921  -0.565  0.417000
HETATM 5362  O   WAT   863      13.042 -26.013 -14.637 -0.834000
HETATM 5363  H1  WAT   863      13.332 -25.082 -14.754  0.417000
HETATM 5364  H2  WAT   863      12.278 -26.053 -15.224  0.417000
HETATM 5365  O   WAT   864      12.189 -27.863  44.147 -0.834000
HETATM 5366  H1  WAT   864      12.866 -27.750  43.442  0.417000
HETATM 5367  H2  WAT   864      12.734 -28.175  44.883  0.417000
HETATM 5368  O   WAT   865      21.001 -10.371  17.324 -0.834000
HETATM 5369  H1  WAT   865      20.880  -9.803  16.525  0.417000
HETATM 5370  H2  WAT   865      20.388 -11.108  17.066  0.417000
HETATM 5371  O   WAT   866      17.143  -7.787 -13.673 -0.834000
HETATM 5372  H1  WAT   866      16.611  -7.254 -13.011  0.417000
HETATM 5373  H2  WAT   866      17.705  -7.091 -14.030  0.417000
HETATM 5374  O   WAT   867      23.008 -24.057  18.344 -0.834000
HETATM 5375  H1  WAT   867      22.704 -23.121  18.166  0.417000
HETATM 5376  H2  WAT   867      23.399 -23.903  19.238  0.417000
HETATM 5377  O   WAT   868       8.848 -14.482  29.706 -0.834000
HETATM 5378  H1  WAT   868       9.802 -14.485  29.404  0.417000
HETATM 5379  H2  WAT   868       8.457 -14.057  28.912  0.417000
HETATM 5380  O   WAT   869      13.412  -9.651  -3.822 -0.834000
HETATM 5381  H1  WAT   869      13.423  -9.565  -4.798  0.417000
HETATM 5382  H2  WAT   869      12.855  -8.873  -3.589  0.417000
HETATM 5383  O   WAT   870       7.642  -1.854  21.584 -0.834000
HETATM 5384  H1  WAT   870       6.832  -1.479  21.197  0.417000
HETATM 5385  H2  WAT   870       8.084  -1.057  21.922  0.417000
HETATM 5386  O   WAT   871      21.502 -27.933  28.092 -0.834000
HETATM 5387  H1  WAT   871      20.946 -27.404  27.462  0.417000
HETATM 5388  H2  WAT   871      21.004 -28.788  28.025  0.417000
HETATM 5389  O   WAT   872      26.066 -25.523  20.262 -0.834000
HETATM 5390  H1  WAT   872      25.363 -24.884  20.527  0.417000
HETATM 5391  H2  WAT   872      26.086 -25.335  19.292  0.417000
HETATM 5392  O   WAT   873      15.415   8.171   8.932 -0.834000
HETATM 5393  H1  WAT   873      14.934   9.042   8.890  0.417000
HETATM 5394  H2  WAT   873      15.885   8.324   9.792  0.417000
HETATM 5395  O   WAT   874       7.634 -40.809  -2.657 -0.834000
HETATM 5396  H1  WAT   874       8.131 -40.114  -3.137  0.417000
HETATM 5397  H2  WAT   874       8.274 -41.553  -2.728  0.417000
HETATM 5398  O   WAT   875      12.570   0.622  11.376 -0.834000
HETATM 5399  H1  WAT   875      13.254   0.236  11.981  0.417000
HETATM 5400  H2  WAT   875      12.920   0.319  10.518  0.417000
HETATM 5401  O   WAT   876      11.436 -30.543  25.915 -0.834000
HETATM 5402  H1  WAT   876      11.020 -29.991  25.221  0.417000
HETATM 5403  H2  WAT   876      10.772 -30.495  26.624  0.417000
HETATM 5404  O   WAT   877       1.654 -12.705 -20.064 -0.834000
HETATM 5405  H1  WAT   877       1.298 -12.867 -19.158  0.417000
HETATM 5406  H2  WAT   877       2.607 -12.596 -19.846  0.417000
HETATM 5407  O   WAT   878      22.165 -15.316  29.982 -0.834000
HETATM 5408  H1  WAT   878      21.414 -15.876  30.299  0.417000
HETATM 5409  H2  WAT   878      22.837 -16.030  29.853  0.417000
HETATM 5410  O   WAT   879      10.714  -3.486   0.608 -0.834000
HETATM 5411  H1  WAT   879      10.231  -3.015  -0.102  0.417000
HETATM 5412  H2  WAT   879      10.444  -4.414   0.417  0.417000
HETATM 5413  O   WAT   880       9.797  -7.698  24.868 -0.834000
HETATM 5414  H1  WAT   880       9.240  -8.095  24.159  0.417000
HETATM 5415  H2  WAT   880      10.046  -6.858  24.396  0.417000
HETATM 5416  O   WAT   881       6.001 -21.687  28.542 -0.834000
HETATM 5417  H1  WAT   881       5.249 -21.940  27.952  0.417000
HETATM 5418  H2  WAT   881       5.517 -21.079  29.151  0.417000
HETATM 5419  O   WAT   882      21.157 -25.986  18.086 -0.834000
HETATM 5420  H1  WAT   882      20.577 -25.822  18.865  0.417000
HETATM 5421  H2  WAT   882      21.819 -25.259  18.229  0.417000
HETATM 5422  O   WAT   883      -3.455  -2.707   5.188 -0.834000
HETATM 5423  H1  WAT   883      -3.833  -3.612   5.244  0.417000
HETATM 5424  H2  WAT   883      -4.249  -2.175   5.410  0.417000
HETATM 5425  O   WAT   884      19.063 -30.901  19.550 -0.834000
HETATM 5426  H1  WAT   884      19.593 -31.670  19.214  0.417000
HETATM 5427  H2  WAT   884      18.213 -31.103  19.088  0.417000
HETATM 5428  O   WAT   885      14.690  -6.024   3.495 -0.834000
HETATM 5429  H1  WAT   885      14.936  -6.787   4.082  0.417000
HETATM 5430  H2  WAT   885      15.101  -5.298   4.004  0.417000
HETATM 5431  O   WAT   886      18.315  -8.046  27.564 -0.834000
HETATM 5432  H1  WAT   886      17.367  -8.248  27.535  0.417000
HETATM 5433  H2  WAT   886      18.283  -7.063  27.412  0.417000
HETATM 5434  O   WAT   887      20.731 -14.927   0.094 -0.834000
HETATM 5435  H1  WAT   887      20.145 -14.133   0.205  0.417000
HETATM 5436  H2  WAT   887      21.507 -14.628   0.608  0.417000
HETATM 5437  O   WAT   888      20.310  -8.440  25.772 -0.834000
HETATM 5438  H1  WAT   888      19.959  -7.639  25.330  0.417000
HETATM 5439  H2  WAT   888      19.655  -8.514  26.509  0.417000
HETATM 5440  O   WAT   889      14.818 -37.761   4.561 -0.834000
HETATM 5441  H1  WAT   889      14.232 -36.989   4.388  0.417000
HETATM 5442  H2  WAT   889      14.502 -38.365   3.848  0.417000
HETATM 5443  O   WAT   890      14.157 -13.704  18.912 -0.834000
HETATM 5444  H1  WAT   890      14.729 -13.539  18.120  0.417000
HETATM 5445  H2  WAT   890      13.967 -14.663  18.749  0.417000
HETATM 5446  O   WAT   891      11.477   8.009  20.789 -0.834000
HETATM 5447  H1  WAT   891      12.231   7.537  21.231  0.417000
HETATM 5448  H2  WAT   891      11.766   7.890  19.855  0.417000
HETATM 5449  O   WAT   892      18.267  -8.115  33.958 -0.834000
HETATM 5450  H1  WAT   892      18.517  -7.324  34.496  0.417000
HETATM 5451  H2  WAT   892      19.082  -8.196  33.408  0.417000
HETATM 5452  O   WAT   893      16.891 -17.597  22.967 -0.834000
HETATM 5453  H1  WAT   893      16.864 -18.572  23.091  0.417000
HETATM 5454  H2  WAT   893      16.776 -17.551  21.995  0.417000
HETATM 5455  O   WAT   894      16.433 -23.843  31.545 -0.834000
HETATM 5456  H1  WAT   894      17.376 -23.571  31.556  0.417000
HETATM 5457  H2  WAT   894      16.019 -22.991  31.259  0.417000
HETATM 5458  O   WAT   895      15.727 -12.970   3.376 -0.834000
HETATM 5459  H1  WAT   895      15.039 -13.591   3.003  0.417000
HETATM 5460  H2  WAT   895      16.238 -13.607   3.903  0.417000
HETATM 5461  O   WAT   896       3.624  -2.084  -9.622 -0.834000
HETATM 5462  H1  WAT   896       3.904  -1.288 -10.136  0.417000
HETATM 5463  H2  WAT   896       2.655  -1.912  -9.577  0.417000
HETATM 5464  O   WAT   897       9.396  -9.778   1.318 -0.834000
HETATM 5465  H1  WAT   897       8.826 -10.554   1.075  0.417000
HETATM 5466  H2  WAT   897       9.914 -10.185   2.038  0.417000
HETATM 5467  O   WAT   898       3.248 -22.091  -5.059 -0.834000
HETATM 5468  H1  WAT   898       2.275 -22.003  -4.902  0.417000
HETATM 5469  H2  WAT   898       3.357 -21.318  -5.670  0.417000
HETATM 5470  O   WAT   899      13.206  -9.511  -6.686 -0.834000
HETATM 5471  H1  WAT   899      13.880 -10.043  -7.156  0.417000
HETATM 5472  H2  WAT   899      13.581  -8.610  -6.772  0.417000
HETATM 5473  O   WAT   900      20.679  -8.607  15.275 -0.834000
HETATM 5474  H1  WAT   900      21.113  -8.158  14.532  0.417000
HETATM 5475  H2  WAT   900      20.745  -7.905  15.968  0.417000
HETATM 5476  O   WAT   901      14.484 -27.886   9.884 -0.834000
HETATM 5477  H1  WAT   901      14.426 -27.074   9.340  0.417000
HETATM 5478  H2  WAT   901      15.221 -28.346   9.398  0.417000
HETATM 5479  O   WAT   902      24.741 -31.061  21.571 -0.834000
HETATM 5480  H1  WAT   902      23.926 -30.504  21.491  0.417000
HETATM 5481  H2  WAT   902      25.397 -30.427  21.212  0.417000
HETATM 5482  O   WAT   903      13.926 -26.897   4.697 -0.834000
HETATM 5483  H1  WAT   903      14.608 -26.589   5.334  0.417000
HETATM 5484  H2  WAT   903      13.971 -26.134   4.056  0.417000
HETATM 5485  O   WAT   904      26.062 -25.494  13.786 -0.834000
HETATM 5486  H1  WAT   904      26.213 -24.596  14.182  0.417000
HETATM 5487  H2  WAT   904      26.281 -26.044  14.569  0.417000
HETATM 5488  O   WAT   905       4.076 -23.247 -10.537 -0.834000
HETATM 5489  H1  WAT   905       3.587 -24.015 -10.164  0.417000
HETATM 5490  H2  WAT   905       4.450 -23.669 -11.342  0.417000
HETATM 5491  O   WAT   906       4.013   4.923  36.167 -0.834000
HETATM 5492  H1  WAT   906       4.120   4.023  36.549  0.417000
HETATM 5493  H2  WAT   906       4.769   5.377  36.599  0.417000
HETATM 5494  O   WAT   907       9.140 -24.205  -0.780 -0.834000
HETATM 5495  H1  WAT   907       9.700 -24.943  -1.121  0.417000
HETATM 5496  H2  WAT   907       9.844 -23.539  -0.603  0.417000
HETATM 5497  O   WAT   908      15.215 -11.004  -2.149 -0.834000
HETATM 5498  H1  WAT   908      14.576 -10.635  -2.806  0.417000
HETATM 5499  H2  WAT   908      15.719 -10.192  -1.943  0.417000
HETATM 5500  O   WAT   909      13.904 -18.299   8.316 -0.834000
HETATM 5501  H1  WAT   909      13.286 -18.392   7.557  0.417000
HETATM 5502  H2  WAT   909      14.149 -17.344   8.189  0.417000
HETATM 5503  O   WAT   910      -0.174 -17.397 -15.446 -0.834000
HETATM 5504  H1  WAT   910      -1.004 -17.318 -15.986  0.417000
HETATM 5505  H2  WAT   910       0.386 -16.764 -15.961  0.417000
HETATM 5506  O   WAT   911      26.652 -15.275  20.325 -0.834000
HETATM 5507  H1  WAT   911      27.268 -15.390  21.083  0.417000
HETATM 5508  H2  WAT   911      26.703 -14.289  20.233  0.417000
HETATM 5509  O   WAT   912      12.542 -17.400  -4.677 -0.834000
HETATM 5510  H1  WAT   912      11.697 -17.893  -4.715  0.417000
HETATM 5511  H2  WAT   912      12.186 -16.475  -4.737  0.417000
HETATM 5512  O   WAT   913     -15.779   9.737 -13.321 -0.834000
HETATM 5513  H1  WAT   913     -15.950  10.000 -14.232  0.417000
HETATM 5514  H2  WAT   913     -15.181   8.969 -13.444  0.417000
HETATM 5515  O   WAT   914      18.189 -27.405  -8.344 -0.834000
HETATM 5516  H1  WAT   914      18.170 -28.311  -7.962  0.417000
HETATM 5517  H2  WAT   914      17.410 -27.445  -8.929  0.417000
HETATM 5518  O   WAT   915       7.012 -15.790 -17.334 -0.834000
HETATM 5519  H1  WAT   915       6.220 -16.358 -17.545  0.417000
HETATM 5520  H2  WAT   915       7.420 -16.383 -16.653  0.417000
HETATM 5521  O   WAT   916      15.315 -20.328  -3.851 -0.834000
HETATM 5522  H1  WAT   916      15.088 -19.383  -3.635  0.417000
HETATM 5523  H2  WAT   916      15.002 -20.347  -4.783  0.417000
HETATM 5524  O   WAT   917      16.222 -11.502 -12.089 -0.834000
HETATM 5525  H1  WAT   917      15.280 -11.747 -12.002  0.417000
HETATM 5526  H2  WAT   917      16.642 -12.349 -11.790  0.417000
HETATM 5527  O   WAT   918      19.886  -4.784  -1.274 -0.834000
HETATM 5528  H1  WAT   918      20.370  -5.326  -0.604  0.417000
HETATM 5529  H2  WAT   918      19.832  -5.455  -1.998  0.417000
HETATM 5530  O   WAT   919       9.843  -3.923  15.493 -0.834000
HETATM 5531  H1  WAT   919       9.342  -3.901  14.637  0.417000
HETATM 5532  H2  WAT   919      10.354  -4.751  15.350  0.417000
HETATM 5533  O   WAT   920      16.491 -18.954   0.596 -0.834000
HETATM 5534  H1  WAT   920      15.690 -18.481   0.266  0.417000
HETATM 5535  H2  WAT   920      17.142 -18.604  -0.066  0.417000
HETATM 5536  O   WAT   921       8.433 -25.579  14.180 -0.834000
HETATM 5537  H1  WAT   921       8.579 -26.489  14.527  0.417000
HETATM 5538  H2  WAT   921       9.350 -25.325  13.960  0.417000
HETATM 5539  O   WAT   922       5.272 -11.493 -12.188 -0.834000
HETATM 5540  H1  WAT   922       5.036 -10.533 -12.130  0.417000
HETATM 5541  H2  WAT   922       5.984 -11.431 -12.864  0.417000
HETATM 5542  O   WAT   923      11.563  -7.062  21.537 -0.834000
HETATM 5543  H1  WAT   923      10.933  -6.523  22.073  0.417000
HETATM 5544  H2  WAT   923      12.394  -6.839  22.050  0.417000
HETATM 5545  O   WAT   924      14.307 -41.454  18.749 -0.834000
HETATM 5546  H1  WAT   924      14.741 -41.401  17.863  0.417000
HETATM 5547  H2  WAT   924      13.360 -41.515  18.437  0.417000
HETATM 5548  O   WAT   925      24.045   2.154   8.554 -0.834000
HETATM 5549  H1  WAT   925      24.395   1.725   7.737  0.417000
HETATM 5550  H2  WAT   925      23.511   1.402   8.909  0.417000
HETATM 5551  O   WAT   926      24.508 -28.688   8.078 -0.834000
HETATM 5552  H1  WAT   926      24.425 -28.200   7.222  0.417000
HETATM 5553  H2  WAT   926      24.805 -27.927   8.647  0.417000
HETATM 5554  O   WAT   927      19.536  -6.457  13.509 -0.834000
HETATM 5555  H1  WAT   927      20.521  -6.453  13.557  0.417000
HETATM 5556  H2  WAT   927      19.329  -6.140  14.421  0.417000
HETATM 5557  O   WAT   928      11.939 -24.830  -6.708 -0.834000
HETATM 5558  H1  WAT   928      11.770 -25.611  -7.294  0.417000
HETATM 5559  H2  WAT   928      12.005 -25.286  -5.847  0.417000
HETATM 5560  O   WAT   929       5.267 -33.980  -6.806 -0.834000
HETATM 5561  H1  WAT   929       5.831 -33.582  -6.102  0.417000
HETATM 5562  H2  WAT   929       5.171 -33.192  -7.393  0.417000
HETATM 5563  O   WAT   930       5.118 -17.154  -5.789 -0.834000
HETATM 5564  H1  WAT   930       5.634 -16.414  -5.391  0.417000
HETATM 5565  H2  WAT   930       5.198 -17.816  -5.066  0.417000
HETATM 5566  O   WAT   931      17.750 -38.077   0.702 -0.834000
HETATM 5567  H1  WAT   931      16.880 -38.484   0.448  0.417000
HETATM 5568  H2  WAT   931      17.562 -37.905   1.655  0.417000
HETATM 5569  O   WAT   932      -0.241 -29.631 -14.017 -0.834000
HETATM 5570  H1  WAT   932      -0.156 -29.290 -13.093  0.417000
HETATM 5571  H2  WAT   932       0.667 -29.993 -14.134  0.417000
HETATM 5572  O   WAT   933      15.984 -25.461   6.354 -0.834000
HETATM 5573  H1  WAT   933      16.577 -26.117   5.884  0.417000
HETATM 5574  H2  WAT   933      16.690 -24.927   6.784  0.417000
HETATM 5575  O   WAT   934      -0.514 -23.360 -14.251 -0.834000
HETATM 5576  H1  WAT   934      -0.057 -22.497 -14.330  0.417000
HETATM 5577  H2  WAT   934      -1.305 -23.192 -14.807  0.417000
HETATM 5578  O   WAT   935      17.336  -5.999  -4.159 -0.834000
HETATM 5579  H1  WAT   935      18.189  -6.339  -3.821  0.417000
HETATM 5580  H2  WAT   935      17.092  -6.734  -4.772  0.417000
HETATM 5581  O   WAT   936      11.907  -2.303  25.697 -0.834000
HETATM 5582  H1  WAT   936      11.491  -1.708  26.373  0.417000
HETATM 5583  H2  WAT   936      12.678  -1.713  25.463  0.417000
HETATM 5584  O   WAT   937       0.803 -25.586  -5.790 -0.834000
HETATM 5585  H1  WAT   937       0.199 -24.915  -5.389  0.417000
HETATM 5586  H2  WAT   937       1.583 -25.017  -5.984  0.417000
HETATM 5587  O   WAT   938      16.466  -7.848  -5.923 -0.834000
HETATM 5588  H1  WAT   938      16.877  -8.130  -6.771  0.417000
HETATM 5589  H2  WAT   938      15.633  -7.449  -6.268  0.417000
HETATM 5590  O   WAT   939      25.901 -31.209  12.314 -0.834000
HETATM 5591  H1  WAT   939      25.031 -30.870  12.627  0.417000
HETATM 5592  H2  WAT   939      25.882 -30.844  11.392  0.417000
HETATM 5593  O   WAT   940      23.035 -15.418   2.355 -0.834000
HETATM 5594  H1  WAT   940      23.014 -14.509   2.731  0.417000
HETATM 5595  H2  WAT   940      22.529 -15.890   3.059  0.417000
HETATM 5596  O   WAT   941      17.246 -22.400   3.484 -0.834000
HETATM 5597  H1  WAT   941      17.751 -21.668   3.051  0.417000
HETATM 5598  H2  WAT   941      17.053 -22.938   2.677  0.417000
HETATM 5599  O   WAT   942       2.203   0.651  23.491 -0.834000
HETATM 5600  H1  WAT   942       1.358   0.296  23.141  0.417000
HETATM 5601  H2  WAT   942       2.064   1.611  23.282  0.417000
HETATM 5602  O   WAT   943      13.865 -12.992 -14.976 -0.834000
HETATM 5603  H1  WAT   943      13.836 -12.109 -15.397  0.417000
HETATM 5604  H2  WAT   943      13.822 -12.737 -14.027  0.417000
HETATM 5605  O   WAT   944      18.063  -7.945   1.304 -0.834000
HETATM 5606  H1  WAT   944      18.118  -7.416   2.131  0.417000
HETATM 5607  H2  WAT   944      17.957  -7.214   0.650  0.417000
HETATM 5608  O   WAT   945      21.023 -23.854  12.248 -0.834000
HETATM 5609  H1  WAT   945      21.779 -24.454  12.100  0.417000
HETATM 5610  H2  WAT   945      20.956 -23.914  13.234  0.417000
HETATM 5611  O   WAT   946      17.497 -28.702  24.265 -0.834000
HETATM 5612  H1  WAT   946      17.428 -29.043  23.332  0.417000
HETATM 5613  H2  WAT   946      18.044 -29.437  24.646  0.417000
HETATM 5614  O   WAT   947      -3.077  17.156  14.645 -0.834000
HETATM 5615  H1  WAT   947      -2.160  16.991  14.317  0.417000
HETATM 5616  H2  WAT   947      -2.984  16.808  15.561  0.417000
HETATM 5617  O   WAT   948      17.589 -31.783  -2.732 -0.834000
HETATM 5618  H1  WAT   948      17.495 -31.423  -1.818  0.417000
HETATM 5619  H2  WAT   948      18.339 -32.407  -2.566  0.417000
HETATM 5620  O   WAT   949      20.762 -11.032  27.978 -0.834000
HETATM 5621  H1  WAT   949      21.322 -11.812  28.244  0.417000
HETATM 5622  H2  WAT   949      21.088 -10.945  27.048  0.417000
HETATM 5623  O   WAT   950      22.449   4.940  17.830 -0.834000
HETATM 5624  H1  WAT   950      23.114   5.340  18.443  0.417000
HETATM 5625  H2  WAT   950      22.774   4.015  17.813  0.417000
HETATM 5626  O   WAT   951      21.665 -16.599   4.428 -0.834000
HETATM 5627  H1  WAT   951      20.725 -16.579   4.123  0.417000
HETATM 5628  H2  WAT   951      21.789 -17.571   4.499  0.417000
HETATM 5629  O   WAT   952       9.147 -32.995  -8.467 -0.834000
HETATM 5630  H1  WAT   952       9.202 -33.104  -7.477  0.417000
HETATM 5631  H2  WAT   952       8.765 -33.888  -8.670  0.417000
HETATM 5632  O   WAT   953       1.170   2.346 -14.855 -0.834000
HETATM 5633  H1  WAT   953       2.059   2.789 -14.884  0.417000
HETATM 5634  H2  WAT   953       0.610   3.143 -15.009  0.417000
HETATM 5635  O   WAT   954      16.619 -12.598   0.823 -0.834000
HETATM 5636  H1  WAT   954      16.349 -12.732   1.766  0.417000
HETATM 5637  H2  WAT   954      16.278 -11.685   0.692  0.417000
HETATM 5638  O   WAT   955      11.237 -27.669 -12.088 -0.834000
HETATM 5639  H1  WAT   955      10.403 -27.574 -12.605  0.417000
HETATM 5640  H2  WAT   955      11.271 -28.643 -11.998  0.417000
HETATM 5641  O   WAT   956       2.647 -41.210  21.423 -0.834000
HETATM 5642  H1  WAT   956       2.775 -40.639  22.225  0.417000
HETATM 5643  H2  WAT   956       1.784 -41.612  21.656  0.417000
HETATM 5644  O   WAT   957      12.011 -23.402  -3.706 -0.834000
HETATM 5645  H1  WAT   957      12.749 -23.123  -3.118  0.417000
HETATM 5646  H2  WAT   957      12.201 -24.363  -3.765  0.417000
HETATM 5647  O   WAT   958      20.504  -5.585  10.029 -0.834000
HETATM 5648  H1  WAT   958      20.453  -6.572   9.926  0.417000
HETATM 5649  H2  WAT   958      19.599  -5.438  10.398  0.417000
HETATM 5650  O   WAT   959       0.172  -3.091  -3.453 -0.834000
HETATM 5651  H1  WAT   959      -0.387  -3.813  -3.794  0.417000
HETATM 5652  H2  WAT   959       0.949  -3.601  -3.129  0.417000
HETATM 5653  O   WAT   960       8.121 -18.919  -9.803 -0.834000
HETATM 5654  H1  WAT   960       7.963 -19.466 -10.596  0.417000
HETATM 5655  H2  WAT   960       8.852 -19.409  -9.376  0.417000
HETATM 5656  O   WAT   961       2.363  -4.485  -2.592 -0.834000
HETATM 5657  H1  WAT   961       3.318  -4.535  -2.325  0.417000
HETATM 5658  H2  WAT   961       2.345  -5.216  -3.244  0.417000
HETATM 5659  O   WAT   962       3.767 -36.981   9.147 -0.834000
HETATM 5660  H1  WAT   962       3.550 -36.558   8.288  0.417000
HETATM 5661  H2  WAT   962       4.538 -37.513   8.904  0.417000
HETATM 5662  O   WAT   963      10.036  -6.221   0.468 -0.834000
HETATM 5663  H1  WAT   963       9.519  -6.219  -0.381  0.417000
HETATM 5664  H2  WAT   963      10.722  -6.874   0.235  0.417000
HETATM 5665  O   WAT   964      22.877 -25.432  32.246 -0.834000
HETATM 5666  H1  WAT   964      23.382 -24.944  31.561  0.417000
HETATM 5667  H2  WAT   964      22.751 -26.290  31.788  0.417000
HETATM 5668  O   WAT   965      11.032 -18.303 -10.812 -0.834000
HETATM 5669  H1  WAT   965      11.810 -17.744 -11.060  0.417000
HETATM 5670  H2  WAT   965      11.058 -18.162  -9.835  0.417000
HETATM 5671  O   WAT   966      22.296 -27.945  13.193 -0.834000
HETATM 5672  H1  WAT   966      22.811 -27.158  12.858  0.417000
HETATM 5673  H2  WAT   966      21.964 -27.558  14.030  0.417000
HETATM 5674  O   WAT   967      15.482 -29.751  36.551 -0.834000
HETATM 5675  H1  WAT   967      14.983 -29.018  37.002  0.417000
HETATM 5676  H2  WAT   967      14.827 -29.962  35.846  0.417000
HETATM 5677  O   WAT   968       2.553  -9.307  32.475 -0.834000
HETATM 5678  H1  WAT   968       2.574 -10.277  32.291  0.417000
HETATM 5679  H2  WAT   968       3.516  -9.154  32.615  0.417000
HETATM 5680  O   WAT   969      29.001 -27.938  12.239 -0.834000
HETATM 5681  H1  WAT   969      28.486 -28.545  12.836  0.417000
HETATM 5682  H2  WAT   969      29.903 -28.152  12.516  0.417000
HETATM 5683  O   WAT   970       4.698  -9.575  -2.279 -0.834000
HETATM 5684  H1  WAT   970       3.978  -8.974  -1.968  0.417000
HETATM 5685  H2  WAT   970       4.889  -9.143  -3.147  0.417000
HETATM 5686  O   WAT   971      22.045 -30.772  25.141 -0.834000
HETATM 5687  H1  WAT   971      22.885 -31.145  24.789  0.417000
HETATM 5688  H2  WAT   971      21.415 -31.437  24.748  0.417000
HETATM 5689  O   WAT   972       8.501 -34.945  18.743 -0.834000
HETATM 5690  H1  WAT   972       8.240 -34.759  19.683  0.417000
HETATM 5691  H2  WAT   972       7.704 -34.558  18.297  0.417000
HETATM 5692  O   WAT   973       9.026 -32.104  18.176 -0.834000
HETATM 5693  H1  WAT   973       9.734 -32.512  18.724  0.417000
HETATM 5694  H2  WAT   973       8.562 -32.908  17.864  0.417000
HETATM 5695  O   WAT   974      24.154 -28.239  27.418 -0.834000
HETATM 5696  H1  WAT   974      24.119 -29.222  27.510  0.417000
HETATM 5697  H2  WAT   974      23.216 -28.034  27.654  0.417000
HETATM 5698  O   WAT   975      21.470 -13.677  14.741 -0.834000
HETATM 5699  H1  WAT   975      21.808 -14.298  14.046  0.417000
HETATM 5700  H2  WAT   975      21.197 -12.928  14.157  0.417000
HETATM 5701  O   WAT   976      16.872 -23.538  26.354 -0.834000
HETATM 5702  H1  WAT   976      17.168 -22.767  25.831  0.417000
HETATM 5703  H2  WAT   976      17.300 -24.268  25.856  0.417000
HETATM 5704  O   WAT   977       6.626 -44.423  19.357 -0.834000
HETATM 5705  H1  WAT   977       7.500 -44.333  18.916  0.417000
HETATM 5706  H2  WAT   977       6.222 -43.567  19.097  0.417000
HETATM 5707  O   WAT   978      -5.250 -36.960  32.227 -0.834000
HETATM 5708  H1  WAT   978      -4.452 -37.141  31.648  0.417000
HETATM 5709  H2  WAT   978      -5.935 -37.012  31.518  0.417000
HETATM 5710  O   WAT   979      13.807 -40.901  10.058 -0.834000
HETATM 5711  H1  WAT   979      14.019 -41.563   9.362  0.417000
HETATM 5712  H2  WAT   979      13.602 -40.125   9.481  0.417000
HETATM 5713  O   WAT   980      25.757 -25.332   5.326 -0.834000
HETATM 5714  H1  WAT   980      25.527 -25.028   4.415  0.417000
HETATM 5715  H2  WAT   980      26.729 -25.343   5.258  0.417000
HETATM 5716  O   WAT   981      26.089 -21.307  28.236 -0.834000
HETATM 5717  H1  WAT   981      26.099 -22.290  28.253  0.417000
HETATM 5718  H2  WAT   981      26.116 -21.159  27.261  0.417000
HETATM 5719  O   WAT   982       9.475 -46.046  24.470 -0.834000
HETATM 5720  H1  WAT   982      10.102 -46.786  24.254  0.417000
HETATM 5721  H2  WAT   982       9.419 -45.645  23.568  0.417000
HETATM 5722  O   WAT   983      22.745 -18.219  34.421 -0.834000
HETATM 5723  H1  WAT   983      23.376 -18.081  35.150  0.417000
HETATM 5724  H2  WAT   983      23.151 -19.037  34.017  0.417000
HETATM 5725  O   WAT   984       5.367 -36.284  30.638 -0.834000
HETATM 5726  H1  WAT   984       6.354 -36.220  30.692  0.417000
HETATM 5727  H2  WAT   984       5.174 -36.138  31.606  0.417000
HETATM 5728  O   WAT   985      16.968 -40.617  20.126 -0.834000
HETATM 5729  H1  WAT   985      16.100 -40.939  19.812  0.417000
HETATM 5730  H2  WAT   985      16.872 -39.655  19.975  0.417000
HETATM 5731  O   WAT   986      13.053 -42.101   1.297 -0.834000
HETATM 5732  H1  WAT   986      12.570 -42.947   1.447  0.417000
HETATM 5733  H2  WAT   986      12.310 -41.477   1.255  0.417000
HETATM 5734  O   WAT   987      20.523   2.379  19.803 -0.834000
HETATM 5735  H1  WAT   987      21.483   2.363  20.041  0.417000
HETATM 5736  H2  WAT   987      20.376   3.349  19.795  0.417000
HETATM 5737  O   WAT   988      17.182 -41.737   9.655 -0.834000
HETATM 5738  H1  WAT   988      17.511 -41.678  10.573  0.417000
HETATM 5739  H2  WAT   988      17.991 -41.487   9.157  0.417000
HETATM 5740  O   WAT   989      25.464  -6.440  27.474 -0.834000
HETATM 5741  H1  WAT   989      26.057  -6.794  26.775  0.417000
HETATM 5742  H2  WAT   989      25.015  -7.261  27.753  0.417000
HETATM 5743  O   WAT   990      25.490 -11.616  23.045 -0.834000
HETATM 5744  H1  WAT   990      25.114 -11.469  23.949  0.417000
HETATM 5745  H2  WAT   990      24.680 -11.455  22.511  0.417000
HETATM 5746  O   WAT   991      15.867 -24.296  14.008 -0.834000
HETATM 5747  H1  WAT   991      16.306 -24.817  14.719  0.417000
HETATM 5748  H2  WAT   991      16.071 -23.391  14.300  0.417000
HETATM 5749  O   WAT   992      21.009 -10.036   3.073 -0.834000
HETATM 5750  H1  WAT   992      20.596 -10.070   2.178  0.417000
HETATM 5751  H2  WAT   992      20.233 -10.267   3.622  0.417000
HETATM 5752  O   WAT   993      16.221 -20.397  10.584 -0.834000
HETATM 5753  H1  WAT   993      15.474 -19.780  10.755  0.417000
HETATM 5754  H2  WAT   993      15.845 -20.888   9.812  0.417000
HETATM 5755  O   WAT   994      15.561 -40.175  25.755 -0.834000
HETATM 5756  H1  WAT   994      15.930 -41.085  25.640  0.417000
HETATM 5757  H2  WAT   994      15.516 -40.150  26.739  0.417000
HETATM 5758  O   WAT   995      25.598 -11.594  15.819 -0.834000
HETATM 5759  H1  WAT   995      25.403 -12.011  14.941  0.417000
HETATM 5760  H2  WAT   995      24.701 -11.711  16.230  0.417000
HETATM 5761  O   WAT   996       1.114 -22.295  41.366 -0.834000
HETATM 5762  H1  WAT   996       0.875 -21.344  41.344  0.417000
HETATM 5763  H2  WAT   996       0.744 -22.578  40.496  0.417000
HETATM 5764  O   WAT   997       7.479 -47.495  21.404 -0.834000
HETATM 5765  H1  WAT   997       6.850 -47.447  20.633  0.417000
HETATM 5766  H2  WAT   997       6.812 -47.403  22.130  0.417000
HETATM 5767  O   WAT   998       9.859 -41.535   0.423 -0.834000
HETATM 5768  H1  WAT   998      10.008 -41.590   1.403  0.417000
HETATM 5769  H2  WAT   998       8.925 -41.212   0.439  0.417000
HETATM 5770  O   WAT   999     -12.168 -41.957  12.672 -0.834000
HETATM 5771  H1  WAT   999     -12.934 -41.350  12.799  0.417000
HETATM 5772  H2  WAT   999     -11.852 -41.661  11.796  0.417000
HETATM 5773  O   WAT  1000      22.872 -27.336  22.862 -0.834000
HETATM 5774  H1  WAT  1000      22.838 -28.038  22.160  0.417000
HETATM 5775  H2  WAT  1000      22.124 -27.676  23.422  0.417000
HETATM 5776  O   WAT  1001      -1.191 -35.404 -18.537 -0.834000
HETATM 5777  H1  WAT  1001      -0.250 -35.343 -18.829  0.417000
HETATM 5778  H2  WAT  1001      -1.042 -35.704 -17.607  0.417000
HETATM 5779  O   WAT  1002       6.039 -46.863  12.619 -0.834000
HETATM 5780  H1  WAT  1002       6.885 -47.360  12.649  0.417000
HETATM 5781  H2  WAT  1002       5.484 -47.471  13.171  0.417000
HETATM 5782  O   WAT  1003      13.828 -37.135  -8.181 -0.834000
HETATM 5783  H1  WAT  1003      14.740 -36.784  -8.002  0.417000
HETATM 5784  H2  WAT  1003      13.880 -37.961  -7.648  0.417000
HETATM 5785  O   WAT  1004      26.215 -15.685  26.731 -0.834000
HETATM 5786  H1  WAT  1004      26.287 -16.570  26.303  0.417000
HETATM 5787  H2  WAT  1004      26.401 -15.950  27.665  0.417000
HETATM 5788  O   WAT  1005       8.464 -49.294  18.539 -0.834000
HETATM 5789  H1  WAT  1005       7.589 -49.004  18.175  0.417000
HETATM 5790  H2  WAT  1005       8.386 -50.253  18.419  0.417000
HETATM 5791  O   WAT  1006       1.859 -29.991  17.544 -0.834000
HETATM 5792  H1  WAT  1006       1.581 -30.776  17.006  0.417000
HETATM 5793  H2  WAT  1006       1.273 -30.159  18.332  0.417000
HETATM 5794  O   WAT  1007      21.930 -14.609  19.894 -0.834000
HETATM 5795  H1  WAT  1007      21.573 -13.695  19.771  0.417000
HETATM 5796  H2  WAT  1007      22.199 -14.555  20.834  0.417000
HETATM 5797  O   WAT  1008      20.145 -30.477  22.286 -0.834000
HETATM 5798  H1  WAT  1008      20.232 -31.306  22.807  0.417000
HETATM 5799  H2  WAT  1008      19.543 -30.787  21.575  0.417000
HETATM 5800  O   WAT  1009       2.233 -43.182   7.388 -0.834000
HETATM 5801  H1  WAT  1009       2.239 -43.083   8.369  0.417000
HETATM 5802  H2  WAT  1009       1.274 -43.354   7.250  0.417000
HETATM 5803  O   WAT  1010      11.032 -22.229   0.021 -0.834000
HETATM 5804  H1  WAT  1010      10.373 -21.676   0.512  0.417000
HETATM 5805  H2  WAT  1010      11.456 -21.529  -0.514  0.417000
HETATM 5806  O   WAT  1011      27.586 -29.661  13.700 -0.834000
HETATM 5807  H1  WAT  1011      26.991 -29.627  14.479  0.417000
HETATM 5808  H2  WAT  1011      27.093 -30.320  13.152  0.417000
HETATM 5809  O   WAT  1012      10.187 -18.889  -0.998 -0.834000
HETATM 5810  H1  WAT  1012      11.167 -18.927  -0.904  0.417000
HETATM 5811  H2  WAT  1012       9.928 -19.371  -0.180  0.417000
HETATM 5812  O   WAT  1013       9.219 -45.435  21.790 -0.834000
HETATM 5813  H1  WAT  1013       9.822 -45.503  21.015  0.417000
HETATM 5814  H2  WAT  1013       8.592 -46.164  21.572  0.417000
HETATM 5815  O   WAT  1014      16.501 -38.056  19.009 -0.834000
HETATM 5816  H1  WAT  1014      15.539 -38.269  19.095  0.417000
HETATM 5817  H2  WAT  1014      16.403 -37.143  18.628  0.417000
HETATM 5818  O   WAT  1015       2.571 -42.413  15.009 -0.834000
HETATM 5819  H1  WAT  1015       3.094 -42.996  14.415  0.417000
HETATM 5820  H2  WAT  1015       2.792 -42.808  15.876  0.417000
HETATM 5821  O   WAT  1016      23.681 -19.977  16.300 -0.834000
HETATM 5822  H1  WAT  1016      23.999 -19.228  15.740  0.417000
HETATM 5823  H2  WAT  1016      23.011 -20.360  15.685  0.417000
HETATM 5824  O   WAT  1017      13.037 -31.835  16.332 -0.834000
HETATM 5825  H1  WAT  1017      13.213 -31.643  15.371  0.417000
HETATM 5826  H2  WAT  1017      12.115 -32.177  16.235  0.417000
HETATM 5827  O   WAT  1018       2.208  -6.322 -13.219 -0.834000
HETATM 5828  H1  WAT  1018       2.096  -6.982 -13.955  0.417000
HETATM 5829  H2  WAT  1018       1.547  -5.650 -13.516  0.417000
HETATM 5830  O   WAT  1019      26.058 -17.551   9.029 -0.834000
HETATM 5831  H1  WAT  1019      25.262 -17.188   8.577  0.417000
HETATM 5832  H2  WAT  1019      26.409 -16.718   9.423  0.417000
HETATM 5833  O   WAT  1020      13.708  -9.154 -10.127 -0.834000
HETATM 5834  H1  WAT  1020      12.834  -9.336  -9.734  0.417000
HETATM 5835  H2  WAT  1020      13.462  -9.071 -11.075  0.417000
HETATM 5836  O   WAT  1021      10.620 -23.283 -15.875 -0.834000
HETATM 5837  H1  WAT  1021      10.347 -23.591 -14.988  0.417000
HETATM 5838  H2  WAT  1021      11.159 -22.501 -15.645  0.417000
HETATM 5839  O   WAT  1022      12.109 -22.168  21.645 -0.834000
HETATM 5840  H1  WAT  1022      11.861 -21.491  20.953  0.417000
HETATM 5841  H2  WAT  1022      12.501 -22.839  21.035  0.417000
HETATM 5842  O   WAT  1023       4.123 -44.589  -3.842 -0.834000
HETATM 5843  H1  WAT  1023       4.120 -45.563  -3.985  0.417000
HETATM 5844  H2  WAT  1023       5.035 -44.489  -3.467  0.417000
HETATM 5845  O   WAT  1024      18.423 -35.040  11.498 -0.834000
HETATM 5846  H1  WAT  1024      17.924 -35.723  10.987  0.417000
HETATM 5847  H2  WAT  1024      18.110 -35.248  12.403  0.417000
HETATM 5848  O   WAT  1025       9.203 -31.198   2.260 -0.834000
HETATM 5849  H1  WAT  1025       8.969 -30.248   2.358  0.417000
HETATM 5850  H2  WAT  1025      10.160 -31.134   2.543  0.417000
HETATM 5851  O   WAT  1026      14.258 -22.494   4.514 -0.834000
HETATM 5852  H1  WAT  1026      13.681 -21.998   5.144  0.417000
HETATM 5853  H2  WAT  1026      15.075 -22.538   5.068  0.417000
HETATM 5854  O   WAT  1027      13.525 -32.969  -8.797 -0.834000
HETATM 5855  H1  WAT  1027      13.523 -33.274  -7.861  0.417000
HETATM 5856  H2  WAT  1027      13.250 -33.804  -9.242  0.417000
HETATM 5857  O   WAT  1028      16.725 -34.341   6.063 -0.834000
HETATM 5858  H1  WAT  1028      17.022 -35.122   6.587  0.417000
HETATM 5859  H2  WAT  1028      16.573 -33.699   6.793  0.417000
HETATM 5860  O   WAT  1029      17.177 -13.887 -10.859 -0.834000
HETATM 5861  H1  WAT  1029      18.113 -14.082 -10.562  0.417000
HETATM 5862  H2  WAT  1029      17.013 -14.740 -11.330  0.417000
HETATM 5863  O   WAT  1030       7.346 -13.386  -2.741 -0.834000
HETATM 5864  H1  WAT  1030       7.084 -12.518  -2.339  0.417000
HETATM 5865  H2  WAT  1030       6.768 -13.975  -2.186  0.417000
HETATM 5866  O   WAT  1031      21.598 -18.321   1.539 -0.834000
HETATM 5867  H1  WAT  1031      22.229 -17.759   1.039  0.417000
HETATM 5868  H2  WAT  1031      20.752 -17.874   1.293  0.417000
HETATM 5869  O   WAT  1032      10.858 -42.231  22.089 -0.834000
HETATM 5870  H1  WAT  1032      11.711 -42.428  21.637  0.417000
HETATM 5871  H2  WAT  1032      10.955 -41.258  22.208  0.417000
HETATM 5872  O   WAT  1033      20.401 -17.886  -5.344 -0.834000
HETATM 5873  H1  WAT  1033      19.440 -18.073  -5.453  0.417000
HETATM 5874  H2  WAT  1033      20.656 -18.696  -4.837  0.417000
HETATM 5875  O   WAT  1034       7.555 -21.701  22.563 -0.834000
HETATM 5876  H1  WAT  1034       7.496 -21.078  23.316  0.417000
HETATM 5877  H2  WAT  1034       7.568 -21.056  21.818  0.417000
HETATM 5878  O   WAT  1035       7.112 -44.865   7.673 -0.834000
HETATM 5879  H1  WAT  1035       7.634 -45.511   8.208  0.417000
HETATM 5880  H2  WAT  1035       6.283 -44.852   8.212  0.417000
HETATM 5881  O   WAT  1036      10.147   1.027  31.956 -0.834000
HETATM 5882  H1  WAT  1036       9.330   0.498  32.148  0.417000
HETATM 5883  H2  WAT  1036      10.709   0.713  32.696  0.417000
HETATM 5884  O   WAT  1037      24.366 -17.850  14.802 -0.834000
HETATM 5885  H1  WAT  1037      24.369 -18.187  13.869  0.417000
HETATM 5886  H2  WAT  1037      24.733 -16.957  14.653  0.417000
HETATM 5887  O   WAT  1038      24.435 -23.971   7.438 -0.834000
HETATM 5888  H1  WAT  1038      23.678 -23.913   6.800  0.417000
HETATM 5889  H2  WAT  1038      25.054 -24.499   6.882  0.417000
HETATM 5890  O   WAT  1039      16.812 -31.465  18.113 -0.834000
HETATM 5891  H1  WAT  1039      15.938 -31.009  18.213  0.417000
HETATM 5892  H2  WAT  1039      16.543 -32.376  18.371  0.417000
HETATM 5893  O   WAT  1040      17.707 -24.164  -1.742 -0.834000
HETATM 5894  H1  WAT  1040      17.720 -25.120  -1.504  0.417000
HETATM 5895  H2  WAT  1040      17.096 -24.205  -2.521  0.417000
HETATM 5896  O   WAT  1041       7.563 -50.708   9.093 -0.834000
HETATM 5897  H1  WAT  1041       8.048 -49.933   9.484  0.417000
HETATM 5898  H2  WAT  1041       7.734 -51.370   9.784  0.417000
HETATM 5899  O   WAT  1042       9.432 -33.089   4.177 -0.834000
HETATM 5900  H1  WAT  1042       9.143 -32.407   3.520  0.417000
HETATM 5901  H2  WAT  1042      10.242 -32.670   4.512  0.417000
HETATM 5902  O   WAT  1043       0.462 -38.897  24.023 -0.834000
HETATM 5903  H1  WAT  1043      -0.413 -39.350  24.122  0.417000
HETATM 5904  H2  WAT  1043       0.237 -38.027  24.416  0.417000
HETATM 5905  O   WAT  1044      17.201 -28.172  27.530 -0.834000
HETATM 5906  H1  WAT  1044      17.549 -28.645  26.750  0.417000
HETATM 5907  H2  WAT  1044      16.343 -27.848  27.163  0.417000
HETATM 5908  O   WAT  1045      16.310 -27.399   2.395 -0.834000
HETATM 5909  H1  WAT  1045      15.964 -26.487   2.360  0.417000
HETATM 5910  H2  WAT  1045      17.162 -27.285   1.919  0.417000
HETATM 5911  O   WAT  1046      23.903 -17.300  29.417 -0.834000
HETATM 5912  H1  WAT  1046      23.757 -17.434  28.446  0.417000
HETATM 5913  H2  WAT  1046      24.828 -16.952  29.379  0.417000
HETATM 5914  O   WAT  1047      14.327 -41.356  12.611 -0.834000
HETATM 5915  H1  WAT  1047      14.367 -40.374  12.765  0.417000
HETATM 5916  H2  WAT  1047      14.056 -41.316  11.651  0.417000
HETATM 5917  O   WAT  1048       5.136 -49.829  -0.438 -0.834000
HETATM 5918  H1  WAT  1048       5.640 -49.820   0.411  0.417000
HETATM 5919  H2  WAT  1048       4.499 -50.552  -0.223  0.417000
HETATM 5920  O   WAT  1049      15.857  -5.186  25.539 -0.834000
HETATM 5921  H1  WAT  1049      14.873  -5.061  25.549  0.417000
HETATM 5922  H2  WAT  1049      15.883  -6.148  25.325  0.417000
HETATM 5923  O   WAT  1050      23.518  -4.177  20.894 -0.834000
HETATM 5924  H1  WAT  1050      23.370  -5.135  20.729  0.417000
HETATM 5925  H2  WAT  1050      23.130  -4.123  21.811  0.417000
HETATM 5926  O   WAT  1051      20.668 -32.706  23.832 -0.834000
HETATM 5927  H1  WAT  1051      21.338 -33.319  23.440  0.417000
HETATM 5928  H2  WAT  1051      20.103 -33.362  24.295  0.417000
HETATM 5929  O   WAT  1052      14.777 -23.871  10.179 -0.834000
HETATM 5930  H1  WAT  1052      14.865 -23.082   9.580  0.417000
HETATM 5931  H2  WAT  1052      14.447 -24.522   9.513  0.417000
HETATM 5932  O   WAT  1053      24.865  -7.464  19.185 -0.834000
HETATM 5933  H1  WAT  1053      24.035  -7.192  19.641  0.417000
HETATM 5934  H2  WAT  1053      24.500  -8.167  18.599  0.417000
HETATM 5935  O   WAT  1054      12.665  -7.814   2.723 -0.834000
HETATM 5936  H1  WAT  1054      11.920  -7.243   3.023  0.417000
HETATM 5937  H2  WAT  1054      13.409  -7.181   2.836  0.417000
HETATM 5938  O   WAT  1055      11.552 -40.210  26.570 -0.834000
HETATM 5939  H1  WAT  1055      11.911 -41.118  26.498  0.417000
HETATM 5940  H2  WAT  1055      11.320 -40.194  27.526  0.417000
HETATM 5941  O   WAT  1056      -0.920 -42.687  -9.268 -0.834000
HETATM 5942  H1  WAT  1056      -1.650 -42.687  -8.606  0.417000
HETATM 5943  H2  WAT  1056      -1.448 -42.722 -10.095  0.417000
HETATM 5944  O   WAT  1057      19.115 -19.584   4.576 -0.834000
HETATM 5945  H1  WAT  1057      18.810 -19.819   3.673  0.417000
HETATM 5946  H2  WAT  1057      18.229 -19.392   4.988  0.417000
HETATM 5947  O   WAT  1058       5.099 -33.494  10.102 -0.834000
HETATM 5948  H1  WAT  1058       4.149 -33.250  10.130  0.417000
HETATM 5949  H2  WAT  1058       5.348 -32.995   9.271  0.417000
HETATM 5950  O   WAT  1059       7.418 -32.746  11.536 -0.834000
HETATM 5951  H1  WAT  1059       7.853 -32.583  10.659  0.417000
HETATM 5952  H2  WAT  1059       6.555 -33.098  11.204  0.417000
HETATM 5953  O   WAT  1060      11.232 -32.514  -5.098 -0.834000
HETATM 5954  H1  WAT  1060      10.483 -33.047  -5.474  0.417000
HETATM 5955  H2  WAT  1060      10.695 -31.873  -4.570  0.417000
HETATM 5956  O   WAT  1061      23.074 -26.908   0.477 -0.834000
HETATM 5957  H1  WAT  1061      23.855 -26.659  -0.052  0.417000
HETATM 5958  H2  WAT  1061      22.404 -26.295   0.082  0.417000
HETATM 5959  O   WAT  1062      16.601 -22.208   6.038 -0.834000
HETATM 5960  H1  WAT  1062      17.516 -22.357   6.404  0.417000
HETATM 5961  H2  WAT  1062      16.846 -22.265   5.071  0.417000
HETATM 5962  O   WAT  1063      14.086 -25.628   8.252 -0.834000
HETATM 5963  H1  WAT  1063      14.754 -25.529   7.525  0.417000
HETATM 5964  H2  WAT  1063      13.282 -25.756   7.729  0.417000
HETATM 5965  O   WAT  1064      21.727 -31.795  -0.594 -0.834000
HETATM 5966  H1  WAT  1064      21.867 -31.062   0.041  0.417000
HETATM 5967  H2  WAT  1064      22.258 -32.500  -0.142  0.417000
HETATM 5968  O   WAT  1065       4.161 -33.555  18.731 -0.834000
HETATM 5969  H1  WAT  1065       3.661 -32.913  19.308  0.417000
HETATM 5970  H2  WAT  1065       3.889 -34.383  19.189  0.417000
HETATM 5971  O   WAT  1066      11.023 -20.520 -12.453 -0.834000
HETATM 5972  H1  WAT  1066      11.213 -21.182 -11.743  0.417000
HETATM 5973  H2  WAT  1066      11.015 -19.701 -11.903  0.417000
HETATM 5974  O   WAT  1067      20.969 -20.278  -3.976 -0.834000
HETATM 5975  H1  WAT  1067      20.520 -21.123  -3.755  0.417000
HETATM 5976  H2  WAT  1067      21.095 -19.913  -3.070  0.417000
HETATM 5977  O   WAT  1068      17.114 -34.878  -5.232 -0.834000
HETATM 5978  H1  WAT  1068      16.374 -34.834  -4.596  0.417000
HETATM 5979  H2  WAT  1068      17.835 -35.184  -4.620  0.417000
HETATM 5980  O   WAT  1069      23.654  -9.566  17.856 -0.834000
HETATM 5981  H1  WAT  1069      22.744  -9.890  17.654  0.417000
HETATM 5982  H2  WAT  1069      24.024 -10.389  18.255  0.417000
HETATM 5983  O   WAT  1070      24.638 -32.809  10.235 -0.834000
HETATM 5984  H1  WAT  1070      25.010 -31.950   9.926  0.417000
HETATM 5985  H2  WAT  1070      25.292 -33.055  10.907  0.417000
HETATM 5986  O   WAT  1071      25.129 -22.157   3.675 -0.834000
HETATM 5987  H1  WAT  1071      25.086 -21.270   3.256  0.417000
HETATM 5988  H2  WAT  1071      24.601 -21.984   4.485  0.417000
HETATM 5989  O   WAT  1072       9.180 -15.141  -3.376 -0.834000
HETATM 5990  H1  WAT  1072       8.956 -15.717  -2.598  0.417000
HETATM 5991  H2  WAT  1072       8.589 -14.376  -3.158  0.417000
HETATM 5992  O   WAT  1073      -0.982 -31.337  -8.250 -0.834000
HETATM 5993  H1  WAT  1073      -1.289 -32.126  -8.764  0.417000
HETATM 5994  H2  WAT  1073      -1.845 -30.863  -8.167  0.417000
HETATM 5995  O   WAT  1074      14.389 -19.026 -10.220 -0.834000
HETATM 5996  H1  WAT  1074      14.466 -18.639  -9.318  0.417000
HETATM 5997  H2  WAT  1074      13.984 -19.898  -9.975  0.417000
HETATM 5998  O   WAT  1075      12.093   2.498   4.615 -0.834000
HETATM 5999  H1  WAT  1075      11.724   2.072   3.801  0.417000
HETATM 6000  H2  WAT  1075      12.928   2.861   4.229  0.417000
HETATM 6001  O   WAT  1076      28.136  -5.963  12.825 -0.834000
HETATM 6002  H1  WAT  1076      27.329  -6.474  12.562  0.417000
HETATM 6003  H2  WAT  1076      28.677  -6.071  12.030  0.417000
HETATM 6004  O   WAT  1077      17.249 -19.039  13.912 -0.834000
HETATM 6005  H1  WAT  1077      18.071 -18.822  13.409  0.417000
HETATM 6006  H2  WAT  1077      17.238 -18.252  14.516  0.417000
HETATM 6007  O   WAT  1078       7.795  17.594   9.160 -0.834000
HETATM 6008  H1  WAT  1078       8.481  18.266   9.264  0.417000
HETATM 6009  H2  WAT  1078       8.106  16.901   9.781  0.417000
HETATM 6010  O   WAT  1079      10.971   5.041  -4.858 -0.834000
HETATM 6011  H1  WAT  1079      10.202   4.453  -5.074  0.417000
HETATM 6012  H2  WAT  1079      11.688   4.530  -5.291  0.417000
HETATM 6013  O   WAT  1080      -1.130  16.602  22.595 -0.834000
HETATM 6014  H1  WAT  1080      -1.101  16.513  23.573  0.417000
HETATM 6015  H2  WAT  1080      -0.507  15.880  22.347  0.417000
HETATM 6016  O   WAT  1081     -15.091   5.649  32.405 -0.834000
HETATM 6017  H1  WAT  1081     -15.644   5.816  31.603  0.417000
HETATM 6018  H2  WAT  1081     -15.122   6.541  32.816  0.417000
HETATM 6019  O   WAT  1082       6.546  -1.552  17.944 -0.834000
HETATM 6020  H1  WAT  1082       5.676  -1.622  17.469  0.417000
HETATM 6021  H2  WAT  1082       6.197  -1.368  18.848  0.417000
HETATM 6022  O   WAT  1083      12.664  10.444  13.789 -0.834000
HETATM 6023  H1  WAT  1083      13.381  10.485  13.107  0.417000
HETATM 6024  H2  WAT  1083      12.843  11.294  14.254  0.417000
HETATM 6025  O   WAT  1084      -8.516   7.720  40.029 -0.834000
HETATM 6026  H1  WAT  1084      -8.538   7.226  39.176  0.417000
HETATM 6027  H2  WAT  1084      -8.894   7.049  40.626  0.417000
HETATM 6028  O   WAT  1085      -0.248  11.454   7.935 -0.834000
HETATM 6029  H1  WAT  1085      -0.528  10.956   7.134  0.417000
HETATM 6030  H2  WAT  1085       0.618  11.021   8.104  0.417000
HETATM 6031  O   WAT  1086      -4.676   6.922  39.533 -0.834000
HETATM 6032  H1  WAT  1086      -4.644   6.285  40.273  0.417000
HETATM 6033  H2  WAT  1086      -3.768   7.301  39.583  0.417000
HETATM 6034  O   WAT  1087       0.691   0.503   5.790 -0.834000
HETATM 6035  H1  WAT  1087       0.504   0.307   6.735  0.417000
HETATM 6036  H2  WAT  1087       0.011  -0.069   5.366  0.417000
HETATM 6037  O   WAT  1088      -1.430   6.550  31.919 -0.834000
HETATM 6038  H1  WAT  1088      -1.964   5.794  32.240  0.417000
HETATM 6039  H2  WAT  1088      -1.975   7.300  32.239  0.417000
HETATM 6040  O   WAT  1089      -1.747   7.482   5.506 -0.834000
HETATM 6041  H1  WAT  1089      -2.668   7.308   5.182  0.417000
HETATM 6042  H2  WAT  1089      -1.290   6.748   5.023  0.417000
HETATM 6043  O   WAT  1090      -3.614  11.418  24.425 -0.834000
HETATM 6044  H1  WAT  1090      -3.746  12.402  24.357  0.417000
HETATM 6045  H2  WAT  1090      -3.415  11.232  23.478  0.417000
HETATM 6046  O   WAT  1091      11.314   1.700  25.720 -0.834000
HETATM 6047  H1  WAT  1091      11.706   2.068  24.894  0.417000
HETATM 6048  H2  WAT  1091      10.382   2.025  25.600  0.417000
HETATM 6049  O   WAT  1092     -10.839   6.827  21.782 -0.834000
HETATM 6050  H1  WAT  1092     -11.656   6.859  22.350  0.417000
HETATM 6051  H2  WAT  1092     -10.968   5.902  21.427  0.417000
HETATM 6052  O   WAT  1093      -4.742  -0.911  22.175 -0.834000
HETATM 6053  H1  WAT  1093      -4.450  -0.983  23.100  0.417000
HETATM 6054  H2  WAT  1093      -4.925   0.052  22.116  0.417000
HETATM 6055  O   WAT  1094      10.231  10.305  21.975 -0.834000
HETATM 6056  H1  WAT  1094      10.826   9.566  21.717  0.417000
HETATM 6057  H2  WAT  1094      10.059  10.054  22.915  0.417000
HETATM 6058  O   WAT  1095       1.330   9.293  22.425 -0.834000
HETATM 6059  H1  WAT  1095       2.299   9.428  22.516  0.417000
HETATM 6060  H2  WAT  1095       1.318   8.343  22.179  0.417000
HETATM 6061  O   WAT  1096      13.318   3.671  -1.575 -0.834000
HETATM 6062  H1  WAT  1096      13.120   3.508  -0.617  0.417000
HETATM 6063  H2  WAT  1096      14.299   3.586  -1.543  0.417000
HETATM 6064  O   WAT  1097      -5.164   1.903  22.205 -0.834000
HETATM 6065  H1  WAT  1097      -5.971   2.341  21.810  0.417000
HETATM 6066  H2  WAT  1097      -5.190   2.319  23.087  0.417000
HETATM 6067  O   WAT  1098      25.096  -0.315  12.181 -0.834000
HETATM 6068  H1  WAT  1098      25.714  -0.543  11.446  0.417000
HETATM 6069  H2  WAT  1098      25.419  -0.949  12.863  0.417000
HETATM 6070  O   WAT  1099      -9.898  16.444  15.714 -0.834000
HETATM 6071  H1  WAT  1099      -8.993  16.508  15.359  0.417000
HETATM 6072  H2  WAT  1099      -9.718  15.987  16.568  0.417000
HETATM 6073  O   WAT  1100      -6.492  12.501  31.454 -0.834000
HETATM 6074  H1  WAT  1100      -7.451  12.520  31.252  0.417000
HETATM 6075  H2  WAT  1100      -6.173  13.169  30.803  0.417000
HETATM 6076  O   WAT  1101      12.422   4.221  21.308 -0.834000
HETATM 6077  H1  WAT  1101      12.831   3.857  20.483  0.417000
HETATM 6078  H2  WAT  1101      12.910   5.075  21.361  0.417000
HETATM 6079  O   WAT  1102      17.586   1.328  -1.776 -0.834000
HETATM 6080  H1  WAT  1102      17.299   0.574  -2.339  0.417000
HETATM 6081  H2  WAT  1102      18.326   0.913  -1.291  0.417000
HETATM 6082  O   WAT  1103     -22.051  -9.327  -9.907 -0.834000
HETATM 6083  H1  WAT  1103     -21.105  -9.478 -10.138  0.417000
HETATM 6084  H2  WAT  1103     -22.439 -10.164 -10.254  0.417000
HETATM 6085  O   WAT  1104     -11.718  11.126   2.081 -0.834000
HETATM 6086  H1  WAT  1104     -12.583  11.581   1.927  0.417000
HETATM 6087  H2  WAT  1104     -11.134  11.920   2.147  0.417000
HETATM 6088  O   WAT  1105       0.461   7.317   9.201 -0.834000
HETATM 6089  H1  WAT  1105       1.124   7.070   8.498  0.417000
HETATM 6090  H2  WAT  1105      -0.265   6.715   8.919  0.417000
HETATM 6091  O   WAT  1106      23.747   6.379  19.756 -0.834000
HETATM 6092  H1  WAT  1106      24.470   6.959  20.048  0.417000
HETATM 6093  H2  WAT  1106      23.571   5.882  20.592  0.417000
HETATM 6094  O   WAT  1107      17.384 -17.082  -3.967 -0.834000
HETATM 6095  H1  WAT  1107      17.548 -17.797  -4.627  0.417000
HETATM 6096  H2  WAT  1107      16.418 -17.246  -3.809  0.417000
HETATM 6097  O   WAT  1108       2.492  13.334   3.979 -0.834000
HETATM 6098  H1  WAT  1108       1.692  13.874   3.783  0.417000
HETATM 6099  H2  WAT  1108       2.062  12.461   4.151  0.417000
HETATM 6100  O   WAT  1109      23.256  -6.190  -2.684 -0.834000
HETATM 6101  H1  WAT  1109      22.764  -5.617  -3.284  0.417000
HETATM 6102  H2  WAT  1109      22.843  -7.066  -2.879  0.417000
HETATM 6103  O   WAT  1110       2.568   4.447  16.371 -0.834000
HETATM 6104  H1  WAT  1110       2.052   4.506  17.210  0.417000
HETATM 6105  H2  WAT  1110       3.467   4.308  16.761  0.417000
HETATM 6106  O   WAT  1111      -3.574  17.279   6.438 -0.834000
HETATM 6107  H1  WAT  1111      -3.992  18.162   6.306  0.417000
HETATM 6108  H2  WAT  1111      -3.827  16.851   5.589  0.417000
HETATM 6109  O   WAT  1112      13.359  11.910  21.109 -0.834000
HETATM 6110  H1  WAT  1112      13.441  11.235  21.826  0.417000
HETATM 6111  H2  WAT  1112      14.196  12.387  21.218  0.417000
HETATM 6112  O   WAT  1113      -3.236   0.553  -1.260 -0.834000
HETATM 6113  H1  WAT  1113      -4.136   0.451  -1.667  0.417000
HETATM 6114  H2  WAT  1113      -2.799   1.052  -1.996  0.417000
HETATM 6115  O   WAT  1114      13.104  -2.380   0.888 -0.834000
HETATM 6116  H1  WAT  1114      13.668  -2.678   0.143  0.417000
HETATM 6117  H2  WAT  1114      12.252  -2.819   0.640  0.417000
HETATM 6118  O   WAT  1115      14.305   0.629  19.215 -0.834000
HETATM 6119  H1  WAT  1115      13.974   0.070  18.470  0.417000
HETATM 6120  H2  WAT  1115      15.252   0.703  18.945  0.417000
HETATM 6121  O   WAT  1116      12.064   6.231  15.340 -0.834000
HETATM 6122  H1  WAT  1116      13.004   6.506  15.252  0.417000
HETATM 6123  H2  WAT  1116      12.183   5.389  15.834  0.417000
HETATM 6124  O   WAT  1117       1.765  13.505  14.918 -0.834000
HETATM 6125  H1  WAT  1117       1.803  13.560  13.939  0.417000
HETATM 6126  H2  WAT  1117       2.427  12.803  15.085  0.417000
HETATM 6127  O   WAT  1118      24.556   0.833   6.164 -0.834000
HETATM 6128  H1  WAT  1118      23.976   0.045   6.024  0.417000
HETATM 6129  H2  WAT  1118      24.362   1.311   5.322  0.417000
HETATM 6130  O   WAT  1119       9.052   6.418  26.777 -0.834000
HETATM 6131  H1  WAT  1119       9.070   6.058  27.692  0.417000
HETATM 6132  H2  WAT  1119       9.481   7.291  26.933  0.417000
HETATM 6133  O   WAT  1120       0.679  11.831  23.092 -0.834000
HETATM 6134  H1  WAT  1120       0.795  10.882  22.860  0.417000
HETATM 6135  H2  WAT  1120       0.845  12.235  22.211  0.417000
HETATM 6136  O   WAT  1121     -11.619  16.832  23.753 -0.834000
HETATM 6137  H1  WAT  1121     -10.642  16.764  23.666  0.417000
HETATM 6138  H2  WAT  1121     -11.856  16.924  22.797  0.417000
HETATM 6139  O   WAT  1122       2.129   8.924  10.819 -0.834000
HETATM 6140  H1  WAT  1122       1.428   8.432  10.321  0.417000
HETATM 6141  H2  WAT  1122       2.922   8.527  10.383  0.417000
HETATM 6142  O   WAT  1123     -17.242  11.280  -7.478 -0.834000
HETATM 6143  H1  WAT  1123     -16.447  10.699  -7.399  0.417000
HETATM 6144  H2  WAT  1123     -17.057  11.881  -6.709  0.417000
HETATM 6145  O   WAT  1124       8.069  -8.759  22.927 -0.834000
HETATM 6146  H1  WAT  1124       7.938  -9.128  22.023  0.417000
HETATM 6147  H2  WAT  1124       8.132  -9.611  23.433  0.417000
HETATM 6148  O   WAT  1125     -11.223  13.154   6.604 -0.834000
HETATM 6149  H1  WAT  1125     -10.444  13.518   7.092  0.417000
HETATM 6150  H2  WAT  1125     -10.825  12.346   6.230  0.417000
HETATM 6151  O   WAT  1126      15.985  -7.874  25.001 -0.834000
HETATM 6152  H1  WAT  1126      15.076  -8.100  25.324  0.417000
HETATM 6153  H2  WAT  1126      16.386  -8.776  25.050  0.417000
[truncated: 1,172,150 more chars]
