# Supplementary material for: Understanding the initial events of the oxidative damage and protection mechanisms of the AA9 lytic polysaccharide monooxygenase family
Source: Chem Sci. 2024 Jan 9;15(7):2558–70. doi: 10.1039/d3sc05933b (PMC10866358; doi:10.1039/d3sc05933b)
Supplement: SC-015-D3SC05933B-s001 [file SC-015-D3SC05933B-s001.zip › pdb_files/lsaa9/triplet/TSIII_his78_triplet-qm-region.pdb]

REMARK REMARK default_name
REMARK REMARK default_name
REMARK Energies (QM/MM, QM+ptch, MM3) =   -4324.124489  -4175.693430     -5.504458 H
REMARK /lunarc/nobackup/projects/snic2019-35-66/Marlisa/Projects/tyrosine_project/lsaa9/triplet/h-trans-histidyl-tyrosyl/h-tran
REMARK Thu Apr 27 16:12:47 CEST 2023
ATOM      1  N   ???     1      -5.577  -4.461  17.910
ATOM      2  H   ???     1      -5.962  -5.410  18.015
ATOM      3  H   ???     1      -4.653  -4.418  18.383
ATOM      4  C   ???     1      -5.396  -4.113  16.484
ATOM      5  H   ???     1      -6.301  -4.416  15.937
ATOM      6  C   ???     1      -5.246  -2.579  16.425
ATOM      7  H   ???     1      -4.556  -2.276  17.236
ATOM      8  H   ???     1      -4.788  -2.250  15.489
ATOM      9  C   ???     1      -6.563  -1.877  16.609
ATOM     10  N   ???     1      -7.306  -2.050  17.765
ATOM     11  C   ???     1      -8.375  -1.259  17.709
ATOM     12  H   ???     1      -9.139  -1.143  18.492
ATOM     13  N   ???     1      -8.366  -0.578  16.533
ATOM     14  C   ???     1      -9.349   0.429  16.139
ATOM     15  H   ???     1      -9.994   0.051  15.327
ATOM     16  H   ???     1      -9.964   0.670  17.020
ATOM     17  H   ???     1      -8.819   1.339  15.806
ATOM     18  C   ???     1      -7.235  -0.962  15.824
ATOM     19  H   ???     1      -7.005  -0.551  14.848
ATOM     20  C   ???     1      -4.171  -4.915  15.994
ATOM     21  O   ???     1      -3.022  -4.608  16.372
ATOM     22  N   ???     1      -4.463  -6.000  15.242
ATOM     23  H   ???     1      -5.428  -6.145  14.933
ATOM     24  C   ???     1      -3.471  -6.937  14.682
ATOM     25  H   ???     1      -2.544  -6.356  14.515
ATOM     26  C   ???     1      -3.144  -8.012  15.750
ATOM     27  H   ???     1      -2.946  -7.459  16.695
ATOM     28  C   ???     1      -4.285  -8.997  15.997
ATOM     29  H   ???     1      -3.909  -9.816  16.636
ATOM     30  H   ???     1      -5.140  -8.499  16.494
ATOM     31  H   ???     1      -4.652  -9.443  15.058
ATOM     32  O   ???     1      -1.977  -8.760  15.402
ATOM     33  H   ???     1      -1.205  -8.183  15.624
ATOM     34  H   ???     1      -3.859  -7.354  13.714
ATOM     35  H   ???     1      -5.831  -7.424  23.948
ATOM     36  C   ???     1      -5.605  -7.307  22.849
ATOM     37  H   ???     1      -4.525  -7.471  22.713
ATOM     38  H   ???     1      -6.109  -8.109  22.277
ATOM     39  C   ???     1      -6.030  -6.027  22.205
ATOM     40  N   ???     1      -7.368  -5.674  22.054
ATOM     41  H   ???     1      -8.141  -6.002  22.643
ATOM     42  C   ???     1      -7.522  -4.857  20.965
ATOM     43  H   ???     1      -7.551  -2.340  21.424
ATOM     44  N   ???     1      -6.274  -4.580  20.524
ATOM     45  C   ???     1      -5.365  -5.296  21.230
ATOM     46  H   ???     1      -4.306  -5.275  20.985
ATOM     47  H   ???     1     -10.298  -5.861  27.171
ATOM     48  C   ???     1      -9.367  -5.327  26.846
ATOM     49  H   ???     1      -9.079  -4.581  27.606
ATOM     50  H   ???     1      -8.581  -6.104  26.839
ATOM     51  C   ???     1      -9.472  -4.643  25.518
ATOM     52  N   ???     1      -9.714  -5.313  24.326
ATOM     53  C   ???     1      -9.742  -4.360  23.391
ATOM     54  H   ???     1      -9.905  -4.505  22.315
ATOM     55  N   ???     1      -9.519  -3.126  23.921
ATOM     56  H   ???     1      -9.249  -2.263  23.403
ATOM     57  C   ???     1      -9.338  -3.286  25.277
ATOM     58  H   ???     1      -9.146  -2.439  25.936
ATOM     59  H   ???     1     -14.092  -4.232  26.279
ATOM     60  C   ???     1     -14.137  -3.468  25.470
ATOM     61  H   ???     1     -14.126  -4.010  24.506
ATOM     62  H   ???     1     -15.096  -2.916  25.532
ATOM     63  C   ???     1     -12.976  -2.481  25.535
ATOM     64  H   ???     1     -12.862  -2.037  26.544
ATOM     65  H   ???     1     -12.005  -2.971  25.320
ATOM     66  C   ???     1     -13.118  -1.332  24.544
ATOM     67  O   ???     1     -14.075  -1.330  23.723
ATOM     68  O   ???     1     -12.234  -0.412  24.627
ATOM     69  H   ???     1     -12.977  -7.569  19.647
ATOM     70  C   ???     1     -12.195  -6.821  19.847
ATOM     71  H   ???     1     -11.450  -7.282  20.508
ATOM     72  H   ???     1     -11.659  -6.572  18.918
ATOM     73  C   ???     1     -12.787  -5.564  20.491
ATOM     74  H   ???     1     -13.680  -5.216  19.948
ATOM     75  H   ???     1     -13.122  -5.765  21.528
ATOM     76  C   ???     1     -11.727  -4.469  20.555
ATOM     77  O   ???     1     -10.531  -4.805  20.545
ATOM     78  N   ???     1     -12.150  -3.195  20.619
ATOM     79  H   ???     1     -13.144  -2.976  20.756
ATOM     80  H   ???     1     -11.437  -2.418  20.541
ATOM     81  H   ???     1      -8.978 -10.027  14.942
ATOM     82  C   ???     1      -8.008  -9.699  15.417
ATOM     83  H   ???     1      -7.648 -10.545  16.013
ATOM     84  H   ???     1      -7.271  -9.529  14.612
ATOM     85  C   ???     1      -8.155  -8.452  16.281
ATOM     86  C   ???     1      -8.189  -7.156  15.720
ATOM     87  H   ???     1      -8.119  -7.029  14.632
ATOM     88  C   ???     1      -8.309  -6.007  16.511
ATOM     89  H   ???     1      -8.357  -5.019  16.044
ATOM     90  C   ???     1      -8.401  -6.092  17.924
ATOM     91  O   ???     1      -8.546  -4.956  18.630
ATOM     92  H   ???     1      -8.370  -5.013  19.733
ATOM     93  C   ???     1      -8.364  -7.386  18.491
ATOM     94  H   ???     1      -8.456  -7.470  19.575
ATOM     95  C   ???     1      -8.247  -8.531  17.686
ATOM     96  H   ???     1      -8.236  -9.518  18.169
ATOM     97 CU   ???     1      -6.658  -3.223  19.174
ATOM     98  O   ???     1      -8.004  -2.775  20.656
ATOM     99  H   ???     1     -10.299  -0.715  21.065
ATOM    100  O   ???     1     -10.182  -1.348  20.305
ATOM    101  H   ???     1      -9.393  -1.950  20.511
ATOM    102  O   ???     1      -5.115  -1.696  19.545
ATOM    103  H   ???     1      -5.408  -0.827  19.163
ATOM    104  H   ???     1      -4.908  -1.527  20.499
ATOM    105  O   ???     1      -7.958  -1.063  23.044
ATOM    106  H   ???     1      -7.352  -1.183  23.829
ATOM    107  H   ???     1      -8.245  -0.108  23.107
ATOM    108  O   ???     1     -11.131   0.306  22.321
ATOM    109  H   ???     1     -11.505   0.031  23.218
ATOM    110  H   ???     1     -11.938   0.483  21.791
END
