# Supplementary material for: Understanding the initial events of the oxidative damage and protection mechanisms of the AA9 lytic polysaccharide monooxygenase family
Source: Chem Sci. 2024 Jan 9;15(7):2558–70. doi: 10.1039/d3sc05933b (PMC10866358; doi:10.1039/d3sc05933b)
Supplement: SC-015-D3SC05933B-s001 [file SC-015-D3SC05933B-s001.zip › pdb_files/lsaa9/triplet/2_triplet_qm-region.pdb]

REMARK _name: from comqum_rest_state_red_his147gln162 with added h2o2
REMARK _name: from comqum_rest_state_red_his147gln162 with added h2o2
REMARK Energies (QM/MM, QM+ptch, MM3) =   -4324.205561  -4175.770293      0.000000 H
REMARK /lunarc/nobackup/projects/snic2019-35-66/Marlisa/Projects/tyrosine_project/lsaa9/triplet/oxyl/h-trans-1-10-relaxed
REMARK Fri Apr 21 13:44:18 CEST 2023
ATOM      1  N   ???     1      -5.616  -4.495  18.039
ATOM      2  H   ???     1      -5.781  -5.504  18.161
ATOM      3  H   ???     1      -4.733  -4.257  18.535
ATOM      4  C   ???     1      -5.460  -4.189  16.596
ATOM      5  H   ???     1      -6.362  -4.543  16.075
ATOM      6  C   ???     1      -5.362  -2.658  16.463
ATOM      7  H   ???     1      -4.665  -2.293  17.242
ATOM      8  H   ???     1      -4.928  -2.379  15.498
ATOM      9  C   ???     1      -6.687  -1.965  16.619
ATOM     10  N   ???     1      -7.520  -2.209  17.699
ATOM     11  C   ???     1      -8.539  -1.354  17.648
ATOM     12  H   ???     1      -9.334  -1.245  18.399
ATOM     13  N   ???     1      -8.416  -0.571  16.544
ATOM     14  C   ???     1      -9.340   0.496  16.164
ATOM     15  H   ???     1      -9.987   0.172  15.330
ATOM     16  H   ???     1      -9.958   0.742  17.041
ATOM     17  H   ???     1      -8.757   1.385  15.868
ATOM     18  C   ???     1      -7.257  -0.949  15.880
ATOM     19  H   ???     1      -6.926  -0.452  14.974
ATOM     20  C   ???     1      -4.220  -4.947  16.061
ATOM     21  O   ???     1      -3.069  -4.609  16.402
ATOM     22  N   ???     1      -4.496  -6.017  15.275
ATOM     23  H   ???     1      -5.462  -6.182  14.982
ATOM     24  C   ???     1      -3.485  -6.920  14.687
ATOM     25  H   ???     1      -2.574  -6.315  14.520
ATOM     26  C   ???     1      -3.128  -8.000  15.744
ATOM     27  H   ???     1      -2.920  -7.451  16.689
ATOM     28  C   ???     1      -4.260  -8.994  16.002
ATOM     29  H   ???     1      -3.872  -9.812  16.635
ATOM     30  H   ???     1      -5.111  -8.500  16.511
ATOM     31  H   ???     1      -4.637  -9.439  15.067
ATOM     32  O   ???     1      -1.964  -8.740  15.375
ATOM     33  H   ???     1      -1.191  -8.169  15.605
ATOM     34  H   ???     1      -3.864  -7.346  13.716
ATOM     35  H   ???     1      -5.808  -7.444  23.951
ATOM     36  C   ???     1      -5.534  -7.362  22.860
ATOM     37  H   ???     1      -4.466  -7.640  22.775
ATOM     38  H   ???     1      -6.093  -8.107  22.270
ATOM     39  C   ???     1      -5.843  -6.048  22.237
ATOM     40  N   ???     1      -5.901  -4.808  22.848
ATOM     41  H   ???     1      -5.676  -4.602  23.826
ATOM     42  C   ???     1      -6.284  -3.880  21.933
ATOM     43  H   ???     1      -6.501  -2.831  22.149
ATOM     44  N   ???     1      -6.443  -4.475  20.757
ATOM     45  C   ???     1      -6.190  -5.810  20.924
ATOM     46  H   ???     1      -6.305  -6.524  20.110
ATOM     47  H   ???     1     -10.303  -5.845  27.171
ATOM     48  C   ???     1      -9.381  -5.281  26.850
ATOM     49  H   ???     1      -9.245  -4.401  27.506
ATOM     50  H   ???     1      -8.551  -5.980  27.056
ATOM     51  C   ???     1      -9.348  -4.846  25.412
ATOM     52  N   ???     1      -9.308  -5.761  24.370
ATOM     53  C   ???     1      -9.217  -5.029  23.260
ATOM     54  H   ???     1      -9.197  -5.395  22.231
ATOM     55  N   ???     1      -9.196  -3.697  23.537
ATOM     56  H   ???     1      -9.014  -2.908  22.888
ATOM     57  C   ???     1      -9.273  -3.556  24.906
ATOM     58  H   ???     1      -9.267  -2.569  25.368
ATOM     59  H   ???     1     -14.094  -4.236  26.279
ATOM     60  C   ???     1     -14.140  -3.478  25.467
ATOM     61  H   ???     1     -14.154  -4.024  24.505
ATOM     62  H   ???     1     -15.090  -2.912  25.542
ATOM     63  C   ???     1     -12.964  -2.510  25.511
ATOM     64  H   ???     1     -12.808  -2.087  26.524
ATOM     65  H   ???     1     -12.009  -3.011  25.251
ATOM     66  C   ???     1     -13.123  -1.340  24.550
ATOM     67  O   ???     1     -14.080  -1.330  23.728
ATOM     68  O   ???     1     -12.252  -0.415  24.661
ATOM     69  H   ???     1     -12.970  -7.560  19.648
ATOM     70  C   ???     1     -12.180  -6.807  19.847
ATOM     71  H   ???     1     -11.414  -7.291  20.467
ATOM     72  H   ???     1     -11.675  -6.540  18.907
ATOM     73  C   ???     1     -12.726  -5.556  20.548
ATOM     74  H   ???     1     -13.653  -5.198  20.070
ATOM     75  H   ???     1     -12.995  -5.779  21.599
ATOM     76  C   ???     1     -11.673  -4.441  20.565
ATOM     77  O   ???     1     -10.471  -4.763  20.483
ATOM     78  N   ???     1     -12.118  -3.178  20.649
ATOM     79  H   ???     1     -13.115  -2.992  20.810
ATOM     80  H   ???     1     -11.442  -2.352  20.552
ATOM     81  H   ???     1      -8.975 -10.040  14.929
ATOM     82  C   ???     1      -7.994  -9.734  15.383
ATOM     83  H   ???     1      -7.647 -10.573  15.993
ATOM     84  H   ???     1      -7.263  -9.589  14.567
ATOM     85  C   ???     1      -8.122  -8.474  16.212
ATOM     86  C   ???     1      -8.201  -7.195  15.602
ATOM     87  H   ???     1      -8.180  -7.112  14.509
ATOM     88  C   ???     1      -8.316  -6.036  16.359
ATOM     89  H   ???     1      -8.412  -5.059  15.882
ATOM     90  C   ???     1      -8.335  -6.074  17.798
ATOM     91  O   ???     1      -8.477  -5.004  18.504
ATOM     92  H   ???     1      -9.130  -3.577  20.356
ATOM     93  C   ???     1      -8.262  -7.379  18.401
ATOM     94  H   ???     1      -8.335  -7.423  19.490
ATOM     95  C   ???     1      -8.173  -8.534  17.627
ATOM     96  H   ???     1      -8.147  -9.517  18.117
ATOM     97 CU   ???     1      -7.102  -3.471  19.170
ATOM     98  O   ???     1      -8.482  -2.817  20.381
ATOM     99  H   ???     1     -10.490  -0.524  21.034
ATOM    100  O   ???     1     -10.370  -1.156  20.275
ATOM    101  H   ???     1      -9.485  -1.684  20.392
ATOM    102  O   ???     1      -5.496  -1.856  19.590
ATOM    103  H   ???     1      -5.737  -0.983  19.184
ATOM    104  H   ???     1      -5.215  -1.648  20.517
ATOM    105  O   ???     1      -8.126  -1.185  23.221
ATOM    106  H   ???     1      -7.498  -1.212  23.996
ATOM    107  H   ???     1      -8.379  -0.226  23.160
ATOM    108  O   ???     1     -11.235   0.443  22.377
ATOM    109  H   ???     1     -11.513   0.075  23.270
ATOM    110  H   ???     1     -12.100   0.668  21.969
END
