# Supplementary material for: Understanding the initial events of the oxidative damage and protection mechanisms of the AA9 lytic polysaccharide monooxygenase family
Source: Chem Sci. 2024 Jan 9;15(7):2558–70. doi: 10.1039/d3sc05933b (PMC10866358; doi:10.1039/d3sc05933b)
Supplement: SC-015-D3SC05933B-s001 [file SC-015-D3SC05933B-s001.zip › pdb_files/lsaa9/triplet/TSIII_triplet_qm-region.pdb]

REMARK REMARK default_name
REMARK REMARK default_name
REMARK Energies (QM/MM, QM+ptch, MM3) =   -4324.110885  -4175.696244     -5.511789 H
REMARK /lunarc/nobackup/projects/snic2019-35-66/Marlisa/Projects/tyrosine_project/lsaa9/triplet/h-transfers/histidyl-his1_tyros
REMARK Wed Jul 12 03:35:01 PM CEST 2023
ATOM      1  N   ???     1      -5.434  -4.642  18.029
ATOM      2  H   ???     1      -5.745  -5.624  18.027
ATOM      3  H   ???     1      -4.531  -4.574  18.534
ATOM      4  C   ???     1      -5.229  -4.206  16.613
ATOM      5  H   ???     1      -6.149  -4.465  16.064
ATOM      6  C   ???     1      -5.015  -2.672  16.516
ATOM      7  H   ???     1      -4.344  -2.342  17.330
ATOM      8  H   ???     1      -4.533  -2.407  15.570
ATOM      9  C   ???     1      -6.356  -2.019  16.674
ATOM     10  N   ???     1      -7.145  -2.615  17.599
ATOM     11  C   ???     1      -8.386  -2.126  17.636
ATOM     12  H   ???     1      -9.099  -3.225  19.801
ATOM     13  N   ???     1      -8.364  -1.049  16.757
ATOM     14  C   ???     1      -9.459  -0.114  16.510
ATOM     15  H   ???     1      -9.876  -0.248  15.495
ATOM     16  H   ???     1     -10.233  -0.297  17.269
ATOM     17  H   ???     1      -9.089   0.918  16.614
ATOM     18  C   ???     1      -7.126  -1.004  16.119
ATOM     19  H   ???     1      -6.919  -0.283  15.328
ATOM     20  C   ???     1      -4.046  -5.009  16.066
ATOM     21  O   ???     1      -2.879  -4.749  16.424
ATOM     22  N   ???     1      -4.395  -6.029  15.255
ATOM     23  H   ???     1      -5.373  -6.142  14.976
ATOM     24  C   ???     1      -3.441  -6.978  14.675
ATOM     25  H   ???     1      -2.504  -6.417  14.497
ATOM     26  C   ???     1      -3.115  -8.054  15.743
ATOM     27  H   ???     1      -2.916  -7.496  16.686
ATOM     28  C   ???     1      -4.261  -9.032  15.997
ATOM     29  H   ???     1      -3.890  -9.849  16.640
ATOM     30  H   ???     1      -5.110  -8.524  16.494
ATOM     31  H   ???     1      -4.637  -9.477  15.062
ATOM     32  O   ???     1      -1.948  -8.801  15.402
ATOM     33  H   ???     1      -1.180  -8.218  15.620
ATOM     34  H   ???     1      -3.850  -7.374  13.713
ATOM     35  H   ???     1      -5.816  -7.440  23.957
ATOM     36  C   ???     1      -5.560  -7.345  22.871
ATOM     37  H   ???     1      -4.489  -7.600  22.763
ATOM     38  H   ???     1      -6.117  -8.089  22.278
ATOM     39  C   ???     1      -5.901  -6.019  22.293
ATOM     40  N   ???     1      -6.029  -4.811  22.955
ATOM     41  H   ???     1      -5.832  -4.641  23.945
ATOM     42  C   ???     1      -6.389  -3.846  22.070
ATOM     43  H   ???     1      -6.613  -2.800  22.315
ATOM     44  N   ???     1      -6.486  -4.398  20.866
ATOM     45  C   ???     1      -6.206  -5.737  20.982
ATOM     46  H   ???     1      -6.270  -6.415  20.133
ATOM     47  H   ???     1     -10.301  -5.843  27.168
ATOM     48  C   ???     1      -9.379  -5.276  26.840
ATOM     49  H   ???     1      -9.219  -4.417  27.518
ATOM     50  H   ???     1      -8.552  -5.987  27.000
ATOM     51  C   ???     1      -9.407  -4.810  25.411
ATOM     52  N   ???     1      -9.353  -5.712  24.360
ATOM     53  C   ???     1      -9.431  -4.965  23.257
ATOM     54  H   ???     1      -9.448  -5.322  22.224
ATOM     55  N   ???     1      -9.518  -3.637  23.543
ATOM     56  H   ???     1      -9.631  -2.840  22.853
ATOM     57  C   ???     1      -9.499  -3.515  24.914
ATOM     58  H   ???     1      -9.543  -2.536  25.392
ATOM     59  H   ???     1     -14.095  -4.237  26.279
ATOM     60  C   ???     1     -14.145  -3.479  25.468
ATOM     61  H   ???     1     -14.144  -4.026  24.507
ATOM     62  H   ???     1     -15.101  -2.923  25.538
ATOM     63  C   ???     1     -12.977  -2.504  25.524
ATOM     64  H   ???     1     -12.834  -2.073  26.535
ATOM     65  H   ???     1     -12.017  -3.003  25.277
ATOM     66  C   ???     1     -13.126  -1.342  24.556
ATOM     67  O   ???     1     -14.063  -1.332  23.714
ATOM     68  O   ???     1     -12.258  -0.412  24.682
ATOM     69  H   ???     1     -12.963  -7.563  19.644
ATOM     70  C   ???     1     -12.162  -6.815  19.837
ATOM     71  H   ???     1     -11.580  -7.170  20.702
ATOM     72  H   ???     1     -11.461  -6.760  18.987
ATOM     73  C   ???     1     -12.767  -5.443  20.122
ATOM     74  H   ???     1     -13.342  -5.094  19.243
ATOM     75  H   ???     1     -13.486  -5.476  20.965
ATOM     76  C   ???     1     -11.702  -4.380  20.417
ATOM     77  O   ???     1     -10.492  -4.666  20.400
ATOM     78  N   ???     1     -12.165  -3.134  20.632
ATOM     79  H   ???     1     -13.162  -2.971  20.816
ATOM     80  H   ???     1     -11.457  -2.435  20.969
ATOM     81  H   ???     1      -8.984 -10.010  14.958
ATOM     82  C   ???     1      -8.031  -9.654  15.458
ATOM     83  H   ???     1      -7.730 -10.445  16.156
ATOM     84  H   ???     1      -7.246  -9.567  14.684
ATOM     85  C   ???     1      -8.198  -8.325  16.201
ATOM     86  C   ???     1      -8.251  -7.094  15.515
ATOM     87  H   ???     1      -8.183  -7.065  14.422
ATOM     88  C   ???     1      -8.411  -5.877  16.189
ATOM     89  H   ???     1      -8.525  -4.949  15.642
ATOM     90  C   ???     1      -8.518  -5.808  17.589
ATOM     91  O   ???     1      -8.736  -4.653  18.261
ATOM     92  H   ???     1      -8.780  -3.678  17.774
ATOM     93  C   ???     1      -8.451  -7.032  18.299
ATOM     94  H   ???     1      -8.571  -7.013  19.388
ATOM     95  C   ???     1      -8.300  -8.252  17.610
ATOM     96  H   ???     1      -8.277  -9.182  18.195
ATOM     97 CU   ???     1      -6.733  -3.470  19.215
ATOM     98  O   ???     1      -8.451  -2.463  19.787
ATOM     99  H   ???     1     -10.415  -0.778  21.965
ATOM    100  O   ???     1     -10.148  -1.707  21.678
ATOM    101  H   ???     1      -9.392  -1.672  21.016
ATOM    102  O   ???     1      -5.300  -1.771  19.579
ATOM    103  H   ???     1      -5.585  -0.912  19.171
ATOM    104  H   ???     1      -5.078  -1.560  20.520
ATOM    105  O   ???     1      -7.805  -1.127  23.095
ATOM    106  H   ???     1      -7.307  -1.183  23.965
ATOM    107  H   ???     1      -8.136  -0.192  23.095
ATOM    108  O   ???     1     -11.264   0.552  22.488
ATOM    109  H   ???     1     -11.657   0.250  23.374
ATOM    110  H   ???     1     -12.055   0.653  21.916
END
