# Supplementary material for: Understanding the initial events of the oxidative damage and protection mechanisms of the AA9 lytic polysaccharide monooxygenase family
Source: Chem Sci. 2024 Jan 9;15(7):2558–70. doi: 10.1039/d3sc05933b (PMC10866358; doi:10.1039/d3sc05933b)
Supplement: SC-015-D3SC05933B-s001 [file SC-015-D3SC05933B-s001.zip › pdb_files/lsaa9/triplet/1_triplet_qm-region.pdb]

REMARK _name: from comqum_rest_state_red_his147gln162 with added h2o2
REMARK _name: from comqum_rest_state_red_his147gln162 with added h2o2
REMARK Energies (QM/MM, QM+ptch, MM3) =   -4324.176222  -4175.743604      0.000000 H
REMARK /lunarc/nobackup/projects/snic2019-35-66/Marlisa/Projects/tyrosine_project/lsaa9/triplet/oxyl/reactant
REMARK Fri Apr 21 13:44:25 CEST 2023
ATOM      1  N   ???     1      -5.645  -4.480  18.056
ATOM      2  H   ???     1      -5.896  -5.472  18.169
ATOM      3  H   ???     1      -4.742  -4.318  18.548
ATOM      4  C   ???     1      -5.453  -4.183  16.611
ATOM      5  H   ???     1      -6.353  -4.517  16.076
ATOM      6  C   ???     1      -5.318  -2.654  16.466
ATOM      7  H   ???     1      -4.625  -2.298  17.253
ATOM      8  H   ???     1      -4.865  -2.396  15.504
ATOM      9  C   ???     1      -6.632  -1.936  16.602
ATOM     10  N   ???     1      -7.442  -2.123  17.707
ATOM     11  C   ???     1      -8.467  -1.279  17.627
ATOM     12  H   ???     1      -9.256  -1.147  18.377
ATOM     13  N   ???     1      -8.370  -0.553  16.483
ATOM     14  C   ???     1      -9.303   0.493  16.073
ATOM     15  H   ???     1      -9.997   0.120  15.298
ATOM     16  H   ???     1      -9.875   0.811  16.958
ATOM     17  H   ???     1      -8.729   1.349  15.680
ATOM     18  C   ???     1      -7.220  -0.962  15.820
ATOM     19  H   ???     1      -6.912  -0.521  14.879
ATOM     20  C   ???     1      -4.219  -4.958  16.084
ATOM     21  O   ???     1      -3.065  -4.632  16.427
ATOM     22  N   ???     1      -4.497  -6.016  15.283
ATOM     23  H   ???     1      -5.464  -6.183  14.996
ATOM     24  C   ???     1      -3.487  -6.920  14.690
ATOM     25  H   ???     1      -2.577  -6.314  14.524
ATOM     26  C   ???     1      -3.129  -8.000  15.745
ATOM     27  H   ???     1      -2.920  -7.452  16.690
ATOM     28  C   ???     1      -4.259  -8.997  16.003
ATOM     29  H   ???     1      -3.869  -9.814  16.635
ATOM     30  H   ???     1      -5.112  -8.507  16.510
ATOM     31  H   ???     1      -4.634  -9.444  15.067
ATOM     32  O   ???     1      -1.963  -8.739  15.375
ATOM     33  H   ???     1      -1.192  -8.166  15.605
ATOM     34  H   ???     1      -3.865  -7.345  13.717
ATOM     35  H   ???     1      -5.817  -7.440  23.945
ATOM     36  C   ???     1      -5.563  -7.349  22.846
ATOM     37  H   ???     1      -4.488  -7.592  22.743
ATOM     38  H   ???     1      -6.106  -8.111  22.263
ATOM     39  C   ???     1      -5.924  -6.041  22.234
ATOM     40  N   ???     1      -5.887  -4.802  22.847
ATOM     41  H   ???     1      -5.588  -4.607  23.807
ATOM     42  C   ???     1      -6.302  -3.858  21.964
ATOM     43  H   ???     1      -6.439  -2.794  22.169
ATOM     44  N   ???     1      -6.588  -4.439  20.803
ATOM     45  C   ???     1      -6.372  -5.789  20.952
ATOM     46  H   ???     1      -6.568  -6.499  20.148
ATOM     47  H   ???     1     -10.302  -5.853  27.180
ATOM     48  C   ???     1      -9.374  -5.302  26.874
ATOM     49  H   ???     1      -9.229  -4.428  27.535
ATOM     50  H   ???     1      -8.553  -6.012  27.071
ATOM     51  C   ???     1      -9.353  -4.856  25.444
ATOM     52  N   ???     1      -9.288  -5.755  24.390
ATOM     53  C   ???     1      -9.246  -5.005  23.290
ATOM     54  H   ???     1      -9.219  -5.355  22.257
ATOM     55  N   ???     1      -9.284  -3.677  23.588
ATOM     56  H   ???     1      -9.140  -2.851  22.981
ATOM     57  C   ???     1      -9.345  -3.559  24.959
ATOM     58  H   ???     1      -9.372  -2.579  25.433
ATOM     59  H   ???     1     -14.094  -4.235  26.279
ATOM     60  C   ???     1     -14.140  -3.476  25.467
ATOM     61  H   ???     1     -14.147  -4.022  24.505
ATOM     62  H   ???     1     -15.092  -2.914  25.538
ATOM     63  C   ???     1     -12.967  -2.504  25.517
ATOM     64  H   ???     1     -12.823  -2.075  26.529
ATOM     65  H   ???     1     -12.009  -3.003  25.269
ATOM     66  C   ???     1     -13.120  -1.340  24.548
ATOM     67  O   ???     1     -14.071  -1.335  23.718
ATOM     68  O   ???     1     -12.249  -0.414  24.656
ATOM     69  H   ???     1     -12.967  -7.573  19.643
ATOM     70  C   ???     1     -12.163  -6.840  19.835
ATOM     71  H   ???     1     -11.408  -7.345  20.450
ATOM     72  H   ???     1     -11.661  -6.589  18.889
ATOM     73  C   ???     1     -12.666  -5.579  20.537
ATOM     74  H   ???     1     -13.563  -5.166  20.045
ATOM     75  H   ???     1     -12.967  -5.794  21.581
ATOM     76  C   ???     1     -11.567  -4.516  20.583
ATOM     77  O   ???     1     -10.370  -4.872  20.433
ATOM     78  N   ???     1     -11.947  -3.257  20.796
ATOM     79  H   ???     1     -12.940  -3.044  20.952
ATOM     80  H   ???     1     -11.235  -2.446  20.699
ATOM     81  H   ???     1      -8.978 -10.041  14.935
ATOM     82  C   ???     1      -8.003  -9.735  15.401
ATOM     83  H   ???     1      -7.659 -10.578  16.007
ATOM     84  H   ???     1      -7.261  -9.577  14.598
ATOM     85  C   ???     1      -8.167  -8.481  16.239
ATOM     86  C   ???     1      -8.096  -7.203  15.648
ATOM     87  H   ???     1      -7.900  -7.106  14.574
ATOM     88  C   ???     1      -8.296  -6.041  16.397
ATOM     89  H   ???     1      -8.299  -5.058  15.925
ATOM     90  C   ???     1      -8.551  -6.109  17.781
ATOM     91  O   ???     1      -8.712  -4.931  18.442
ATOM     92  H   ???     1      -9.296  -4.994  19.266
ATOM     93  C   ???     1      -8.631  -7.378  18.388
ATOM     94  H   ???     1      -8.867  -7.443  19.454
ATOM     95  C   ???     1      -8.443  -8.541  17.620
ATOM     96  H   ???     1      -8.527  -9.520  18.111
ATOM     97 CU   ???     1      -6.950  -3.268  19.226
ATOM     98  O   ???     1      -7.830  -2.125  20.452
ATOM     99  H   ???     1     -10.465  -0.570  21.101
ATOM    100  O   ???     1     -10.267  -1.265  20.412
ATOM    101  H   ???     1      -9.282  -1.544  20.481
ATOM    102  O   ???     1      -5.156  -1.748  19.492
ATOM    103  H   ???     1      -5.480  -0.889  19.115
ATOM    104  H   ???     1      -5.012  -1.565  20.453
ATOM    105  O   ???     1      -8.341  -1.194  23.403
ATOM    106  H   ???     1      -7.607  -1.240  24.077
ATOM    107  H   ???     1      -8.473  -0.217  23.264
ATOM    108  O   ???     1     -11.238   0.426  22.362
ATOM    109  H   ???     1     -11.505   0.064  23.262
ATOM    110  H   ???     1     -12.107   0.670  21.973
END
