# Supplementary material for: Understanding the initial events of the oxidative damage and protection mechanisms of the AA9 lytic polysaccharide monooxygenase family
Source: Chem Sci. 2024 Jan 9;15(7):2558–70. doi: 10.1039/d3sc05933b (PMC10866358; doi:10.1039/d3sc05933b)
Supplement: SC-015-D3SC05933B-s001 [file SC-015-D3SC05933B-s001.zip › pdb_files/lsaa9/triplet/3_triplet_qm-region.pdb]

REMARK REMARK default_name
REMARK REMARK default_name
REMARK Energies (QM/MM, QM+ptch, MM3) =   -4324.154736  -4175.726024     -5.511789 H
REMARK /lunarc/nobackup/projects/snic2019-35-66/Marlisa/Projects/tyrosine_project/lsaa9/triplet/histidyl-1
REMARK Wed Mar  1 19:59:55 CET 2023
ATOM      1  N   ???     1      -5.589  -4.504  18.064
ATOM      2  H   ???     1      -5.810  -5.505  18.157
ATOM      3  H   ???     1      -4.711  -4.319  18.590
ATOM      4  C   ???     1      -5.358  -4.188  16.624
ATOM      5  H   ???     1      -6.260  -4.487  16.072
ATOM      6  C   ???     1      -5.167  -2.664  16.473
ATOM      7  H   ???     1      -4.518  -2.313  17.299
ATOM      8  H   ???     1      -4.645  -2.427  15.541
ATOM      9  C   ???     1      -6.482  -1.947  16.545
ATOM     10  N   ???     1      -7.368  -2.318  17.538
ATOM     11  C   ???     1      -8.416  -1.504  17.536
ATOM     12  H   ???     1      -9.393  -2.923  19.389
ATOM     13  N   ???     1      -8.254  -0.593  16.536
ATOM     14  C   ???     1      -9.217   0.441  16.170
ATOM     15  H   ???     1      -9.867   0.099  15.344
ATOM     16  H   ???     1      -9.831   0.666  17.056
ATOM     17  H   ???     1      -8.670   1.349  15.864
ATOM     18  C   ???     1      -7.042  -0.873  15.891
ATOM     19  H   ???     1      -6.692  -0.280  15.052
ATOM     20  C   ???     1      -4.146  -4.990  16.105
ATOM     21  O   ???     1      -2.985  -4.700  16.455
ATOM     22  N   ???     1      -4.455  -6.023  15.285
ATOM     23  H   ???     1      -5.427  -6.160  14.998
ATOM     24  C   ???     1      -3.470  -6.942  14.688
ATOM     25  H   ???     1      -2.549  -6.353  14.517
ATOM     26  C   ???     1      -3.120  -8.024  15.744
ATOM     27  H   ???     1      -2.914  -7.474  16.689
ATOM     28  C   ???     1      -4.255  -9.014  16.001
ATOM     29  H   ???     1      -3.870  -9.833  16.635
ATOM     30  H   ???     1      -5.106  -8.519  16.507
ATOM     31  H   ???     1      -4.632  -9.459  15.065
ATOM     32  O   ???     1      -1.954  -8.764  15.382
ATOM     33  H   ???     1      -1.184  -8.187  15.610
ATOM     34  H   ???     1      -3.859  -7.356  13.717
ATOM     35  H   ???     1      -5.831  -7.418  23.940
ATOM     36  C   ???     1      -5.604  -7.288  22.835
ATOM     37  H   ???     1      -4.523  -7.482  22.708
ATOM     38  H   ???     1      -6.123  -8.070  22.257
ATOM     39  C   ???     1      -6.028  -5.981  22.237
ATOM     40  N   ???     1      -6.035  -4.738  22.849
ATOM     41  H   ???     1      -5.742  -4.535  23.810
ATOM     42  C   ???     1      -6.480  -3.802  21.965
ATOM     43  H   ???     1      -6.649  -2.743  22.198
ATOM     44  N   ???     1      -6.742  -4.390  20.800
ATOM     45  C   ???     1      -6.483  -5.736  20.954
ATOM     46  H   ???     1      -6.647  -6.451  20.146
ATOM     47  H   ???     1     -10.300  -5.846  27.175
ATOM     48  C   ???     1      -9.374  -5.285  26.860
ATOM     49  H   ???     1      -9.217  -4.425  27.536
ATOM     50  H   ???     1      -8.550  -6.000  27.029
ATOM     51  C   ???     1      -9.387  -4.816  25.435
ATOM     52  N   ???     1      -9.344  -5.709  24.377
ATOM     53  C   ???     1      -9.396  -4.948  23.282
ATOM     54  H   ???     1      -9.403  -5.297  22.248
ATOM     55  N   ???     1      -9.455  -3.623  23.579
ATOM     56  H   ???     1      -9.560  -2.816  22.893
ATOM     57  C   ???     1      -9.448  -3.514  24.950
ATOM     58  H   ???     1      -9.477  -2.541  25.440
ATOM     59  H   ???     1     -14.095  -4.235  26.279
ATOM     60  C   ???     1     -14.143  -3.476  25.468
ATOM     61  H   ???     1     -14.148  -4.021  24.505
ATOM     62  H   ???     1     -15.097  -2.917  25.539
ATOM     63  C   ???     1     -12.972  -2.503  25.520
ATOM     64  H   ???     1     -12.830  -2.073  26.531
ATOM     65  H   ???     1     -12.013  -3.002  25.274
ATOM     66  C   ???     1     -13.124  -1.343  24.550
ATOM     67  O   ???     1     -14.060  -1.340  23.705
ATOM     68  O   ???     1     -12.261  -0.409  24.673
ATOM     69  H   ???     1     -12.968  -7.571  19.640
ATOM     70  C   ???     1     -12.171  -6.830  19.827
ATOM     71  H   ???     1     -11.589  -7.182  20.693
ATOM     72  H   ???     1     -11.476  -6.784  18.971
ATOM     73  C   ???     1     -12.776  -5.458  20.103
ATOM     74  H   ???     1     -13.306  -5.087  19.205
ATOM     75  H   ???     1     -13.529  -5.488  20.914
ATOM     76  C   ???     1     -11.700  -4.435  20.458
ATOM     77  O   ???     1     -10.484  -4.736  20.367
ATOM     78  N   ???     1     -12.115  -3.229  20.840
ATOM     79  H   ???     1     -13.114  -3.047  21.000
ATOM     80  H   ???     1     -11.377  -2.526  21.167
ATOM     81  H   ???     1      -8.971 -10.054  14.921
ATOM     82  C   ???     1      -7.982  -9.771  15.365
ATOM     83  H   ???     1      -7.628 -10.630  15.942
ATOM     84  H   ???     1      -7.261  -9.601  14.547
ATOM     85  C   ???     1      -8.129  -8.537  16.226
ATOM     86  C   ???     1      -8.020  -7.248  15.666
ATOM     87  H   ???     1      -7.783  -7.133  14.602
ATOM     88  C   ???     1      -8.239  -6.102  16.435
ATOM     89  H   ???     1      -8.211  -5.104  15.991
ATOM     90  C   ???     1      -8.555  -6.217  17.800
ATOM     91  O   ???     1      -8.749  -5.066  18.499
ATOM     92  H   ???     1      -9.361  -5.168  19.292
ATOM     93  C   ???     1      -8.661  -7.495  18.378
ATOM     94  H   ???     1      -8.934  -7.584  19.433
ATOM     95  C   ???     1      -8.449  -8.637  17.593
ATOM     96  H   ???     1      -8.555  -9.629  18.053
ATOM     97 CU   ???     1      -7.043  -3.355  19.115
ATOM     98  O   ???     1      -8.678  -2.325  19.701
ATOM     99  H   ???     1     -10.383  -0.812  21.976
ATOM    100  O   ???     1     -10.132  -1.755  21.729
ATOM    101  H   ???     1      -9.426  -1.776  20.982
ATOM    102  O   ???     1      -5.411  -1.793  19.586
ATOM    103  H   ???     1      -5.644  -0.924  19.167
ATOM    104  H   ???     1      -5.153  -1.577  20.518
ATOM    105  O   ???     1      -7.783  -1.115  23.080
ATOM    106  H   ???     1      -7.290  -1.171  23.952
ATOM    107  H   ???     1      -8.124  -0.184  23.079
ATOM    108  O   ???     1     -11.245   0.530  22.470
ATOM    109  H   ???     1     -11.662   0.247  23.349
ATOM    110  H   ???     1     -12.012   0.628  21.866
END
