# Supplementary material for: Understanding the initial events of the oxidative damage and protection mechanisms of the AA9 lytic polysaccharide monooxygenase family
Source: Chem Sci. 2024 Jan 9;15(7):2558–70. doi: 10.1039/d3sc05933b (PMC10866358; doi:10.1039/d3sc05933b)
Supplement: SC-015-D3SC05933B-s001 [file SC-015-D3SC05933B-s001.zip › pdb_files/lsaa9/triplet/3_his78_triplet_qm-region.pdb]

REMARK REMARK default_name
REMARK REMARK default_name
REMARK Energies (QM/MM, QM+ptch, MM3) =   -4324.156586  -4175.722972     -5.504458 H
REMARK /lunarc/nobackup/projects/snic2019-35-66/Marlisa/Projects/histidyl
REMARK Thu Feb 16 10:35:31 CET 2023
ATOM      1  N   ???     1      -5.645  -4.479  18.020
ATOM      2  H   ???     1      -5.933  -5.461  18.127
ATOM      3  H   ???     1      -4.740  -4.344  18.516
ATOM      4  C   ???     1      -5.458  -4.162  16.584
ATOM      5  H   ???     1      -6.357  -4.491  16.043
ATOM      6  C   ???     1      -5.334  -2.630  16.477
ATOM      7  H   ???     1      -4.618  -2.291  17.250
ATOM      8  H   ???     1      -4.921  -2.339  15.507
ATOM      9  C   ???     1      -6.649  -1.926  16.673
ATOM     10  N   ???     1      -7.409  -2.084  17.822
ATOM     11  C   ???     1      -8.452  -1.259  17.751
ATOM     12  H   ???     1      -9.216  -1.117  18.529
ATOM     13  N   ???     1      -8.412  -0.575  16.576
ATOM     14  C   ???     1      -9.361   0.455  16.164
ATOM     15  H   ???     1     -10.002   0.091  15.342
ATOM     16  H   ???     1      -9.984   0.717  17.032
ATOM     17  H   ???     1      -8.802   1.349  15.836
ATOM     18  C   ???     1      -7.285  -0.992  15.881
ATOM     19  H   ???     1      -7.024  -0.582  14.910
ATOM     20  C   ???     1      -4.220  -4.936  16.060
ATOM     21  O   ???     1      -3.069  -4.605  16.404
ATOM     22  N   ???     1      -4.498  -6.007  15.276
ATOM     23  H   ???     1      -5.465  -6.174  14.987
ATOM     24  C   ???     1      -3.488  -6.916  14.690
ATOM     25  H   ???     1      -2.575  -6.314  14.526
ATOM     26  C   ???     1      -3.137  -7.997  15.748
ATOM     27  H   ???     1      -2.932  -7.449  16.694
ATOM     28  C   ???     1      -4.270  -8.991  16.000
ATOM     29  H   ???     1      -3.886  -9.809  16.636
ATOM     30  H   ???     1      -5.126  -8.499  16.501
ATOM     31  H   ???     1      -4.639  -9.439  15.062
ATOM     32  O   ???     1      -1.971  -8.737  15.382
ATOM     33  H   ???     1      -1.199  -8.165  15.615
ATOM     34  H   ???     1      -3.865  -7.343  13.717
ATOM     35  H   ???     1      -5.810  -7.444  23.953
ATOM     36  C   ???     1      -5.540  -7.362  22.863
ATOM     37  H   ???     1      -4.467  -7.621  22.780
ATOM     38  H   ???     1      -6.083  -8.122  22.276
ATOM     39  C   ???     1      -5.879  -6.064  22.223
ATOM     40  N   ???     1      -6.034  -4.812  22.815
ATOM     41  H   ???     1      -5.832  -4.580  23.792
ATOM     42  C   ???     1      -6.369  -3.901  21.855
ATOM     43  H   ???     1      -7.387  -1.728  21.348
ATOM     44  N   ???     1      -6.439  -4.538  20.691
ATOM     45  C   ???     1      -6.145  -5.863  20.887
ATOM     46  H   ???     1      -6.188  -6.591  20.078
ATOM     47  H   ???     1     -10.303  -5.841  27.168
ATOM     48  C   ???     1      -9.382  -5.271  26.843
ATOM     49  H   ???     1      -9.244  -4.394  27.503
ATOM     50  H   ???     1      -8.550  -5.968  27.045
ATOM     51  C   ???     1      -9.345  -4.826  25.406
ATOM     52  N   ???     1      -9.374  -5.736  24.359
ATOM     53  C   ???     1      -9.228  -5.008  23.254
ATOM     54  H   ???     1      -9.222  -5.372  22.225
ATOM     55  N   ???     1      -9.106  -3.682  23.534
ATOM     56  H   ???     1      -8.862  -2.927  22.866
ATOM     57  C   ???     1      -9.172  -3.542  24.905
ATOM     58  H   ???     1      -9.090  -2.562  25.375
ATOM     59  H   ???     1     -14.091  -4.234  26.278
ATOM     60  C   ???     1     -14.134  -3.473  25.468
ATOM     61  H   ???     1     -14.144  -4.018  24.506
ATOM     62  H   ???     1     -15.085  -2.908  25.540
ATOM     63  C   ???     1     -12.958  -2.502  25.513
ATOM     64  H   ???     1     -12.811  -2.071  26.524
ATOM     65  H   ???     1     -12.000  -3.003  25.265
ATOM     66  C   ???     1     -13.112  -1.340  24.540
ATOM     67  O   ???     1     -14.066  -1.337  23.715
ATOM     68  O   ???     1     -12.242  -0.411  24.640
ATOM     69  H   ???     1     -12.968  -7.574  19.644
ATOM     70  C   ???     1     -12.167  -6.840  19.836
ATOM     71  H   ???     1     -11.416  -7.338  20.462
ATOM     72  H   ???     1     -11.657  -6.595  18.892
ATOM     73  C   ???     1     -12.685  -5.577  20.523
ATOM     74  H   ???     1     -13.588  -5.182  20.027
ATOM     75  H   ???     1     -12.980  -5.780  21.570
ATOM     76  C   ???     1     -11.598  -4.502  20.546
ATOM     77  O   ???     1     -10.402  -4.845  20.389
ATOM     78  N   ???     1     -11.993  -3.242  20.740
ATOM     79  H   ???     1     -12.983  -3.032  20.922
ATOM     80  H   ???     1     -11.278  -2.448  20.660
ATOM     81  H   ???     1      -8.978 -10.039  14.937
ATOM     82  C   ???     1      -8.004  -9.729  15.405
ATOM     83  H   ???     1      -7.662 -10.569  16.018
ATOM     84  H   ???     1      -7.259  -9.577  14.604
ATOM     85  C   ???     1      -8.165  -8.469  16.238
ATOM     86  C   ???     1      -8.114  -7.195  15.636
ATOM     87  H   ???     1      -7.940  -7.104  14.558
ATOM     88  C   ???     1      -8.308  -6.029  16.381
ATOM     89  H   ???     1      -8.328  -5.050  15.901
ATOM     90  C   ???     1      -8.537  -6.086  17.769
ATOM     91  O   ???     1      -8.703  -4.902  18.419
ATOM     92  H   ???     1      -9.273  -4.968  19.250
ATOM     93  C   ???     1      -8.586  -7.350  18.389
ATOM     94  H   ???     1      -8.785  -7.407  19.463
ATOM     95  C   ???     1      -8.407  -8.518  17.626
ATOM     96  H   ???     1      -8.467  -9.493  18.127
ATOM     97 CU   ???     1      -6.877  -3.295  19.273
ATOM     98  O   ???     1      -7.839  -2.469  20.873
ATOM     99  H   ???     1     -10.362  -0.656  21.144
ATOM    100  O   ???     1     -10.155  -1.330  20.434
ATOM    101  H   ???     1      -9.286  -1.798  20.682
ATOM    102  O   ???     1      -5.178  -1.759  19.547
ATOM    103  H   ???     1      -5.458  -0.878  19.186
ATOM    104  H   ???     1      -4.960  -1.612  20.502
ATOM    105  O   ???     1      -7.988  -1.030  23.112
ATOM    106  H   ???     1      -7.357  -1.175  23.873
ATOM    107  H   ???     1      -8.288  -0.082  23.237
ATOM    108  O   ???     1     -11.193   0.365  22.335
ATOM    109  H   ???     1     -11.510   0.046  23.238
ATOM    110  H   ???     1     -12.034   0.596  21.883
END
