# Supplementary material for: Understanding the initial events of the oxidative damage and protection mechanisms of the AA9 lytic polysaccharide monooxygenase family
Source: Chem Sci. 2024 Jan 9;15(7):2558–70. doi: 10.1039/d3sc05933b (PMC10866358; doi:10.1039/d3sc05933b)
Supplement: SC-015-D3SC05933B-s001 [file SC-015-D3SC05933B-s001.zip › pdb_files/lsaa9/open-shell-singlet/3_his78_open-shell-singlet_qm-region.pdb]

REMARK REMARK default_name
REMARK REMARK default_name
REMARK Energies (QM/MM, QM+ptch, MM3) =   -4324.157812  -4175.723902     -5.504458 H
REMARK /lunarc/nobackup/projects/snic2019-35-66/Marlisa/Projects/tyrosine_project/lsaa9/oss/histidyl
REMARK Tue Mar  7 16:04:05 CET 2023
ATOM      1  N   ???     1      -5.647  -4.479  18.030
ATOM      2  H   ???     1      -5.934  -5.462  18.136
ATOM      3  H   ???     1      -4.744  -4.343  18.527
ATOM      4  C   ???     1      -5.461  -4.163  16.592
ATOM      5  H   ???     1      -6.361  -4.493  16.055
ATOM      6  C   ???     1      -5.336  -2.631  16.479
ATOM      7  H   ???     1      -4.622  -2.289  17.252
ATOM      8  H   ???     1      -4.919  -2.347  15.508
ATOM      9  C   ???     1      -6.651  -1.926  16.670
ATOM     10  N   ???     1      -7.413  -2.086  17.817
ATOM     11  C   ???     1      -8.455  -1.260  17.748
ATOM     12  H   ???     1      -9.218  -1.119  18.529
ATOM     13  N   ???     1      -8.413  -0.573  16.575
ATOM     14  C   ???     1      -9.363   0.457  16.162
ATOM     15  H   ???     1     -10.005   0.090  15.342
ATOM     16  H   ???     1      -9.985   0.721  17.031
ATOM     17  H   ???     1      -8.804   1.350  15.831
ATOM     18  C   ???     1      -7.285  -0.989  15.878
ATOM     19  H   ???     1      -7.024  -0.578  14.907
ATOM     20  C   ???     1      -4.223  -4.937  16.065
ATOM     21  O   ???     1      -3.072  -4.603  16.407
ATOM     22  N   ???     1      -4.500  -6.006  15.278
ATOM     23  H   ???     1      -5.467  -6.175  14.991
ATOM     24  C   ???     1      -3.490  -6.915  14.691
ATOM     25  H   ???     1      -2.576  -6.312  14.526
ATOM     26  C   ???     1      -3.137  -7.995  15.748
ATOM     27  H   ???     1      -2.932  -7.448  16.694
ATOM     28  C   ???     1      -4.270  -8.990  16.001
ATOM     29  H   ???     1      -3.886  -9.807  16.636
ATOM     30  H   ???     1      -5.126  -8.498  16.502
ATOM     31  H   ???     1      -4.639  -9.437  15.063
ATOM     32  O   ???     1      -1.972  -8.736  15.382
ATOM     33  H   ???     1      -1.199  -8.165  15.615
ATOM     34  H   ???     1      -3.866  -7.343  13.717
ATOM     35  H   ???     1      -5.809  -7.445  23.952
ATOM     36  C   ???     1      -5.534  -7.364  22.862
ATOM     37  H   ???     1      -4.463  -7.629  22.783
ATOM     38  H   ???     1      -6.079  -8.123  22.275
ATOM     39  C   ???     1      -5.867  -6.065  22.218
ATOM     40  N   ???     1      -6.033  -4.815  22.812
ATOM     41  H   ???     1      -5.832  -4.582  23.789
ATOM     42  C   ???     1      -6.386  -3.910  21.856
ATOM     43  H   ???     1      -7.356  -1.695  21.234
ATOM     44  N   ???     1      -6.457  -4.540  20.698
ATOM     45  C   ???     1      -6.142  -5.862  20.884
ATOM     46  H   ???     1      -6.185  -6.589  20.073
ATOM     47  H   ???     1     -10.303  -5.842  27.168
ATOM     48  C   ???     1      -9.383  -5.272  26.843
ATOM     49  H   ???     1      -9.244  -4.397  27.503
ATOM     50  H   ???     1      -8.551  -5.971  27.044
ATOM     51  C   ???     1      -9.347  -4.827  25.406
ATOM     52  N   ???     1      -9.373  -5.733  24.357
ATOM     53  C   ???     1      -9.227  -5.003  23.254
ATOM     54  H   ???     1      -9.221  -5.365  22.224
ATOM     55  N   ???     1      -9.110  -3.676  23.538
ATOM     56  H   ???     1      -8.869  -2.910  22.881
ATOM     57  C   ???     1      -9.178  -3.540  24.908
ATOM     58  H   ???     1      -9.096  -2.560  25.378
ATOM     59  H   ???     1     -14.091  -4.234  26.278
ATOM     60  C   ???     1     -14.134  -3.473  25.468
ATOM     61  H   ???     1     -14.144  -4.018  24.506
ATOM     62  H   ???     1     -15.085  -2.908  25.539
ATOM     63  C   ???     1     -12.958  -2.502  25.513
ATOM     64  H   ???     1     -12.812  -2.071  26.524
ATOM     65  H   ???     1     -12.000  -3.002  25.265
ATOM     66  C   ???     1     -13.113  -1.339  24.541
ATOM     67  O   ???     1     -14.068  -1.337  23.715
ATOM     68  O   ???     1     -12.243  -0.410  24.641
ATOM     69  H   ???     1     -12.968  -7.573  19.644
ATOM     70  C   ???     1     -12.168  -6.840  19.836
ATOM     71  H   ???     1     -11.415  -7.338  20.461
ATOM     72  H   ???     1     -11.659  -6.593  18.892
ATOM     73  C   ???     1     -12.684  -5.577  20.524
ATOM     74  H   ???     1     -13.590  -5.183  20.032
ATOM     75  H   ???     1     -12.976  -5.781  21.573
ATOM     76  C   ???     1     -11.598  -4.502  20.545
ATOM     77  O   ???     1     -10.402  -4.848  20.387
ATOM     78  N   ???     1     -11.991  -3.243  20.739
ATOM     79  H   ???     1     -12.981  -3.033  20.922
ATOM     80  H   ???     1     -11.274  -2.447  20.660
ATOM     81  H   ???     1      -8.978 -10.039  14.937
ATOM     82  C   ???     1      -8.006  -9.729  15.405
ATOM     83  H   ???     1      -7.664 -10.569  16.017
ATOM     84  H   ???     1      -7.261  -9.576  14.604
ATOM     85  C   ???     1      -8.167  -8.469  16.238
ATOM     86  C   ???     1      -8.115  -7.194  15.636
ATOM     87  H   ???     1      -7.941  -7.103  14.558
ATOM     88  C   ???     1      -8.309  -6.029  16.381
ATOM     89  H   ???     1      -8.330  -5.049  15.901
ATOM     90  C   ???     1      -8.537  -6.086  17.769
ATOM     91  O   ???     1      -8.703  -4.901  18.420
ATOM     92  H   ???     1      -9.277  -4.965  19.248
ATOM     93  C   ???     1      -8.587  -7.350  18.389
ATOM     94  H   ???     1      -8.787  -7.406  19.464
ATOM     95  C   ???     1      -8.409  -8.517  17.625
ATOM     96  H   ???     1      -8.470  -9.493  18.127
ATOM     97 CU   ???     1      -6.890  -3.300  19.258
ATOM     98  O   ???     1      -7.826  -2.469  20.840
ATOM     99  H   ???     1     -10.353  -0.660  21.143
ATOM    100  O   ???     1     -10.156  -1.341  20.438
ATOM    101  H   ???     1      -9.278  -1.805  20.677
ATOM    102  O   ???     1      -5.181  -1.759  19.547
ATOM    103  H   ???     1      -5.451  -0.875  19.184
ATOM    104  H   ???     1      -4.960  -1.612  20.502
ATOM    105  O   ???     1      -8.002  -1.032  23.108
ATOM    106  H   ???     1      -7.362  -1.183  23.858
ATOM    107  H   ???     1      -8.299  -0.085  23.244
ATOM    108  O   ???     1     -11.194   0.368  22.334
ATOM    109  H   ???     1     -11.509   0.048  23.237
ATOM    110  H   ???     1     -12.036   0.595  21.883
END
