# Supplementary material for: Understanding the initial events of the oxidative damage and protection mechanisms of the AA9 lytic polysaccharide monooxygenase family
Source: Chem Sci. 2024 Jan 9;15(7):2558–70. doi: 10.1039/d3sc05933b (PMC10866358; doi:10.1039/d3sc05933b)
Supplement: SC-015-D3SC05933B-s001 [file SC-015-D3SC05933B-s001.zip › pdb_files/lsaa9/open-shell-singlet/TSI_open-shell-singlet.pdb]

REMARK default_name
ATOM      1 N    HIC     1      -5.575  -4.492  18.038 -0.222360
ATOM      2 H2   HIC     1      -5.863  -5.476  18.148  0.106051
ATOM      3 H3   HIC     1      -4.658  -4.352  18.509  0.230577
ATOM      4 CA   HIC     1      -5.440  -4.182  16.594 -0.000633
ATOM      5 HA   HIC     1      -6.357  -4.522  16.090  0.049206
ATOM      6 CB   HIC     1      -5.312  -2.654  16.474 -0.034125
ATOM      7 HB2  HIC     1      -4.589  -2.306  17.236  0.070715
ATOM      8 HB3  HIC     1      -4.911  -2.370  15.497  0.070715
ATOM      9 CG   HIC     1      -6.628  -1.964  16.679 -0.023530
ATOM     10 ND1  HIC     1      -7.407  -2.179  17.803 -0.259093
ATOM     11 CE1  HIC     1      -8.464  -1.369  17.756 -0.171369
ATOM     12 HE1  HIC     1      -9.237  -1.265  18.530  0.185657
ATOM     13 NE2  HIC     1      -8.407  -0.634  16.616  0.278307
ATOM     14 CZ   HIC     1      -9.367   0.397  16.226 -0.309278
ATOM     15 HZ1  HIC     1      -9.986   0.052  15.380  0.155149
ATOM     16 HZ2  HIC     1     -10.008   0.615  17.094  0.155149
ATOM     17 HZ3  HIC     1      -8.817   1.310  15.944  0.155149
ATOM     18 CD2  HIC     1      -7.264  -1.003  15.920 -0.285064
ATOM     19 HD2  HIC     1      -6.991  -0.546  14.973  0.227932
ATOM     20 C    HIC     1      -4.210  -4.958  16.060  0.347374
ATOM     21 O    HIC     1      -3.059  -4.625  16.407 -0.345575
ATOM     22 N    THR     2      -4.495  -6.019  15.273 -0.415700
ATOM     23 H    THR     2      -5.466  -6.192  14.995  0.271900
ATOM     24 CA   THR     2      -3.486  -6.927  14.687 -0.038900
ATOM     25 HA   THR     2      -2.574  -6.324  14.523  0.100700
ATOM     26 CB   THR     2      -3.135  -8.007  15.746  0.365400
ATOM     27 HB   THR     2      -2.930  -7.457  16.692  0.004300
ATOM     28 CG2  THR     2      -4.267  -9.001  16.000 -0.243800
ATOM     29 1HG2 THR     2      -3.880  -9.819  16.635  0.064200
ATOM     30 2HG2 THR     2      -5.123  -8.512  16.503  0.064200
ATOM     31 3HG2 THR     2      -4.639  -9.448  15.063  0.064200
ATOM     32 OG1  THR     2      -1.968  -8.744  15.381 -0.676100
ATOM     33 HG1  THR     2      -1.197  -8.168  15.607  0.410200
ATOM     34 C    THR     2      -4.006  -7.507  13.352  0.597300
ATOM     35 O    THR     2      -5.203  -7.537  13.130 -0.567900
ATOM     36 N    LEU     3      -3.084  -7.987  12.512 -0.415700
ATOM     37 H    LEU     3      -2.112  -7.931  12.811  0.271900
ATOM     38 CA   LEU     3      -3.319  -8.520  11.178 -0.051800
ATOM     39 HA   LEU     3      -4.337  -8.896  11.070  0.092200
ATOM     40 CB   LEU     3      -2.996  -7.436  10.139 -0.110200
ATOM     41 HB2  LEU     3      -2.050  -6.970  10.422  0.045700
ATOM     42 HB3  LEU     3      -2.850  -7.891   9.159  0.045700
ATOM     43 CG   LEU     3      -4.064  -6.369  10.007  0.353100
ATOM     44 HG   LEU     3      -4.432  -6.127  10.996 -0.036100
ATOM     45 CD1  LEU     3      -3.479  -5.113   9.420 -0.412100
ATOM     46 1HD1 LEU     3      -4.235  -4.338   9.330  0.100000
ATOM     47 2HD1 LEU     3      -2.676  -4.749  10.058  0.100000
ATOM     48 3HD1 LEU     3      -3.072  -5.312   8.431  0.100000
ATOM     49 CD2  LEU     3      -5.234  -6.879   9.213 -0.412100
ATOM     50 1HD2 LEU     3      -5.980  -6.093   9.193  0.100000
ATOM     51 2HD2 LEU     3      -4.926  -7.119   8.195  0.100000
ATOM     52 3HD2 LEU     3      -5.668  -7.757   9.686  0.100000
ATOM     53 C    LEU     3      -2.337  -9.635  10.889  0.597300
ATOM     54 O    LEU     3      -1.273  -9.682  11.486 -0.567900
ATOM     55 N    VAL     4      -2.675 -10.473   9.919 -0.415700
ATOM     56 H    VAL     4      -3.566 -10.371   9.448  0.271900
ATOM     57 CA   VAL     4      -1.755 -11.521   9.495 -0.087500
ATOM     58 HA   VAL     4      -1.110 -11.798  10.328  0.096900
ATOM     59 CB   VAL     4      -2.513 -12.810   9.086  0.298500
ATOM     60 HB   VAL     4      -3.296 -12.554   8.376 -0.029700
ATOM     61 CG1  VAL     4      -1.607 -13.848   8.441 -0.319200
ATOM     62 1HG1 VAL     4      -2.162 -14.767   8.254  0.079100
ATOM     63 2HG1 VAL     4      -1.231 -13.486   7.484  0.079100
ATOM     64 3HG1 VAL     4      -0.765 -14.076   9.097  0.079100
ATOM     65 CG2  VAL     4      -3.118 -13.447  10.318 -0.319200
ATOM     66 1HG2 VAL     4      -3.622 -14.377  10.060  0.079100
ATOM     67 2HG2 VAL     4      -2.336 -13.662  11.048  0.079100
ATOM     68 3HG2 VAL     4      -3.847 -12.773  10.763  0.079100
ATOM     69 C    VAL     4      -0.873 -11.026   8.371  0.597300
ATOM     70 O    VAL     4      -1.372 -10.624   7.342 -0.567900
ATOM     71 N    TRP     5       0.427 -11.188   8.557 -0.415700
ATOM     72 H    TRP     5       0.740 -11.612   9.426  0.271900
ATOM     73 CA   TRP     5       1.430 -10.855   7.573 -0.027500
ATOM     74 HA   TRP     5       1.172  -9.922   7.075  0.112300
ATOM     75 CB   TRP     5       2.800 -10.705   8.246 -0.005000
ATOM     76 HB2  TRP     5       2.695 -10.140   9.170  0.033900
ATOM     77 HB3  TRP     5       3.200 -11.682   8.521  0.033900
ATOM     78 CG   TRP     5       3.766  -9.992   7.404 -0.141500
ATOM     79 CD1  TRP     5       3.887  -8.607   7.264 -0.163800
ATOM     80 HD1  TRP     5       3.279  -7.878   7.789  0.206200
ATOM     81 NE1  TRP     5       4.898  -8.312   6.384 -0.341800
ATOM     82 HE1  TRP     5       5.203  -7.379   6.116  0.341200
ATOM     83 CE2  TRP     5       5.405  -9.485   5.910  0.138000
ATOM     84 CZ2  TRP     5       6.395  -9.679   5.023 -0.260100
ATOM     85 HZ2  TRP     5       6.918  -8.853   4.576  0.157200
ATOM     86 CH2  TRP     5       6.740 -10.970   4.726 -0.113400
ATOM     87 HH2  TRP     5       7.539 -11.153   4.024  0.141700
ATOM     88 CZ3  TRP     5       6.110 -12.041   5.305 -0.197200
ATOM     89 HZ3  TRP     5       6.413 -13.052   5.055  0.144700
ATOM     90 CE3  TRP     5       5.072 -11.846   6.229 -0.238700
ATOM     91 HE3  TRP     5       4.569 -12.686   6.687  0.170000
ATOM     92 CD2  TRP     5       4.714 -10.552   6.535  0.124300
ATOM     93 C    TRP     5       1.556 -11.958   6.502  0.597300
ATOM     94 O    TRP     5       1.701 -11.679   5.328 -0.567900
ATOM     95 N    GLY     6       1.581 -13.210   6.946 -0.415700
ATOM     96 H    GLY     6       1.531 -13.379   7.943  0.271900
ATOM     97 CA   GLY     6       1.674 -14.340   6.080 -0.025200
ATOM     98 HA2  GLY     6       0.812 -14.379   5.415  0.069800
ATOM     99 HA3  GLY     6       2.577 -14.256   5.472  0.069800
ATOM    100 C    GLY     6       1.746 -15.618   6.863  0.597300
ATOM    101 O    GLY     6       1.403 -15.618   8.063 -0.567900
ATOM    102 N    VAL     7       2.157 -16.702   6.200 -0.415700
ATOM    103 H    VAL     7       2.478 -16.603   5.242  0.271900
ATOM    104 CA   VAL     7       2.351 -17.983   6.856 -0.087500
ATOM    105 HA   VAL     7       2.293 -17.809   7.923  0.096900
ATOM    106 CB   VAL     7       1.247 -19.028   6.442  0.298500
ATOM    107 HB   VAL     7       1.344 -19.913   7.070 -0.029700
ATOM    108 CG1  VAL     7      -0.138 -18.453   6.701 -0.319200
ATOM    109 1HG1 VAL     7      -0.887 -19.227   6.538  0.079100
ATOM    110 2HG1 VAL     7      -0.207 -18.115   7.734  0.079100
ATOM    111 3HG1 VAL     7      -0.343 -17.619   6.035  0.079100
ATOM    112 CG2  VAL     7       1.410 -19.484   5.004 -0.319200
ATOM    113 1HG2 VAL     7       0.552 -20.088   4.710  0.079100
ATOM    114 2HG2 VAL     7       1.483 -18.630   4.334  0.079100
ATOM    115 3HG2 VAL     7       2.303 -20.099   4.906  0.079100
ATOM    116 C    VAL     7       3.699 -18.643   6.577  0.597300
ATOM    117 O    VAL     7       4.418 -18.356   5.587 -0.567900
ATOM    118 N    TRP     8       3.989 -19.600   7.448 -0.415700
ATOM    119 H    TRP     8       3.351 -19.744   8.222  0.271900
ATOM    120 CA   TRP     8       5.124 -20.532   7.289 -0.027500
ATOM    121 HA   TRP     8       5.711 -20.241   6.422  0.112300
ATOM    122 CB   TRP     8       6.018 -20.511   8.516 -0.005000
ATOM    123 HB2  TRP     8       5.529 -20.969   9.363  0.033900
ATOM    124 HB3  TRP     8       6.889 -21.130   8.303  0.033900
ATOM    125 CG   TRP     8       6.490 -19.147   8.883 -0.141500
ATOM    126 CD1  TRP     8       5.714 -18.067   9.188 -0.163800
ATOM    127 HD1  TRP     8       4.632 -18.047   9.231  0.206200
ATOM    128 NE1  TRP     8       6.517 -16.965   9.494 -0.341800
ATOM    129 HE1  TRP     8       6.178 -16.020   9.691  0.341200
ATOM    130 CE2  TRP     8       7.826 -17.334   9.337  0.138000
ATOM    131 CZ2  TRP     8       8.985 -16.597   9.564 -0.260100
ATOM    132 HZ2  TRP     8       8.934 -15.554   9.836  0.157200
ATOM    133 CH2  TRP     8      10.174 -17.245   9.381 -0.113400
ATOM    134 HH2  TRP     8      11.099 -16.697   9.496  0.141700
ATOM    135 CZ3  TRP     8      10.224 -18.591   9.000 -0.197200
ATOM    136 HZ3  TRP     8      11.183 -19.065   8.842  0.144700
ATOM    137 CE3  TRP     8       9.073 -19.332   8.826 -0.238700
ATOM    138 HE3  TRP     8       9.109 -20.360   8.530  0.170000
ATOM    139 CD2  TRP     8       7.851 -18.712   9.013  0.124300
ATOM    140 C    TRP     8       4.577 -21.907   7.099  0.597300
ATOM    141 O    TRP     8       3.566 -22.274   7.678 -0.567900
ATOM    142 N    VAL     9       5.274 -22.700   6.319 -0.415700
ATOM    143 H    VAL     9       6.118 -22.349   5.880  0.271900
ATOM    144 CA   VAL     9       4.935 -24.084   6.200 -0.087500
ATOM    145 HA   VAL     9       4.106 -24.350   6.849  0.096900
ATOM    146 CB   VAL     9       4.527 -24.453   4.793  0.298500
ATOM    147 HB   VAL     9       5.352 -24.255   4.107 -0.029700
ATOM    148 CG1  VAL     9       4.174 -25.923   4.727 -0.319200
ATOM    149 1HG1 VAL     9       3.799 -26.164   3.731  0.079100
ATOM    150 2HG1 VAL     9       5.049 -26.549   4.902  0.079100
ATOM    151 3HG1 VAL     9       3.399 -26.166   5.456  0.079100
ATOM    152 CG2  VAL     9       3.306 -23.635   4.327 -0.319200
ATOM    153 1HG2 VAL     9       3.105 -23.834   3.274  0.079100
ATOM    154 2HG2 VAL     9       2.431 -23.911   4.917  0.079100
ATOM    155 3HG2 VAL     9       3.477 -22.573   4.462  0.079100
ATOM    156 C    VAL     9       6.157 -24.900   6.588  0.597300
ATOM    157 O    VAL     9       7.235 -24.741   5.988 -0.567900
ATOM    158 N    ASN    10       5.958 -25.783   7.563 -0.415700
ATOM    159 H    ASN    10       5.028 -25.881   7.951  0.271900
ATOM    160 CA   ASN    10       7.059 -26.607   8.112  0.014300
ATOM    161 HA   ASN    10       6.738 -27.067   9.048  0.104800
ATOM    162 CB   ASN    10       7.411 -27.706   7.081 -0.204100
ATOM    163 HB2  ASN    10       7.701 -27.268   6.128  0.079700
ATOM    164 HB3  ASN    10       8.244 -28.296   7.452  0.079700
ATOM    165 CG   ASN    10       6.283 -28.674   6.856  0.713000
ATOM    166 OD1  ASN    10       5.302 -28.667   7.601 -0.593100
ATOM    167 ND2  ASN    10       6.409 -29.532   5.871 -0.919100
ATOM    168 1HD2 ASN    10       7.303 -29.637   5.415  0.419600
ATOM    169 2HD2 ASN    10       5.626 -30.157   5.691  0.419600
ATOM    170 C    ASN    10       8.275 -25.758   8.419  0.597300
ATOM    171 O    ASN    10       9.395 -26.191   8.180 -0.567900
ATOM    172 N    GLY    11       8.054 -24.550   8.955 -0.415700
ATOM    173 H    GLY    11       7.096 -24.283   9.176  0.271900
ATOM    174 CA   GLY    11       9.118 -23.702   9.412 -0.025200
ATOM    175 HA2  GLY    11       8.714 -23.007  10.144  0.069800
ATOM    176 HA3  GLY    11       9.890 -24.303   9.896  0.069800
ATOM    177 C    GLY    11       9.755 -22.903   8.303  0.597300
ATOM    178 O    GLY    11      10.762 -22.254   8.499 -0.567900
ATOM    179 N    VAL    12       9.116 -22.893   7.141 -0.415700
ATOM    180 H    VAL    12       8.289 -23.470   7.026  0.271900
ATOM    181 CA   VAL    12       9.587 -22.132   6.026 -0.087500
ATOM    182 HA   VAL    12      10.534 -21.658   6.255  0.096900
ATOM    183 CB   VAL    12       9.829 -23.048   4.820  0.298500
ATOM    184 HB   VAL    12       8.897 -23.509   4.500 -0.029700
ATOM    185 CG1  VAL    12      10.373 -22.204   3.659 -0.319200
ATOM    186 1HG1 VAL    12      10.630 -22.861   2.829  0.079100
ATOM    187 2HG1 VAL    12       9.628 -21.495   3.308  0.079100
ATOM    188 3HG1 VAL    12      11.269 -21.664   3.966  0.079100
ATOM    189 CG2  VAL    12      10.843 -24.147   5.200 -0.319200
ATOM    190 1HG2 VAL    12      11.761 -23.697   5.578  0.079100
ATOM    191 2HG2 VAL    12      10.423 -24.814   5.953  0.079100
ATOM    192 3HG2 VAL    12      11.079 -24.744   4.318  0.079100
ATOM    193 C    VAL    12       8.601 -21.008   5.641  0.597300
ATOM    194 O    VAL    12       7.507 -21.276   5.211 -0.567900
ATOM    195 N    ASP    13       9.098 -19.783   5.664 -0.516300
ATOM    196 H    ASP    13      10.057 -19.641   5.946  0.293600
ATOM    197 CA   ASP    13       8.293 -18.572   5.396  0.038100
ATOM    198 HA   ASP    13       7.454 -18.508   6.092  0.088000
ATOM    199 CB   ASP    13       9.208 -17.391   5.574 -0.030300
ATOM    200 HB2  ASP    13       9.658 -17.446   6.562 -0.012200
ATOM    201 HB3  ASP    13      10.006 -17.423   4.831 -0.012200
ATOM    202 CG   ASP    13       8.508 -16.083   5.482  0.799400
ATOM    203 OD1  ASP    13       7.276 -16.094   5.297 -0.801400
ATOM    204 OD2  ASP    13       9.184 -15.042   5.621 -0.801400
ATOM    205 C    ASP    13       7.787 -18.649   3.966  0.536600
ATOM    206 O    ASP    13       8.576 -18.816   3.055 -0.581900
ATOM    207 N    GLN    14       6.470 -18.507   3.762 -0.415700
ATOM    208 H    GLN    14       5.871 -18.254   4.547  0.271900
ATOM    209 CA   GLN    14       5.888 -18.478   2.409 -0.003100
ATOM    210 HA   GLN    14       6.523 -19.054   1.735  0.085000
ATOM    211 CB   GLN    14       4.515 -19.126   2.415 -0.003600
ATOM    212 HB2  GLN    14       3.837 -18.523   3.017  0.017100
ATOM    213 HB3  GLN    14       4.116 -19.164   1.401  0.017100
ATOM    214 CG   GLN    14       4.567 -20.529   3.001 -0.064500
ATOM    215 HG2  GLN    14       4.975 -20.542   4.011  0.035200
ATOM    216 HG3  GLN    14       3.547 -20.899   3.044  0.035200
ATOM    217 CD   GLN    14       5.352 -21.438   2.074  0.695100
ATOM    218 OE1  GLN    14       4.940 -21.660   0.954 -0.608600
ATOM    219 NE2  GLN    14       6.473 -21.933   2.516 -0.940700
ATOM    220 1HE2 GLN    14       6.802 -21.671   3.441  0.425100
ATOM    221 2HE2 GLN    14       6.943 -22.674   2.007  0.425100
ATOM    222 C    GLN    14       5.849 -17.081   1.837  0.597300
ATOM    223 O    GLN    14       5.507 -16.901   0.689 -0.567900
ATOM    224 N    GLY    15       6.316 -16.111   2.584 -0.415700
ATOM    225 H    GLY    15       6.573 -16.289   3.555  0.271900
ATOM    226 CA   GLY    15       6.503 -14.783   2.047 -0.025200
ATOM    227 HA2  GLY    15       7.365 -14.336   2.541  0.069800
ATOM    228 HA3  GLY    15       6.688 -14.788   0.978  0.069800
ATOM    229 C    GLY    15       5.272 -13.916   2.363  0.597300
ATOM    230 O    GLY    15       4.264 -14.445   2.802 -0.567900
ATOM    231 N    ASP    16       5.394 -12.597   2.173 -0.516300
ATOM    232 H    ASP    16       6.260 -12.244   1.784  0.293600
ATOM    233 CA   ASP    16       4.323 -11.642   2.401  0.038100
ATOM    234 HA   ASP    16       4.121 -11.602   3.474  0.088000
ATOM    235 CB   ASP    16       4.800 -10.234   1.939 -0.030300
ATOM    236 HB2  ASP    16       5.773 -10.010   2.373 -0.012200
ATOM    237 HB3  ASP    16       4.919 -10.239   0.854 -0.012200
ATOM    238 CG   ASP    16       3.823  -9.128   2.314  0.799400
ATOM    239 OD1  ASP    16       2.688  -9.480   2.729 -0.801400
ATOM    240 OD2  ASP    16       4.173  -7.924   2.201 -0.801400
ATOM    241 C    ASP    16       3.024 -12.137   1.691  0.536600
ATOM    242 O    ASP    16       3.000 -12.355   0.475 -0.581900
ATOM    243 N    GLY    17       1.965 -12.433   2.470 -0.415700
ATOM    244 H    GLY    17       2.005 -12.250   3.471  0.271900
ATOM    245 CA   GLY    17       0.709 -12.925   1.849 -0.025200
ATOM    246 HA2  GLY    17       0.886 -13.303   0.844  0.069800
ATOM    247 HA3  GLY    17       0.356 -13.761   2.449  0.069800
ATOM    248 C    GLY    17      -0.431 -11.903   1.800  0.597300
ATOM    249 O    GLY    17      -1.525 -12.206   1.307 -0.567900
ATOM    250 N    ARG    18      -0.153 -10.693   2.261 -0.347900
ATOM    251 H    ARG    18       0.783 -10.495   2.614  0.274700
ATOM    252 CA   ARG    18      -1.189  -9.677   2.360 -0.263700
ATOM    253 HA   ARG    18      -1.986 -10.080   2.983  0.156000
ATOM    254 CB   ARG    18      -0.661  -8.416   3.068 -0.000700
ATOM    255 HB2  ARG    18       0.185  -8.003   2.535  0.032700
ATOM    256 HB3  ARG    18      -1.449  -7.660   3.100  0.032700
ATOM    257 CG   ARG    18      -0.257  -8.759   4.468  0.039000
ATOM    258 HG2  ARG    18      -1.145  -9.040   5.032  0.028500
ATOM    259 HG3  ARG    18       0.423  -9.608   4.473  0.028500
ATOM    260 CD   ARG    18       0.447  -7.632   5.199  0.048600
ATOM    261 HD2  ARG    18      -0.217  -6.767   5.214  0.068700
ATOM    262 HD3  ARG    18       0.648  -7.946   6.222  0.068700
ATOM    263 NE   ARG    18       1.706  -7.270   4.545 -0.529500
ATOM    264 HE   ARG    18       2.107  -7.936   3.885  0.345600
ATOM    265 CZ   ARG    18       2.469  -6.248   4.893  0.807600
ATOM    266 NH1  ARG    18       2.155  -5.446   5.874 -0.862700
ATOM    267 1HH1 ARG    18       1.258  -5.547   6.326  0.447800
ATOM    268 2HH1 ARG    18       2.739  -4.638   6.028  0.447800
ATOM    269 NH2  ARG    18       3.606  -6.014   4.258 -0.862700
ATOM    270 1HH2 ARG    18       3.820  -6.585   3.440  0.447800
ATOM    271 2HH2 ARG    18       4.123  -5.173   4.473  0.447800
ATOM    272 C    ARG    18      -1.786  -9.382   0.994  0.734100
ATOM    273 O    ARG    18      -1.071  -9.035   0.059 -0.589400
ATOM    274 N    ASN    19      -3.087  -9.638   0.889 -0.415700
ATOM    275 H    ASN    19      -3.567  -9.930   1.731  0.271900
ATOM    276 CA   ASN    19      -3.895  -9.520  -0.350  0.014300
ATOM    277 HA   ASN    19      -4.916  -9.826  -0.120  0.104800
ATOM    278 CB   ASN    19      -3.904  -8.100  -0.775 -0.204100
ATOM    279 HB2  ASN    19      -2.912  -7.774  -1.082  0.079700
ATOM    280 HB3  ASN    19      -4.558  -7.987  -1.639  0.079700
ATOM    281 CG   ASN    19      -4.449  -7.185   0.301  0.713000
ATOM    282 OD1  ASN    19      -5.598  -7.312   0.712 -0.593100
ATOM    283 ND2  ASN    19      -3.632  -6.276   0.769 -0.919100
ATOM    284 1HD2 ASN    19      -2.672  -6.216   0.437  0.419600
ATOM    285 2HD2 ASN    19      -3.990  -5.631   1.467  0.419600
ATOM    286 C    ASN    19      -3.411 -10.426  -1.491  0.597300
ATOM    287 O    ASN    19      -3.700 -10.168  -2.676 -0.567900
ATOM    288 N    ILE    20      -2.648 -11.458  -1.121 -0.415700
ATOM    289 H    ILE    20      -2.418 -11.565  -0.141  0.271900
ATOM    290 CA   ILE    20      -2.094 -12.372  -2.077 -0.059700
ATOM    291 HA   ILE    20      -2.372 -12.088  -3.093  0.086900
ATOM    292 CB   ILE    20      -0.554 -12.314  -1.982  0.130300
ATOM    293 HB   ILE    20      -0.251 -12.516  -0.957  0.018700
ATOM    294 CG2  ILE    20       0.092 -13.371  -2.862 -0.320400
ATOM    295 1HG2 ILE    20      -0.208 -14.368  -2.549  0.088200
ATOM    296 2HG2 ILE    20      -0.184 -13.210  -3.906  0.088200
ATOM    297 3HG2 ILE    20       1.176 -13.334  -2.780  0.088200
ATOM    298 CG1  ILE    20      -0.100 -10.936  -2.336 -0.043000
ATOM    299 2HG1 ILE    20      -0.393 -10.749  -3.369  0.023600
ATOM    300 3HG1 ILE    20      -0.591 -10.182  -1.768  0.023600
ATOM    301 CD1  ILE    20       1.386 -10.710  -2.258 -0.066000
ATOM    302 1HD1 ILE    20       1.890 -11.256  -3.051  0.018600
ATOM    303 2HD1 ILE    20       1.584  -9.651  -2.410  0.018600
ATOM    304 3HD1 ILE    20       1.764 -11.004  -1.282  0.018600
ATOM    305 C    ILE    20      -2.677 -13.757  -1.852  0.597300
ATOM    306 O    ILE    20      -3.364 -14.334  -2.730 -0.567900
ATOM    307 N    TYR    21      -2.396 -14.310  -0.671 -0.415700
ATOM    308 H    TYR    21      -1.769 -13.813  -0.052  0.271900
ATOM    309 CA   TYR    21      -3.020 -15.516  -0.215 -0.001400
ATOM    310 HA   TYR    21      -3.768 -15.829  -0.940  0.087600
ATOM    311 CB   TYR    21      -1.997 -16.671  -0.131 -0.015200
ATOM    312 HB2  TYR    21      -2.526 -17.576   0.173  0.029500
ATOM    313 HB3  TYR    21      -1.619 -16.864  -1.133  0.029500
ATOM    314 CG   TYR    21      -0.801 -16.476   0.807 -0.001100
ATOM    315 CD1  TYR    21      -0.928 -16.621   2.198 -0.190600
ATOM    316 HD1  TYR    21      -1.899 -16.818   2.630  0.169900
ATOM    317 CE1  TYR    21       0.173 -16.442   3.044 -0.234100
ATOM    318 HE1  TYR    21       0.057 -16.504   4.113  0.165600
ATOM    319 CZ   TYR    21       1.436 -16.330   2.522  0.322600
ATOM    320 OH   TYR    21       2.525 -16.191   3.362 -0.557900
ATOM    321 HH   TYR    21       3.214 -15.570   3.036  0.399200
ATOM    322 CE2  TYR    21       1.591 -16.236   1.173 -0.234100
ATOM    323 HE2  TYR    21       2.585 -16.116   0.767  0.165600
ATOM    324 CD2  TYR    21       0.490 -16.329   0.312 -0.190600
ATOM    325 HD2  TYR    21       0.655 -16.274  -0.755  0.169900
ATOM    326 C    TYR    21      -3.799 -15.375   1.106  0.597300
ATOM    327 O    TYR    21      -4.471 -16.317   1.546 -0.567900
ATOM    328 N    ILE    22      -3.729 -14.190   1.701 -0.415700
ATOM    329 H    ILE    22      -3.124 -13.477   1.314  0.271900
ATOM    330 CA   ILE    22      -4.564 -13.821   2.822 -0.059700
ATOM    331 HA   ILE    22      -5.052 -14.689   3.263  0.086900
ATOM    332 CB   ILE    22      -3.782 -13.053   3.884  0.130300
ATOM    333 HB   ILE    22      -3.399 -12.125   3.456  0.018700
ATOM    334 CG2  ILE    22      -4.674 -12.704   5.052 -0.320400
ATOM    335 1HG2 ILE    22      -4.068 -12.342   5.883  0.088200
ATOM    336 2HG2 ILE    22      -5.364 -11.907   4.782  0.088200
ATOM    337 3HG2 ILE    22      -5.249 -13.570   5.379  0.088200
ATOM    338 CG1  ILE    22      -2.560 -13.858   4.360 -0.043000
ATOM    339 2HG1 ILE    22      -1.907 -14.086   3.518  0.023600
ATOM    340 3HG1 ILE    22      -1.980 -13.226   5.035  0.023600
ATOM    341 CD1  ILE    22      -2.878 -15.135   5.086 -0.066000
ATOM    342 1HD1 ILE    22      -1.946 -15.611   5.392  0.018600
ATOM    343 2HD1 ILE    22      -3.469 -14.942   5.981  0.018600
ATOM    344 3HD1 ILE    22      -3.413 -15.816   4.427  0.018600
ATOM    345 C    ILE    22      -5.615 -12.826   2.302  0.597300
ATOM    346 O    ILE    22      -5.269 -11.843   1.654 -0.567900
ATOM    347 N    ARG    23      -6.874 -13.071   2.649 -0.347900
ATOM    348 H    ARG    23      -7.065 -13.906   3.198  0.274700
ATOM    349 CA   ARG    23      -7.978 -12.181   2.288 -0.263700
ATOM    350 HA   ARG    23      -7.835 -11.813   1.271  0.156000
ATOM    351 CB   ARG    23      -9.275 -12.948   2.354 -0.000700
ATOM    352 HB2  ARG    23      -9.438 -13.315   3.369  0.032700
ATOM    353 HB3  ARG    23     -10.089 -12.267   2.099  0.032700
ATOM    354 CG   ARG    23      -9.303 -14.129   1.386  0.039000
ATOM    355 HG2  ARG    23      -9.008 -13.781   0.397  0.028500
ATOM    356 HG3  ARG    23      -8.589 -14.888   1.708  0.028500
ATOM    357 CD   ARG    23     -10.678 -14.767   1.298  0.048600
ATOM    358 HD2  ARG    23     -10.941 -15.200   2.266  0.068700
ATOM    359 HD3  ARG    23     -11.401 -13.989   1.051  0.068700
ATOM    360 NE   ARG    23     -10.718 -15.791   0.269 -0.529500
ATOM    361 HE   ARG    23      -9.912 -15.916  -0.335  0.345600
ATOM    362 CZ   ARG    23     -11.810 -16.444  -0.094  0.807600
ATOM    363 NH1  ARG    23     -12.978 -16.206   0.488 -0.862700
ATOM    364 1HH1 ARG    23     -13.095 -15.391   1.081  0.447800
ATOM    365 2HH1 ARG    23     -13.816 -16.651   0.129  0.447800
ATOM    366 NH2  ARG    23     -11.718 -17.351  -1.002 -0.862700
ATOM    367 1HH2 ARG    23     -10.819 -17.685  -1.344  0.447800
ATOM    368 2HH2 ARG    23     -12.540 -17.886  -1.266  0.447800
ATOM    369 C    ARG    23      -7.950 -10.948   3.233  0.734100
ATOM    370 O    ARG    23      -8.827 -10.754   4.074 -0.589400
ATOM    371 N    SER    24      -6.905 -10.154   3.107 -0.415700
ATOM    372 H    SER    24      -6.188 -10.413   2.439  0.271900
ATOM    373 CA   SER    24      -6.596  -9.116   4.096 -0.024900
ATOM    374 HA   SER    24      -6.523  -9.578   5.079  0.084300
ATOM    375 CB   SER    24      -5.254  -8.462   3.760  0.211700
ATOM    376 HB2  SER    24      -5.301  -7.981   2.801  0.035200
ATOM    377 HB3  SER    24      -5.038  -7.703   4.510  0.035200
ATOM    378 OG   SER    24      -4.217  -9.409   3.769 -0.654600
ATOM    379 HG   SER    24      -3.928  -9.514   4.700  0.427500
ATOM    380 C    SER    24      -7.676  -8.005   4.091  0.597300
ATOM    381 O    SER    24      -8.123  -7.612   3.005 -0.567900
ATOM    382 N    PRO    25      -8.066  -7.493   5.284 -0.254800
ATOM    383 CD   PRO    25      -7.790  -8.024   6.629  0.019200
ATOM    384 HD2  PRO    25      -6.723  -8.175   6.795  0.039100
ATOM    385 HD3  PRO    25      -8.341  -8.954   6.777  0.039100
ATOM    386 CG   PRO    25      -8.321  -6.942   7.566  0.018900
ATOM    387 HG2  PRO    25      -7.534  -6.220   7.758  0.021300
ATOM    388 HG3  PRO    25      -8.692  -7.370   8.494  0.021300
ATOM    389 CB   PRO    25      -9.392  -6.253   6.793 -0.007000
ATOM    390 HB2  PRO    25      -9.582  -5.255   7.183  0.025300
ATOM    391 HB3  PRO    25     -10.301  -6.854   6.824  0.025300
ATOM    392 CA   PRO    25      -8.838  -6.239   5.356 -0.026600
ATOM    393 HA   PRO    25      -9.652  -6.220   4.629  0.064100
ATOM    394 C    PRO    25      -7.906  -5.062   5.145  0.589600
ATOM    395 O    PRO    25      -6.684  -5.257   5.173 -0.574800
ATOM    396 N    PRO    26      -8.465  -3.832   4.923 -0.254800
ATOM    397 CD   PRO    26      -9.878  -3.394   4.850  0.019200
ATOM    398 HD2  PRO    26     -10.456  -3.770   5.691  0.039100
ATOM    399 HD3  PRO    26     -10.315  -3.715   3.903  0.039100
ATOM    400 CG   PRO    26      -9.806  -1.906   4.906  0.018900
ATOM    401 HG2  PRO    26      -9.833  -1.579   5.947  0.021300
ATOM    402 HG3  PRO    26     -10.620  -1.444   4.346  0.021300
ATOM    403 CB   PRO    26      -8.483  -1.582   4.316 -0.007000
ATOM    404 HB2  PRO    26      -8.133  -0.597   4.627  0.025300
ATOM    405 HB3  PRO    26      -8.569  -1.608   3.229  0.025300
ATOM    406 CA   PRO    26      -7.557  -2.689   4.753 -0.026600
ATOM    407 HA   PRO    26      -6.837  -2.889   3.958  0.064100
ATOM    408 C    PRO    26      -6.789  -2.234   6.018  0.589600
ATOM    409 O    PRO    26      -5.768  -1.565   5.881 -0.574800
ATOM    410 N    ASN    27      -7.265  -2.591   7.214 -0.415700
ATOM    411 H    ASN    27      -8.095  -3.166   7.294  0.271900
ATOM    412 CA   ASN    27      -6.561  -2.196   8.446  0.014300
ATOM    413 HA   ASN    27      -5.485  -2.232   8.269  0.104800
ATOM    414 CB   ASN    27      -6.928  -0.773   8.850 -0.204100
ATOM    415 HB2  ASN    27      -6.431  -0.480   9.774  0.079700
ATOM    416 HB3  ASN    27      -6.570  -0.091   8.081  0.079700
ATOM    417 CG   ASN    27      -8.440  -0.564   9.030  0.713000
ATOM    418 OD1  ASN    27      -9.062  -1.441   9.686 -0.593100
ATOM    419 ND2  ASN    27      -9.029   0.366   8.471 -0.919100
ATOM    420 1HD2 ASN    27      -8.499   1.021   7.906  0.419600
ATOM    421 2HD2 ASN    27     -10.011   0.515   8.652  0.419600
ATOM    422 C    ASN    27      -6.840  -3.163   9.545  0.597300
ATOM    423 O    ASN    27      -7.633  -4.066   9.366 -0.567900
ATOM    424 N    ASN    28      -6.214  -2.937  10.689 -0.415700
ATOM    425 H    ASN    28      -5.568  -2.151  10.725  0.271900
ATOM    426 CA   ASN    28      -6.247  -3.852  11.836  0.014300
ATOM    427 HA   ASN    28      -6.387  -4.862  11.450  0.104800
ATOM    428 CB   ASN    28      -4.899  -3.839  12.564 -0.204100
ATOM    429 HB2  ASN    28      -4.946  -4.499  13.413  0.079700
ATOM    430 HB3  ASN    28      -4.126  -4.205  11.899  0.079700
ATOM    431 CG   ASN    28      -4.429  -2.456  13.033  0.713000
ATOM    432 OD1  ASN    28      -5.323  -1.528  13.118 -0.593100
ATOM    433 ND2  ASN    28      -3.188  -2.249  13.344 -0.919100
ATOM    434 1HD2 ASN    28      -2.465  -2.906  13.074  0.419600
ATOM    435 2HD2 ASN    28      -2.945  -1.283  13.562  0.419600
ATOM    436 C    ASN    28      -7.430  -3.635  12.774  0.597300
ATOM    437 O    ASN    28      -7.410  -4.098  13.903 -0.567900
ATOM    438 N    ASN    29      -8.469  -2.905  12.339 -0.415700
ATOM    439 H    ASN    29      -8.467  -2.548  11.390  0.271900
ATOM    440 CA   ASN    29      -9.632  -2.663  13.179  0.014300
ATOM    441 HA   ASN    29      -9.292  -2.176  14.091  0.104800
ATOM    442 CB   ASN    29     -10.639  -1.798  12.480 -0.204100
ATOM    443 HB2  ASN    29     -10.844  -2.208  11.490  0.079700
ATOM    444 HB3  ASN    29     -11.580  -1.804  13.032  0.079700
ATOM    445 CG   ASN    29     -10.214  -0.328  12.336  0.713000
ATOM    446 OD1  ASN    29      -9.201   0.174  12.889 -0.593100
ATOM    447 ND2  ASN    29     -11.015   0.361  11.586 -0.919100
ATOM    448 1HD2 ASN    29     -11.839  -0.080  11.190  0.419600
ATOM    449 2HD2 ASN    29     -10.832   1.339  11.404  0.419600
ATOM    450 C    ASN    29     -10.355  -3.970  13.503  0.597300
ATOM    451 O    ASN    29     -10.398  -4.849  12.663 -0.567900
ATOM    452 N    PRO    30     -10.915  -4.095  14.714 -0.254800
ATOM    453 CD   PRO    30     -10.773  -3.138  15.828  0.019200
ATOM    454 HD2  PRO    30     -11.024  -2.120  15.529  0.039100
ATOM    455 HD3  PRO    30      -9.760  -3.198  16.224  0.039100
ATOM    456 CG   PRO    30     -11.744  -3.625  16.843  0.018900
ATOM    457 HG2  PRO    30     -12.729  -3.199  16.661  0.021300
ATOM    458 HG3  PRO    30     -11.413  -3.391  17.855  0.021300
ATOM    459 CB   PRO    30     -11.781  -5.133  16.593 -0.007000
ATOM    460 HB2  PRO    30     -12.711  -5.575  16.955  0.025300
ATOM    461 HB3  PRO    30     -10.936  -5.594  17.089  0.025300
ATOM    462 CA   PRO    30     -11.614  -5.304  15.109 -0.026600
ATOM    463 HA   PRO    30     -11.016  -6.191  14.896  0.064100
ATOM    464 C    PRO    30     -12.974  -5.415  14.408  0.589600
ATOM    465 O    PRO    30     -13.517  -4.442  14.018 -0.574800
ATOM    466 N    VAL    31     -13.455  -6.612  14.177 -0.415700
ATOM    467 H    VAL    31     -12.888  -7.413  14.447  0.271900
ATOM    468 CA   VAL    31     -14.861  -6.864  13.954 -0.087500
ATOM    469 HA   VAL    31     -15.325  -6.004  13.466  0.096900
ATOM    470 CB   VAL    31     -15.056  -8.090  13.038  0.298500
ATOM    471 HB   VAL    31     -14.512  -8.936  13.458 -0.029700
ATOM    472 CG1  VAL    31     -16.525  -8.485  12.911 -0.319200
ATOM    473 1HG1 VAL    31     -16.624  -9.314  12.210  0.079100
ATOM    474 2HG1 VAL    31     -16.924  -8.819  13.869  0.079100
ATOM    475 3HG1 VAL    31     -17.112  -7.643  12.543  0.079100
ATOM    476 CG2  VAL    31     -14.496  -7.786  11.695 -0.319200
ATOM    477 1HG2 VAL    31     -13.428  -7.580  11.756  0.079100
ATOM    478 2HG2 VAL    31     -14.636  -8.646  11.041  0.079100
ATOM    479 3HG2 VAL    31     -15.001  -6.924  11.258  0.079100
ATOM    480 C    VAL    31     -15.546  -7.071  15.313  0.597300
ATOM    481 O    VAL    31     -14.971  -7.728  16.197 -0.567900
ATOM    482 N    LYS    32     -16.753  -6.523  15.496 -0.347900
ATOM    483 H    LYS    32     -17.169  -5.993  14.734  0.274700
ATOM    484 CA   LYS    32     -17.502  -6.701  16.768 -0.240000
ATOM    485 HA   LYS    32     -17.008  -7.472  17.364  0.142600
ATOM    486 CB   LYS    32     -17.503  -5.442  17.611 -0.009400
ATOM    487 HB2  LYS    32     -18.115  -4.681  17.124  0.036200
ATOM    488 HB3  LYS    32     -17.961  -5.683  18.572  0.036200
ATOM    489 CG   LYS    32     -16.118  -4.882  17.842  0.018700
ATOM    490 HG2  LYS    32     -15.438  -5.705  18.063  0.010300
ATOM    491 HG3  LYS    32     -15.761  -4.365  16.950  0.010300
ATOM    492 CD   LYS    32     -16.097  -3.958  19.014 -0.047900
ATOM    493 HD2  LYS    32     -16.541  -4.449  19.883  0.062100
ATOM    494 HD3  LYS    32     -15.054  -3.747  19.251  0.062100
ATOM    495 CE   LYS    32     -16.776  -2.641  18.758 -0.014300
ATOM    496 HE2  LYS    32     -16.276  -2.168  17.917  0.113500
ATOM    497 HE3  LYS    32     -17.822  -2.804  18.487  0.113500
ATOM    498 NZ   LYS    32     -16.677  -1.770  19.975 -0.385400
ATOM    499 HZ1  LYS    32     -17.181  -2.182  20.752  0.340000
ATOM    500 HZ2  LYS    32     -15.695  -1.660  20.239  0.340000
ATOM    501 HZ3  LYS    32     -17.027  -0.841  19.760  0.340000
ATOM    502 C    LYS    32     -18.941  -7.192  16.641  0.734100
ATOM    503 O    LYS    32     -19.496  -7.811  17.584 -0.589400
ATOM    504 N    ASN    33     -19.525  -6.960  15.475 -0.415700
ATOM    505 H    ASN    33     -19.026  -6.457  14.751  0.271900
ATOM    506 CA   ASN    33     -20.918  -7.324  15.227  0.014300
ATOM    507 HA   ASN    33     -21.507  -7.112  16.121  0.104800
ATOM    508 CB   ASN    33     -21.431  -6.459  14.114 -0.204100
ATOM    509 HB2  ASN    33     -21.250  -5.413  14.352  0.079700
ATOM    510 HB3  ASN    33     -20.888  -6.682  13.196  0.079700
ATOM    511 CG   ASN    33     -22.907  -6.640  13.850  0.713000
ATOM    512 OD1  ASN    33     -23.571  -7.565  14.375 -0.593100
ATOM    513 ND2  ASN    33     -23.436  -5.749  13.037 -0.919100
ATOM    514 1HD2 ASN    33     -24.439  -5.773  12.892  0.419600
ATOM    515 2HD2 ASN    33     -22.884  -5.023  12.592  0.419600
ATOM    516 C    ASN    33     -21.025  -8.836  14.915  0.597300
ATOM    517 O    ASN    33     -20.698  -9.277  13.840 -0.567900
ATOM    518 N    LEU    34     -21.567  -9.584  15.863 -0.415700
ATOM    519 H    LEU    34     -21.846  -9.149  16.736  0.271900
ATOM    520 CA   LEU    34     -21.586 -11.030  15.777 -0.051800
ATOM    521 HA   LEU    34     -20.574 -11.388  15.584  0.092200
ATOM    522 CB   LEU    34     -22.086 -11.629  17.086 -0.110200
ATOM    523 HB2  LEU    34     -23.115 -11.293  17.227  0.045700
ATOM    524 HB3  LEU    34     -22.116 -12.714  16.980  0.045700
ATOM    525 CG   LEU    34     -21.291 -11.296  18.344  0.353100
ATOM    526 HG   LEU    34     -21.189 -10.215  18.440 -0.036100
ATOM    527 CD1  LEU    34     -22.103 -11.787  19.517 -0.412100
ATOM    528 1HD1 LEU    34     -21.606 -11.504  20.443  0.100000
ATOM    529 2HD1 LEU    34     -23.092 -11.336  19.520  0.100000
ATOM    530 3HD1 LEU    34     -22.198 -12.870  19.477  0.100000
ATOM    531 CD2  LEU    34     -19.910 -11.913  18.307 -0.412100
ATOM    532 1HD2 LEU    34     -19.978 -12.986  18.135  0.100000
ATOM    533 2HD2 LEU    34     -19.313 -11.448  17.522  0.100000
ATOM    534 3HD2 LEU    34     -19.425 -11.738  19.267  0.100000
ATOM    535 C    LEU    34     -22.466 -11.508  14.655  0.597300
ATOM    536 O    LEU    34     -22.340 -12.645  14.235 -0.567900
ATOM    537 N    THR    35     -23.442 -10.672  14.270 -0.415700
ATOM    538 H    THR    35     -23.506  -9.756  14.698  0.271900
ATOM    539 CA   THR    35     -24.350 -11.036  13.197 -0.038900
ATOM    540 HA   THR    35     -24.437 -12.123  13.158  0.100700
ATOM    541 CB   THR    35     -25.797 -10.491  13.437  0.365400
ATOM    542 HB   THR    35     -26.472 -10.944  12.710  0.004300
ATOM    543 CG2  THR    35     -26.303 -10.793  14.849 -0.243800
ATOM    544 1HG2 THR    35     -26.099 -11.840  15.063  0.064200
ATOM    545 2HG2 THR    35     -25.804 -10.171  15.593  0.064200
ATOM    546 3HG2 THR    35     -27.375 -10.632  14.888  0.064200
ATOM    547 OG1  THR    35     -25.814  -9.093  13.276 -0.676100
ATOM    548 HG1  THR    35     -25.241  -8.682  13.945  0.410200
ATOM    549 C    THR    35     -23.839 -10.588  11.819  0.597300
ATOM    550 O    THR    35     -24.459 -10.894  10.844 -0.567900
ATOM    551 N    SER    36     -22.714  -9.900  11.703 -0.415700
ATOM    552 H    SER    36     -22.136  -9.720  12.518  0.271900
ATOM    553 CA   SER    36     -22.331  -9.319  10.410 -0.024900
ATOM    554 HA   SER    36     -23.210  -8.937   9.907  0.084300
ATOM    555 CB   SER    36     -21.364  -8.179  10.642  0.211700
ATOM    556 HB2  SER    36     -21.894  -7.368  11.142  0.035200
ATOM    557 HB3  SER    36     -20.550  -8.514  11.288  0.035200
ATOM    558 OG   SER    36     -20.807  -7.692   9.442 -0.654600
ATOM    559 HG   SER    36     -20.710  -6.720   9.547  0.427500
ATOM    560 C    SER    36     -21.634 -10.366   9.550  0.597300
ATOM    561 O    SER    36     -20.901 -11.238  10.068 -0.567900
ATOM    562 N    PRO    37     -21.810 -10.266   8.235 -0.254800
ATOM    563 CD   PRO    37     -22.789  -9.454   7.483  0.019200
ATOM    564 HD2  PRO    37     -22.437  -8.425   7.392  0.039100
ATOM    565 HD3  PRO    37     -23.784  -9.494   7.924  0.039100
ATOM    566 CG   PRO    37     -22.786 -10.137   6.124  0.018900
ATOM    567 HG2  PRO    37     -23.056  -9.425   5.349  0.021300
ATOM    568 HG3  PRO    37     -23.460 -10.995   6.128  0.021300
ATOM    569 CB   PRO    37     -21.363 -10.592   5.956 -0.007000
ATOM    570 HB2  PRO    37     -20.747  -9.737   5.671  0.025300
ATOM    571 HB3  PRO    37     -21.280 -11.379   5.207  0.025300
ATOM    572 CA   PRO    37     -20.985 -11.091   7.342 -0.026600
ATOM    573 HA   PRO    37     -21.236 -12.145   7.451  0.064100
ATOM    574 C    PRO    37     -19.500 -10.871   7.524  0.589600
ATOM    575 O    PRO    37     -18.709 -11.729   7.116 -0.574800
ATOM    576 N    ASP    38     -19.113  -9.725   8.115 -0.516300
ATOM    577 H    ASP    38     -19.801  -9.025   8.376  0.293600
ATOM    578 CA   ASP    38     -17.700  -9.496   8.464  0.038100
ATOM    579 HA   ASP    38     -17.117  -9.559   7.548  0.088000
ATOM    580 CB   ASP    38     -17.458  -8.112   9.063 -0.030300
ATOM    581 HB2  ASP    38     -18.008  -8.029  10.002 -0.012200
ATOM    582 HB3  ASP    38     -16.395  -7.996   9.277 -0.012200
ATOM    583 CG   ASP    38     -17.875  -6.983   8.130  0.799400
ATOM    584 OD1  ASP    38     -17.891  -7.186   6.891 -0.801400
ATOM    585 OD2  ASP    38     -18.130  -5.857   8.634 -0.801400
ATOM    586 C    ASP    38     -17.114 -10.530   9.394  0.536600
ATOM    587 O    ASP    38     -15.906 -10.683   9.407 -0.581900
ATOM    588 N    MET    39     -17.944 -11.251  10.153 -0.415700
ATOM    589 H    MET    39     -18.941 -11.066  10.105  0.271900
ATOM    590 CA   MET    39     -17.463 -12.369  11.002 -0.023700
ATOM    591 HA   MET    39     -16.689 -11.971  11.656  0.088000
ATOM    592 CB   MET    39     -18.579 -12.906  11.892  0.034200
ATOM    593 HB2  MET    39     -19.443 -13.121  11.266  0.024100
ATOM    594 HB3  MET    39     -18.268 -13.848  12.341  0.024100
ATOM    595 CG   MET    39     -19.006 -11.952  13.015  0.001800
ATOM    596 HG2  MET    39     -19.221 -10.978  12.574  0.044000
ATOM    597 HG3  MET    39     -19.932 -12.325  13.446  0.044000
ATOM    598 SD   MET    39     -17.828 -11.724  14.335 -0.273700
ATOM    599 CE   MET    39     -17.961 -13.320  15.103 -0.053600
ATOM    600 HE1  MET    39     -17.363 -13.322  16.015  0.068400
ATOM    601 HE2  MET    39     -19.002 -13.525  15.358  0.068400
ATOM    602 HE3  MET    39     -17.584 -14.096  14.438  0.068400
ATOM    603 C    MET    39     -16.829 -13.526  10.245  0.597300
ATOM    604 O    MET    39     -16.082 -14.322  10.847 -0.567900
ATOM    605 N    THR    40     -17.152 -13.671   8.966 -0.415700
ATOM    606 H    THR    40     -17.769 -13.008   8.503  0.271900
ATOM    607 CA   THR    40     -16.691 -14.822   8.241 -0.038900
ATOM    608 HA   THR    40     -16.876 -15.723   8.828  0.100700
ATOM    609 CB   THR    40     -17.460 -14.962   6.887  0.365400
ATOM    610 HB   THR    40     -17.157 -14.172   6.215  0.004300
ATOM    611 CG2  THR    40     -17.123 -16.233   6.219 -0.243800
ATOM    612 1HG2 THR    40     -17.708 -16.320   5.302  0.064200
ATOM    613 2HG2 THR    40     -16.067 -16.253   5.952  0.064200
ATOM    614 3HG2 THR    40     -17.356 -17.073   6.873  0.064200
ATOM    615 OG1  THR    40     -18.877 -14.808   7.083 -0.676100
ATOM    616 HG1  THR    40     -19.200 -15.578   7.605  0.410200
ATOM    617 C    THR    40     -15.171 -14.715   7.995  0.597300
ATOM    618 O    THR    40     -14.363 -15.509   8.526 -0.567900
ATOM    619 N    CYX    41     -14.806 -13.731   7.188 -0.415700
ATOM    620 H    CYX    41     -15.521 -13.137   6.775  0.271900
ATOM    621 CA   CYX    41     -13.392 -13.487   6.834  0.042900
ATOM    622 HA   CYX    41     -12.754 -13.975   7.569  0.076600
ATOM    623 CB   CYX    41     -13.078 -14.109   5.458 -0.079000
ATOM    624 HB2  CYX    41     -13.838 -13.783   4.750  0.091000
ATOM    625 HB3  CYX    41     -12.118 -13.735   5.104  0.091000
ATOM    626 SG   CYX    41     -12.996 -15.932   5.426 -0.108100
ATOM    627 C    CYX    41     -12.998 -11.999   6.899  0.597300
ATOM    628 O    CYX    41     -12.125 -11.531   6.135 -0.567900
ATOM    629 N    ASN    42     -13.606 -11.269   7.847 -0.415700
ATOM    630 H    ASN    42     -14.359 -11.681   8.389  0.271900
ATOM    631 CA   ASN    42     -13.384  -9.839   8.012  0.014300
ATOM    632 HA   ASN    42     -13.896  -9.509   8.915  0.104800
ATOM    633 CB   ASN    42     -11.882  -9.611   8.224 -0.204100
ATOM    634 HB2  ASN    42     -11.441 -10.523   8.624  0.079700
ATOM    635 HB3  ASN    42     -11.380  -9.401   7.288  0.079700
ATOM    636 CG   ASN    42     -11.518  -8.486   9.197  0.713000
ATOM    637 OD1  ASN    42     -12.137  -7.329   9.089 -0.593100
ATOM    638 ND2  ASN    42     -10.601  -8.676  10.014 -0.919100
ATOM    639 1HD2 ASN    42     -10.132  -9.573  10.051  0.419600
ATOM    640 2HD2 ASN    42     -10.243  -7.861  10.496  0.419600
ATOM    641 C    ASN    42     -13.977  -9.018   6.823  0.597300
ATOM    642 O    ASN    42     -14.833  -9.502   6.038 -0.567900
ATOM    643 N    VAL    43     -13.587  -7.756   6.726 -0.415700
ATOM    644 H    VAL    43     -12.924  -7.395   7.402  0.271900
ATOM    645 CA   VAL    43     -14.414  -6.795   6.017 -0.087500
ATOM    646 HA   VAL    43     -15.462  -7.046   6.179  0.096900
ATOM    647 CB   VAL    43     -14.218  -5.340   6.538  0.298500
ATOM    648 HB   VAL    43     -14.854  -4.691   5.944 -0.029700
ATOM    649 CG1  VAL    43     -14.727  -5.175   7.983 -0.319200
ATOM    650 1HG1 VAL    43     -14.500  -4.170   8.339  0.079100
ATOM    651 2HG1 VAL    43     -15.803  -5.294   7.991  0.079100
ATOM    652 3HG1 VAL    43     -14.272  -5.907   8.647  0.079100
ATOM    653 CG2  VAL    43     -12.796  -4.842   6.393 -0.319200
ATOM    654 1HG2 VAL    43     -12.135  -5.406   7.047  0.079100
ATOM    655 2HG2 VAL    43     -12.464  -4.936   5.360  0.079100
ATOM    656 3HG2 VAL    43     -12.751  -3.792   6.678  0.079100
ATOM    657 C    VAL    43     -14.189  -6.804   4.477  0.597300
ATOM    658 O    VAL    43     -14.953  -6.142   3.759 -0.567900
ATOM    659 N    ASP    44     -13.151  -7.487   3.973 -0.516300
ATOM    660 H    ASP    44     -12.506  -7.959   4.598  0.293600
ATOM    661 CA   ASP    44     -12.903  -7.545   2.531  0.038100
ATOM    662 HA   ASP    44     -13.788  -7.194   2.000  0.088000
ATOM    663 CB   ASP    44     -11.729  -6.686   2.111 -0.030300
ATOM    664 HB2  ASP    44     -11.841  -5.705   2.576 -0.012200
ATOM    665 HB3  ASP    44     -10.796  -7.114   2.481 -0.012200
ATOM    666 CG   ASP    44     -11.648  -6.467   0.606  0.799400
ATOM    667 OD1  ASP    44     -12.639  -6.778  -0.106 -0.801400
ATOM    668 OD2  ASP    44     -10.596  -5.977   0.138 -0.801400
ATOM    669 C    ASP    44     -12.688  -9.006   2.112  0.536600
ATOM    670 O    ASP    44     -11.568  -9.425   1.705 -0.581900
ATOM    671 N    ASN    45     -13.775  -9.779   2.212 -0.415700
ATOM    672 H    ASN    45     -14.660  -9.356   2.468  0.271900
ATOM    673 CA   ASN    45     -13.752 -11.185   1.885  0.014300
ATOM    674 HA   ASN    45     -12.787 -11.601   2.178  0.104800
ATOM    675 CB   ASN    45     -14.844 -11.965   2.579 -0.204100
ATOM    676 HB2  ASN    45     -14.718 -11.873   3.656  0.079700
ATOM    677 HB3  ASN    45     -15.821 -11.558   2.326  0.079700
ATOM    678 CG   ASN    45     -14.819 -13.437   2.225  0.713000
ATOM    679 OD1  ASN    45     -13.799 -13.967   1.896 -0.593100
ATOM    680 ND2  ASN    45     -15.944 -14.093   2.338 -0.919100
ATOM    681 1HD2 ASN    45     -16.811 -13.600   2.548  0.419600
ATOM    682 2HD2 ASN    45     -15.955 -15.061   2.057  0.419600
ATOM    683 C    ASN    45     -13.935 -11.363   0.394  0.597300
ATOM    684 O    ASN    45     -14.989 -11.101  -0.120 -0.567900
ATOM    685 N    ARG    46     -12.875 -11.685  -0.299 -0.347900
ATOM    686 H    ARG    46     -12.007 -11.864   0.186  0.274700
ATOM    687 CA   ARG    46     -12.912 -11.952  -1.742 -0.263700
ATOM    688 HA   ARG    46     -13.836 -12.481  -1.983  0.156000
ATOM    689 CB   ARG    46     -12.818 -10.687  -2.623 -0.000700
ATOM    690 HB2  ARG    46     -13.207 -10.924  -3.613  0.032700
ATOM    691 HB3  ARG    46     -13.460  -9.914  -2.205  0.032700
ATOM    692 CG   ARG    46     -11.445 -10.133  -2.822  0.039000
ATOM    693 HG2  ARG    46     -10.780 -10.858  -3.285  0.028500
ATOM    694 HG3  ARG    46     -11.527  -9.284  -3.501  0.028500
ATOM    695 CD   ARG    46     -10.842  -9.633  -1.482  0.048600
ATOM    696 HD2  ARG    46     -11.529  -8.922  -1.021  0.068700
ATOM    697 HD3  ARG    46     -10.702 -10.477  -0.809  0.068700
ATOM    698 NE   ARG    46      -9.548  -8.998  -1.682 -0.529500
ATOM    699 HE   ARG    46      -9.321  -8.708  -2.622  0.345600
ATOM    700 CZ   ARG    46      -8.716  -8.599  -0.724  0.807600
ATOM    701 NH1  ARG    46      -8.961  -8.814   0.559 -0.862700
ATOM    702 1HH1 ARG    46      -9.898  -9.121   0.810  0.447800
ATOM    703 2HH1 ARG    46      -8.389  -8.354   1.259  0.447800
ATOM    704 NH2  ARG    46      -7.549  -8.029  -1.064 -0.862700
ATOM    705 1HH2 ARG    46      -7.290  -7.971  -2.046  0.447800
ATOM    706 2HH2 ARG    46      -6.943  -7.667  -0.334  0.447800
ATOM    707 C    ARG    46     -11.772 -12.870  -2.025  0.734100
ATOM    708 O    ARG    46     -10.767 -12.962  -1.274 -0.589400
ATOM    709 N    VAL    47     -11.918 -13.569  -3.129 -0.415700
ATOM    710 H    VAL    47     -12.779 -13.495  -3.656  0.271900
ATOM    711 CA   VAL    47     -10.783 -14.376  -3.632 -0.087500
ATOM    712 HA   VAL    47     -10.534 -15.099  -2.856  0.096900
ATOM    713 CB   VAL    47     -11.160 -15.161  -4.880  0.298500
ATOM    714 HB   VAL    47     -11.410 -14.481  -5.688 -0.029700
ATOM    715 CG1  VAL    47      -9.998 -16.040  -5.279 -0.319200
ATOM    716 1HG1 VAL    47     -10.316 -16.673  -6.101  0.079100
ATOM    717 2HG1 VAL    47      -9.161 -15.447  -5.637  0.079100
ATOM    718 3HG1 VAL    47      -9.681 -16.672  -4.448  0.079100
ATOM    719 CG2  VAL    47     -12.339 -16.060  -4.608 -0.319200
ATOM    720 1HG2 VAL    47     -13.231 -15.455  -4.462  0.079100
ATOM    721 2HG2 VAL    47     -12.526 -16.707  -5.466  0.079100
ATOM    722 3HG2 VAL    47     -12.156 -16.680  -3.730  0.079100
ATOM    723 C    VAL    47      -9.511 -13.579  -3.954  0.597300
ATOM    724 O    VAL    47      -9.529 -12.622  -4.739 -0.567900
ATOM    725 N    VAL    48      -8.388 -14.006  -3.367 -0.415700
ATOM    726 H    VAL    48      -8.423 -14.830  -2.773  0.271900
ATOM    727 CA   VAL    48      -7.131 -13.428  -3.663 -0.087500
ATOM    728 HA   VAL    48      -7.256 -12.537  -4.265  0.096900
ATOM    729 CB   VAL    48      -6.422 -12.976  -2.375  0.298500
ATOM    730 HB   VAL    48      -5.453 -12.562  -2.612 -0.029700
ATOM    731 CG1  VAL    48      -7.216 -11.838  -1.739 -0.319200
ATOM    732 1HG1 VAL    48      -6.671 -11.458  -0.875  0.079100
ATOM    733 2HG1 VAL    48      -7.339 -11.028  -2.456  0.079100
ATOM    734 3HG1 VAL    48      -8.195 -12.188  -1.414  0.079100
ATOM    735 CG2  VAL    48      -6.153 -14.117  -1.391 -0.319200
ATOM    736 1HG2 VAL    48      -5.502 -13.756  -0.597  0.079100
ATOM    737 2HG2 VAL    48      -7.086 -14.457  -0.947  0.079100
ATOM    738 3HG2 VAL    48      -5.671 -14.951  -1.898  0.079100
ATOM    739 C    VAL    48      -6.325 -14.413  -4.561  0.597300
ATOM    740 O    VAL    48      -6.633 -15.610  -4.623 -0.567900
ATOM    741 N    PRO    49      -5.325 -13.908  -5.297 -0.254800
ATOM    742 CD   PRO    49      -4.834 -12.524  -5.303  0.019200
ATOM    743 HD2  PRO    49      -4.590 -12.138  -4.321  0.039100
ATOM    744 HD3  PRO    49      -5.552 -11.879  -5.800  0.039100
ATOM    745 CG   PRO    49      -3.590 -12.616  -6.073  0.018900
ATOM    746 HG2  PRO    49      -2.784 -12.969  -5.427  0.021300
ATOM    747 HG3  PRO    49      -3.324 -11.653  -6.511  0.021300
ATOM    748 CB   PRO    49      -3.866 -13.598  -7.084 -0.007000
ATOM    749 HB2  PRO    49      -2.948 -14.042  -7.460  0.025300
ATOM    750 HB3  PRO    49      -4.420 -13.136  -7.904  0.025300
ATOM    751 CA   PRO    49      -4.753 -14.644  -6.392 -0.026600
ATOM    752 HA   PRO    49      -5.550 -14.906  -7.085  0.064100
ATOM    753 C    PRO    49      -3.975 -15.936  -6.104  0.589600
ATOM    754 O    PRO    49      -3.840 -16.765  -7.035 -0.574800
ATOM    755 N    LYS    50      -3.548 -16.192  -4.877 -0.347900
ATOM    756 H    LYS    50      -3.754 -15.527  -4.135  0.274700
ATOM    757 CA   LYS    50      -2.690 -17.307  -4.590 -0.240000
ATOM    758 HA   LYS    50      -2.600 -17.973  -5.446  0.142600
ATOM    759 CB   LYS    50      -1.271 -16.800  -4.173 -0.009400
ATOM    760 HB2  LYS    50      -1.385 -16.163  -3.298  0.036200
ATOM    761 HB3  LYS    50      -0.665 -17.655  -3.871  0.036200
ATOM    762 CG   LYS    50      -0.499 -16.014  -5.226  0.018700
ATOM    763 HG2  LYS    50      -1.089 -15.143  -5.514  0.010300
ATOM    764 HG3  LYS    50       0.426 -15.645  -4.784  0.010300
ATOM    765 CD   LYS    50      -0.172 -16.806  -6.475 -0.047900
ATOM    766 HD2  LYS    50      -1.071 -17.276  -6.872  0.062100
ATOM    767 HD3  LYS    50       0.164 -16.097  -7.234  0.062100
ATOM    768 CE   LYS    50       0.920 -17.862  -6.324 -0.014300
ATOM    769 HE2  LYS    50       0.555 -18.643  -5.652  0.113500
ATOM    770 HE3  LYS    50       1.044 -18.333  -7.304  0.113500
ATOM    771 NZ   LYS    50       2.271 -17.411  -5.839 -0.385400
ATOM    772 HZ1  LYS    50       2.636 -16.601  -6.327  0.340000
ATOM    773 HZ2  LYS    50       2.250 -17.170  -4.850  0.340000
ATOM    774 HZ3  LYS    50       2.956 -18.157  -5.937  0.340000
ATOM    775 C    LYS    50      -3.279 -18.140  -3.439  0.734100
ATOM    776 O    LYS    50      -4.041 -17.651  -2.592 -0.589400
ATOM    777 N    SER    51      -2.903 -19.399  -3.396 -0.415700
ATOM    778 H    SER    51      -2.379 -19.797  -4.170  0.271900
ATOM    779 CA   SER    51      -3.348 -20.249  -2.315 -0.024900
ATOM    780 HA   SER    51      -3.667 -19.678  -1.445  0.084300
ATOM    781 CB   SER    51      -4.503 -21.120  -2.806  0.211700
ATOM    782 HB2  SER    51      -5.290 -20.464  -3.179  0.035200
ATOM    783 HB3  SER    51      -4.161 -21.737  -3.639  0.035200
ATOM    784 OG   SER    51      -5.076 -21.973  -1.794 -0.654600
ATOM    785 HG   SER    51      -4.890 -22.894  -2.064  0.427500
ATOM    786 C    SER    51      -2.126 -21.081  -1.957  0.597300
ATOM    787 O    SER    51      -1.511 -21.669  -2.873 -0.567900
ATOM    788 N    VAL    52      -1.787 -21.148  -0.676 -0.415700
ATOM    789 H    VAL    52      -2.403 -20.728   0.016  0.271900
ATOM    790 CA   VAL    52      -0.562 -21.800  -0.243 -0.087500
ATOM    791 HA   VAL    52       0.235 -21.464  -0.902  0.096900
ATOM    792 CB   VAL    52      -0.188 -21.301   1.184  0.298500
ATOM    793 HB   VAL    52      -0.993 -21.555   1.869 -0.029700
ATOM    794 CG1  VAL    52       1.087 -21.988   1.686 -0.319200
ATOM    795 1HG1 VAL    52       1.322 -21.612   2.680  0.079100
ATOM    796 2HG1 VAL    52       0.948 -23.066   1.770  0.079100
ATOM    797 3HG1 VAL    52       1.921 -21.771   1.019  0.079100
ATOM    798 CG2  VAL    52      -0.033 -19.789   1.163 -0.319200
ATOM    799 1HG2 VAL    52       0.684 -19.491   0.396  0.079100
ATOM    800 2HG2 VAL    52      -0.993 -19.310   0.979  0.079100
ATOM    801 3HG2 VAL    52       0.330 -19.445   2.131  0.079100
ATOM    802 C    VAL    52      -0.620 -23.332  -0.266  0.597300
ATOM    803 O    VAL    52      -1.479 -23.908   0.412 -0.567900
ATOM    804 N    PRO    53       0.316 -24.001  -1.025 -0.254800
ATOM    805 CD   PRO    53       1.381 -23.418  -1.866  0.019200
ATOM    806 HD2  PRO    53       2.054 -22.786  -1.287  0.039100
ATOM    807 HD3  PRO    53       0.937 -22.864  -2.693  0.039100
ATOM    808 CG   PRO    53       2.099 -24.611  -2.383  0.018900
ATOM    809 HG2  PRO    53       2.961 -24.810  -1.745  0.021300
ATOM    810 HG3  PRO    53       2.442 -24.448  -3.405  0.021300
ATOM    811 CB   PRO    53       1.161 -25.762  -2.313 -0.007000
ATOM    812 HB2  PRO    53       1.695 -26.705  -2.231  0.025300
ATOM    813 HB3  PRO    53       0.513 -25.767  -3.188  0.025300
ATOM    814 CA   PRO    53       0.325 -25.475  -1.088 -0.026600
ATOM    815 HA   PRO    53      -0.683 -25.849  -1.253  0.064100
ATOM    816 C    PRO    53       0.932 -26.113   0.173  0.589600
ATOM    817 O    PRO    53       1.983 -25.701   0.643 -0.574800
ATOM    818 N    VAL    54       0.212 -27.059   0.732 -0.415700
ATOM    819 H    VAL    54      -0.690 -27.280   0.314  0.271900
ATOM    820 CA   VAL    54       0.624 -27.836   1.893 -0.087500
ATOM    821 HA   VAL    54       1.708 -27.855   1.980  0.096900
ATOM    822 CB   VAL    54       0.016 -27.334   3.245  0.298500
ATOM    823 HB   VAL    54       0.427 -27.916   4.069 -0.029700
ATOM    824 CG1  VAL    54       0.324 -25.869   3.491 -0.319200
ATOM    825 1HG1 VAL    54      -0.022 -25.582   4.483  0.079100
ATOM    826 2HG1 VAL    54       1.402 -25.723   3.441  0.079100
ATOM    827 3HG1 VAL    54      -0.158 -25.237   2.745  0.079100
ATOM    828 CG2  VAL    54      -1.481 -27.472   3.227 -0.319200
ATOM    829 1HG2 VAL    54      -1.905 -27.007   4.116  0.079100
ATOM    830 2HG2 VAL    54      -1.902 -26.979   2.351  0.079100
ATOM    831 3HG2 VAL    54      -1.778 -28.518   3.233  0.079100
ATOM    832 C    VAL    54       0.111 -29.234   1.691  0.597300
ATOM    833 O    VAL    54      -0.782 -29.480   0.844 -0.567900
ATOM    834 N    ASN    55       0.661 -30.143   2.498 -0.415700
ATOM    835 H    ASN    55       1.369 -29.839   3.168  0.271900
ATOM    836 CA   ASN    55       0.249 -31.537   2.561  0.014300
ATOM    837 HA   ASN    55      -0.571 -31.728   1.865  0.104800
ATOM    838 CB   ASN    55       1.426 -32.424   2.199 -0.204100
ATOM    839 HB2  ASN    55       2.216 -32.290   2.940  0.079700
ATOM    840 HB3  ASN    55       1.125 -33.470   2.220  0.079700
ATOM    841 CG   ASN    55       1.975 -32.108   0.828  0.713000
ATOM    842 OD1  ASN    55       1.202 -32.024  -0.141 -0.593100
ATOM    843 ND2  ASN    55       3.291 -31.799   0.747 -0.919100
ATOM    844 1HD2 ASN    55       3.877 -31.786   1.578  0.419600
ATOM    845 2HD2 ASN    55       3.673 -31.507  -0.133  0.419600
ATOM    846 C    ASN    55      -0.221 -31.874   3.967  0.597300
ATOM    847 O    ASN    55       0.137 -31.190   4.916 -0.567900
ATOM    848 N    ALA    56      -1.050 -32.902   4.099 -0.415700
ATOM    849 H    ALA    56      -1.294 -33.457   3.286  0.271900
ATOM    850 CA   ALA    56      -1.522 -33.324   5.407  0.033700
ATOM    851 HA   ALA    56      -2.066 -32.504   5.870  0.082300
ATOM    852 CB   ALA    56      -2.460 -34.527   5.321 -0.182500
ATOM    853 HB1  ALA    56      -2.649 -34.923   6.319  0.060300
ATOM    854 HB2  ALA    56      -3.408 -34.208   4.888  0.060300
ATOM    855 HB3  ALA    56      -2.034 -35.298   4.687  0.060300
ATOM    856 C    ALA    56      -0.311 -33.634   6.267  0.597300
ATOM    857 O    ALA    56       0.709 -34.160   5.736 -0.567900
ATOM    858 N    GLY    57      -0.391 -33.244   7.551 -0.415700
ATOM    859 H    GLY    57      -1.246 -32.829   7.902  0.271900
ATOM    860 CA   GLY    57       0.723 -33.428   8.488 -0.025200
ATOM    861 HA2  GLY    57       0.318 -33.490   9.497  0.069800
ATOM    862 HA3  GLY    57       1.228 -34.371   8.279  0.069800
ATOM    863 C    GLY    57       1.777 -32.321   8.472  0.597300
ATOM    864 O    GLY    57       2.678 -32.314   9.312 -0.567900
ATOM    865 N    ASP    58       1.653 -31.352   7.585 -0.516300
ATOM    866 H    ASP    58       0.886 -31.366   6.922  0.293600
ATOM    867 CA   ASP    58       2.536 -30.211   7.594  0.038100
ATOM    868 HA   ASP    58       3.574 -30.528   7.703  0.088000
ATOM    869 CB   ASP    58       2.361 -29.406   6.323 -0.030300
ATOM    870 HB2  ASP    58       1.302 -29.288   6.096 -0.012200
ATOM    871 HB3  ASP    58       2.761 -28.403   6.480 -0.012200
ATOM    872 CG   ASP    58       3.088 -29.972   5.159  0.799400
ATOM    873 OD1  ASP    58       3.864 -30.930   5.300 -0.801400
ATOM    874 OD2  ASP    58       2.876 -29.470   4.058 -0.801400
ATOM    875 C    ASP    58       2.187 -29.300   8.748  0.536600
ATOM    876 O    ASP    58       1.050 -29.288   9.196 -0.581900
ATOM    877 N    THR    59       3.138 -28.485   9.186 -0.415700
ATOM    878 H    THR    59       4.061 -28.538   8.773  0.271900
ATOM    879 CA   THR    59       2.853 -27.481  10.149 -0.038900
ATOM    880 HA   THR    59       1.970 -27.741  10.733  0.100700
ATOM    881 CB   THR    59       4.008 -27.323  11.144  0.365400
ATOM    882 HB   THR    59       4.931 -27.079  10.617  0.004300
ATOM    883 CG2  THR    59       3.699 -26.230  12.184 -0.243800
ATOM    884 1HG2 THR    59       3.631 -25.253  11.708  0.064200
ATOM    885 2HG2 THR    59       2.764 -26.461  12.695  0.064200
ATOM    886 3HG2 THR    59       4.505 -26.191  12.917  0.064200
ATOM    887 OG1  THR    59       4.171 -28.526  11.853 -0.676100
ATOM    888 HG1  THR    59       4.428 -29.195  11.191  0.410200
ATOM    889 C    THR    59       2.583 -26.129   9.425  0.597300
ATOM    890 O    THR    59       3.471 -25.606   8.743 -0.567900
ATOM    891 N    LEU    60       1.374 -25.563   9.624 -0.415700
ATOM    892 H    LEU    60       0.704 -26.011  10.243  0.271900
ATOM    893 CA   LEU    60       0.991 -24.272   9.034 -0.051800
ATOM    894 HA   LEU    60       1.709 -24.000   8.262  0.092200
ATOM    895 CB   LEU    60      -0.406 -24.359   8.412 -0.110200
ATOM    896 HB2  LEU    60      -0.398 -25.151   7.662  0.045700
ATOM    897 HB3  LEU    60      -1.108 -24.667   9.189  0.045700
ATOM    898 CG   LEU    60      -0.956 -23.079   7.765  0.353100
ATOM    899 HG   LEU    60      -0.900 -22.262   8.484 -0.036100
ATOM    900 CD1  LEU    60      -0.061 -22.739   6.584 -0.412100
ATOM    901 1HD1 LEU    60      -0.451 -21.852   6.085  0.100000
ATOM    902 2HD1 LEU    60       0.953 -22.512   6.906  0.100000
ATOM    903 3HD1 LEU    60      -0.046 -23.560   5.869  0.100000
ATOM    904 CD2  LEU    60      -2.406 -23.153   7.286 -0.412100
ATOM    905 1HD2 LEU    60      -2.704 -22.199   6.854  0.100000
ATOM    906 2HD2 LEU    60      -2.509 -23.941   6.541  0.100000
ATOM    907 3HD2 LEU    60      -3.054 -23.372   8.135  0.100000
ATOM    908 C    LEU    60       0.985 -23.218  10.089  0.597300
ATOM    909 O    LEU    60       0.247 -23.329  11.075 -0.567900
ATOM    910 N    THR    61       1.821 -22.183   9.934 -0.415700
ATOM    911 H    THR    61       2.422 -22.138   9.119  0.271900
ATOM    912 CA   THR    61       1.991 -21.183  10.992 -0.038900
ATOM    913 HA   THR    61       1.443 -21.466  11.886  0.100700
ATOM    914 CB   THR    61       3.475 -21.029  11.394  0.365400
ATOM    915 HB   THR    61       4.005 -20.626  10.543  0.004300
ATOM    916 CG2  THR    61       3.610 -20.000  12.541 -0.243800
ATOM    917 1HG2 THR    61       2.927 -20.234  13.354  0.064200
ATOM    918 2HG2 THR    61       4.632 -20.033  12.916  0.064200
ATOM    919 3HG2 THR    61       3.417 -18.992  12.174  0.064200
ATOM    920 OG1  THR    61       4.025 -22.340  11.716 -0.676100
ATOM    921 HG1  THR    61       3.581 -22.621  12.545  0.410200
ATOM    922 C    THR    61       1.495 -19.841  10.523  0.597300
ATOM    923 O    THR    61       1.973 -19.335   9.544 -0.567900
ATOM    924 N    PHE    62       0.523 -19.293  11.234 -0.415700
ATOM    925 H    PHE    62       0.208 -19.752  12.080  0.271900
ATOM    926 CA   PHE    62       0.102 -17.912  11.012 -0.002400
ATOM    927 HA   PHE    62       0.087 -17.688   9.945  0.097800
ATOM    928 CB   PHE    62      -1.289 -17.691  11.589 -0.034300
ATOM    929 HB2  PHE    62      -1.277 -17.951  12.648  0.029500
ATOM    930 HB3  PHE    62      -1.544 -16.632  11.517  0.029500
ATOM    931 CG   PHE    62      -2.322 -18.481  10.904  0.011800
ATOM    932 CD1  PHE    62      -2.600 -19.766  11.325 -0.125600
ATOM    933 HD1  PHE    62      -2.064 -20.183  12.168  0.133000
ATOM    934 CE1  PHE    62      -3.542 -20.524  10.669 -0.170400
ATOM    935 HE1  PHE    62      -3.737 -21.535  10.995  0.143000
ATOM    936 CZ   PHE    62      -4.217 -20.001   9.597 -0.107200
ATOM    937 HZ   PHE    62      -4.933 -20.599   9.076  0.129700
ATOM    938 CE2  PHE    62      -3.965 -18.726   9.163 -0.170400
ATOM    939 HE2  PHE    62      -4.504 -18.323   8.319  0.143000
ATOM    940 CD2  PHE    62      -2.990 -17.959   9.818 -0.125600
ATOM    941 HD2  PHE    62      -2.775 -16.955   9.482  0.133000
ATOM    942 C    PHE    62       1.061 -16.947  11.706  0.597300
ATOM    943 O    PHE    62       1.470 -17.167  12.861 -0.567900
ATOM    944 N    GLU    63       1.422 -15.881  11.003 -0.516300
ATOM    945 H    GLU    63       1.151 -15.779  10.028  0.293600
ATOM    946 CA   GLU    63       2.251 -14.814  11.606  0.039700
ATOM    947 HA   GLU    63       2.524 -15.080  12.627  0.110500
ATOM    948 CB   GLU    63       3.548 -14.641  10.812  0.056000
ATOM    949 HB2  GLU    63       4.046 -15.609  10.741 -0.017300
ATOM    950 HB3  GLU    63       3.320 -14.297   9.802 -0.017300
ATOM    951 CG   GLU    63       4.487 -13.662  11.482  0.013600
ATOM    952 HG2  GLU    63       3.955 -12.727  11.658 -0.042500
ATOM    953 HG3  GLU    63       4.778 -14.063  12.455 -0.042500
ATOM    954 CD   GLU    63       5.724 -13.360  10.692  0.805400
ATOM    955 OE1  GLU    63       6.126 -14.114   9.746 -0.818800
ATOM    956 OE2  GLU    63       6.277 -12.284  10.987 -0.818800
ATOM    957 C    GLU    63       1.495 -13.496  11.632  0.536600
ATOM    958 O    GLU    63       1.201 -12.923  10.558 -0.581900
ATOM    959 N    TRP    64       1.228 -12.995  12.849 -0.415700
ATOM    960 H    TRP    64       1.473 -13.533  13.669  0.271900
ATOM    961 CA   TRP    64       0.514 -11.743  13.031 -0.027500
ATOM    962 HA   TRP    64      -0.010 -11.502  12.117  0.112300
ATOM    963 CB   TRP    64      -0.510 -11.854  14.146 -0.005000
ATOM    964 HB2  TRP    64       0.007 -12.127  15.068  0.033900
ATOM    965 HB3  TRP    64      -0.954 -10.875  14.310  0.033900
ATOM    966 CG   TRP    64      -1.653 -12.829  13.938 -0.141500
ATOM    967 CD1  TRP    64      -1.626 -14.159  14.169 -0.163800
ATOM    968 HD1  TRP    64      -0.744 -14.713  14.469  0.206200
ATOM    969 NE1  TRP    64      -2.857 -14.715  13.914 -0.341800
ATOM    970 HE1  TRP    64      -3.063 -15.704  14.068  0.341200
ATOM    971 CE2  TRP    64      -3.743 -13.714  13.613  0.138000
ATOM    972 CZ2  TRP    64      -5.120 -13.769  13.326 -0.260100
ATOM    973 HZ2  TRP    64      -5.653 -14.705  13.348  0.157200
ATOM    974 CH2  TRP    64      -5.771 -12.570  13.052 -0.113400
ATOM    975 HH2  TRP    64      -6.829 -12.583  12.832  0.141700
ATOM    976 CZ3  TRP    64      -5.068 -11.368  13.040 -0.197200
ATOM    977 HZ3  TRP    64      -5.586 -10.448  12.813  0.144700
ATOM    978 CE3  TRP    64      -3.701 -11.328  13.363 -0.238700
ATOM    979 HE3  TRP    64      -3.155 -10.401  13.400  0.170000
ATOM    980 CD2  TRP    64      -3.024 -12.506  13.636  0.124300
ATOM    981 C    TRP    64       1.454 -10.589  13.360  0.597300
ATOM    982 O    TRP    64       2.603 -10.778  13.819 -0.567900
ATOM    983 N    TYR    65       0.942  -9.373  13.176 -0.415700
ATOM    984 H    TYR    65       0.013  -9.268  12.782  0.271900
ATOM    985 CA   TYR    65       1.750  -8.163  13.425 -0.001400
ATOM    986 HA   TYR    65       2.393  -8.317  14.291  0.087600
ATOM    987 CB   TYR    65       2.627  -7.846  12.212 -0.015200
ATOM    988 HB2  TYR    65       3.389  -7.137  12.528  0.029500
ATOM    989 HB3  TYR    65       3.146  -8.748  11.892  0.029500
ATOM    990 CG   TYR    65       1.874  -7.261  11.012 -0.001100
ATOM    991 CD1  TYR    65       1.152  -8.071  10.156 -0.190600
ATOM    992 HD1  TYR    65       1.100  -9.131  10.356  0.169900
ATOM    993 CE1  TYR    65       0.431  -7.533   9.075 -0.234100
ATOM    994 HE1  TYR    65      -0.158  -8.175   8.438  0.165600
ATOM    995 CZ   TYR    65       0.480  -6.160   8.828  0.322600
ATOM    996 OH   TYR    65      -0.173  -5.628   7.739 -0.557900
ATOM    997 HH   TYR    65      -0.931  -6.183   7.466  0.399200
ATOM    998 CE2  TYR    65       1.230  -5.338   9.655 -0.234100
ATOM    999 HE2  TYR    65       1.257  -4.277   9.465  0.165600
ATOM   1000 CD2  TYR    65       1.896  -5.890  10.756 -0.190600
ATOM   1001 HD2  TYR    65       2.453  -5.248  11.419  0.169900
ATOM   1002 C    TYR    65       0.829  -6.987  13.696  0.597300
ATOM   1003 O    TYR    65      -0.338  -7.035  13.335 -0.567900
ATOM   1004 N    HIP    66       1.362  -5.912  14.245 -0.347900
ATOM   1005 H    HIP    66       2.354  -5.895  14.504  0.274700
ATOM   1006 CA   HIP    66       0.492  -4.783  14.591 -0.135400
ATOM   1007 HA   HIP    66      -0.541  -5.119  14.681  0.121200
ATOM   1008 CB   HIP    66       0.918  -4.323  15.988 -0.041400
ATOM   1009 HB2  HIP    66       0.715  -5.105  16.707  0.081000
ATOM   1010 HB3  HIP    66       1.983  -4.151  16.031  0.081000
ATOM   1011 CG   HIP    66       0.222  -3.090  16.483 -0.001200
ATOM   1012 ND1  HIP    66       0.712  -2.348  17.536 -0.151300
ATOM   1013 HD1  HIP    66       1.592  -2.549  18.027  0.386600
ATOM   1014 CE1  HIP    66      -0.104  -1.327  17.759 -0.017000
ATOM   1015 HE1  HIP    66       0.046  -0.538  18.494  0.268100
ATOM   1016 NE2  HIP    66      -1.130  -1.421  16.925 -0.171800
ATOM   1017 HE2  HIP    66      -1.935  -0.781  16.905  0.391100
ATOM   1018 CD2  HIP    66      -0.932  -2.493  16.097 -0.114100
ATOM   1019 HD2  HIP    66      -1.599  -2.832  15.317  0.231700
ATOM   1020 C    HIP    66       0.508  -3.740  13.501  0.734100
ATOM   1021 O    HIP    66      -0.477  -3.542  12.793 -0.589400
ATOM   1022 N    ASN    67       1.636  -3.064  13.363 -0.415700
ATOM   1023 H    ASN    67       2.408  -3.315  13.977  0.271900
ATOM   1024 CA   ASN    67       1.875  -2.034  12.338  0.014300
ATOM   1025 HA   ASN    67       0.970  -1.812  11.771  0.104800
ATOM   1026 CB   ASN    67       2.384  -0.768  12.986 -0.204100
ATOM   1027 HB2  ASN    67       3.230  -1.008  13.628  0.079700
ATOM   1028 HB3  ASN    67       2.715  -0.064  12.223  0.079700
ATOM   1029 CG   ASN    67       1.311  -0.079  13.806  0.713000
ATOM   1030 OD1  ASN    67       0.264   0.370  13.278 -0.593100
ATOM   1031 ND2  ASN    67       1.558   0.026  15.088 -0.919100
ATOM   1032 1HD2 ASN    67       2.459  -0.268  15.433  0.419600
ATOM   1033 2HD2 ASN    67       0.941   0.579  15.679  0.419600
ATOM   1034 C    ASN    67       2.926  -2.490  11.367  0.597300
ATOM   1035 O    ASN    67       2.761  -2.325  10.215 -0.567900
ATOM   1036 N    THR    68       4.027  -3.050  11.857 -0.415700
ATOM   1037 H    THR    68       4.138  -3.180  12.861  0.271900
ATOM   1038 CA   THR    68       5.047  -3.609  10.981 -0.038900
ATOM   1039 HA   THR    68       4.682  -3.688   9.957  0.100700
ATOM   1040 CB   THR    68       6.293  -2.720  10.983  0.365400
ATOM   1041 HB   THR    68       7.088  -3.210  10.430  0.004300
ATOM   1042 CG2  THR    68       5.957  -1.399  10.314 -0.243800
ATOM   1043 1HG2 THR    68       6.838  -0.758  10.337  0.064200
ATOM   1044 2HG2 THR    68       5.681  -1.574   9.274  0.064200
ATOM   1045 3HG2 THR    68       5.137  -0.894  10.817  0.064200
ATOM   1046 OG1  THR    68       6.710  -2.542  12.356 -0.676100
ATOM   1047 HG1  THR    68       7.264  -3.294  12.648  0.410200
ATOM   1048 C    THR    68       5.421  -5.030  11.442  0.597300
ATOM   1049 O    THR    68       5.232  -5.389  12.584 -0.567900
ATOM   1050 N    ARG    69       5.954  -5.816  10.524 -0.347900
ATOM   1051 H    ARG    69       6.111  -5.441   9.592  0.274700
ATOM   1052 CA   ARG    69       6.232  -7.224  10.781 -0.263700
ATOM   1053 HA   ARG    69       5.292  -7.738  10.990  0.156000
ATOM   1054 CB   ARG    69       6.869  -7.851   9.550 -0.000700
ATOM   1055 HB2  ARG    69       6.207  -7.714   8.696  0.032700
ATOM   1056 HB3  ARG    69       7.802  -7.334   9.335  0.032700
ATOM   1057 CG   ARG    69       7.145  -9.328   9.723  0.039000
ATOM   1058 HG2  ARG    69       7.704  -9.525  10.635  0.028500
ATOM   1059 HG3  ARG    69       6.182  -9.838   9.786  0.028500
ATOM   1060 CD   ARG    69       7.963  -9.915   8.545  0.048600
ATOM   1061 HD2  ARG    69       7.585  -9.516   7.602  0.068700
ATOM   1062 HD3  ARG    69       9.008  -9.649   8.675  0.068700
ATOM   1063 NE   ARG    69       7.792 -11.345   8.573 -0.529500
ATOM   1064 HE   ARG    69       7.201 -11.749   9.301  0.345600
ATOM   1065 CZ   ARG    69       8.361 -12.182   7.742  0.807600
ATOM   1066 NH1  ARG    69       9.189 -11.736   6.812 -0.862700
ATOM   1067 1HH1 ARG    69       9.342 -10.750   6.734  0.447800
ATOM   1068 2HH1 ARG    69       9.597 -12.399   6.171  0.447800
ATOM   1069 NH2  ARG    69       8.120 -13.462   7.887 -0.862700
ATOM   1070 1HH2 ARG    69       7.412 -13.749   8.563  0.447800
ATOM   1071 2HH2 ARG    69       8.461 -14.109   7.170  0.447800
ATOM   1072 C    ARG    69       7.141  -7.398  12.015  0.734100
ATOM   1073 O    ARG    69       8.101  -6.666  12.183 -0.589400
ATOM   1074 N    ASP    70       6.800  -8.327  12.890 -0.516300
ATOM   1075 H    ASP    70       5.991  -8.909  12.693  0.293600
ATOM   1076 CA   ASP    70       7.632  -8.679  14.025  0.038100
ATOM   1077 HA   ASP    70       7.121  -9.481  14.558  0.088000
ATOM   1078 CB   ASP    70       8.991  -9.192  13.548 -0.030300
ATOM   1079 HB2  ASP    70       8.836  -9.845  12.689 -0.012200
ATOM   1080 HB3  ASP    70       9.615  -8.360  13.226 -0.012200
ATOM   1081 CG   ASP    70       9.749 -10.012  14.603  0.799400
ATOM   1082 OD1  ASP    70       9.202 -10.442  15.634 -0.801400
ATOM   1083 OD2  ASP    70      10.943 -10.248  14.354 -0.801400
ATOM   1084 C    ASP    70       7.787  -7.519  14.997  0.536600
ATOM   1085 O    ASP    70       8.861  -7.372  15.618 -0.581900
ATOM   1086 N    ASP    71       6.724  -6.710  15.128 -0.516300
ATOM   1087 H    ASP    71       5.898  -6.852  14.554  0.293600
ATOM   1088 CA   ASP    71       6.709  -5.578  16.032  0.038100
ATOM   1089 HA   ASP    71       7.736  -5.290  16.244  0.088000
ATOM   1090 CB   ASP    71       6.033  -4.361  15.423 -0.030300
ATOM   1091 HB2  ASP    71       6.179  -3.508  16.084 -0.012200
ATOM   1092 HB3  ASP    71       6.511  -4.118  14.481 -0.012200
ATOM   1093 CG   ASP    71       4.539  -4.563  15.181  0.799400
ATOM   1094 OD1  ASP    71       4.032  -5.719  15.267 -0.801400
ATOM   1095 OD2  ASP    71       3.911  -3.539  14.862 -0.801400
ATOM   1096 C    ASP    71       6.103  -5.995  17.354  0.536600
ATOM   1097 O    ASP    71       6.374  -7.112  17.802 -0.581900
ATOM   1098 N    ASP    72       5.323  -5.143  18.036 -0.516300
ATOM   1099 H    ASP    72       4.985  -4.284  17.627  0.293600
ATOM   1100 CA   ASP    72       4.721  -5.612  19.287  0.038100
ATOM   1101 HA   ASP    72       5.472  -6.176  19.841  0.088000
ATOM   1102 CB   ASP    72       4.339  -4.434  20.192 -0.030300
ATOM   1103 HB2  ASP    72       3.883  -4.803  21.108 -0.012200
ATOM   1104 HB3  ASP    72       5.253  -3.906  20.469 -0.012200
ATOM   1105 CG   ASP    72       3.419  -3.461  19.523  0.799400
ATOM   1106 OD1  ASP    72       3.136  -3.563  18.332 -0.801400
ATOM   1107 OD2  ASP    72       3.046  -2.487  20.180 -0.801400
ATOM   1108 C    ASP    72       3.542  -6.579  19.099  0.536600
ATOM   1109 O    ASP    72       3.001  -7.098  20.068 -0.581900
ATOM   1110 N    ILE    73       3.172  -6.865  17.848 -0.415700
ATOM   1111 H    ILE    73       3.647  -6.399  17.075  0.271900
ATOM   1112 CA   ILE    73       2.204  -7.914  17.508 -0.059700
ATOM   1113 HA   ILE    73       2.296  -8.077  16.436  0.086900
ATOM   1114 CB   ILE    73       2.495  -9.279  18.203  0.130300
ATOM   1115 HB   ILE    73       2.325  -9.225  19.275  0.018700
ATOM   1116 CG2  ILE    73       1.563 -10.360  17.688 -0.320400
ATOM   1117 1HG2 ILE    73       1.783 -11.293  18.204  0.088200
ATOM   1118 2HG2 ILE    73       0.524 -10.107  17.899  0.088200
ATOM   1119 3HG2 ILE    73       1.673 -10.495  16.611  0.088200
ATOM   1120 CG1  ILE    73       3.959  -9.708  17.965 -0.043000
ATOM   1121 2HG1 ILE    73       4.619  -9.072  18.553  0.023600
ATOM   1122 3HG1 ILE    73       4.094 -10.721  18.345  0.023600
ATOM   1123 CD1  ILE    73       4.429  -9.670  16.520 -0.066000
ATOM   1124 1HD1 ILE    73       4.433  -8.654  16.127  0.018600
ATOM   1125 2HD1 ILE    73       5.444 -10.057  16.461  0.018600
ATOM   1126 3HD1 ILE    73       3.800 -10.303  15.906  0.018600
ATOM   1127 C    ILE    73       0.778  -7.485  17.709  0.597300
ATOM   1128 O    ILE    73       0.002  -7.420  16.754 -0.567900
ATOM   1129 N    ILE    74       0.428  -7.243  18.965 -0.415700
ATOM   1130 H    ILE    74       1.147  -7.304  19.684  0.271900
ATOM   1131 CA   ILE    74      -0.937  -6.860  19.377 -0.059700
ATOM   1132 HA   ILE    74      -1.319  -6.109  18.685  0.086900
ATOM   1133 CB   ILE    74      -1.904  -8.094  19.381  0.130300
ATOM   1134 HB   ILE    74      -1.832  -8.587  18.412  0.018700
ATOM   1135 CG2  ILE    74      -1.507  -9.119  20.464 -0.320400
ATOM   1136 1HG2 ILE    74      -2.009 -10.063  20.266  0.088200
ATOM   1137 2HG2 ILE    74      -0.437  -9.303  20.421  0.088200
ATOM   1138 3HG2 ILE    74      -1.775  -8.754  21.457  0.088200
ATOM   1139 CG1  ILE    74      -3.354  -7.665  19.596 -0.043000
ATOM   1140 2HG1 ILE    74      -3.455  -7.139  20.545  0.023600
ATOM   1141 3HG1 ILE    74      -3.634  -6.975  18.799  0.023600
ATOM   1142 CD1  ILE    74      -4.325  -8.836  19.584 -0.066000
ATOM   1143 1HD1 ILE    74      -5.342  -8.463  19.465  0.018600
ATOM   1144 2HD1 ILE    74      -4.097  -9.519  18.770  0.018600
ATOM   1145 3HD1 ILE    74      -4.271  -9.379  20.528  0.018600
ATOM   1146 C    ILE    74      -0.757  -6.222  20.755  0.597300
ATOM   1147 O    ILE    74       0.136  -6.623  21.483 -0.567900
ATOM   1148 N    ALA    75      -1.538  -5.202  21.090 -0.415700
ATOM   1149 H    ALA    75      -2.235  -4.863  20.435  0.271900
ATOM   1150 CA   ALA    75      -1.406  -4.533  22.384  0.033700
ATOM   1151 HA   ALA    75      -0.407  -4.107  22.472  0.082300
ATOM   1152 CB   ALA    75      -2.417  -3.438  22.502 -0.182500
ATOM   1153 HB1  ALA    75      -3.407  -3.810  22.253  0.060300
ATOM   1154 HB2  ALA    75      -2.426  -3.035  23.516  0.060300
ATOM   1155 HB3  ALA    75      -2.158  -2.633  21.824  0.060300
ATOM   1156 C    ALA    75      -1.623  -5.520  23.495  0.597300
ATOM   1157 O    ALA    75      -2.547  -6.313  23.463 -0.567900
ATOM   1158 N    SER    76      -0.788  -5.448  24.527 -0.415700
ATOM   1159 H    SER    76      -0.049  -4.762  24.542  0.271900
ATOM   1160 CA   SER    76      -0.829  -6.452  25.585 -0.024900
ATOM   1161 HA   SER    76      -0.813  -7.438  25.121  0.084300
ATOM   1162 CB   SER    76       0.418  -6.339  26.494  0.211700
ATOM   1163 HB2  SER    76       0.343  -7.055  27.313  0.035200
ATOM   1164 HB3  SER    76       1.314  -6.534  25.909  0.035200
ATOM   1165 OG   SER    76       0.443  -5.022  27.006 -0.654600
ATOM   1166 HG   SER    76       0.519  -5.095  27.977  0.427500
ATOM   1167 C    SER    76      -2.140  -6.341  26.384  0.597300
ATOM   1168 O    SER    76      -2.565  -7.316  27.024 -0.567900
ATOM   1169 N    SER    77      -2.855  -5.231  26.241 -0.415700
ATOM   1170 H    SER    77      -2.499  -4.483  25.664  0.271900
ATOM   1171 CA   SER    77      -4.195  -5.140  26.816 -0.024900
ATOM   1172 HA   SER    77      -4.111  -5.270  27.892  0.084300
ATOM   1173 CB   SER    77      -4.781  -3.785  26.555  0.211700
ATOM   1174 HB2  SER    77      -5.761  -3.716  27.032  0.035200
ATOM   1175 HB3  SER    77      -4.129  -3.018  26.977  0.035200
ATOM   1176 OG   SER    77      -4.919  -3.575  25.170 -0.654600
ATOM   1177 HG   SER    77      -5.400  -2.729  25.078  0.427500
ATOM   1178 C    SER    77      -5.207  -6.160  26.322  0.597300
ATOM   1179 O    SER    77      -6.196  -6.434  27.013 -0.567900
ATOM   1180 N    HID    78      -4.923  -6.767  25.170 -0.415700
ATOM   1181 H    HID    78      -4.040  -6.554  24.721  0.271900
ATOM   1182 CA   HID    78      -5.914  -7.472  24.364 -0.158231
ATOM   1183 HA   HID    78      -6.897  -7.024  24.551  0.088100
ATOM   1184 CB   HID    78      -5.556  -7.348  22.850 -0.457484
ATOM   1185 HB2  HID    78      -4.491  -7.636  22.751  0.170656
ATOM   1186 HB3  HID    78      -6.128  -8.089  22.266  0.170656
ATOM   1187 CG   HID    78      -5.843  -6.027  22.224  0.298452
ATOM   1188 ND1  HID    78      -5.892  -4.791  22.843 -0.566953
ATOM   1189 HD1  HID    78      -5.699  -4.599  23.832  0.366307
ATOM   1190 CE1  HID    78      -6.188  -3.838  21.924 -0.002941
ATOM   1191 HE1  HID    78      -6.380  -2.786  22.143  0.143177
ATOM   1192 NE2  HID    78      -6.301  -4.416  20.734 -0.059200
ATOM   1193 CD2  HID    78      -6.118  -5.768  20.897 -0.366237
ATOM   1194 HD2  HID    78      -6.229  -6.472  20.073  0.188098
ATOM   1195 C    HID    78      -6.029  -8.937  24.773  0.597300
ATOM   1196 O    HID    78      -6.086  -9.775  23.917 -0.567900
ATOM   1197 N    HIP    79      -6.058  -9.230  26.081 -0.347900
ATOM   1198 H    HIP    79      -6.032  -8.450  26.727  0.274700
ATOM   1199 CA   HIP    79      -6.102 -10.583  26.576 -0.135400
ATOM   1200 HA   HIP    79      -5.198 -11.090  26.238  0.121200
ATOM   1201 CB   HIP    79      -6.129 -10.608  28.125 -0.041400
ATOM   1202 HB2  HIP    79      -7.076 -10.184  28.460  0.081000
ATOM   1203 HB3  HIP    79      -6.105 -11.635  28.461  0.081000
ATOM   1204 CG   HIP    79      -5.023  -9.828  28.762 -0.001200
ATOM   1205 ND1  HIP    79      -3.703 -10.243  28.741 -0.151300
ATOM   1206 HD1  HIP    79      -3.351 -11.085  28.281  0.386600
ATOM   1207 CE1  HIP    79      -2.941  -9.343  29.326 -0.017000
ATOM   1208 HE1  HIP    79      -1.861  -9.400  29.437  0.268100
ATOM   1209 NE2  HIP    79      -3.719  -8.384  29.790 -0.171800
ATOM   1210 HE2  HIP    79      -3.394  -7.598  30.358  0.391100
ATOM   1211 CD2  HIP    79      -5.032  -8.651  29.441 -0.114100
ATOM   1212 HD2  HIP    79      -5.894  -8.024  29.645  0.231700
ATOM   1213 C    HIP    79      -7.284 -11.355  26.068  0.734100
ATOM   1214 O    HIP    79      -8.379 -10.859  26.093 -0.589400
ATOM   1215 N    GLY    80      -7.061 -12.590  25.638 -0.415700
ATOM   1216 H    GLY    80      -6.116 -12.930  25.568  0.271900
ATOM   1217 CA   GLY    80      -8.104 -13.411  25.126 -0.025200
ATOM   1218 HA2  GLY    80      -8.693 -13.732  25.984  0.069800
ATOM   1219 HA3  GLY    80      -8.765 -12.841  24.534  0.069800
ATOM   1220 C    GLY    80      -7.553 -14.664  24.490  0.597300
ATOM   1221 O    GLY    80      -6.327 -14.885  24.455 -0.567900
ATOM   1222 N    PRO    81      -8.451 -15.502  23.994 -0.254800
ATOM   1223 CD   PRO    81      -9.892 -15.311  24.244  0.019200
ATOM   1224 HD2  PRO    81     -10.259 -14.349  23.893  0.039100
ATOM   1225 HD3  PRO    81     -10.106 -15.441  25.306  0.039100
ATOM   1226 CG   PRO    81     -10.536 -16.427  23.460  0.018900
ATOM   1227 HG2  PRO    81     -10.680 -16.126  22.423  0.021300
ATOM   1228 HG3  PRO    81     -11.482 -16.743  23.897  0.021300
ATOM   1229 CB   PRO    81      -9.503 -17.521  23.509 -0.007000
ATOM   1230 HB2  PRO    81      -9.668 -18.266  22.732  0.025300
ATOM   1231 HB3  PRO    81      -9.559 -17.997  24.485  0.025300
ATOM   1232 CA   PRO    81      -8.183 -16.800  23.357 -0.026600
ATOM   1233 HA   PRO    81      -7.380 -17.315  23.874  0.064100
ATOM   1234 C    PRO    81      -7.880 -16.680  21.884  0.589600
ATOM   1235 O    PRO    81      -8.161 -15.627  21.284 -0.574800
ATOM   1236 N    ILE    82      -7.365 -17.772  21.320 -0.415700
ATOM   1237 H    ILE    82      -7.234 -18.593  21.906  0.271900
ATOM   1238 CA   ILE    82      -7.106 -17.908  19.913 -0.059700
ATOM   1239 HA   ILE    82      -7.605 -17.100  19.380  0.086900
ATOM   1240 CB   ILE    82      -5.569 -17.817  19.621  0.130300
ATOM   1241 HB   ILE    82      -5.058 -18.555  20.242  0.018700
ATOM   1242 CG2  ILE    82      -5.284 -18.148  18.159 -0.320400
ATOM   1243 1HG2 ILE    82      -4.233 -17.969  17.933  0.088200
ATOM   1244 2HG2 ILE    82      -5.485 -19.198  17.948  0.088200
ATOM   1245 3HG2 ILE    82      -5.893 -17.521  17.506  0.088200
ATOM   1246 CG1  ILE    82      -5.079 -16.433  20.014 -0.043000
ATOM   1247 2HG1 ILE    82      -5.550 -15.708  19.374  0.023600
ATOM   1248 3HG1 ILE    82      -5.414 -16.207  21.023  0.023600
ATOM   1249 CD1  ILE    82      -3.575 -16.242  20.079 -0.066000
ATOM   1250 1HD1 ILE    82      -3.099 -17.060  20.603  0.018600
ATOM   1251 2HD1 ILE    82      -3.172 -16.198  19.068  0.018600
ATOM   1252 3HD1 ILE    82      -3.350 -15.304  20.586  0.018600
ATOM   1253 C    ILE    82      -7.650 -19.227  19.396  0.597300
ATOM   1254 O    ILE    82      -7.504 -20.257  20.068 -0.567900
ATOM   1255 N    ALA    83      -8.330 -19.185  18.238 -0.415700
ATOM   1256 H    ALA    83      -8.434 -18.293  17.765  0.271900
ATOM   1257 CA   ALA    83      -8.848 -20.367  17.585  0.033700
ATOM   1258 HA   ALA    83      -8.392 -21.244  18.040  0.082300
ATOM   1259 CB   ALA    83     -10.359 -20.481  17.757 -0.182500
ATOM   1260 HB1  ALA    83     -10.711 -21.423  17.337  0.060300
ATOM   1261 HB2  ALA    83     -10.609 -20.461  18.819  0.060300
ATOM   1262 HB3  ALA    83     -10.859 -19.655  17.252  0.060300
ATOM   1263 C    ALA    83      -8.484 -20.358  16.119  0.597300
ATOM   1264 O    ALA    83      -8.253 -19.275  15.534 -0.567900
ATOM   1265 N    VAL    84      -8.395 -21.556  15.535 -0.415700
ATOM   1266 H    VAL    84      -8.637 -22.370  16.088  0.271900
ATOM   1267 CA   VAL    84      -8.271 -21.706  14.095 -0.087500
ATOM   1268 HA   VAL    84      -8.421 -20.736  13.626  0.096900
ATOM   1269 CB   VAL    84      -6.882 -22.238  13.623  0.298500
ATOM   1270 HB   VAL    84      -6.750 -23.245  14.013 -0.029700
ATOM   1271 CG1  VAL    84      -6.849 -22.316  12.096 -0.319200
ATOM   1272 1HG1 VAL    84      -5.851 -22.605  11.770  0.079100
ATOM   1273 2HG1 VAL    84      -7.548 -23.068  11.730  0.079100
ATOM   1274 3HG1 VAL    84      -7.093 -21.344  11.664  0.079100
ATOM   1275 CG2  VAL    84      -5.727 -21.377  14.128 -0.319200
ATOM   1276 1HG2 VAL    84      -4.782 -21.720  13.711  0.079100
ATOM   1277 2HG2 VAL    84      -5.903 -20.345  13.827  0.079100
ATOM   1278 3HG2 VAL    84      -5.665 -21.430  15.215  0.079100
ATOM   1279 C    VAL    84      -9.373 -22.628  13.624  0.597300
ATOM   1280 O    VAL    84      -9.601 -23.660  14.240 -0.567900
ATOM   1281 N    TYR    85     -10.052 -22.245  12.548 -0.415700
ATOM   1282 H    TYR    85      -9.815 -21.355  12.117  0.271900
ATOM   1283 CA   TYR    85     -11.063 -23.073  11.876 -0.001400
ATOM   1284 HA   TYR    85     -11.131 -24.010  12.410  0.087600
ATOM   1285 CB   TYR    85     -12.463 -22.377  11.876 -0.015200
ATOM   1286 HB2  TYR    85     -12.396 -21.471  11.275  0.029500
ATOM   1287 HB3  TYR    85     -13.164 -23.040  11.370  0.029500
ATOM   1288 CG   TYR    85     -13.063 -21.998  13.208 -0.001100
ATOM   1289 CD1  TYR    85     -12.696 -20.798  13.884 -0.190600
ATOM   1290 HD1  TYR    85     -11.942 -20.153  13.453  0.169900
ATOM   1291 CE1  TYR    85     -13.234 -20.485  15.133 -0.234100
ATOM   1292 HE1  TYR    85     -12.940 -19.592  15.669  0.165600
ATOM   1293 CZ   TYR    85     -14.197 -21.362  15.688  0.322600
ATOM   1294 OH   TYR    85     -14.830 -21.129  16.870 -0.557900
ATOM   1295 HH   TYR    85     -14.759 -20.214  17.197  0.399200
ATOM   1296 CE2  TYR    85     -14.547 -22.534  15.038 -0.234100
ATOM   1297 HE2  TYR    85     -15.286 -23.186  15.475  0.165600
ATOM   1298 CD2  TYR    85     -13.985 -22.841  13.811 -0.190600
ATOM   1299 HD2  TYR    85     -14.288 -23.751  13.311  0.169900
ATOM   1300 C    TYR    85     -10.672 -23.349  10.446  0.597300
ATOM   1301 O    TYR    85      -9.916 -22.605   9.835 -0.567900
ATOM   1302 N    ILE    86     -11.308 -24.340   9.829 -0.415700
ATOM   1303 H    ILE    86     -11.907 -24.950  10.380  0.271900
ATOM   1304 CA   ILE    86     -11.101 -24.667   8.408 -0.059700
ATOM   1305 HA   ILE    86     -10.596 -23.844   7.909  0.086900
ATOM   1306 CB   ILE    86     -10.215 -25.943   8.268  0.130300
ATOM   1307 HB   ILE    86      -9.277 -25.743   8.789  0.018700
ATOM   1308 CG2  ILE    86     -10.889 -27.139   8.930 -0.320400
ATOM   1309 1HG2 ILE    86     -10.187 -27.967   9.016  0.088200
ATOM   1310 2HG2 ILE    86     -11.208 -26.901   9.941  0.088200
ATOM   1311 3HG2 ILE    86     -11.749 -27.475   8.352  0.088200
ATOM   1312 CG1  ILE    86      -9.891 -26.291   6.825 -0.043000
ATOM   1313 2HG1 ILE    86     -10.803 -26.528   6.278  0.023600
ATOM   1314 3HG1 ILE    86      -9.423 -25.423   6.359  0.023600
ATOM   1315 CD1  ILE    86      -8.941 -27.469   6.703 -0.066000
ATOM   1316 1HD1 ILE    86      -8.556 -27.515   5.684  0.018600
ATOM   1317 2HD1 ILE    86      -8.104 -27.356   7.391  0.018600
ATOM   1318 3HD1 ILE    86      -9.460 -28.405   6.910  0.018600
ATOM   1319 C    ILE    86     -12.444 -24.889   7.743  0.597300
ATOM   1320 O    ILE    86     -13.354 -25.456   8.390 -0.567900
ATOM   1321 N    ALA    87     -12.575 -24.422   6.503 -0.415700
ATOM   1322 H    ALA    87     -11.811 -23.903   6.083  0.271900
ATOM   1323 CA   ALA    87     -13.694 -24.801   5.666  0.033700
ATOM   1324 HA   ALA    87     -14.110 -25.740   6.031  0.082300
ATOM   1325 CB   ALA    87     -14.785 -23.730   5.715 -0.182500
ATOM   1326 HB1  ALA    87     -15.614 -23.998   5.062  0.060300
ATOM   1327 HB2  ALA    87     -15.157 -23.634   6.736  0.060300
ATOM   1328 HB3  ALA    87     -14.382 -22.769   5.393  0.060300
ATOM   1329 C    ALA    87     -13.267 -24.972   4.232  0.597300
ATOM   1330 O    ALA    87     -12.325 -24.313   3.771 -0.567900
ATOM   1331 N    PRO    88     -14.042 -25.756   3.464 -0.254800
ATOM   1332 CD   PRO    88     -15.180 -26.628   3.803  0.019200
ATOM   1333 HD2  PRO    88     -16.109 -26.056   3.767  0.039100
ATOM   1334 HD3  PRO    88     -15.064 -27.117   4.770  0.039100
ATOM   1335 CG   PRO    88     -15.164 -27.656   2.695  0.018900
ATOM   1336 HG2  PRO    88     -16.156 -28.078   2.528  0.021300
ATOM   1337 HG3  PRO    88     -14.453 -28.446   2.944  0.021300
ATOM   1338 CB   PRO    88     -14.664 -26.891   1.485 -0.007000
ATOM   1339 HB2  PRO    88     -15.516 -26.417   0.994  0.025300
ATOM   1340 HB3  PRO    88     -14.156 -27.549   0.785  0.025300
ATOM   1341 CA   PRO    88     -13.698 -25.806   2.053 -0.026600
ATOM   1342 HA   PRO    88     -12.667 -26.145   1.935  0.064100
ATOM   1343 C    PRO    88     -13.898 -24.480   1.350  0.589600
ATOM   1344 O    PRO    88     -14.884 -23.765   1.652 -0.574800
ATOM   1345 N    ALA    89     -13.049 -24.199   0.357 -0.415700
ATOM   1346 H    ALA    89     -12.306 -24.851   0.134  0.271900
ATOM   1347 CA   ALA    89     -13.048 -22.910  -0.316  0.033700
ATOM   1348 HA   ALA    89     -12.994 -22.126   0.440  0.082300
ATOM   1349 CB   ALA    89     -11.865 -22.749  -1.248 -0.182500
ATOM   1350 HB1  ALA    89     -10.936 -22.805  -0.680  0.060300
ATOM   1351 HB2  ALA    89     -11.869 -23.533  -2.004  0.060300
ATOM   1352 HB3  ALA    89     -11.905 -21.774  -1.736  0.060300
ATOM   1353 C    ALA    89     -14.324 -22.683  -1.098  0.597300
ATOM   1354 O    ALA    89     -14.726 -21.542  -1.263 -0.567900
ATOM   1355 N    ALA    90     -14.898 -23.776  -1.615 -0.415700
ATOM   1356 H    ALA    90     -14.416 -24.661  -1.497  0.271900
ATOM   1357 CA   ALA    90     -16.126 -23.745  -2.410  0.033700
ATOM   1358 HA   ALA    90     -15.956 -23.159  -3.314  0.082300
ATOM   1359 CB   ALA    90     -16.568 -25.167  -2.798 -0.182500
ATOM   1360 HB1  ALA    90     -16.817 -25.747  -1.908  0.060300
ATOM   1361 HB2  ALA    90     -17.431 -25.120  -3.451  0.060300
ATOM   1362 HB3  ALA    90     -15.760 -25.663  -3.334  0.060300
ATOM   1363 C    ALA    90     -17.266 -23.107  -1.614  0.597300
ATOM   1364 O    ALA    90     -18.162 -22.608  -2.223 -0.567900
ATOM   1365 N    SER    91     -17.266 -23.214  -0.282 -0.415700
ATOM   1366 H    SER    91     -16.516 -23.719   0.170  0.271900
ATOM   1367 CA   SER    91     -18.303 -22.571   0.563 -0.024900
ATOM   1368 HA   SER    91     -19.288 -22.831   0.177  0.084300
ATOM   1369 CB   SER    91     -18.169 -23.147   1.973  0.211700
ATOM   1370 HB2  SER    91     -19.069 -22.895   2.533  0.035200
ATOM   1371 HB3  SER    91     -18.048 -24.223   1.946  0.035200
ATOM   1372 OG   SER    91     -17.047 -22.558   2.642 -0.654600
ATOM   1373 HG   SER    91     -16.247 -23.062   2.385  0.427500
ATOM   1374 C    SER    91     -18.195 -21.044   0.581  0.597300
ATOM   1375 O    SER    91     -19.156 -20.316   0.880 -0.567900
ATOM   1376 N    ASN    92     -17.024 -20.514   0.287 -0.415700
ATOM   1377 H    ASN    92     -16.267 -21.106  -0.029  0.271900
ATOM   1378 CA   ASN    92     -16.749 -19.120   0.603  0.014300
ATOM   1379 HA   ASN    92     -15.676 -18.981   0.473  0.104800
ATOM   1380 CB   ASN    92     -17.474 -18.167  -0.378 -0.204100
ATOM   1381 HB2  ASN    92     -17.373 -18.543  -1.395  0.079700
ATOM   1382 HB3  ASN    92     -18.535 -18.124  -0.140  0.079700
ATOM   1383 CG   ASN    92     -16.899 -16.709  -0.358  0.713000
ATOM   1384 OD1  ASN    92     -15.704 -16.484  -0.196 -0.593100
ATOM   1385 ND2  ASN    92     -17.787 -15.720  -0.584 -0.919100
ATOM   1386 1HD2 ASN    92     -18.757 -15.953  -0.767  0.419600
ATOM   1387 2HD2 ASN    92     -17.425 -14.789  -0.753  0.419600
ATOM   1388 C    ASN    92     -17.057 -18.731   2.058  0.597300
ATOM   1389 O    ASN    92     -17.327 -17.548   2.331 -0.567900
ATOM   1390 N    GLY    93     -17.011 -19.704   2.960 -0.415700
ATOM   1391 H    GLY    93     -16.825 -20.650   2.642  0.271900
ATOM   1392 CA   GLY    93     -17.216 -19.510   4.399 -0.025200
ATOM   1393 HA2  GLY    93     -16.782 -20.357   4.930  0.069800
ATOM   1394 HA3  GLY    93     -16.708 -18.597   4.702  0.069800
ATOM   1395 C    GLY    93     -18.686 -19.393   4.817  0.597300
ATOM   1396 O    GLY    93     -19.020 -19.145   5.989 -0.567900
ATOM   1397 N    GLN    94     -19.570 -19.617   3.856 -0.415700
ATOM   1398 H    GLN    94     -19.248 -19.854   2.925  0.271900
ATOM   1399 CA   GLN    94     -20.985 -19.562   4.083 -0.003100
ATOM   1400 HA   GLN    94     -21.202 -18.813   4.846  0.085000
ATOM   1401 CB   GLN    94     -21.697 -19.144   2.810 -0.003600
ATOM   1402 HB2  GLN    94     -21.668 -19.993   2.132  0.017100
ATOM   1403 HB3  GLN    94     -22.745 -18.947   3.043  0.017100
ATOM   1404 CG   GLN    94     -21.137 -17.965   2.069 -0.064500
ATOM   1405 HG2  GLN    94     -20.142 -18.187   1.691  0.035200
ATOM   1406 HG3  GLN    94     -21.773 -17.758   1.208  0.035200
ATOM   1407 CD   GLN    94     -21.072 -16.699   2.913  0.695100
ATOM   1408 OE1  GLN    94     -22.238 -16.284   3.403 -0.608600
ATOM   1409 NE2  GLN    94     -19.980 -16.107   3.141 -0.940700
ATOM   1410 1HE2 GLN    94     -19.118 -16.486   2.759  0.425100
ATOM   1411 2HE2 GLN    94     -19.981 -15.242   3.664  0.425100
ATOM   1412 C    GLN    94     -21.498 -20.899   4.552  0.597300
ATOM   1413 O    GLN    94     -20.923 -21.983   4.321 -0.567900
ATOM   1414 N    GLY    95     -22.621 -20.879   5.246 -0.415700
ATOM   1415 H    GLY    95     -23.107 -20.022   5.474  0.271900
ATOM   1416 CA   GLY    95     -23.196 -22.131   5.650 -0.025200
ATOM   1417 HA2  GLY    95     -24.253 -21.993   5.864  0.069800
ATOM   1418 HA3  GLY    95     -23.126 -22.870   4.849  0.069800
ATOM   1419 C    GLY    95     -22.541 -22.672   6.871  0.597300
ATOM   1420 O    GLY    95     -21.698 -22.013   7.466 -0.567900
ATOM   1421 N    ASN    96     -22.923 -23.885   7.231 -0.415700
ATOM   1422 H    ASN    96     -23.675 -24.329   6.716  0.271900
ATOM   1423 CA   ASN    96     -22.389 -24.559   8.377  0.014300
ATOM   1424 HA   ASN    96     -22.122 -23.820   9.136  0.104800
ATOM   1425 CB   ASN    96     -23.421 -25.470   8.979 -0.204100
ATOM   1426 HB2  ASN    96     -23.663 -26.276   8.291  0.079700
ATOM   1427 HB3  ASN    96     -23.047 -25.907   9.893  0.079700
ATOM   1428 CG   ASN    96     -24.695 -24.720   9.343  0.713000
ATOM   1429 OD1  ASN    96     -24.648 -23.648   9.932 -0.593100
ATOM   1430 ND2  ASN    96     -25.829 -25.265   8.936 -0.919100
ATOM   1431 1HD2 ASN    96     -25.844 -26.176   8.482  0.419600
ATOM   1432 2HD2 ASN    96     -26.691 -24.748   9.060  0.419600
ATOM   1433 C    ASN    96     -21.128 -25.365   8.052  0.597300
ATOM   1434 O    ASN    96     -21.110 -26.609   8.078 -0.567900
ATOM   1435 N    VAL    97     -20.037 -24.629   7.863 -0.415700
ATOM   1436 H    VAL    97     -20.144 -23.621   7.858  0.271900
ATOM   1437 CA   VAL    97     -18.862 -25.209   7.212 -0.087500
ATOM   1438 HA   VAL    97     -19.025 -26.270   7.019  0.096900
ATOM   1439 CB   VAL    97     -18.618 -24.556   5.859  0.298500
ATOM   1440 HB   VAL    97     -17.708 -24.977   5.432 -0.029700
ATOM   1441 CG1  VAL    97     -19.740 -24.913   4.938 -0.319200
ATOM   1442 1HG1 VAL    97     -19.518 -24.571   3.932  0.079100
ATOM   1443 2HG1 VAL    97     -19.861 -25.996   4.905  0.079100
ATOM   1444 3HG1 VAL    97     -20.675 -24.456   5.257  0.079100
ATOM   1445 CG2  VAL    97     -18.457 -23.048   5.930 -0.319200
ATOM   1446 1HG2 VAL    97     -18.274 -22.651   4.934  0.079100
ATOM   1447 2HG2 VAL    97     -19.352 -22.574   6.327  0.079100
ATOM   1448 3HG2 VAL    97     -17.608 -22.789   6.561  0.079100
ATOM   1449 C    VAL    97     -17.614 -25.164   8.053  0.597300
ATOM   1450 O    VAL    97     -16.670 -25.903   7.766 -0.567900
ATOM   1451 N    TRP    98     -17.613 -24.384   9.131 -0.415700
ATOM   1452 H    TRP    98     -18.432 -23.838   9.372  0.271900
ATOM   1453 CA   TRP    98     -16.338 -24.122   9.863 -0.027500
ATOM   1454 HA   TRP    98     -15.518 -24.185   9.145  0.112300
ATOM   1455 CB   TRP    98     -16.295 -22.680  10.448 -0.005000
ATOM   1456 HB2  TRP    98     -17.134 -22.539  11.130  0.033900
ATOM   1457 HB3  TRP    98     -15.385 -22.561  11.033  0.033900
ATOM   1458 CG   TRP    98     -16.317 -21.619   9.417 -0.141500
ATOM   1459 CD1  TRP    98     -17.378 -20.875   9.043 -0.163800
ATOM   1460 HD1  TRP    98     -18.377 -20.979   9.451  0.206200
ATOM   1461 NE1  TRP    98     -17.002 -19.968   8.073 -0.341800
ATOM   1462 HE1  TRP    98     -17.650 -19.356   7.585  0.341200
ATOM   1463 CE2  TRP    98     -15.679 -20.125   7.794  0.138000
ATOM   1464 CZ2  TRP    98     -14.845 -19.444   6.856 -0.260100
ATOM   1465 HZ2  TRP    98     -15.221 -18.627   6.261  0.157200
ATOM   1466 CH2  TRP    98     -13.551 -19.836   6.764 -0.113400
ATOM   1467 HH2  TRP    98     -12.897 -19.332   6.067  0.141700
ATOM   1468 CZ3  TRP    98     -13.058 -20.857   7.527 -0.197200
ATOM   1469 HZ3  TRP    98     -12.023 -21.154   7.411  0.144700
ATOM   1470 CE3  TRP    98     -13.871 -21.529   8.476 -0.238700
ATOM   1471 HE3  TRP    98     -13.471 -22.337   9.068  0.170000
ATOM   1472 CD2  TRP    98     -15.208 -21.156   8.597  0.124300
ATOM   1473 C    TRP    98     -16.052 -25.125  10.940  0.597300
ATOM   1474 O    TRP    98     -16.740 -25.167  11.937 -0.567900
ATOM   1475 N    VAL    99     -14.933 -25.851  10.794 -0.415700
ATOM   1476 H    VAL    99     -14.396 -25.741   9.937  0.271900
ATOM   1477 CA   VAL    99     -14.506 -26.873  11.738 -0.087500
ATOM   1478 HA   VAL    99     -15.317 -27.078  12.438  0.096900
ATOM   1479 CB   VAL    99     -14.192 -28.196  10.998  0.298500
ATOM   1480 HB   VAL    99     -13.366 -28.011  10.315 -0.029700
ATOM   1481 CG1  VAL    99     -13.755 -29.289  11.975 -0.319200
ATOM   1482 1HG1 VAL    99     -13.560 -30.212  11.429  0.079100
ATOM   1483 2HG1 VAL    99     -12.838 -29.003  12.489  0.079100
ATOM   1484 3HG1 VAL    99     -14.546 -29.470  12.704  0.079100
ATOM   1485 CG2  VAL    99     -15.414 -28.597  10.167 -0.319200
ATOM   1486 1HG2 VAL    99     -15.280 -29.606   9.787  0.079100
ATOM   1487 2HG2 VAL    99     -16.308 -28.592  10.789  0.079100
ATOM   1488 3HG2 VAL    99     -15.545 -27.922   9.321  0.079100
ATOM   1489 C    VAL    99     -13.303 -26.397  12.549  0.597300
ATOM   1490 O    VAL    99     -12.344 -25.839  11.996 -0.567900
ATOM   1491 N    LYS   100     -13.361 -26.568  13.867 -0.347900
ATOM   1492 H    LYS   100     -14.185 -26.998  14.284  0.274700
ATOM   1493 CA   LYS   100     -12.326 -26.028  14.722 -0.240000
ATOM   1494 HA   LYS   100     -12.005 -25.075  14.298  0.142600
ATOM   1495 CB   LYS   100     -12.809 -25.710  16.131 -0.009400
ATOM   1496 HB2  LYS   100     -13.704 -25.094  16.054  0.036200
ATOM   1497 HB3  LYS   100     -13.088 -26.629  16.645  0.036200
ATOM   1498 CG   LYS   100     -11.765 -24.944  16.949  0.018700
ATOM   1499 HG2  LYS   100     -10.890 -25.581  17.067  0.010300
ATOM   1500 HG3  LYS   100     -11.455 -24.062  16.387  0.010300
ATOM   1501 CD   LYS   100     -12.174 -24.491  18.353 -0.047900
ATOM   1502 HD2  LYS   100     -12.557 -25.343  18.917  0.062100
ATOM   1503 HD3  LYS   100     -11.281 -24.113  18.836  0.062100
ATOM   1504 CE   LYS   100     -13.198 -23.346  18.357 -0.014300
ATOM   1505 HE2  LYS   100     -12.752 -22.470  17.879  0.113500
ATOM   1506 HE3  LYS   100     -14.083 -23.640  17.788  0.113500
ATOM   1507 NZ   LYS   100     -13.607 -22.985  19.745 -0.385400
ATOM   1508 HZ1  LYS   100     -12.771 -22.724  20.270  0.340000
ATOM   1509 HZ2  LYS   100     -14.145 -22.116  19.766  0.340000
ATOM   1510 HZ3  LYS   100     -14.125 -23.730  20.191  0.340000
ATOM   1511 C    LYS   100     -11.130 -26.923  14.781  0.734100
ATOM   1512 O    LYS   100     -11.218 -28.067  15.169 -0.589400
ATOM   1513 N    LEU   101      -9.963 -26.362  14.458 -0.415700
ATOM   1514 H    LEU   101      -9.949 -25.395  14.156  0.271900
ATOM   1515 CA   LEU   101      -8.720 -27.126  14.497 -0.051800
ATOM   1516 HA   LEU   101      -8.928 -28.196  14.521  0.092200
ATOM   1517 CB   LEU   101      -7.877 -26.822  13.258 -0.110200
ATOM   1518 HB2  LEU   101      -7.695 -25.747  13.203  0.045700
ATOM   1519 HB3  LEU   101      -6.911 -27.308  13.375  0.045700
ATOM   1520 CG   LEU   101      -8.473 -27.292  11.924  0.353100
ATOM   1521 HG   LEU   101      -9.319 -26.655  11.666 -0.036100
ATOM   1522 CD1  LEU   101      -7.426 -27.153  10.860 -0.412100
ATOM   1523 1HD1 LEU   101      -7.831 -27.462   9.898  0.100000
ATOM   1524 2HD1 LEU   101      -7.112 -26.111  10.788  0.100000
ATOM   1525 3HD1 LEU   101      -6.564 -27.775  11.100  0.100000
ATOM   1526 CD2  LEU   101      -8.950 -28.727  11.981 -0.412100
ATOM   1527 1HD2 LEU   101      -9.251 -29.053  10.987  0.100000
ATOM   1528 2HD2 LEU   101      -8.150 -29.374  12.341  0.100000
ATOM   1529 3HD2 LEU   101      -9.819 -28.810  12.633  0.100000
ATOM   1530 C    LEU   101      -7.892 -26.866  15.705  0.597300
ATOM   1531 O    LEU   101      -6.999 -27.662  16.019 -0.567900
ATOM   1532 N    PHE   102      -8.134 -25.749  16.393 -0.415700
ATOM   1533 H    PHE   102      -8.874 -25.124  16.102  0.271900
ATOM   1534 CA   PHE   102      -7.276 -25.311  17.469 -0.002400
ATOM   1535 HA   PHE   102      -6.944 -26.174  18.049  0.097800
ATOM   1536 CB   PHE   102      -6.042 -24.600  16.897 -0.034300
ATOM   1537 HB2  PHE   102      -5.479 -25.320  16.308  0.029500
ATOM   1538 HB3  PHE   102      -6.366 -23.797  16.236  0.029500
ATOM   1539 CG   PHE   102      -5.136 -24.022  17.959  0.011800
ATOM   1540 CD1  PHE   102      -4.191 -24.799  18.568 -0.125600
ATOM   1541 HD1  PHE   102      -4.114 -25.845  18.306  0.133000
ATOM   1542 CE1  PHE   102      -3.384 -24.303  19.546 -0.170400
ATOM   1543 HE1  PHE   102      -2.681 -24.950  20.046  0.143000
ATOM   1544 CZ   PHE   102      -3.473 -22.987  19.916 -0.107200
ATOM   1545 HZ   PHE   102      -2.842 -22.596  20.700  0.129700
ATOM   1546 CE2  PHE   102      -4.405 -22.182  19.304 -0.170400
ATOM   1547 HE2  PHE   102      -4.517 -21.150  19.610  0.143000
ATOM   1548 CD2  PHE   102      -5.232 -22.707  18.332 -0.125600
ATOM   1549 HD2  PHE   102      -5.977 -22.068  17.878  0.133000
ATOM   1550 C    PHE   102      -8.031 -24.367  18.431  0.597300
ATOM   1551 O    PHE   102      -8.904 -23.593  18.003 -0.567900
ATOM   1552 N    GLU   103      -7.756 -24.489  19.718 -0.516300
ATOM   1553 H    GLU   103      -7.027 -25.126  20.013  0.293600
ATOM   1554 CA   GLU   103      -8.304 -23.578  20.734  0.039700
ATOM   1555 HA   GLU   103      -8.527 -22.610  20.278  0.110500
ATOM   1556 CB   GLU   103      -9.578 -24.124  21.397  0.056000
ATOM   1557 HB2  GLU   103     -10.342 -24.330  20.660 -0.017300
ATOM   1558 HB3  GLU   103      -9.341 -25.071  21.884 -0.017300
ATOM   1559 CG   GLU   103     -10.112 -23.166  22.455  0.013600
ATOM   1560 HG2  GLU   103     -10.940 -23.656  22.971 -0.042500
ATOM   1561 HG3  GLU   103      -9.354 -22.945  23.201 -0.042500
ATOM   1562 CD   GLU   103     -10.631 -21.867  21.825  0.805400
ATOM   1563 OE1  GLU   103     -11.389 -21.964  20.879 -0.818800
ATOM   1564 OE2  GLU   103     -10.203 -20.779  22.195 -0.818800
ATOM   1565 C    GLU   103      -7.264 -23.372  21.803  0.536600
ATOM   1566 O    GLU   103      -6.696 -24.347  22.266 -0.581900
ATOM   1567 N    ASP   104      -6.945 -22.131  22.130 -0.516300
ATOM   1568 H    ASP   104      -7.366 -21.349  21.625  0.293600
ATOM   1569 CA   ASP   104      -6.158 -21.851  23.306  0.038100
ATOM   1570 HA   ASP   104      -6.198 -22.688  24.002  0.088000
ATOM   1571 CB   ASP   104      -4.695 -21.601  22.941 -0.030300
ATOM   1572 HB2  ASP   104      -4.346 -22.475  22.393 -0.012200
ATOM   1573 HB3  ASP   104      -4.620 -20.732  22.288 -0.012200
ATOM   1574 CG   ASP   104      -3.804 -21.416  24.139  0.799400
ATOM   1575 OD1  ASP   104      -4.154 -20.797  25.149 -0.801400
ATOM   1576 OD2  ASP   104      -2.679 -21.919  24.067 -0.801400
ATOM   1577 C    ASP   104      -6.749 -20.609  24.001  0.536600
ATOM   1578 O    ASP   104      -6.780 -19.540  23.408 -0.581900
ATOM   1579 N    ALA   105      -7.151 -20.747  25.270 -0.415700
ATOM   1580 H    ALA   105      -6.984 -21.620  25.747  0.271900
ATOM   1581 CA   ALA   105      -7.675 -19.619  26.061  0.033700
ATOM   1582 HA   ALA   105      -7.808 -18.755  25.417  0.082300
ATOM   1583 CB   ALA   105      -9.034 -19.990  26.613 -0.182500
ATOM   1584 HB1  ALA   105      -9.372 -19.202  27.280  0.060300
ATOM   1585 HB2  ALA   105      -9.739 -20.083  25.788  0.060300
ATOM   1586 HB3  ALA   105      -8.997 -20.938  27.138  0.060300
ATOM   1587 C    ALA   105      -6.731 -19.146  27.165  0.597300
ATOM   1588 O    ALA   105      -5.990 -18.161  26.999 -0.567900
ATOM   1589 N    TYR   106      -6.705 -19.842  28.296 -0.415700
ATOM   1590 H    TYR   106      -7.280 -20.667  28.402  0.271900
ATOM   1591 CA   TYR   106      -5.835 -19.424  29.414 -0.001400
ATOM   1592 HA   TYR   106      -5.153 -18.633  29.105  0.087600
ATOM   1593 CB   TYR   106      -6.670 -18.912  30.555 -0.015200
ATOM   1594 HB2  TYR   106      -7.370 -18.161  30.184  0.029500
ATOM   1595 HB3  TYR   106      -7.242 -19.740  30.964  0.029500
ATOM   1596 CG   TYR   106      -5.866 -18.307  31.636 -0.001100
ATOM   1597 CD1  TYR   106      -5.225 -17.111  31.428 -0.190600
ATOM   1598 HD1  TYR   106      -5.349 -16.601  30.480  0.169900
ATOM   1599 CE1  TYR   106      -4.446 -16.535  32.384 -0.234100
ATOM   1600 HE1  TYR   106      -3.964 -15.585  32.209  0.165600
ATOM   1601 CZ   TYR   106      -4.313 -17.155  33.608  0.322600
ATOM   1602 OH   TYR   106      -3.524 -16.549  34.553 -0.557900
ATOM   1603 HH   TYR   106      -3.686 -16.913  35.438  0.399200
ATOM   1604 CE2  TYR   106      -4.964 -18.341  33.863 -0.234100
ATOM   1605 HE2  TYR   106      -4.878 -18.805  34.835  0.165600
ATOM   1606 CD2  TYR   106      -5.729 -18.926  32.870 -0.190600
ATOM   1607 HD2  TYR   106      -6.242 -19.858  33.060  0.169900
ATOM   1608 C    TYR   106      -5.000 -20.611  29.867  0.597300
ATOM   1609 O    TYR   106      -5.519 -21.712  30.018 -0.567900
ATOM   1610 N    ASN   107      -3.707 -20.398  30.053 -0.415700
ATOM   1611 H    ASN   107      -3.330 -19.459  29.981  0.271900
ATOM   1612 CA   ASN   107      -2.838 -21.486  30.531  0.014300
ATOM   1613 HA   ASN   107      -3.335 -22.453  30.425  0.104800
ATOM   1614 CB   ASN   107      -1.518 -21.585  29.731 -0.204100
ATOM   1615 HB2  ASN   107      -1.740 -21.834  28.695  0.079700
ATOM   1616 HB3  ASN   107      -1.021 -20.615  29.748  0.079700
ATOM   1617 CG   ASN   107      -0.519 -22.634  30.313  0.713000
ATOM   1618 OD1  ASN   107       0.284 -22.318  31.204 -0.593100
ATOM   1619 ND2  ASN   107      -0.536 -23.865  29.767 -0.919100
ATOM   1620 1HD2 ASN   107      -1.253 -24.138  29.098  0.419600
ATOM   1621 2HD2 ASN   107       0.141 -24.548  30.093  0.419600
ATOM   1622 C    ASN   107      -2.593 -21.235  32.009  0.597300
ATOM   1623 O    ASN   107      -1.906 -20.280  32.392 -0.567900
ATOM   1624 N    VAL   108      -3.183 -22.099  32.835 -0.415700
ATOM   1625 H    VAL   108      -3.666 -22.900  32.443  0.271900
ATOM   1626 CA   VAL   108      -3.089 -21.939  34.278 -0.087500
ATOM   1627 HA   VAL   108      -3.389 -20.914  34.500  0.096900
ATOM   1628 CB   VAL   108      -4.047 -22.864  35.053  0.298500
ATOM   1629 HB   VAL   108      -3.677 -23.889  35.021 -0.029700
ATOM   1630 CG1  VAL   108      -4.108 -22.406  36.504 -0.319200
ATOM   1631 1HG1 VAL   108      -4.809 -23.033  37.053  0.079100
ATOM   1632 2HG1 VAL   108      -3.129 -22.502  36.971  0.079100
ATOM   1633 3HG1 VAL   108      -4.430 -21.368  36.556  0.079100
ATOM   1634 CG2  VAL   108      -5.456 -22.833  34.440 -0.319200
ATOM   1635 1HG2 VAL   108      -6.197 -23.187  35.158  0.079100
ATOM   1636 2HG2 VAL   108      -5.710 -21.835  34.098  0.079100
ATOM   1637 3HG2 VAL   108      -5.485 -23.503  33.582  0.079100
ATOM   1638 C    VAL   108      -1.654 -22.079  34.778  0.597300
ATOM   1639 O    VAL   108      -1.213 -21.246  35.562 -0.567900
ATOM   1640 N    THR   109      -0.875 -23.039  34.279 -0.415700
ATOM   1641 H    THR   109      -1.220 -23.708  33.602  0.271900
ATOM   1642 CA   THR   109       0.492 -23.143  34.823 -0.038900
ATOM   1643 HA   THR   109       0.375 -23.098  35.907  0.100700
ATOM   1644 CB   THR   109       1.225 -24.504  34.598  0.365400
ATOM   1645 HB   THR   109       2.300 -24.365  34.702  0.004300
ATOM   1646 CG2  THR   109       0.755 -25.529  35.664 -0.243800
ATOM   1647 1HG2 THR   109       1.214 -26.496  35.462  0.064200
ATOM   1648 2HG2 THR   109       1.057 -25.196  36.657  0.064200
ATOM   1649 3HG2 THR   109      -0.329 -25.631  35.628  0.064200
ATOM   1650 OG1  THR   109       0.937 -25.039  33.320 -0.676100
ATOM   1651 HG1  THR   109       1.247 -24.413  32.648  0.410200
ATOM   1652 C    THR   109       1.355 -21.941  34.537  0.597300
ATOM   1653 O    THR   109       2.080 -21.529  35.415 -0.567900
ATOM   1654 N    ASN   110       1.234 -21.309  33.367 -0.415700
ATOM   1655 H    ASN   110       0.565 -21.639  32.687  0.271900
ATOM   1656 CA   ASN   110       2.034 -20.120  33.094  0.014300
ATOM   1657 HA   ASN   110       2.904 -20.097  33.754  0.104800
ATOM   1658 CB   ASN   110       2.567 -20.083  31.645 -0.204100
ATOM   1659 HB2  ASN   110       1.830 -20.451  30.936  0.079700
ATOM   1660 HB3  ASN   110       2.771 -19.044  31.403  0.079700
ATOM   1661 CG   ASN   110       3.904 -20.835  31.471  0.713000
ATOM   1662 OD1  ASN   110       4.697 -20.414  30.485 -0.593100
ATOM   1663 ND2  ASN   110       4.206 -21.789  32.192 -0.919100
ATOM   1664 1HD2 ASN   110       3.558 -22.158  32.867  0.419600
ATOM   1665 2HD2 ASN   110       5.063 -22.274  31.980  0.419600
ATOM   1666 C    ASN   110       1.291 -18.842  33.421  0.597300
ATOM   1667 O    ASN   110       1.891 -17.775  33.441 -0.567900
ATOM   1668 N    SER   111       0.001 -18.930  33.704 -0.415700
ATOM   1669 H    SER   111      -0.475 -19.823  33.636  0.271900
ATOM   1670 CA   SER   111      -0.789 -17.741  34.010 -0.024900
ATOM   1671 HA   SER   111      -1.806 -18.091  34.140  0.084300
ATOM   1672 CB   SER   111      -0.316 -17.074  35.310  0.211700
ATOM   1673 HB2  SER   111       0.727 -16.765  35.264  0.035200
ATOM   1674 HB3  SER   111      -0.927 -16.190  35.501  0.035200
ATOM   1675 OG   SER   111      -0.512 -17.983  36.366 -0.654600
ATOM   1676 HG   SER   111       0.261 -18.571  36.371  0.427500
ATOM   1677 C    SER   111      -0.766 -16.726  32.855  0.597300
ATOM   1678 O    SER   111      -0.486 -15.511  33.041 -0.567900
ATOM   1679 N    THR   112      -1.061 -17.234  31.662 -0.415700
ATOM   1680 H    THR   112      -1.263 -18.221  31.562  0.271900
ATOM   1681 CA   THR   112      -1.006 -16.386  30.473 -0.038900
ATOM   1682 HA   THR   112      -1.149 -15.344  30.760  0.100700
ATOM   1683 CB   THR   112       0.357 -16.460  29.702  0.365400
ATOM   1684 HB   THR   112       0.242 -15.993  28.730  0.004300
ATOM   1685 CG2  THR   112       1.428 -15.730  30.446 -0.243800
ATOM   1686 1HG2 THR   112       2.342 -15.726  29.852  0.064200
ATOM   1687 2HG2 THR   112       1.121 -14.698  30.618  0.064200
ATOM   1688 3HG2 THR   112       1.632 -16.220  31.393  0.064200
ATOM   1689 OG1  THR   112       0.748 -17.809  29.494 -0.676100
ATOM   1690 HG1  THR   112       1.720 -17.836  29.396  0.410200
ATOM   1691 C    THR   112      -2.130 -16.729  29.549  0.597300
ATOM   1692 O    THR   112      -2.452 -17.906  29.335 -0.567900
ATOM   1693 N    TRP   113      -2.734 -15.679  29.006 -0.415700
ATOM   1694 H    TRP   113      -2.416 -14.742  29.220  0.271900
ATOM   1695 CA   TRP   113      -3.683 -15.856  27.915 -0.027500
ATOM   1696 HA   TRP   113      -4.362 -16.674  28.156  0.112300
ATOM   1697 CB   TRP   113      -4.517 -14.619  27.698 -0.005000
ATOM   1698 HB2  TRP   113      -3.864 -13.776  27.482  0.033900
ATOM   1699 HB3  TRP   113      -5.137 -14.765  26.814  0.033900
ATOM   1700 CG   TRP   113      -5.423 -14.248  28.802 -0.141500
ATOM   1701 CD1  TRP   113      -5.124 -13.444  29.858 -0.163800
ATOM   1702 HD1  TRP   113      -4.150 -13.005  30.054  0.206200
ATOM   1703 NE1  TRP   113      -6.233 -13.297  30.652 -0.341800
ATOM   1704 HE1  TRP   113      -6.255 -12.771  31.525  0.341200
ATOM   1705 CE2  TRP   113      -7.284 -13.979  30.104  0.138000
ATOM   1706 CZ2  TRP   113      -8.581 -14.141  30.562 -0.260100
ATOM   1707 HZ2  TRP   113      -8.908 -13.667  31.477  0.157200
ATOM   1708 CH2  TRP   113      -9.433 -14.906  29.814 -0.113400
ATOM   1709 HH2  TRP   113     -10.462 -15.022  30.126  0.141700
ATOM   1710 CZ3  TRP   113      -9.004 -15.533  28.630 -0.197200
ATOM   1711 HZ3  TRP   113      -9.705 -16.123  28.056  0.144700
ATOM   1712 CE3  TRP   113      -7.668 -15.395  28.185 -0.238700
ATOM   1713 HE3  TRP   113      -7.328 -15.882  27.284  0.170000
ATOM   1714 CD2  TRP   113      -6.801 -14.611  28.936  0.124300
ATOM   1715 C    TRP   113      -2.980 -16.197  26.601  0.597300
ATOM   1716 O    TRP   113      -1.795 -15.957  26.456 -0.567900
ATOM   1717 N    ALA   114      -3.741 -16.774  25.663 -0.415700
ATOM   1718 H    ALA   114      -4.690 -17.058  25.883  0.271900
ATOM   1719 CA   ALA   114      -3.199 -17.111  24.347  0.033700
ATOM   1720 HA   ALA   114      -2.398 -17.840  24.482  0.082300
ATOM   1721 CB   ALA   114      -4.249 -17.752  23.425 -0.182500
ATOM   1722 HB1  ALA   114      -3.867 -17.892  22.428  0.060300
ATOM   1723 HB2  ALA   114      -4.530 -18.710  23.842  0.060300
ATOM   1724 HB3  ALA   114      -5.129 -17.113  23.367  0.060300
ATOM   1725 C    ALA   114      -2.570 -15.872  23.707  0.597300
ATOM   1726 O    ALA   114      -1.511 -15.965  23.178 -0.567900
ATOM   1727 N    VAL   115      -3.196 -14.709  23.824 -0.415700
ATOM   1728 H    VAL   115      -4.137 -14.693  24.203  0.271900
ATOM   1729 CA   VAL   115      -2.650 -13.517  23.233 -0.087500
ATOM   1730 HA   VAL   115      -2.466 -13.692  22.172  0.096900
ATOM   1731 CB   VAL   115      -3.622 -12.328  23.362  0.298500
ATOM   1732 HB   VAL   115      -3.978 -12.274  24.392 -0.029700
ATOM   1733 CG1  VAL   115      -2.911 -11.032  23.050 -0.319200
ATOM   1734 1HG1 VAL   115      -3.643 -10.240  22.899  0.079100
ATOM   1735 2HG1 VAL   115      -2.261 -10.729  23.872  0.079100
ATOM   1736 3HG1 VAL   115      -2.330 -11.151  22.140  0.079100
ATOM   1737 CG2  VAL   115      -4.847 -12.537  22.449 -0.319200
ATOM   1738 1HG2 VAL   115      -5.308 -13.504  22.632  0.079100
ATOM   1739 2HG2 VAL   115      -5.593 -11.765  22.613  0.079100
ATOM   1740 3HG2 VAL   115      -4.524 -12.501  21.410  0.079100
ATOM   1741 C    VAL   115      -1.322 -13.129  23.859  0.597300
ATOM   1742 O    VAL   115      -0.388 -12.656  23.136 -0.567900
ATOM   1743 N    ASP   116      -1.243 -13.298  25.198 -0.516300
ATOM   1744 H    ASP   116      -2.030 -13.676  25.703  0.293600
ATOM   1745 CA   ASP   116      -0.002 -13.011  25.917  0.038100
ATOM   1746 HA   ASP   116       0.230 -11.949  25.834  0.088000
ATOM   1747 CB   ASP   116      -0.137 -13.375  27.354 -0.030300
ATOM   1748 HB2  ASP   116      -0.189 -14.451  27.453 -0.012200
ATOM   1749 HB3  ASP   116       0.762 -13.046  27.876 -0.012200
ATOM   1750 CG   ASP   116      -1.362 -12.744  28.056  0.799400
ATOM   1751 OD1  ASP   116      -2.087 -11.830  27.563 -0.801400
ATOM   1752 OD2  ASP   116      -1.622 -13.265  29.144 -0.801400
ATOM   1753 C    ASP   116       1.133 -13.818  25.292  0.536600
ATOM   1754 O    ASP   116       2.159 -13.265  24.961 -0.581900
ATOM   1755 N    ARG   117       0.887 -15.126  25.080 -0.347900
ATOM   1756 H    ARG   117      -0.029 -15.472  25.359  0.274700
ATOM   1757 CA   ARG   117       1.827 -16.050  24.471 -0.263700
ATOM   1758 HA   ARG   117       2.802 -15.888  24.936  0.156000
ATOM   1759 CB   ARG   117       1.399 -17.488  24.757 -0.000700
ATOM   1760 HB2  ARG   117       0.312 -17.573  24.696  0.032700
ATOM   1761 HB3  ARG   117       1.836 -18.156  24.020  0.032700
ATOM   1762 CG   ARG   117       1.888 -17.864  26.144  0.039000
ATOM   1763 HG2  ARG   117       2.978 -17.878  26.124  0.028500
ATOM   1764 HG3  ARG   117       1.586 -17.101  26.863  0.028500
ATOM   1765 CD   ARG   117       1.417 -19.218  26.643  0.048600
ATOM   1766 HD2  ARG   117       1.576 -19.974  25.877  0.068700
ATOM   1767 HD3  ARG   117       2.024 -19.511  27.497  0.068700
ATOM   1768 NE   ARG   117       0.031 -19.123  27.083 -0.529500
ATOM   1769 HE   ARG   117      -0.146 -18.628  27.950  0.345600
ATOM   1770 CZ   ARG   117      -0.990 -19.682  26.461  0.807600
ATOM   1771 NH1  ARG   117      -0.782 -20.393  25.353 -0.862700
ATOM   1772 1HH1 ARG   117       0.154 -20.623  25.050  0.447800
ATOM   1773 2HH1 ARG   117      -1.570 -20.888  24.942  0.447800
ATOM   1774 NH2  ARG   117      -2.212 -19.554  26.953 -0.862700
ATOM   1775 1HH2 ARG   117      -2.382 -19.059  27.816  0.447800
ATOM   1776 2HH2 ARG   117      -2.964 -20.029  26.451  0.447800
ATOM   1777 C    ARG   117       2.089 -15.816  22.981  0.734100
ATOM   1778 O    ARG   117       3.201 -16.056  22.466 -0.589400
ATOM   1779 N    LEU   118       1.098 -15.306  22.265 -0.415700
ATOM   1780 H    LEU   118       0.181 -15.215  22.690  0.271900
ATOM   1781 CA   LEU   118       1.305 -14.924  20.853 -0.051800
ATOM   1782 HA   LEU   118       1.684 -15.789  20.309  0.092200
ATOM   1783 CB   LEU   118      -0.028 -14.485  20.253 -0.110200
ATOM   1784 HB2  LEU   118      -0.775 -15.252  20.463  0.045700
ATOM   1785 HB3  LEU   118      -0.349 -13.585  20.777  0.045700
ATOM   1786 CG   LEU   118      -0.028 -14.186  18.770  0.353100
ATOM   1787 HG   LEU   118       0.840 -13.589  18.511 -0.036100
ATOM   1788 CD1  LEU   118       0.035 -15.509  18.031 -0.412100
ATOM   1789 1HD1 LEU   118       0.030 -15.302  16.963  0.100000
ATOM   1790 2HD1 LEU   118       0.951 -16.050  18.266  0.100000
ATOM   1791 3HD1 LEU   118      -0.832 -16.123  18.276  0.100000
ATOM   1792 CD2  LEU   118      -1.270 -13.369  18.415 -0.412100
ATOM   1793 1HD2 LEU   118      -1.312 -13.222  17.335  0.100000
ATOM   1794 2HD2 LEU   118      -2.170 -13.897  18.730  0.100000
ATOM   1795 3HD2 LEU   118      -1.231 -12.395  18.903  0.100000
ATOM   1796 C    LEU   118       2.309 -13.793  20.713  0.597300
ATOM   1797 O    LEU   118       3.116 -13.777  19.825 -0.567900
ATOM   1798 N    ILE   119       2.252 -12.827  21.599 -0.415700
ATOM   1799 H    ILE   119       1.507 -12.813  22.293  0.271900
ATOM   1800 CA   ILE   119       3.244 -11.754  21.561 -0.059700
ATOM   1801 HA   ILE   119       3.226 -11.266  20.586  0.086900
ATOM   1802 CB   ILE   119       2.924 -10.704  22.648  0.130300
ATOM   1803 HB   ILE   119       2.759 -11.214  23.595  0.018700
ATOM   1804 CG2  ILE   119       4.095  -9.742  22.814 -0.320400
ATOM   1805 1HG2 ILE   119       4.350  -9.285  21.856  0.088200
ATOM   1806 2HG2 ILE   119       3.817  -8.954  23.513  0.088200
ATOM   1807 3HG2 ILE   119       4.970 -10.248  23.222  0.088200
ATOM   1808 CG1  ILE   119       1.640  -9.908  22.267 -0.043000
ATOM   1809 2HG1 ILE   119       1.892  -9.082  21.603  0.023600
ATOM   1810 3HG1 ILE   119       0.955 -10.565  21.733  0.023600
ATOM   1811 CD1  ILE   119       0.879  -9.376  23.472 -0.066000
ATOM   1812 1HD1 ILE   119      -0.028  -8.872  23.139  0.018600
ATOM   1813 2HD1 ILE   119       0.600 -10.200  24.128  0.018600
ATOM   1814 3HD1 ILE   119       1.495  -8.662  24.018  0.018600
ATOM   1815 C    ILE   119       4.655 -12.356  21.775  0.597300
ATOM   1816 O    ILE   119       5.569 -12.041  21.088 -0.567900
ATOM   1817 N    THR   120       4.791 -13.219  22.770 -0.415700
ATOM   1818 H    THR   120       4.005 -13.388  23.392  0.271900
ATOM   1819 CA   THR   120       6.055 -13.851  23.087 -0.038900
ATOM   1820 HA   THR   120       6.798 -13.100  23.351  0.100700
ATOM   1821 CB   THR   120       5.862 -14.813  24.252  0.365400
ATOM   1822 HB   THR   120       5.118 -15.568  24.016  0.004300
ATOM   1823 CG2  THR   120       7.182 -15.464  24.601 -0.243800
ATOM   1824 1HG2 THR   120       7.965 -14.710  24.697  0.064200
ATOM   1825 2HG2 THR   120       7.080 -15.986  25.551  0.064200
ATOM   1826 3HG2 THR   120       7.458 -16.192  23.843  0.064200
ATOM   1827 OG1  THR   120       5.406 -14.042  25.363 -0.676100
ATOM   1828 HG1  THR   120       5.220 -14.690  26.081  0.410200
ATOM   1829 C    THR   120       6.537 -14.650  21.934  0.597300
ATOM   1830 O    THR   120       7.734 -14.690  21.705 -0.567900
ATOM   1831 N    ALA   121       5.588 -15.308  21.221 -0.415700
ATOM   1832 H    ALA   121       4.624 -15.288  21.540  0.271900
ATOM   1833 CA   ALA   121       5.888 -16.053  20.010  0.033700
ATOM   1834 HA   ALA   121       6.846 -16.551  20.158  0.082300
ATOM   1835 CB   ALA   121       4.855 -17.140  19.797 -0.182500
ATOM   1836 HB1  ALA   121       5.034 -17.670  18.868  0.060300
ATOM   1837 HB2  ALA   121       4.875 -17.839  20.632  0.060300
ATOM   1838 HB3  ALA   121       3.861 -16.695  19.731  0.060300
ATOM   1839 C    ALA   121       6.055 -15.195  18.731  0.597300
ATOM   1840 O    ALA   121       6.060 -15.756  17.630 -0.567900
ATOM   1841 N    HIP   122       6.260 -13.869  18.869 -0.347900
ATOM   1842 H    HIP   122       6.175 -13.455  19.792  0.274700
ATOM   1843 CA   HIP   122       6.485 -12.989  17.724 -0.135400
ATOM   1844 HA   HIP   122       6.502 -11.955  18.062  0.121200
ATOM   1845 CB   HIP   122       7.818 -13.330  17.019 -0.041400
ATOM   1846 HB2  HIP   122       7.831 -14.359  16.658  0.081000
ATOM   1847 HB3  HIP   122       7.927 -12.692  16.141  0.081000
ATOM   1848 CG   HIP   122       9.027 -13.090  17.863 -0.001200
ATOM   1849 ND1  HIP   122       9.930 -12.095  17.578 -0.151300
ATOM   1850 HD1  HIP   122       9.848 -11.433  16.803  0.386600
ATOM   1851 CE1  HIP   122      10.888 -12.096  18.484 -0.017000
ATOM   1852 HE1  HIP   122      11.768 -11.459  18.480  0.268100
ATOM   1853 NE2  HIP   122      10.622 -13.044  19.365 -0.171800
ATOM   1854 HE2  HIP   122      11.187 -13.276  20.185  0.391100
ATOM   1855 CD2  HIP   122       9.462 -13.688  18.994 -0.114100
ATOM   1856 HD2  HIP   122       8.997 -14.516  19.510  0.231700
ATOM   1857 C    HIP   122       5.361 -13.125  16.689  0.734100
ATOM   1858 O    HIP   122       5.619 -13.020  15.492 -0.589400
ATOM   1859 N    GLY   123       4.138 -13.368  17.156 -0.415700
ATOM   1860 H    GLY   123       4.002 -13.455  18.158  0.271900
ATOM   1861 CA   GLY   123       2.960 -13.350  16.318 -0.025200
ATOM   1862 HA2  GLY   123       2.108 -13.015  16.899  0.069800
ATOM   1863 HA3  GLY   123       3.102 -12.645  15.498  0.069800
ATOM   1864 C    GLY   123       2.617 -14.683  15.731  0.597300
ATOM   1865 O    GLY   123       1.694 -14.759  14.945 -0.567900
ATOM   1866 N    GLN   124       3.342 -15.737  16.143 -0.415700
ATOM   1867 H    GLN   124       4.118 -15.590  16.776  0.271900
ATOM   1868 CA   GLN   124       3.276 -17.012  15.454 -0.003100
ATOM   1869 HA   GLN   124       2.774 -16.846  14.528  0.085000
ATOM   1870 CB   GLN   124       4.659 -17.497  15.075 -0.003600
ATOM   1871 HB2  GLN   124       5.265 -17.518  15.975  0.017100
ATOM   1872 HB3  GLN   124       4.591 -18.515  14.695  0.017100
ATOM   1873 CG   GLN   124       5.330 -16.622  14.029 -0.064500
ATOM   1874 HG2  GLN   124       4.779 -16.687  13.091  0.035200
ATOM   1875 HG3  GLN   124       5.313 -15.585  14.362  0.035200
ATOM   1876 CD   GLN   124       6.775 -17.017  13.769  0.695100
ATOM   1877 OE1  GLN   124       7.113 -18.197  13.748 -0.608600
ATOM   1878 NE2  GLN   124       7.629 -16.020  13.535 -0.940700
ATOM   1879 1HE2 GLN   124       7.334 -15.047  13.528  0.425100
ATOM   1880 2HE2 GLN   124       8.583 -16.276  13.306  0.425100
ATOM   1881 C    GLN   124       2.525 -18.073  16.219  0.597300
ATOM   1882 O    GLN   124       2.843 -18.344  17.387 -0.567900
ATOM   1883 N    HID   125       1.570 -18.685  15.515 -0.415700
ATOM   1884 H    HID   125       1.367 -18.377  14.566  0.271900
ATOM   1885 CA   HID   125       0.874 -19.858  16.024  0.018800
ATOM   1886 HA   HID   125       1.543 -20.404  16.684  0.088100
ATOM   1887 CB   HID   125      -0.362 -19.417  16.849 -0.046200
ATOM   1888 HB2  HID   125      -0.760 -20.289  17.368  0.040200
ATOM   1889 HB3  HID   125      -0.050 -18.691  17.600  0.040200
ATOM   1890 CG   HID   125      -1.467 -18.810  16.022 -0.026600
ATOM   1891 ND1  HID   125      -2.526 -19.552  15.565 -0.381100
ATOM   1892 HD1  HID   125      -2.673 -20.545  15.751  0.364900
ATOM   1893 CE1  HID   125      -3.340 -18.779  14.852  0.205700
ATOM   1894 HE1  HID   125      -4.255 -19.085  14.369  0.139200
ATOM   1895 NE2  HID   125      -2.848 -17.561  14.850 -0.572700
ATOM   1896 CD2  HID   125      -1.671 -17.547  15.565  0.129200
ATOM   1897 HD2  HID   125      -1.015 -16.705  15.709  0.114700
ATOM   1898 C    HID   125       0.489 -20.745  14.895  0.597300
ATOM   1899 O    HID   125       0.261 -20.301  13.750 -0.567900
ATOM   1900 N    SER   126       0.351 -22.025  15.224 -0.415700
ATOM   1901 H    SER   126       0.507 -22.294  16.188  0.271900
ATOM   1902 CA   SER   126       0.342 -23.076  14.192 -0.024900
ATOM   1903 HA   SER   126       0.153 -22.610  13.233  0.084300
ATOM   1904 CB   SER   126       1.722 -23.768  14.142  0.211700
ATOM   1905 HB2  SER   126       1.897 -24.309  15.073  0.035200
ATOM   1906 HB3  SER   126       1.723 -24.480  13.317  0.035200
ATOM   1907 OG   SER   126       2.769 -22.832  13.936 -0.654600
ATOM   1908 HG   SER   126       3.026 -22.476  14.823  0.427500
ATOM   1909 C    SER   126      -0.728 -24.141  14.391  0.597300
ATOM   1910 O    SER   126      -1.180 -24.369  15.525 -0.567900
ATOM   1911 N    VAL   127      -1.092 -24.785  13.289 -0.415700
ATOM   1912 H    VAL   127      -0.683 -24.504  12.399  0.271900
ATOM   1913 CA   VAL   127      -1.882 -25.985  13.309 -0.087500
ATOM   1914 HA   VAL   127      -1.886 -26.402  14.315  0.096900
ATOM   1915 CB   VAL   127      -3.352 -25.751  12.899  0.298500
ATOM   1916 HB   VAL   127      -3.890 -26.697  12.962 -0.029700
ATOM   1917 CG1  VAL   127      -4.013 -24.739  13.873 -0.319200
ATOM   1918 1HG1 VAL   127      -5.087 -24.733  13.704  0.079100
ATOM   1919 2HG1 VAL   127      -3.809 -25.042  14.898  0.079100
ATOM   1920 3HG1 VAL   127      -3.613 -23.738  13.714  0.079100
ATOM   1921 CG2  VAL   127      -3.454 -25.221  11.486 -0.319200
ATOM   1922 1HG2 VAL   127      -4.503 -25.057  11.240  0.079100
ATOM   1923 2HG2 VAL   127      -2.916 -24.278  11.384  0.079100
ATOM   1924 3HG2 VAL   127      -3.044 -25.943  10.780  0.079100
ATOM   1925 C    VAL   127      -1.175 -26.986  12.408  0.597300
ATOM   1926 O    VAL   127      -0.472 -26.596  11.458 -0.567900
ATOM   1927 N    VAL   128      -1.398 -28.266  12.700 -0.415700
ATOM   1928 H    VAL   128      -1.967 -28.497  13.507  0.271900
ATOM   1929 CA   VAL   128      -0.989 -29.318  11.807 -0.087500
ATOM   1930 HA   VAL   128      -0.121 -28.984  11.242  0.096900
ATOM   1931 CB   VAL   128      -0.587 -30.550  12.579  0.298500
ATOM   1932 HB   VAL   128      -1.453 -30.966  13.088 -0.029700
ATOM   1933 CG1  VAL   128      -0.015 -31.568  11.626 -0.319200
ATOM   1934 1HG1 VAL   128       0.356 -32.427  12.183  0.079100
ATOM   1935 2HG1 VAL   128      -0.782 -31.926  10.940  0.079100
ATOM   1936 3HG1 VAL   128       0.800 -31.129  11.055  0.079100
ATOM   1937 CG2  VAL   128       0.440 -30.193  13.621 -0.319200
ATOM   1938 1HG2 VAL   128       0.010 -29.565  14.399  0.079100
ATOM   1939 2HG2 VAL   128       0.809 -31.102  14.095  0.079100
ATOM   1940 3HG2 VAL   128       1.283 -29.675  13.160  0.079100
ATOM   1941 C    VAL   128      -2.142 -29.620  10.835  0.597300
ATOM   1942 O    VAL   128      -3.313 -29.811  11.234 -0.567900
ATOM   1943 N    VAL   129      -1.812 -29.603   9.559 -0.415700
ATOM   1944 H    VAL   129      -0.837 -29.453   9.315  0.271900
ATOM   1945 CA   VAL   129      -2.779 -29.765   8.493 -0.087500
ATOM   1946 HA   VAL   129      -3.520 -28.974   8.584  0.096900
ATOM   1947 CB   VAL   129      -2.120 -29.650   7.088  0.298500
ATOM   1948 HB   VAL   129      -1.327 -30.394   7.014 -0.029700
ATOM   1949 CG1  VAL   129      -3.172 -29.937   5.994 -0.319200
ATOM   1950 1HG1 VAL   129      -2.701 -29.843   5.015  0.079100
ATOM   1951 2HG1 VAL   129      -3.573 -30.945   6.059  0.079100
ATOM   1952 3HG1 VAL   129      -3.989 -29.220   6.061  0.079100
ATOM   1953 CG2  VAL   129      -1.505 -28.272   6.832 -0.319200
ATOM   1954 1HG2 VAL   129      -0.969 -28.294   5.887  0.079100
ATOM   1955 2HG2 VAL   129      -2.277 -27.503   6.801  0.079100
ATOM   1956 3HG2 VAL   129      -0.788 -28.031   7.616  0.079100
ATOM   1957 C    VAL   129      -3.435 -31.156   8.597  0.597300
ATOM   1958 O    VAL   129      -2.749 -32.178   8.529 -0.567900
ATOM   1959 N    PRO   130      -4.765 -31.217   8.661 -0.254800
ATOM   1960 CD   PRO   130      -5.709 -30.089   8.748  0.019200
ATOM   1961 HD2  PRO   130      -5.650 -29.444   7.871  0.039100
ATOM   1962 HD3  PRO   130      -5.530 -29.524   9.663  0.039100
ATOM   1963 CG   PRO   130      -7.056 -30.762   8.813  0.018900
ATOM   1964 HG2  PRO   130      -7.452 -30.851   7.801  0.021300
ATOM   1965 HG3  PRO   130      -7.752 -30.194   9.430  0.021300
ATOM   1966 CB   PRO   130      -6.822 -32.137   9.376 -0.007000
ATOM   1967 HB2  PRO   130      -7.601 -32.842   9.089  0.025300
ATOM   1968 HB3  PRO   130      -6.777 -32.075  10.464  0.025300
ATOM   1969 CA   PRO   130      -5.445 -32.533   8.846 -0.026600
ATOM   1970 HA   PRO   130      -4.937 -33.115   9.611  0.064100
ATOM   1971 C    PRO   130      -5.536 -33.376   7.582  0.589600
ATOM   1972 O    PRO   130      -5.340 -32.847   6.511 -0.574800
ATOM   1973 N    HIP   131      -5.893 -34.653   7.740 -0.347900
ATOM   1974 H    HIP   131      -6.054 -34.975   8.691  0.274700
ATOM   1975 CA   HIP   131      -6.083 -35.636   6.662 -0.135400
ATOM   1976 HA   HIP   131      -5.318 -35.463   5.904  0.121200
ATOM   1977 CB   HIP   131      -5.915 -37.071   7.192 -0.041400
ATOM   1978 HB2  HIP   131      -6.669 -37.313   7.931  0.081000
ATOM   1979 HB3  HIP   131      -6.041 -37.762   6.360  0.081000
ATOM   1980 CG   HIP   131      -4.581 -37.340   7.786 -0.001200
ATOM   1981 ND1  HIP   131      -3.487 -37.671   7.018 -0.151300
ATOM   1982 HD1  HIP   131      -3.463 -37.806   6.003  0.386600
ATOM   1983 CE1  HIP   131      -2.440 -37.863   7.798 -0.017000
ATOM   1984 HE1  HIP   131      -1.432 -38.103   7.472  0.268100
ATOM   1985 NE2  HIP   131      -2.819 -37.669   9.043 -0.171800
ATOM   1986 HE2  HIP   131      -2.175 -37.680   9.842  0.391100
ATOM   1987 CD2  HIP   131      -4.158 -37.358   9.063 -0.114100
ATOM   1988 HD2  HIP   131      -4.761 -37.157   9.939  0.231700
ATOM   1989 C    HIP   131      -7.468 -35.570   5.951  0.734100
ATOM   1990 O    HIP   131      -8.146 -36.581   5.797 -0.589400
ATOM   1991 N    VAL   132      -7.797 -34.383   5.484 -0.415700
ATOM   1992 H    VAL   132      -7.123 -33.637   5.612  0.271900
ATOM   1993 CA   VAL   132      -9.038 -34.078   4.810 -0.087500
ATOM   1994 HA   VAL   132      -9.814 -34.776   5.133  0.096900
ATOM   1995 CB   VAL   132      -9.499 -32.647   5.170  0.298500
ATOM   1996 HB   VAL   132     -10.431 -32.434   4.646 -0.029700
ATOM   1997 CG1  VAL   132      -9.783 -32.550   6.678 -0.319200
ATOM   1998 1HG1 VAL   132     -10.594 -33.229   6.940  0.079100
ATOM   1999 2HG1 VAL   132      -8.900 -32.805   7.256  0.079100
ATOM   2000 3HG1 VAL   132     -10.091 -31.536   6.927  0.079100
ATOM   2001 CG2  VAL   132      -8.481 -31.591   4.782 -0.319200
ATOM   2002 1HG2 VAL   132      -8.887 -30.602   4.995  0.079100
ATOM   2003 2HG2 VAL   132      -7.555 -31.716   5.341  0.079100
ATOM   2004 3HG2 VAL   132      -8.270 -31.651   3.714  0.079100
ATOM   2005 C    VAL   132      -8.866 -34.247   3.328  0.597300
ATOM   2006 O    VAL   132      -7.758 -34.527   2.834 -0.567900
ATOM   2007 N    ALA   133      -9.963 -34.161   2.597 -0.415700
ATOM   2008 H    ALA   133     -10.870 -34.107   3.044  0.271900
ATOM   2009 CA   ALA   133      -9.896 -34.283   1.151  0.033700
ATOM   2010 HA   ALA   133      -9.544 -35.286   0.917  0.082300
ATOM   2011 CB   ALA   133     -11.286 -34.136   0.541 -0.182500
ATOM   2012 HB1  ALA   133     -11.905 -34.983   0.833  0.060300
ATOM   2013 HB2  ALA   133     -11.755 -33.207   0.871  0.060300
ATOM   2014 HB3  ALA   133     -11.209 -34.132  -0.547  0.060300
ATOM   2015 C    ALA   133      -8.952 -33.261   0.517  0.597300
ATOM   2016 O    ALA   133      -9.020 -32.068   0.814 -0.567900
ATOM   2017 N    PRO   134      -8.094 -33.707  -0.407 -0.254800
ATOM   2018 CD   PRO   134      -7.581 -35.079  -0.721  0.019200
ATOM   2019 HD2  PRO   134      -8.314 -35.614  -1.326  0.039100
ATOM   2020 HD3  PRO   134      -7.347 -35.638   0.186  0.039100
ATOM   2021 CG   PRO   134      -6.333 -34.818  -1.527  0.018900
ATOM   2022 HG2  PRO   134      -6.146 -35.619  -2.240  0.021300
ATOM   2023 HG3  PRO   134      -5.477 -34.687  -0.864  0.021300
ATOM   2024 CB   PRO   134      -6.657 -33.521  -2.198 -0.007000
ATOM   2025 HB2  PRO   134      -7.343 -33.714  -3.020  0.025300
ATOM   2026 HB3  PRO   134      -5.757 -33.020  -2.556  0.025300
ATOM   2027 CA   PRO   134      -7.356 -32.708  -1.106 -0.026600
ATOM   2028 HA   PRO   134      -6.626 -32.237  -0.446  0.064100
ATOM   2029 C    PRO   134      -8.271 -31.692  -1.738  0.589600
ATOM   2030 O    PRO   134      -9.377 -32.020  -2.220 -0.574800
ATOM   2031 N    GLY   135      -7.794 -30.465  -1.807 -0.415700
ATOM   2032 H    GLY   135      -6.867 -30.255  -1.452  0.271900
ATOM   2033 CA   GLY   135      -8.560 -29.391  -2.371 -0.025200
ATOM   2034 HA2  GLY   135      -8.406 -29.357  -3.449  0.069800
ATOM   2035 HA3  GLY   135      -9.619 -29.550  -2.175  0.069800
ATOM   2036 C    GLY   135      -8.178 -28.052  -1.784  0.597300
ATOM   2037 O    GLY   135      -7.183 -27.947  -1.045 -0.567900
ATOM   2038 N    ASP   136      -8.983 -27.042  -2.159 -0.516300
ATOM   2039 H    ASP   136      -9.728 -27.230  -2.822  0.293600
ATOM   2040 CA   ASP   136      -8.779 -25.694  -1.736  0.038100
ATOM   2041 HA   ASP   136      -7.727 -25.545  -1.486  0.088000
ATOM   2042 CB   ASP   136      -9.126 -24.705  -2.824 -0.030300
ATOM   2043 HB2  ASP   136     -10.149 -24.885  -3.160 -0.012200
ATOM   2044 HB3  ASP   136      -9.078 -23.700  -2.410 -0.012200
ATOM   2045 CG   ASP   136      -8.171 -24.781  -4.036  0.799400
ATOM   2046 OD1  ASP   136      -7.069 -25.373  -3.946 -0.801400
ATOM   2047 OD2  ASP   136      -8.532 -24.207  -5.084 -0.801400
ATOM   2048 C    ASP   136      -9.595 -25.478  -0.453  0.536600
ATOM   2049 O    ASP   136     -10.722 -25.931  -0.303 -0.581900
ATOM   2050 N    TYR   137      -8.977 -24.748   0.486 -0.415700
ATOM   2051 H    TYR   137      -8.029 -24.422   0.326  0.271900
ATOM   2052 CA   TYR   137      -9.558 -24.496   1.772 -0.001400
ATOM   2053 HA   TYR   137     -10.632 -24.672   1.762  0.087600
ATOM   2054 CB   TYR   137      -8.913 -25.408   2.820 -0.015200
ATOM   2055 HB2  TYR   137      -7.827 -25.348   2.746  0.029500
ATOM   2056 HB3  TYR   137      -9.194 -25.077   3.820  0.029500
ATOM   2057 CG   TYR   137      -9.354 -26.830   2.654 -0.001100
ATOM   2058 CD1  TYR   137      -8.672 -27.706   1.809 -0.190600
ATOM   2059 HD1  TYR   137      -7.801 -27.354   1.277  0.169900
ATOM   2060 CE1  TYR   137      -9.103 -28.991   1.637 -0.234100
ATOM   2061 HE1  TYR   137      -8.575 -29.642   0.960  0.165600
ATOM   2062 CZ   TYR   137     -10.197 -29.474   2.366  0.322600
ATOM   2063 OH   TYR   137     -10.687 -30.764   2.241 -0.557900
ATOM   2064 HH   TYR   137     -10.098 -31.276   1.645  0.399200
ATOM   2065 CE2  TYR   137     -10.892 -28.620   3.187 -0.234100
ATOM   2066 HE2  TYR   137     -11.763 -28.976   3.714  0.165600
ATOM   2067 CD2  TYR   137     -10.473 -27.297   3.327 -0.190600
ATOM   2068 HD2  TYR   137     -11.025 -26.629   3.969  0.169900
ATOM   2069 C    TYR   137      -9.328 -23.038   2.205  0.597300
ATOM   2070 O    TYR   137      -8.438 -22.342   1.681 -0.567900
ATOM   2071 N    LEU   138     -10.138 -22.609   3.180 -0.415700
ATOM   2072 H    LEU   138     -10.855 -23.237   3.535  0.271900
ATOM   2073 CA   LEU   138      -9.895 -21.367   3.926 -0.051800
ATOM   2074 HA   LEU   138      -9.080 -20.813   3.477  0.092200
ATOM   2075 CB   LEU   138     -11.167 -20.506   3.949 -0.110200
ATOM   2076 HB2  LEU   138     -11.944 -21.060   4.480  0.045700
ATOM   2077 HB3  LEU   138     -10.971 -19.587   4.503  0.045700
ATOM   2078 CG   LEU   138     -11.700 -20.168   2.556  0.353100
ATOM   2079 HG   LEU   138     -11.804 -21.072   1.960 -0.036100
ATOM   2080 CD1  LEU   138     -13.086 -19.507   2.648 -0.412100
ATOM   2081 1HD1 LEU   138     -13.424 -19.247   1.645  0.100000
ATOM   2082 2HD1 LEU   138     -13.796 -20.205   3.094  0.100000
ATOM   2083 3HD1 LEU   138     -13.033 -18.604   3.257  0.100000
ATOM   2084 CD2  LEU   138     -10.700 -19.259   1.899 -0.412100
ATOM   2085 1HD2 LEU   138      -9.731 -19.744   1.790  0.100000
ATOM   2086 2HD2 LEU   138     -11.048 -19.046   0.892  0.100000
ATOM   2087 3HD2 LEU   138     -10.591 -18.329   2.453  0.100000
ATOM   2088 C    LEU   138      -9.530 -21.745   5.319  0.597300
ATOM   2089 O    LEU   138     -10.192 -22.550   5.923 -0.567900
ATOM   2090 N    PHE   139      -8.456 -21.198   5.858 -0.415700
ATOM   2091 H    PHE   139      -7.880 -20.570   5.305  0.271900
ATOM   2092 CA   PHE   139      -8.177 -21.404   7.257 -0.002400
ATOM   2093 HA   PHE   139      -8.825 -22.156   7.705  0.097800
ATOM   2094 CB   PHE   139      -6.733 -21.855   7.507 -0.034300
ATOM   2095 HB2  PHE   139      -6.038 -21.230   6.944  0.029500
ATOM   2096 HB3  PHE   139      -6.567 -21.702   8.570  0.029500
ATOM   2097 CG   PHE   139      -6.454 -23.308   7.228  0.011800
ATOM   2098 CD1  PHE   139      -6.613 -23.858   5.955 -0.125600
ATOM   2099 HD1  PHE   139      -6.971 -23.244   5.142  0.133000
ATOM   2100 CE1  PHE   139      -6.298 -25.203   5.719 -0.170400
ATOM   2101 HE1  PHE   139      -6.430 -25.628   4.733  0.143000
ATOM   2102 CZ   PHE   139      -5.797 -25.991   6.754 -0.107200
ATOM   2103 HZ   PHE   139      -5.538 -27.026   6.576  0.129700
ATOM   2104 CE2  PHE   139      -5.615 -25.423   8.011 -0.170400
ATOM   2105 HE2  PHE   139      -5.211 -26.021   8.815  0.143000
ATOM   2106 CD2  PHE   139      -5.975 -24.117   8.238 -0.125600
ATOM   2107 HD2  PHE   139      -5.830 -23.710   9.229  0.133000
ATOM   2108 C    PHE   139      -8.441 -20.073   7.923  0.597300
ATOM   2109 O    PHE   139      -7.821 -19.023   7.567 -0.567900
ATOM   2110 N    ARG   140      -9.329 -20.094   8.904 -0.347900
ATOM   2111 H    ARG   140      -9.735 -20.981   9.181  0.274700
ATOM   2112 CA   ARG   140      -9.793 -18.850   9.539 -0.263700
ATOM   2113 HA   ARG   140      -9.446 -17.982   8.978  0.156000
ATOM   2114 CB   ARG   140     -11.285 -18.808   9.529 -0.000700
ATOM   2115 HB2  ARG   140     -11.606 -18.811   8.488  0.032700
ATOM   2116 HB3  ARG   140     -11.641 -19.730   9.989  0.032700
ATOM   2117 CG   ARG   140     -11.984 -17.612  10.223  0.039000
ATOM   2118 HG2  ARG   140     -11.567 -17.460  11.219  0.028500
ATOM   2119 HG3  ARG   140     -11.848 -16.707   9.631  0.028500
ATOM   2120 CD   ARG   140     -13.434 -17.948  10.340  0.048600
ATOM   2121 HD2  ARG   140     -13.842 -18.084   9.336  0.068700
ATOM   2122 HD3  ARG   140     -13.566 -18.889  10.878  0.068700
ATOM   2123 NE   ARG   140     -14.173 -16.860  10.998 -0.529500
ATOM   2124 HE   ARG   140     -14.576 -16.139  10.410  0.345600
ATOM   2125 CZ   ARG   140     -14.265 -16.736  12.311  0.807600
ATOM   2126 NH1  ARG   140     -13.744 -17.645  13.129 -0.862700
ATOM   2127 1HH1 ARG   140     -13.517 -18.562  12.805  0.447800
ATOM   2128 2HH1 ARG   140     -13.862 -17.449  14.124  0.447800
ATOM   2129 NH2  ARG   140     -14.882 -15.685  12.815 -0.862700
ATOM   2130 1HH2 ARG   140     -15.334 -15.012  12.216  0.447800
ATOM   2131 2HH2 ARG   140     -14.853 -15.590  13.832  0.447800
ATOM   2132 C    ARG   140      -9.207 -18.750  10.947  0.734100
ATOM   2133 O    ARG   140      -9.558 -19.503  11.875 -0.589400
ATOM   2134 N    ALA   141      -8.216 -17.887  11.048 -0.415700
ATOM   2135 H    ALA   141      -7.986 -17.308  10.248  0.271900
ATOM   2136 CA   ALA   141      -7.572 -17.591  12.300  0.033700
ATOM   2137 HA   ALA   141      -7.579 -18.478  12.937  0.082300
ATOM   2138 CB   ALA   141      -6.120 -17.197  12.064 -0.182500
ATOM   2139 HB1  ALA   141      -5.627 -17.024  13.022  0.060300
ATOM   2140 HB2  ALA   141      -5.600 -18.006  11.550  0.060300
ATOM   2141 HB3  ALA   141      -6.062 -16.294  11.454  0.060300
ATOM   2142 C    ALA   141      -8.310 -16.483  13.004  0.597300
ATOM   2143 O    ALA   141      -8.639 -15.468  12.398 -0.567900
ATOM   2144 N    GLU   142      -8.578 -16.692  14.288 -0.516300
ATOM   2145 H    GLU   142      -8.300 -17.574  14.717  0.293600
ATOM   2146 CA   GLU   142      -9.407 -15.783  15.109  0.039700
ATOM   2147 HA   GLU   142      -9.546 -14.840  14.583  0.110500
ATOM   2148 CB   GLU   142     -10.794 -16.426  15.306  0.056000
ATOM   2149 HB2  GLU   142     -11.161 -16.756  14.333 -0.017300
ATOM   2150 HB3  GLU   142     -10.685 -17.317  15.926 -0.017300
ATOM   2151 CG   GLU   142     -11.853 -15.520  15.906  0.013600
ATOM   2152 HG2  GLU   142     -11.461 -15.041  16.805 -0.042500
ATOM   2153 HG3  GLU   142     -12.097 -14.732  15.191 -0.042500
ATOM   2154 CD   GLU   142     -13.082 -16.303  16.281  0.805400
ATOM   2155 OE1  GLU   142     -13.034 -17.048  17.320 -0.818800
ATOM   2156 OE2  GLU   142     -14.099 -16.138  15.547 -0.818800
ATOM   2157 C    GLU   142      -8.843 -15.502  16.486  0.536600
ATOM   2158 O    GLU   142      -8.618 -16.425  17.312 -0.581900
ATOM   2159 N    ILE   143      -8.591 -14.230  16.749 -0.415700
ATOM   2160 H    ILE   143      -8.762 -13.527  16.038  0.271900
ATOM   2161 CA   ILE   143      -8.126 -13.801  18.070 -0.059700
ATOM   2162 HA   ILE   143      -7.876 -14.646  18.714  0.086900
ATOM   2163 CB   ILE   143      -6.908 -12.841  17.987  0.130300
ATOM   2164 HB   ILE   143      -7.178 -12.040  17.311  0.018700
ATOM   2165 CG2  ILE   143      -6.583 -12.203  19.334 -0.320400
ATOM   2166 1HG2 ILE   143      -5.692 -11.583  19.277  0.088200
ATOM   2167 2HG2 ILE   143      -7.398 -11.560  19.664  0.088200
ATOM   2168 3HG2 ILE   143      -6.434 -12.987  20.079  0.088200
ATOM   2169 CG1  ILE   143      -5.710 -13.542  17.401 -0.043000
ATOM   2170 2HG1 ILE   143      -5.269 -14.202  18.127  0.023600
ATOM   2171 3HG1 ILE   143      -6.004 -14.130  16.531  0.023600
ATOM   2172 CD1  ILE   143      -4.611 -12.608  16.961 -0.066000
ATOM   2173 1HD1 ILE   143      -3.819 -13.191  16.491  0.018600
ATOM   2174 2HD1 ILE   143      -5.001 -11.899  16.231  0.018600
ATOM   2175 3HD1 ILE   143      -4.178 -12.075  17.805  0.018600
ATOM   2176 C    ILE   143      -9.311 -13.047  18.653  0.597300
ATOM   2177 O    ILE   143      -9.848 -12.169  17.994 -0.567900
ATOM   2178 N    ILE   144      -9.650 -13.356  19.905 -0.415700
ATOM   2179 H    ILE   144      -9.153 -14.097  20.399  0.271900
ATOM   2180 CA   ILE   144     -10.675 -12.579  20.617 -0.059700
ATOM   2181 HA   ILE   144     -11.148 -11.903  19.919  0.086900
ATOM   2182 CB   ILE   144     -11.776 -13.468  21.160  0.130300
ATOM   2183 HB   ILE   144     -11.394 -14.073  21.978  0.018700
ATOM   2184 CG2  ILE   144     -12.930 -12.601  21.657 -0.320400
ATOM   2185 1HG2 ILE   144     -13.700 -13.219  22.116  0.088200
ATOM   2186 2HG2 ILE   144     -12.583 -11.908  22.422  0.088200
ATOM   2187 3HG2 ILE   144     -13.366 -12.035  20.832  0.088200
ATOM   2188 CG1  ILE   144     -12.260 -14.359  20.050 -0.043000
ATOM   2189 2HG1 ILE   144     -12.720 -13.757  19.271  0.023600
ATOM   2190 3HG1 ILE   144     -11.440 -14.910  19.596  0.023600
ATOM   2191 CD1  ILE   144     -13.214 -15.444  20.486 -0.066000
ATOM   2192 1HD1 ILE   144     -13.473 -16.069  19.634  0.018600
ATOM   2193 2HD1 ILE   144     -12.748 -16.069  21.247  0.018600
ATOM   2194 3HD1 ILE   144     -14.134 -15.020  20.885  0.018600
ATOM   2195 C    ILE   144     -10.032 -11.775  21.722  0.597300
ATOM   2196 O    ILE   144      -9.464 -12.340  22.646 -0.567900
ATOM   2197 N    ALA   145     -10.070 -10.455  21.583 -0.415700
ATOM   2198 H    ALA   145     -10.593 -10.065  20.806  0.271900
ATOM   2199 CA   ALA   145      -9.617  -9.587  22.637  0.033700
ATOM   2200 HA   ALA   145      -8.845 -10.091  23.225  0.082300
ATOM   2201 CB   ALA   145      -9.001  -8.344  22.075 -0.182500
ATOM   2202 HB1  ALA   145      -8.524  -7.794  22.885  0.060300
ATOM   2203 HB2  ALA   145      -8.242  -8.612  21.341  0.060300
ATOM   2204 HB3  ALA   145      -9.748  -7.703  21.626  0.060300
ATOM   2205 C    ALA   145     -10.823  -9.243  23.568  0.597300
ATOM   2206 O    ALA   145     -11.861  -8.769  23.105 -0.567900
ATOM   2207 N    LEU   146     -10.604  -9.442  24.875 -0.415700
ATOM   2208 H    LEU   146      -9.723  -9.859  25.168  0.271900
ATOM   2209 CA   LEU   146     -11.690  -9.410  25.851 -0.051800
ATOM   2210 HA   LEU   146     -12.648  -9.428  25.339  0.092200
ATOM   2211 CB   LEU   146     -11.565 -10.634  26.734 -0.110200
ATOM   2212 HB2  LEU   146     -10.561 -10.672  27.151  0.045700
ATOM   2213 HB3  LEU   146     -12.240 -10.539  27.584  0.045700
ATOM   2214 CG   LEU   146     -11.916 -11.954  26.079  0.353100
ATOM   2215 HG   LEU   146     -11.310 -12.076  25.181 -0.036100
ATOM   2216 CD1  LEU   146     -11.534 -13.072  27.047 -0.412100
ATOM   2217 1HD1 LEU   146     -11.685 -14.034  26.561  0.100000
ATOM   2218 2HD1 LEU   146     -10.482 -12.986  27.322  0.100000
ATOM   2219 3HD1 LEU   146     -12.145 -13.017  27.947  0.100000
ATOM   2220 CD2  LEU   146     -13.362 -12.048  25.685 -0.412100
ATOM   2221 1HD2 LEU   146     -13.544 -13.027  25.240  0.100000
ATOM   2222 2HD2 LEU   146     -14.005 -11.934  26.558  0.100000
ATOM   2223 3HD2 LEU   146     -13.613 -11.298  24.939  0.100000
ATOM   2224 C    LEU   146     -11.694  -8.173  26.733  0.597300
ATOM   2225 O    LEU   146     -12.441  -8.133  27.714 -0.567900
ATOM   2226 N    HIE   147     -10.897  -7.176  26.383 -0.415700
ATOM   2227 H    HIE   147     -10.365  -7.222  25.521  0.271900
ATOM   2228 CA   HIE   147     -10.653  -6.060  27.295 -0.058100
ATOM   2229 HA   HIE   147     -10.482  -6.481  28.295  0.136000
ATOM   2230 CB   HIE   147      -9.372  -5.294  26.868 -0.007400
ATOM   2231 HB2  HIE   147      -9.226  -4.427  27.539  0.036700
ATOM   2232 HB3  HIE   147      -8.553  -6.007  27.064  0.036700
ATOM   2233 CG   HIE   147      -9.332  -4.829  25.442  0.186800
ATOM   2234 ND1  HIE   147      -9.280  -5.715  24.377 -0.543200
ATOM   2235 CE1  HIE   147      -9.193  -4.953  23.286  0.163500
ATOM   2236 HE1  HIE   147      -9.172  -5.285  22.246  0.143500
ATOM   2237 NE2  HIE   147      -9.184  -3.628  23.602 -0.279500
ATOM   2238 HE2  HIE   147      -9.014  -2.813  22.986  0.333900
ATOM   2239 CD2  HIE   147      -9.265  -3.526  24.974 -0.220700
ATOM   2240 HD2  HIE   147      -9.273  -2.554  25.468  0.186200
ATOM   2241 C    HIE   147     -11.857  -5.124  27.413  0.597300
ATOM   2242 O    HIE   147     -11.896  -4.334  28.295 -0.567900
ATOM   2243 N    GLU   148     -12.831  -5.247  26.528 -0.516300
ATOM   2244 H    GLU   148     -12.695  -5.891  25.754  0.293600
ATOM   2245 CA   GLU   148     -14.076  -4.514  26.577  0.039700
ATOM   2246 HA   GLU   148     -14.157  -4.010  27.540  0.110500
ATOM   2247 CB   GLU   148     -14.136  -3.472  25.468  0.056000
ATOM   2248 HB2  GLU   148     -14.138  -4.016  24.505 -0.017300
ATOM   2249 HB3  GLU   148     -15.090  -2.912  25.536 -0.017300
ATOM   2250 CG   GLU   148     -12.966  -2.494  25.520  0.013600
ATOM   2251 HG2  GLU   148     -12.829  -2.061  26.531 -0.042500
ATOM   2252 HG3  GLU   148     -12.005  -2.991  25.278 -0.042500
ATOM   2253 CD   GLU   148     -13.121  -1.334  24.543  0.805400
ATOM   2254 OE1  GLU   148     -14.079  -1.334  23.723 -0.818800
ATOM   2255 OE2  GLU   148     -12.247  -0.408  24.636 -0.818800
ATOM   2256 C    GLU   148     -15.240  -5.482  26.522  0.536600
ATOM   2257 O    GLU   148     -16.361  -5.050  26.243 -0.581900
ATOM   2258 N    ALA   149     -15.009  -6.756  26.844 -0.415700
ATOM   2259 H    ALA   149     -14.081  -7.042  27.127  0.271900
ATOM   2260 CA   ALA   149     -16.041  -7.775  26.658  0.033700
ATOM   2261 HA   ALA   149     -16.678  -7.486  25.821  0.082300
ATOM   2262 CB   ALA   149     -15.409  -9.095  26.316 -0.182500
ATOM   2263 HB1  ALA   149     -16.179  -9.838  26.116  0.060300
ATOM   2264 HB2  ALA   149     -14.798  -8.981  25.423  0.060300
ATOM   2265 HB3  ALA   149     -14.790  -9.443  27.144  0.060300
ATOM   2266 C    ALA   149     -16.966  -7.941  27.871  0.597300
ATOM   2267 O    ALA   149     -17.802  -8.874  27.905 -0.567900
ATOM   2268 N    ASP   150     -16.830  -7.070  28.859 -0.516300
ATOM   2269 H    ASP   150     -16.115  -6.354  28.809  0.293600
ATOM   2270 CA   ASP   150     -17.831  -7.035  29.921  0.038100
ATOM   2271 HA   ASP   150     -18.009  -8.068  30.228  0.088000
ATOM   2272 CB   ASP   150     -17.370  -6.312  31.202 -0.030300
ATOM   2273 HB2  ASP   150     -18.148  -6.438  31.953 -0.012200
ATOM   2274 HB3  ASP   150     -16.478  -6.820  31.573 -0.012200
ATOM   2275 CG   ASP   150     -17.045  -4.768  31.064  0.799400
ATOM   2276 OD1  ASP   150     -17.410  -3.994  30.152 -0.801400
ATOM   2277 OD2  ASP   150     -16.362  -4.300  32.012 -0.801400
ATOM   2278 C    ASP   150     -19.177  -6.545  29.366  0.536600
ATOM   2279 O    ASP   150     -20.238  -6.918  29.877 -0.581900
ATOM   2280 N    SER   151     -19.128  -5.736  28.316 -0.415700
ATOM   2281 H    SER   151     -18.226  -5.461  27.953  0.271900
ATOM   2282 CA   SER   151     -20.347  -5.335  27.572 -0.024900
ATOM   2283 HA   SER   151     -21.224  -5.446  28.211  0.084300
ATOM   2284 CB   SER   151     -20.259  -3.844  27.172  0.211700
ATOM   2285 HB2  SER   151     -19.491  -3.757  26.408  0.035200
ATOM   2286 HB3  SER   151     -21.211  -3.534  26.738  0.035200
ATOM   2287 OG   SER   151     -19.928  -2.960  28.249 -0.654600
ATOM   2288 HG   SER   151     -20.657  -3.026  28.902  0.427500
ATOM   2289 C    SER   151     -20.544  -6.201  26.357  0.597300
ATOM   2290 O    SER   151     -19.625  -6.852  25.867 -0.567900
ATOM   2291 N    LEU   152     -21.776  -6.210  25.871 -0.415700
ATOM   2292 H    LEU   152     -22.499  -5.678  26.352  0.271900
ATOM   2293 CA   LEU   152     -22.117  -6.812  24.602 -0.051800
ATOM   2294 HA   LEU   152     -21.366  -7.530  24.272  0.092200
ATOM   2295 CB   LEU   152     -23.457  -7.486  24.760 -0.110200
ATOM   2296 HB2  LEU   152     -24.130  -6.791  25.264  0.045700
ATOM   2297 HB3  LEU   152     -23.871  -7.689  23.770  0.045700
ATOM   2298 CG   LEU   152     -23.379  -8.794  25.529  0.353100
ATOM   2299 HG   LEU   152     -22.849  -8.666  26.472 -0.036100
ATOM   2300 CD1  LEU   152     -24.831  -9.112  25.825 -0.412100
ATOM   2301 1HD1 LEU   152     -24.875 -10.076  26.329  0.100000
ATOM   2302 2HD1 LEU   152     -25.264  -8.347  26.465  0.100000
ATOM   2303 3HD1 LEU   152     -25.398  -9.164  24.897  0.100000
ATOM   2304 CD2  LEU   152     -22.711  -9.917  24.704 -0.412100
ATOM   2305 1HD2 LEU   152     -22.891 -10.880  25.178  0.100000
ATOM   2306 2HD2 LEU   152     -23.118  -9.942  23.693  0.100000
ATOM   2307 3HD2 LEU   152     -21.637  -9.754  24.650  0.100000
ATOM   2308 C    LEU   152     -22.243  -5.713  23.563  0.597300
ATOM   2309 O    LEU   152     -22.912  -4.727  23.809 -0.567900
ATOM   2310 N    TYR   153     -21.575  -5.871  22.423 -0.415700
ATOM   2311 H    TYR   153     -21.043  -6.722  22.300  0.271900
ATOM   2312 CA   TYR   153     -21.758  -4.991  21.255 -0.001400
ATOM   2313 HA   TYR   153     -21.303  -4.027  21.487  0.087600
ATOM   2314 CB   TYR   153     -21.032  -5.567  20.029 -0.015200
ATOM   2315 HB2  TYR   153     -19.973  -5.659  20.268  0.029500
ATOM   2316 HB3  TYR   153     -21.417  -6.565  19.812  0.029500
ATOM   2317 CG   TYR   153     -21.165  -4.701  18.805 -0.001100
ATOM   2318 CD1  TYR   153     -20.427  -3.552  18.650 -0.190600
ATOM   2319 HD1  TYR   153     -19.736  -3.258  19.428  0.169900
ATOM   2320 CE1  TYR   153     -20.580  -2.775  17.519 -0.234100
ATOM   2321 HE1  TYR   153     -19.998  -1.875  17.403  0.165600
ATOM   2322 CZ   TYR   153     -21.471  -3.135  16.536  0.322600
ATOM   2323 OH   TYR   153     -21.641  -2.379  15.415 -0.557900
ATOM   2324 HH   TYR   153     -21.513  -1.434  15.615  0.399200
ATOM   2325 CE2  TYR   153     -22.204  -4.269  16.648 -0.234100
ATOM   2326 HE2  TYR   153     -22.914  -4.533  15.880  0.165600
ATOM   2327 CD2  TYR   153     -22.069  -5.043  17.787 -0.190600
ATOM   2328 HD2  TYR   153     -22.683  -5.930  17.898  0.169900
ATOM   2329 C    TYR   153     -23.196  -4.732  20.902  0.597300
ATOM   2330 O    TYR   153     -23.574  -3.592  20.560 -0.567900
ATOM   2331 N    SER   154     -24.016  -5.777  21.002 -0.415700
ATOM   2332 H    SER   154     -23.643  -6.690  21.240  0.271900
ATOM   2333 CA   SER   154     -25.365  -5.680  20.546 -0.024900
ATOM   2334 HA   SER   154     -25.383  -5.371  19.502  0.084300
ATOM   2335 CB   SER   154     -26.100  -6.987  20.677  0.211700
ATOM   2336 HB2  SER   154     -27.115  -6.875  20.299  0.035200
ATOM   2337 HB3  SER   154     -25.596  -7.742  20.074  0.035200
ATOM   2338 OG   SER   154     -26.130  -7.417  21.997 -0.654600
ATOM   2339 HG   SER   154     -26.209  -8.404  22.033  0.427500
ATOM   2340 C    SER   154     -26.143  -4.675  21.372  0.597300
ATOM   2341 O    SER   154     -27.109  -4.116  20.881 -0.567900
ATOM   2342 N    GLN   155     -25.690  -4.509  22.607 -0.415700
ATOM   2343 H    GLN   155     -24.856  -5.014  22.879  0.271900
ATOM   2344 CA   GLN   155     -26.297  -3.598  23.568 -0.003100
ATOM   2345 HA   GLN   155     -27.338  -3.415  23.298  0.085000
ATOM   2346 CB   GLN   155     -26.257  -4.228  24.978 -0.003600
ATOM   2347 HB2  GLN   155     -25.217  -4.329  25.277  0.017100
ATOM   2348 HB3  GLN   155     -26.743  -3.542  25.674  0.017100
ATOM   2349 CG   GLN   155     -26.927  -5.589  25.098 -0.064500
ATOM   2350 HG2  GLN   155     -26.301  -6.337  24.613  0.035200
ATOM   2351 HG3  GLN   155     -27.003  -5.860  26.151  0.035200
ATOM   2352 CD   GLN   155     -28.324  -5.640  24.475  0.695100
ATOM   2353 OE1  GLN   155     -29.228  -4.926  24.921 -0.608600
ATOM   2354 NE2  GLN   155     -28.524  -6.494  23.431 -0.940700
ATOM   2355 1HE2 GLN   155     -27.723  -6.949  23.002  0.425100
ATOM   2356 2HE2 GLN   155     -29.446  -6.577  23.021  0.425100
ATOM   2357 C    GLN   155     -25.589  -2.244  23.583  0.597300
ATOM   2358 O    GLN   155     -26.221  -1.190  23.669 -0.567900
ATOM   2359 N    ASN   156     -24.260  -2.274  23.530 -0.415700
ATOM   2360 H    ASN   156     -23.783  -3.168  23.482  0.271900
ATOM   2361 CA   ASN   156     -23.448  -1.084  23.546  0.014300
ATOM   2362 HA   ASN   156     -24.057  -0.191  23.412  0.104800
ATOM   2363 CB   ASN   156     -22.765  -0.958  24.909 -0.204100
ATOM   2364 HB2  ASN   156     -23.525  -0.822  25.676  0.079700
ATOM   2365 HB3  ASN   156     -22.210  -1.869  25.138  0.079700
ATOM   2366 CG   ASN   156     -21.815   0.216  24.961  0.713000
ATOM   2367 OD1  ASN   156     -21.699   0.981  24.004 -0.593100
ATOM   2368 ND2  ASN   156     -21.194   0.409  26.106 -0.919100
ATOM   2369 1HD2 ASN   156     -21.490  -0.153  26.898  0.419600
ATOM   2370 2HD2 ASN   156     -20.750   1.312  26.237  0.419600
ATOM   2371 C    ASN   156     -22.387  -1.166  22.461  0.597300
ATOM   2372 O    ASN   156     -21.389  -1.825  22.664 -0.567900
ATOM   2373 N    PRO   157     -22.585  -0.464  21.354 -0.254800
ATOM   2374 CD   PRO   157     -23.802   0.276  20.997  0.019200
ATOM   2375 HD2  PRO   157     -24.019   1.078  21.704  0.039100
ATOM   2376 HD3  PRO   157     -24.645  -0.411  20.900  0.039100
ATOM   2377 CG   PRO   157     -23.439   0.846  19.667  0.018900
ATOM   2378 HG2  PRO   157     -22.893   1.779  19.814  0.021300
ATOM   2379 HG3  PRO   157     -24.325   1.029  19.058  0.021300
ATOM   2380 CB   PRO   157     -22.540  -0.148  19.032 -0.007000
ATOM   2381 HB2  PRO   157     -21.927   0.301  18.252  0.025300
ATOM   2382 HB3  PRO   157     -23.135  -0.966  18.622  0.025300
ATOM   2383 CA   PRO   157     -21.718  -0.670  20.193 -0.026600
ATOM   2384 HA   PRO   157     -21.553  -1.737  20.059  0.064100
ATOM   2385 C    PRO   157     -20.378   0.001  20.318  0.589600
ATOM   2386 O    PRO   157     -19.493  -0.275  19.538 -0.574800
ATOM   2387 N    ILE   158     -20.159   0.757  21.364 -0.415700
ATOM   2388 H    ILE   158     -20.887   0.939  22.051  0.271900
ATOM   2389 CA   ILE   158     -18.800   1.201  21.571 -0.059700
ATOM   2390 HA   ILE   158     -18.278   1.229  20.619  0.086900
ATOM   2391 CB   ILE   158     -18.759   2.688  21.953  0.130300
ATOM   2392 HB   ILE   158     -17.703   2.966  21.978  0.018700
ATOM   2393 CG2  ILE   158     -19.434   3.557  20.875 -0.320400
ATOM   2394 1HG2 ILE   158     -19.076   3.264  19.888  0.088200
ATOM   2395 2HG2 ILE   158     -20.515   3.435  20.907  0.088200
ATOM   2396 3HG2 ILE   158     -19.189   4.608  21.009  0.088200
ATOM   2397 CG1  ILE   158     -19.362   2.986  23.292 -0.043000
ATOM   2398 2HG1 ILE   158     -20.448   2.939  23.245  0.023600
ATOM   2399 3HG1 ILE   158     -18.992   2.280  24.035  0.023600
ATOM   2400 CD1  ILE   158     -18.945   4.414  23.713 -0.066000
ATOM   2401 1HD1 ILE   158     -19.489   5.162  23.138  0.018600
ATOM   2402 2HD1 ILE   158     -19.193   4.557  24.764  0.018600
ATOM   2403 3HD1 ILE   158     -17.870   4.559  23.596  0.018600
ATOM   2404 C    ILE   158     -17.917   0.263  22.397  0.597300
ATOM   2405 O    ILE   158     -16.729   0.515  22.601 -0.567900
ATOM   2406 N    ARG   159     -18.490  -0.835  22.884 -0.347900
ATOM   2407 H    ARG   159     -19.468  -1.017  22.673  0.274700
ATOM   2408 CA   ARG   159     -17.739  -1.853  23.582 -0.263700
ATOM   2409 HA   ARG   159     -16.662  -1.675  23.531  0.156000
ATOM   2410 CB   ARG   159     -18.165  -1.848  25.059 -0.000700
ATOM   2411 HB2  ARG   159     -19.247  -1.981  25.119  0.032700
ATOM   2412 HB3  ARG   159     -17.671  -2.661  25.590  0.032700
ATOM   2413 CG   ARG   159     -17.781  -0.546  25.751  0.039000
ATOM   2414 HG2  ARG   159     -16.711  -0.369  25.633  0.028500
ATOM   2415 HG3  ARG   159     -18.317   0.283  25.290  0.028500
ATOM   2416 CD   ARG   159     -18.145  -0.565  27.215  0.048600
ATOM   2417 HD2  ARG   159     -18.026   0.442  27.620  0.068700
ATOM   2418 HD3  ARG   159     -19.197  -0.825  27.314  0.068700
ATOM   2419 NE   ARG   159     -17.326  -1.506  27.976 -0.529500
ATOM   2420 HE   ARG   159     -17.775  -2.364  28.290  0.345600
ATOM   2421 CZ   ARG   159     -16.065  -1.279  28.365  0.807600
ATOM   2422 NH1  ARG   159     -15.454  -0.140  28.109 -0.862700
ATOM   2423 1HH1 ARG   159     -15.962   0.629  27.685  0.447800
ATOM   2424 2HH1 ARG   159     -14.484  -0.022  28.377  0.447800
ATOM   2425 NH2  ARG   159     -15.415  -2.161  29.071 -0.862700
ATOM   2426 1HH2 ARG   159     -15.943  -2.961  29.423  0.447800
ATOM   2427 2HH2 ARG   159     -14.474  -1.996  29.412  0.447800
ATOM   2428 C    ARG   159     -17.993  -3.215  22.940  0.734100
ATOM   2429 O    ARG   159     -18.506  -3.297  21.853 -0.589400
ATOM   2430 N    GLY   160     -17.621  -4.272  23.635 -0.415700
ATOM   2431 H    GLY   160     -17.161  -4.141  24.529  0.271900
ATOM   2432 CA   GLY   160     -17.870  -5.614  23.211 -0.025200
ATOM   2433 HA2  GLY   160     -18.409  -6.133  23.995  0.069800
ATOM   2434 HA3  GLY   160     -18.468  -5.659  22.300  0.069800
ATOM   2435 C    GLY   160     -16.560  -6.342  22.966  0.597300
ATOM   2436 O    GLY   160     -15.486  -5.725  22.765 -0.567900
ATOM   2437 N    ALA   161     -16.671  -7.668  22.941 -0.415700
ATOM   2438 H    ALA   161     -17.575  -8.086  23.138  0.271900
ATOM   2439 CA   ALA   161     -15.596  -8.576  22.477  0.033700
ATOM   2440 HA   ALA   161     -14.749  -8.533  23.162  0.082300
ATOM   2441 CB   ALA   161     -16.138 -10.007  22.421 -0.182500
ATOM   2442 HB1  ALA   161     -15.392 -10.671  21.982  0.060300
ATOM   2443 HB2  ALA   161     -16.352 -10.349  23.430  0.060300
ATOM   2444 HB3  ALA   161     -17.049 -10.049  21.821  0.060300
ATOM   2445 C    ALA   161     -15.153  -8.148  21.094  0.597300
ATOM   2446 O    ALA   161     -15.979  -7.691  20.321 -0.567900
ATOM   2447 N    GLN   162     -13.847  -8.269  20.824 -0.415700
ATOM   2448 H    GLN   162     -13.225  -8.671  21.516  0.271900
ATOM   2449 CA   GLN   162     -13.273  -7.851  19.571 -0.003100
ATOM   2450 HA   GLN   162     -14.021  -7.393  18.923  0.085000
ATOM   2451 CB   GLN   162     -12.186  -6.825  19.847 -0.003600
ATOM   2452 HB2  GLN   162     -11.449  -7.296  20.510  0.017100
ATOM   2453 HB3  GLN   162     -11.645  -6.583  18.920  0.017100
ATOM   2454 CG   GLN   162     -12.755  -5.561  20.494 -0.064500
ATOM   2455 HG2  GLN   162     -13.611  -5.168  19.921  0.035200
ATOM   2456 HG3  GLN   162     -13.137  -5.762  21.514  0.035200
ATOM   2457 CD   GLN   162     -11.664  -4.495  20.603  0.695100
ATOM   2458 OE1  GLN   162     -10.478  -4.869  20.552 -0.608600
ATOM   2459 NE2  GLN   162     -12.057  -3.218  20.732 -0.940700
ATOM   2460 1HE2 GLN   162     -13.051  -2.991  20.847  0.425100
ATOM   2461 2HE2 GLN   162     -11.336  -2.442  20.663  0.425100
ATOM   2462 C    GLN   162     -12.720  -9.072  18.876  0.597300
ATOM   2463 O    GLN   162     -12.006  -9.858  19.500 -0.567900
ATOM   2464 N    PHE   163     -12.991  -9.166  17.587 -0.415700
ATOM   2465 H    PHE   163     -13.628  -8.503  17.155  0.271900
ATOM   2466 CA   PHE   163     -12.534 -10.277  16.784 -0.002400
ATOM   2467 HA   PHE   163     -12.024 -11.005  17.418  0.097800
ATOM   2468 CB   PHE   163     -13.715 -10.997  16.155 -0.034300
ATOM   2469 HB2  PHE   163     -14.208 -10.340  15.438  0.029500
ATOM   2470 HB3  PHE   163     -13.347 -11.868  15.614  0.029500
ATOM   2471 CG   PHE   163     -14.714 -11.451  17.161  0.011800
ATOM   2472 CD1  PHE   163     -15.676 -10.569  17.624 -0.125600
ATOM   2473 HD1  PHE   163     -15.769  -9.592  17.203  0.133000
ATOM   2474 CE1  PHE   163     -16.590 -10.946  18.573 -0.170400
ATOM   2475 HE1  PHE   163     -17.348 -10.250  18.906  0.143000
ATOM   2476 CZ   PHE   163     -16.510 -12.215  19.136 -0.107200
ATOM   2477 HZ   PHE   163     -17.197 -12.504  19.915  0.129700
ATOM   2478 CE2  PHE   163     -15.522 -13.119  18.692 -0.170400
ATOM   2479 HE2  PHE   163     -15.459 -14.111  19.117  0.143000
ATOM   2480 CD2  PHE   163     -14.631 -12.718  17.712 -0.125600
ATOM   2481 HD2  PHE   163     -13.874 -13.405  17.364  0.133000
ATOM   2482 C    PHE   163     -11.564  -9.811  15.709  0.597300
ATOM   2483 O    PHE   163     -11.875  -8.912  14.911 -0.567900
ATOM   2484 N    TYR   164     -10.378 -10.408  15.745 -0.415700
ATOM   2485 H    TYR   164     -10.196 -11.110  16.459  0.271900
ATOM   2486 CA   TYR   164      -9.363 -10.162  14.754  0.376764
ATOM   2487 HA   TYR   164      -9.676  -9.355  14.087  0.087600
ATOM   2488 CB   TYR   164      -8.007  -9.738  15.423 -0.351124
ATOM   2489 HB2  TYR   164      -7.689 -10.575  16.049  0.123215
ATOM   2490 HB3  TYR   164      -7.251  -9.610  14.627  0.123215
ATOM   2491 CG   TYR   164      -8.152  -8.462  16.233  0.230371
ATOM   2492 CD1  TYR   164      -8.172  -7.213  15.577 -0.214258
ATOM   2493 HD1  TYR   164      -8.064  -7.162  14.488  0.158703
ATOM   2494 CE1  TYR   164      -8.352  -6.030  16.284 -0.185246
ATOM   2495 HE1  TYR   164      -8.431  -5.071  15.773  0.159704
ATOM   2496 CZ   TYR   164      -8.504  -6.005  17.696  0.234290
ATOM   2497 OH   TYR   164      -8.675  -4.799  18.227 -0.752473
ATOM   2498 HH   TYR   164      -8.837  -4.329  19.303  0.429028
ATOM   2499 CE2  TYR   164      -8.473  -7.255  18.368 -0.149773
ATOM   2500 HE2  TYR   164      -8.630  -7.277  19.451  0.118727
ATOM   2501 CD2  TYR   164      -8.307  -8.449  17.636 -0.236133
ATOM   2502 HD2  TYR   164      -8.317  -9.405  18.179  0.177490
ATOM   2503 C    TYR   164      -9.347 -11.452  13.963  0.597300
ATOM   2504 O    TYR   164      -8.907 -12.496  14.463 -0.567900
ATOM   2505 N    ILE   165      -9.945 -11.376  12.794 -0.415700
ATOM   2506 H    ILE   165     -10.302 -10.478  12.502  0.271900
ATOM   2507 CA   ILE   165     -10.231 -12.521  11.932 -0.059700
ATOM   2508 HA   ILE   165      -9.978 -13.449  12.443  0.086900
ATOM   2509 CB   ILE   165     -11.713 -12.548  11.570  0.130300
ATOM   2510 HB   ILE   165     -11.959 -11.623  11.044  0.018700
ATOM   2511 CG2  ILE   165     -12.007 -13.739  10.637 -0.320400
ATOM   2512 1HG2 ILE   165     -13.079 -13.829  10.464  0.088200
ATOM   2513 2HG2 ILE   165     -11.539 -13.607   9.662  0.088200
ATOM   2514 3HG2 ILE   165     -11.652 -14.666  11.091  0.088200
ATOM   2515 CG1  ILE   165     -12.600 -12.648  12.799 -0.043000
ATOM   2516 2HG1 ILE   165     -12.667 -13.691  13.109  0.023600
ATOM   2517 3HG1 ILE   165     -12.169 -12.102  13.634  0.023600
ATOM   2518 CD1  ILE   165     -14.022 -12.091  12.614 -0.066000
ATOM   2519 1HD1 ILE   165     -14.625 -12.311  13.495  0.018600
ATOM   2520 2HD1 ILE   165     -13.976 -11.012  12.468  0.018600
ATOM   2521 3HD1 ILE   165     -14.484 -12.542  11.741  0.018600
ATOM   2522 C    ILE   165      -9.449 -12.426  10.627  0.597300
ATOM   2523 O    ILE   165      -9.415 -11.362   9.978 -0.567900
ATOM   2524 N    SER   166      -8.822 -13.549  10.219 -0.415700
ATOM   2525 H    SER   166      -8.828 -14.377  10.813  0.271900
ATOM   2526 CA   SER   166      -8.027 -13.555   8.989 -0.024900
ATOM   2527 HA   SER   166      -8.324 -12.745   8.323  0.084300
ATOM   2528 CB   SER   166      -6.534 -13.411   9.314  0.211700
ATOM   2529 HB2  SER   166      -6.389 -12.506   9.903  0.035200
ATOM   2530 HB3  SER   166      -6.202 -14.254   9.923  0.035200
ATOM   2531 OG   SER   166      -5.725 -13.327   8.130 -0.654600
ATOM   2532 HG   SER   166      -5.443 -14.220   7.896  0.427500
ATOM   2533 C    SER   166      -8.201 -14.863   8.300  0.597300
ATOM   2534 O    SER   166      -7.970 -15.925   8.909 -0.567900
ATOM   2535 N    CYX   167      -8.558 -14.829   7.036 -0.415700
ATOM   2536 H    CYX   167      -8.748 -13.935   6.590  0.271900
ATOM   2537 CA   CYX   167      -8.735 -16.031   6.289  0.042900
ATOM   2538 HA   CYX   167      -8.799 -16.900   6.942  0.076600
ATOM   2539 CB   CYX   167     -10.048 -15.956   5.515 -0.079000
ATOM   2540 HB2  CYX   167     -10.154 -14.974   5.053  0.091000
ATOM   2541 HB3  CYX   167     -10.057 -16.721   4.738  0.091000
ATOM   2542 SG   CYX   167     -11.423 -16.276   6.644 -0.108100
ATOM   2543 C    CYX   167      -7.566 -16.240   5.322  0.597300
ATOM   2544 O    CYX   167      -7.322 -15.403   4.451 -0.567900
ATOM   2545 N    ALA   168      -6.886 -17.368   5.460 -0.415700
ATOM   2546 H    ALA   168      -7.126 -18.003   6.215  0.271900
ATOM   2547 CA   ALA   168      -5.852 -17.773   4.515  0.033700
ATOM   2548 HA   ALA   168      -5.504 -16.899   3.963  0.082300
ATOM   2549 CB   ALA   168      -4.638 -18.332   5.266 -0.182500
ATOM   2550 HB1  ALA   168      -3.845 -18.574   4.557  0.060300
ATOM   2551 HB2  ALA   168      -4.264 -17.593   5.975  0.060300
ATOM   2552 HB3  ALA   168      -4.919 -19.236   5.808  0.060300
ATOM   2553 C    ALA   168      -6.364 -18.786   3.492  0.597300
ATOM   2554 O    ALA   168      -7.080 -19.761   3.856 -0.567900
ATOM   2555 N    GLN   169      -6.016 -18.543   2.215 -0.415700
ATOM   2556 H    GLN   169      -5.404 -17.763   2.001  0.271900
ATOM   2557 CA   GLN   169      -6.270 -19.527   1.168 -0.003100
ATOM   2558 HA   GLN   169      -7.205 -20.049   1.378  0.085000
ATOM   2559 CB   GLN   169      -6.430 -18.830  -0.187 -0.003600
ATOM   2560 HB2  GLN   169      -5.499 -18.308  -0.412  0.017100
ATOM   2561 HB3  GLN   169      -6.589 -19.587  -0.951  0.017100
ATOM   2562 CG   GLN   169      -7.565 -17.839  -0.212 -0.064500
ATOM   2563 HG2  GLN   169      -8.484 -18.363   0.051  0.035200
ATOM   2564 HG3  GLN   169      -7.382 -17.062   0.530  0.035200
ATOM   2565 CD   GLN   169      -7.791 -17.148  -1.535  0.695100
ATOM   2566 OE1  GLN   169      -8.758 -16.425  -1.660 -0.608600
ATOM   2567 NE2  GLN   169      -6.920 -17.313  -2.478 -0.940700
ATOM   2568 1HE2 GLN   169      -6.008 -17.727  -2.308  0.425100
ATOM   2569 2HE2 GLN   169      -7.081 -16.858  -3.370  0.425100
ATOM   2570 C    GLN   169      -5.132 -20.566   1.143  0.597300
ATOM   2571 O    GLN   169      -3.965 -20.210   0.963 -0.567900
ATOM   2572 N    ILE   170      -5.498 -21.817   1.438 -0.415700
ATOM   2573 H    ILE   170      -6.491 -22.003   1.548  0.271900
ATOM   2574 CA   ILE   170      -4.570 -22.950   1.623 -0.059700
ATOM   2575 HA   ILE   170      -3.555 -22.668   1.347  0.086900
ATOM   2576 CB   ILE   170      -4.594 -23.505   3.066  0.130300
ATOM   2577 HB   ILE   170      -5.605 -23.855   3.272  0.018700
ATOM   2578 CG2  ILE   170      -3.652 -24.681   3.281 -0.320400
ATOM   2579 1HG2 ILE   170      -3.639 -24.968   4.333  0.088200
ATOM   2580 2HG2 ILE   170      -3.987 -25.541   2.702  0.088200
ATOM   2581 3HG2 ILE   170      -2.639 -24.427   2.967  0.088200
ATOM   2582 CG1  ILE   170      -4.290 -22.401   4.072 -0.043000
ATOM   2583 2HG1 ILE   170      -5.099 -21.671   4.064  0.023600
ATOM   2584 3HG1 ILE   170      -4.267 -22.831   5.072  0.023600
ATOM   2585 CD1  ILE   170      -2.996 -21.676   3.848 -0.066000
ATOM   2586 1HD1 ILE   170      -2.856 -20.952   4.650  0.018600
ATOM   2587 2HD1 ILE   170      -2.158 -22.372   3.876  0.018600
ATOM   2588 3HD1 ILE   170      -2.986 -21.135   2.914  0.018600
ATOM   2589 C    ILE   170      -5.049 -24.075   0.710  0.597300
ATOM   2590 O    ILE   170      -6.259 -24.431   0.746 -0.567900
ATOM   2591 N    THR   171      -4.125 -24.611  -0.096 -0.415700
ATOM   2592 H    THR   171      -3.167 -24.289  -0.011  0.271900
ATOM   2593 CA   THR   171      -4.380 -25.789  -0.950 -0.038900
ATOM   2594 HA   THR   171      -5.451 -25.981  -0.975  0.100700
ATOM   2595 CB   THR   171      -3.944 -25.563  -2.400  0.365400
ATOM   2596 HB   THR   171      -2.889 -25.288  -2.434  0.004300
ATOM   2597 CG2  THR   171      -4.182 -26.841  -3.271 -0.243800
ATOM   2598 1HG2 THR   171      -3.404 -27.575  -3.070  0.064200
ATOM   2599 2HG2 THR   171      -5.158 -27.276  -3.049  0.064200
ATOM   2600 3HG2 THR   171      -4.155 -26.567  -4.320  0.064200
ATOM   2601 OG1  THR   171      -4.711 -24.533  -2.995 -0.676100
ATOM   2602 HG1  THR   171      -5.552 -24.935  -3.314  0.410200
ATOM   2603 C    THR   171      -3.692 -27.064  -0.389  0.597300
ATOM   2604 O    THR   171      -2.470 -27.128  -0.281 -0.567900
ATOM   2605 N    ILE   172      -4.491 -28.033   0.051 -0.415700
ATOM   2606 H    ILE   172      -5.486 -27.934  -0.124  0.271900
ATOM   2607 CA   ILE   172      -4.012 -29.300   0.530 -0.059700
ATOM   2608 HA   ILE   172      -3.066 -29.155   1.042  0.086900
ATOM   2609 CB   ILE   172      -4.996 -29.904   1.528  0.130300
ATOM   2610 HB   ILE   172      -5.976 -29.982   1.053  0.018700
ATOM   2611 CG2  ILE   172      -4.551 -31.290   1.930 -0.320400
ATOM   2612 1HG2 ILE   172      -3.583 -31.248   2.432  0.088200
ATOM   2613 2HG2 ILE   172      -5.284 -31.744   2.598  0.088200
ATOM   2614 3HG2 ILE   172      -4.477 -31.955   1.070  0.088200
ATOM   2615 CG1  ILE   172      -5.116 -29.008   2.759 -0.043000
ATOM   2616 2HG1 ILE   172      -4.153 -28.934   3.262  0.023600
ATOM   2617 3HG1 ILE   172      -5.406 -28.004   2.448  0.023600
ATOM   2618 CD1  ILE   172      -6.158 -29.472   3.754 -0.066000
ATOM   2619 1HD1 ILE   172      -6.326 -28.686   4.491  0.018600
ATOM   2620 2HD1 ILE   172      -7.093 -29.679   3.242  0.018600
ATOM   2621 3HD1 ILE   172      -5.814 -30.363   4.278  0.018600
ATOM   2622 C    ILE   172      -3.824 -30.228  -0.668  0.597300
ATOM   2623 O    ILE   172      -4.790 -30.579  -1.397 -0.567900
ATOM   2624 N    ASN   173      -2.583 -30.587  -0.917 -0.415700
ATOM   2625 H    ASN   173      -1.832 -30.186  -0.362  0.271900
ATOM   2626 CA   ASN   173      -2.260 -31.375  -2.088  0.014300
ATOM   2627 HA   ASN   173      -3.051 -31.282  -2.829  0.104800
ATOM   2628 CB   ASN   173      -0.971 -30.857  -2.715 -0.204100
ATOM   2629 HB2  ASN   173      -0.244 -30.620  -1.938  0.079700
ATOM   2630 HB3  ASN   173      -0.551 -31.627  -3.361  0.079700
ATOM   2631 CG   ASN   173      -1.207 -29.635  -3.576  0.713000
ATOM   2632 OD1  ASN   173      -0.439 -28.604  -3.330 -0.593100
ATOM   2633 ND2  ASN   173      -2.099 -29.611  -4.447 -0.919100
ATOM   2634 1HD2 ASN   173      -2.667 -30.428  -4.640  0.419600
ATOM   2635 2HD2 ASN   173      -2.228 -28.756  -4.969  0.419600
ATOM   2636 C    ASN   173      -2.206 -32.831  -1.768  0.597300
ATOM   2637 O    ASN   173      -3.003 -33.598  -2.277 -0.567900
ATOM   2638 N    SER   174      -1.300 -33.239  -0.908 -0.415700
ATOM   2639 H    SER   174      -0.604 -32.589  -0.550  0.271900
ATOM   2640 CA   SER   174      -1.202 -34.633  -0.594 -0.024900
ATOM   2641 HA   SER   174      -1.667 -35.243  -1.366  0.084300
ATOM   2642 CB   SER   174       0.268 -35.054  -0.569  0.211700
ATOM   2643 HB2  SER   174       0.746 -34.785  -1.513  0.035200
ATOM   2644 HB3  SER   174       0.775 -34.563   0.258  0.035200
ATOM   2645 OG   SER   174       0.304 -36.450  -0.395 -0.654600
ATOM   2646 HG   SER   174       1.167 -36.751  -0.747  0.427500
ATOM   2647 C    SER   174      -1.875 -34.934   0.737  0.597300
ATOM   2648 O    SER   174      -1.533 -34.364   1.753 -0.567900
ATOM   2649 N    SER   175      -2.865 -35.820   0.698 -0.415700
ATOM   2650 H    SER   175      -3.123 -36.217  -0.196  0.271900
ATOM   2651 CA   SER   175      -3.636 -36.191   1.856 -0.024900
ATOM   2652 HA   SER   175      -2.978 -36.391   2.700  0.084300
ATOM   2653 CB   SER   175      -4.711 -35.145   2.266  0.211700
ATOM   2654 HB2  SER   175      -4.233 -34.191   2.490  0.035200
ATOM   2655 HB3  SER   175      -5.428 -35.006   1.457  0.035200
ATOM   2656 OG   SER   175      -5.383 -35.635   3.444 -0.654600
ATOM   2657 HG   SER   175      -6.275 -35.234   3.418  0.427500
ATOM   2658 C    SER   175      -4.404 -37.441   1.463  0.597300
ATOM   2659 O    SER   175      -5.014 -37.478   0.377 -0.567900
ATOM   2660 N    ASP   176      -4.410 -38.400   2.356 -0.516300
ATOM   2661 H    ASP   176      -3.957 -38.262   3.257  0.293600
ATOM   2662 CA   ASP   176      -5.202 -39.620   2.131  0.038100
ATOM   2663 HA   ASP   176      -5.118 -39.877   1.077  0.088000
ATOM   2664 CB   ASP   176      -4.575 -40.744   2.895 -0.030300
ATOM   2665 HB2  ASP   176      -5.066 -41.677   2.634 -0.012200
ATOM   2666 HB3  ASP   176      -3.535 -40.824   2.579 -0.012200
ATOM   2667 CG   ASP   176      -4.629 -40.553   4.331  0.799400
ATOM   2668 OD1  ASP   176      -5.251 -39.590   4.836 -0.801400
ATOM   2669 OD2  ASP   176      -4.059 -41.442   4.974 -0.801400
ATOM   2670 C    ASP   176      -6.732 -39.534   2.421  0.536600
ATOM   2671 O    ASP   176      -7.450 -40.547   2.268 -0.581900
ATOM   2672 N    ASP   177      -7.218 -38.359   2.855 -0.516300
ATOM   2673 H    ASP   177      -6.563 -37.610   3.044  0.293600
ATOM   2674 CA   ASP   177      -8.639 -38.159   3.143  0.038100
ATOM   2675 HA   ASP   177      -8.748 -37.168   3.577  0.088000
ATOM   2676 CB   ASP   177      -9.503 -38.210   1.887 -0.030300
ATOM   2677 HB2  ASP   177      -9.037 -37.589   1.120 -0.012200
ATOM   2678 HB3  ASP   177      -9.559 -39.229   1.501 -0.012200
ATOM   2679 CG   ASP   177     -10.925 -37.677   2.125  0.799400
ATOM   2680 OD1  ASP   177     -11.114 -36.920   3.142 -0.801400
ATOM   2681 OD2  ASP   177     -11.839 -38.033   1.290 -0.801400
ATOM   2682 C    ASP   177      -9.145 -39.156   4.134  0.536600
ATOM   2683 O    ASP   177     -10.317 -39.585   4.090 -0.581900
ATOM   2684 N    SER   178      -8.259 -39.545   5.034 -0.415700
ATOM   2685 H    SER   178      -7.298 -39.226   4.964  0.271900
ATOM   2686 CA   SER   178      -8.617 -40.543   6.008 -0.024900
ATOM   2687 HA   SER   178      -9.239 -41.304   5.545  0.084300
ATOM   2688 CB   SER   178      -7.347 -41.246   6.561  0.211700
ATOM   2689 HB2  SER   178      -7.642 -42.026   7.265  0.035200
ATOM   2690 HB3  SER   178      -6.803 -41.703   5.738  0.035200
ATOM   2691 OG   SER   178      -6.527 -40.321   7.210 -0.654600
ATOM   2692 HG   SER   178      -5.955 -39.961   6.497  0.427500
ATOM   2693 C    SER   178      -9.385 -39.959   7.186  0.597300
ATOM   2694 O    SER   178      -9.942 -40.722   7.953 -0.567900
ATOM   2695 N    THR   179      -9.376 -38.630   7.369 -0.415700
ATOM   2696 H    THR   179      -8.857 -38.042   6.722  0.271900
ATOM   2697 CA   THR   179     -10.246 -37.975   8.396 -0.038900
ATOM   2698 HA   THR   179     -10.925 -38.700   8.840  0.100700
ATOM   2699 CB   THR   179      -9.431 -37.350   9.513  0.365400
ATOM   2700 HB   THR   179     -10.106 -36.918  10.253  0.004300
ATOM   2701 CG2  THR   179      -8.568 -38.359  10.165 -0.243800
ATOM   2702 1HG2 THR   179      -7.818 -38.744   9.475  0.064200
ATOM   2703 2HG2 THR   179      -8.056 -37.898  11.006  0.064200
ATOM   2704 3HG2 THR   179      -9.175 -39.184  10.538  0.064200
ATOM   2705 OG1  THR   179      -8.605 -36.321   8.968 -0.676100
ATOM   2706 HG1  THR   179      -9.204 -35.851   8.360  0.410200
ATOM   2707 C    THR   179     -11.085 -36.931   7.671  0.597300
ATOM   2708 O    THR   179     -10.779 -35.748   7.730 -0.567900
ATOM   2709 N    PRO   180     -12.096 -37.380   6.869 -0.254800
ATOM   2710 CD   PRO   180     -12.638 -38.756   6.760  0.019200
ATOM   2711 HD2  PRO   180     -13.247 -38.973   7.636  0.039100
ATOM   2712 HD3  PRO   180     -11.862 -39.505   6.628  0.039100
ATOM   2713 CG   PRO   180     -13.489 -38.698   5.553  0.018900
ATOM   2714 HG2  PRO   180     -14.389 -39.298   5.668  0.021300
ATOM   2715 HG3  PRO   180     -12.911 -39.094   4.723  0.021300
ATOM   2716 CB   PRO   180     -13.831 -37.282   5.239 -0.007000
ATOM   2717 HB2  PRO   180     -14.854 -37.081   5.558  0.025300
ATOM   2718 HB3  PRO   180     -13.739 -37.101   4.172  0.025300
ATOM   2719 CA   PRO   180     -12.849 -36.426   6.051 -0.026600
ATOM   2720 HA   PRO   180     -12.150 -35.929   5.379  0.064100
ATOM   2721 C    PRO   180     -13.556 -35.386   6.928  0.589600
ATOM   2722 O    PRO   180     -13.813 -35.624   8.110 -0.574800
ATOM   2723 N    LEU   181     -13.739 -34.213   6.355 -0.415700
ATOM   2724 H    LEU   181     -13.534 -34.095   5.370  0.271900
ATOM   2725 CA   LEU   181     -14.113 -33.067   7.156 -0.051800
ATOM   2726 HA   LEU   181     -13.465 -33.091   8.027  0.092200
ATOM   2727 CB   LEU   181     -13.859 -31.791   6.388 -0.110200
ATOM   2728 HB2  LEU   181     -12.859 -31.819   5.950  0.045700
ATOM   2729 HB3  LEU   181     -14.583 -31.718   5.573  0.045700
ATOM   2730 CG   LEU   181     -13.973 -30.551   7.294  0.353100
ATOM   2731 HG   LEU   181     -14.883 -30.611   7.881 -0.036100
ATOM   2732 CD1  LEU   181     -12.765 -30.464   8.226 -0.412100
ATOM   2733 1HD1 LEU   181     -12.935 -29.692   8.968  0.100000
ATOM   2734 2HD1 LEU   181     -12.559 -31.394   8.747  0.100000
ATOM   2735 3HD1 LEU   181     -11.883 -30.188   7.650  0.100000
ATOM   2736 CD2  LEU   181     -14.063 -29.297   6.419 -0.412100
ATOM   2737 1HD2 LEU   181     -14.944 -29.367   5.780  0.100000
ATOM   2738 2HD2 LEU   181     -14.160 -28.414   7.051  0.100000
ATOM   2739 3HD2 LEU   181     -13.172 -29.202   5.797  0.100000
ATOM   2740 C    LEU   181     -15.582 -33.152   7.576  0.597300
ATOM   2741 O    LEU   181     -16.423 -33.337   6.733 -0.567900
ATOM   2742 N    PRO   182     -15.846 -33.040   8.893 -0.254800
ATOM   2743 CD   PRO   182     -14.882 -32.875   9.994  0.019200
ATOM   2744 HD2  PRO   182     -14.255 -31.998   9.869  0.039100
ATOM   2745 HD3  PRO   182     -14.288 -33.782  10.086  0.039100
ATOM   2746 CG   PRO   182     -15.753 -32.700  11.217  0.018900
ATOM   2747 HG2  PRO   182     -16.068 -31.658  11.306  0.021300
ATOM   2748 HG3  PRO   182     -15.274 -33.009  12.134  0.021300
ATOM   2749 CB   PRO   182     -16.930 -33.572  10.895 -0.007000
ATOM   2750 HB2  PRO   182     -17.769 -33.386  11.557  0.025300
ATOM   2751 HB3  PRO   182     -16.638 -34.621  10.979  0.025300
ATOM   2752 CA   PRO   182     -17.195 -33.238   9.432 -0.026600
ATOM   2753 HA   PRO   182     -17.719 -34.050   8.938  0.064100
ATOM   2754 C    PRO   182     -17.971 -31.969   9.338  0.589600
ATOM   2755 O    PRO   182     -17.531 -31.014   8.682 -0.574800
ATOM   2756 N    ALA   183     -19.139 -31.960   9.982 -0.415700
ATOM   2757 H    ALA   183     -19.437 -32.766  10.512  0.271900
ATOM   2758 CA   ALA   183     -20.016 -30.783   9.914  0.033700
ATOM   2759 HA   ALA   183     -20.164 -30.514   8.866  0.082300
ATOM   2760 CB   ALA   183     -21.392 -31.093  10.537 -0.182500
ATOM   2761 HB1  ALA   183     -21.282 -31.382  11.583  0.060300
ATOM   2762 HB2  ALA   183     -22.031 -30.212  10.473  0.060300
ATOM   2763 HB3  ALA   183     -21.860 -31.907   9.984  0.060300
ATOM   2764 C    ALA   183     -19.387 -29.623  10.632  0.597300
ATOM   2765 O    ALA   183     -18.760 -29.814  11.694 -0.567900
ATOM   2766 N    GLY   184     -19.620 -28.429  10.090 -0.415700
ATOM   2767 H    GLY   184     -20.206 -28.342   9.270  0.271900
ATOM   2768 CA   GLY   184     -19.069 -27.210  10.691 -0.025200
ATOM   2769 HA2  GLY   184     -18.330 -27.445  11.457  0.069800
ATOM   2770 HA3  GLY   184     -18.559 -26.654   9.915  0.069800
ATOM   2771 C    GLY   184     -20.126 -26.301  11.320  0.597300
ATOM   2772 O    GLY   184     -21.324 -26.627  11.328 -0.567900
ATOM   2773 N    VAL   185     -19.669 -25.175  11.837 -0.415700
ATOM   2774 H    VAL   185     -18.666 -25.016  11.840  0.271900
ATOM   2775 CA   VAL   185     -20.548 -24.095  12.310 -0.087500
ATOM   2776 HA   VAL   185     -21.571 -24.467  12.326  0.096900
ATOM   2777 CB   VAL   185     -20.190 -23.736  13.745  0.298500
ATOM   2778 HB   VAL   185     -20.925 -23.032  14.119 -0.029700
ATOM   2779 CG1  VAL   185     -20.342 -24.985  14.587 -0.319200
ATOM   2780 1HG1 VAL   185     -20.289 -24.714  15.641  0.079100
ATOM   2781 2HG1 VAL   185     -21.310 -25.455  14.407  0.079100
ATOM   2782 3HG1 VAL   185     -19.546 -25.701  14.379  0.079100
ATOM   2783 CG2  VAL   185     -18.780 -23.082  13.929 -0.319200
ATOM   2784 1HG2 VAL   185     -18.648 -22.788  14.968  0.079100
ATOM   2785 2HG2 VAL   185     -17.995 -23.786  13.661  0.079100
ATOM   2786 3HG2 VAL   185     -18.698 -22.190  13.308  0.079100
ATOM   2787 C    VAL   185     -20.527 -22.898  11.382  0.597300
ATOM   2788 O    VAL   185     -19.632 -22.789  10.515 -0.567900
ATOM   2789 N    PRO   186     -21.535 -22.020  11.497 -0.254800
ATOM   2790 CD   PRO   186     -22.700 -22.060  12.395  0.019200
ATOM   2791 HD2  PRO   186     -22.452 -21.682  13.386  0.039100
ATOM   2792 HD3  PRO   186     -23.134 -23.059  12.452  0.039100
ATOM   2793 CG   PRO   186     -23.669 -21.129  11.723  0.018900
ATOM   2794 HG2  PRO   186     -23.851 -20.293  12.396  0.021300
ATOM   2795 HG3  PRO   186     -24.617 -21.629  11.529  0.021300
ATOM   2796 CB   PRO   186     -23.088 -20.614  10.467 -0.007000
ATOM   2797 HB2  PRO   186     -23.333 -19.567  10.299  0.025300
ATOM   2798 HB3  PRO   186     -23.452 -21.212   9.631  0.025300
ATOM   2799 CA   PRO   186     -21.576 -20.856  10.625 -0.026600
ATOM   2800 HA   PRO   186     -21.127 -21.054   9.654  0.064100
ATOM   2801 C    PRO   186     -20.916 -19.628  11.272  0.589600
ATOM   2802 O    PRO   186     -21.068 -19.418  12.488 -0.574800
ATOM   2803 N    PHE   187     -20.188 -18.869  10.471 -0.415700
ATOM   2804 H    PHE   187     -20.162 -19.099   9.487  0.271900
ATOM   2805 CA   PHE   187     -19.781 -17.495  10.867 -0.002400
ATOM   2806 HA   PHE   187     -20.241 -17.261  11.819  0.097800
ATOM   2807 CB   PHE   187     -18.269 -17.345  11.122 -0.034300
ATOM   2808 HB2  PHE   187     -17.722 -17.685  10.240  0.029500
ATOM   2809 HB3  PHE   187     -18.042 -16.286  11.252  0.029500
ATOM   2810 CG   PHE   187     -17.778 -18.059  12.313  0.011800
ATOM   2811 CD1  PHE   187     -17.965 -17.529  13.582 -0.125600
ATOM   2812 HD1  PHE   187     -18.490 -16.591  13.693  0.133000
ATOM   2813 CE1  PHE   187     -17.528 -18.179  14.714 -0.170400
ATOM   2814 HE1  PHE   187     -17.709 -17.760  15.691  0.143000
ATOM   2815 CZ   PHE   187     -16.861 -19.391  14.575 -0.107200
ATOM   2816 HZ   PHE   187     -16.535 -19.928  15.451  0.129700
ATOM   2817 CE2  PHE   187     -16.657 -19.903  13.319 -0.170400
ATOM   2818 HE2  PHE   187     -16.139 -20.846  13.213  0.143000
ATOM   2819 CD2  PHE   187     -17.070 -19.224  12.195 -0.125600
ATOM   2820 HD2  PHE   187     -16.871 -19.636  11.221  0.133000
ATOM   2821 C    PHE   187     -20.171 -16.511   9.768  0.597300
ATOM   2822 O    PHE   187     -19.703 -16.623   8.606 -0.567900
ATOM   2823 N    PRO   188     -21.019 -15.523  10.092 -0.254800
ATOM   2824 CD   PRO   188     -21.473 -14.511   9.153  0.019200
ATOM   2825 HD2  PRO   188     -21.723 -14.940   8.182  0.039100
ATOM   2826 HD3  PRO   188     -20.709 -13.740   9.048  0.039100
ATOM   2827 CG   PRO   188     -22.696 -13.946   9.820  0.018900
ATOM   2828 HG2  PRO   188     -23.551 -14.583   9.590  0.021300
ATOM   2829 HG3  PRO   188     -22.896 -12.925   9.501  0.021300
ATOM   2830 CB   PRO   188     -22.400 -14.031  11.270 -0.007000
ATOM   2831 HB2  PRO   188     -23.315 -14.025  11.865  0.025300
ATOM   2832 HB3  PRO   188     -21.774 -13.190  11.565  0.025300
ATOM   2833 CA   PRO   188     -21.601 -15.342  11.427 -0.026600
ATOM   2834 HA   PRO   188     -20.839 -15.220  12.198  0.064100
ATOM   2835 C    PRO   188     -22.584 -16.461  11.805  0.589600
ATOM   2836 O    PRO   188     -23.136 -17.109  10.906 -0.574800
ATOM   2837 N    GLY   189     -22.822 -16.645  13.103 -0.415700
ATOM   2838 H    GLY   189     -22.350 -16.053  13.778  0.271900
ATOM   2839 CA   GLY   189     -23.931 -17.455  13.581 -0.025200
ATOM   2840 HA2  GLY   189     -24.761 -16.800  13.850  0.069800
ATOM   2841 HA3  GLY   189     -24.265 -18.133  12.801  0.069800
ATOM   2842 C    GLY   189     -23.585 -18.283  14.772  0.597300
ATOM   2843 O    GLY   189     -24.391 -18.438  15.683 -0.567900
ATOM   2844 N    ALA   190     -22.374 -18.839  14.794 -0.415700
ATOM   2845 H    ALA   190     -21.763 -18.750  13.990  0.271900
ATOM   2846 CA   ALA   190     -21.949 -19.673  15.905  0.033700
ATOM   2847 HA   ALA   190     -22.695 -20.456  16.053  0.082300
ATOM   2848 CB   ALA   190     -20.610 -20.356  15.619 -0.182500
ATOM   2849 HB1  ALA   190     -20.658 -20.874  14.665  0.060300
ATOM   2850 HB2  ALA   190     -19.812 -19.615  15.567  0.060300
ATOM   2851 HB3  ALA   190     -20.382 -21.078  16.404  0.060300
ATOM   2852 C    ALA   190     -21.835 -18.913  17.196  0.597300
ATOM   2853 O    ALA   190     -22.026 -19.499  18.245 -0.567900
ATOM   2854 N    TYR   191     -21.415 -17.656  17.141 -0.415700
ATOM   2855 H    TYR   191     -21.282 -17.192  16.254  0.271900
ATOM   2856 CA   TYR   191     -21.285 -16.897  18.389 -0.001400
ATOM   2857 HA   TYR   191     -21.230 -17.537  19.271  0.087600
ATOM   2858 CB   TYR   191     -20.048 -16.022  18.338 -0.015200
ATOM   2859 HB2  TYR   191     -20.141 -15.330  17.500  0.029500
ATOM   2860 HB3  TYR   191     -20.011 -15.429  19.252  0.029500
ATOM   2861 CG   TYR   191     -18.721 -16.752  18.191 -0.001100
ATOM   2862 CD1  TYR   191     -18.585 -18.156  18.393 -0.190600
ATOM   2863 HD1  TYR   191     -19.438 -18.761  18.645  0.169900
ATOM   2864 CE1  TYR   191     -17.350 -18.786  18.311 -0.234100
ATOM   2865 HE1  TYR   191     -17.249 -19.848  18.477  0.165600
ATOM   2866 CZ   TYR   191     -16.213 -18.051  18.004  0.322600
ATOM   2867 OH   TYR   191     -14.952 -18.665  17.897 -0.557900
ATOM   2868 HH   TYR   191     -14.253 -17.987  17.702  0.399200
ATOM   2869 CE2  TYR   191     -16.330 -16.681  17.826 -0.234100
ATOM   2870 HE2  TYR   191     -15.453 -16.090  17.619  0.165600
ATOM   2871 CD2  TYR   191     -17.578 -16.046  17.923 -0.190600
ATOM   2872 HD2  TYR   191     -17.633 -14.973  17.798  0.169900
ATOM   2873 C    TYR   191     -22.518 -16.019  18.483  0.597300
ATOM   2874 O    TYR   191     -22.876 -15.349  17.527 -0.567900
ATOM   2875 N    THR   192     -23.163 -16.048  19.631 -0.415700
ATOM   2876 H    THR   192     -22.817 -16.646  20.366  0.271900
ATOM   2877 CA   THR   192     -24.258 -15.155  19.966 -0.038900
ATOM   2878 HA   THR   192     -24.362 -14.358  19.231  0.100700
ATOM   2879 CB   THR   192     -25.597 -15.928  20.048  0.365400
ATOM   2880 HB   THR   192     -26.438 -15.246  20.051  0.004300
ATOM   2881 CG2  THR   192     -25.724 -16.850  18.868 -0.243800
ATOM   2882 1HG2 THR   192     -24.951 -17.619  18.868  0.064200
ATOM   2883 2HG2 THR   192     -26.669 -17.376  18.934  0.064200
ATOM   2884 3HG2 THR   192     -25.689 -16.291  17.937  0.064200
ATOM   2885 OG1  THR   192     -25.639 -16.667  21.257 -0.676100
ATOM   2886 HG1  THR   192     -26.551 -16.991  21.326  0.410200
ATOM   2887 C    THR   192     -23.984 -14.497  21.337  0.597300
ATOM   2888 O    THR   192     -23.031 -14.835  22.006 -0.567900
ATOM   2889 N    ASP   193     -24.836 -13.560  21.755 -0.516300
ATOM   2890 H    ASP   193     -25.601 -13.273  21.148  0.293600
ATOM   2891 CA   ASP   193     -24.623 -12.881  23.022  0.038100
ATOM   2892 HA   ASP   193     -23.661 -12.368  22.973  0.088000
ATOM   2893 CB   ASP   193     -25.711 -11.812  23.296 -0.030300
ATOM   2894 HB2  ASP   193     -26.690 -12.295  23.274 -0.012200
ATOM   2895 HB3  ASP   193     -25.561 -11.414  24.299 -0.012200
ATOM   2896 CG   ASP   193     -25.718 -10.666  22.331  0.799400
ATOM   2897 OD1  ASP   193     -24.857 -10.544  21.419 -0.801400
ATOM   2898 OD2  ASP   193     -26.649  -9.808  22.510 -0.801400
ATOM   2899 C    ASP   193     -24.568 -13.798  24.233  0.536600
ATOM   2900 O    ASP   193     -23.823 -13.496  25.202 -0.581900
ATOM   2901 N    SER   194     -25.278 -14.938  24.201 -0.415700
ATOM   2902 H    SER   194     -25.860 -15.164  23.404  0.271900
ATOM   2903 CA   SER   194     -25.244 -15.866  25.379 -0.024900
ATOM   2904 HA   SER   194     -25.099 -15.301  26.300  0.084300
ATOM   2905 CB   SER   194     -26.548 -16.647  25.496  0.211700
ATOM   2906 HB2  SER   194     -26.471 -17.477  26.199  0.035200
ATOM   2907 HB3  SER   194     -27.328 -15.967  25.838  0.035200
ATOM   2908 OG   SER   194     -26.892 -17.115  24.179 -0.654600
ATOM   2909 HG   SER   194     -27.867 -17.220  24.139  0.427500
ATOM   2910 C    SER   194     -24.157 -16.910  25.287  0.597300
ATOM   2911 O    SER   194     -24.016 -17.741  26.220 -0.567900
ATOM   2912 N    THR   195     -23.451 -16.947  24.155 -0.415700
ATOM   2913 H    THR   195     -23.549 -16.187  23.489  0.271900
ATOM   2914 CA   THR   195     -22.419 -17.944  23.988 -0.038900
ATOM   2915 HA   THR   195     -22.889 -18.922  24.049  0.100700
ATOM   2916 CB   THR   195     -21.778 -17.837  22.617  0.365400
ATOM   2917 HB   THR   195     -21.352 -16.848  22.498  0.004300
ATOM   2918 CG2  THR   195     -20.661 -18.902  22.442 -0.243800
ATOM   2919 1HG2 THR   195     -20.312 -18.875  21.410  0.064200
ATOM   2920 2HG2 THR   195     -19.822 -18.683  23.093  0.064200
ATOM   2921 3HG2 THR   195     -21.059 -19.895  22.647  0.064200
ATOM   2922 OG1  THR   195     -22.769 -18.020  21.640 -0.676100
ATOM   2923 HG1  THR   195     -23.570 -17.559  21.944  0.410200
ATOM   2924 C    THR   195     -21.371 -17.780  25.061  0.597300
ATOM   2925 O    THR   195     -20.903 -16.673  25.279 -0.567900
ATOM   2926 N    PRO   196     -20.995 -18.878  25.752 -0.254800
ATOM   2927 CD   PRO   196     -21.448 -20.267  25.575  0.019200
ATOM   2928 HD2  PRO   196     -20.958 -20.728  24.718  0.039100
ATOM   2929 HD3  PRO   196     -22.529 -20.341  25.512  0.039100
ATOM   2930 CG   PRO   196     -20.993 -20.902  26.830  0.018900
ATOM   2931 HG2  PRO   196     -20.880 -21.979  26.709  0.021300
ATOM   2932 HG3  PRO   196     -21.710 -20.692  27.627  0.021300
ATOM   2933 CB   PRO   196     -19.710 -20.250  27.138 -0.007000
ATOM   2934 HB2  PRO   196     -18.923 -20.713  26.538  0.025300
ATOM   2935 HB3  PRO   196     -19.461 -20.330  28.196  0.025300
ATOM   2936 CA   PRO   196     -19.916 -18.799  26.725 -0.026600
ATOM   2937 HA   PRO   196     -20.230 -18.200  27.581  0.064100
ATOM   2938 C    PRO   196     -18.624 -18.233  26.100  0.589600
ATOM   2939 O    PRO   196     -18.278 -18.627  24.978 -0.574800
ATOM   2940 N    GLY   197     -17.938 -17.346  26.809 -0.415700
ATOM   2941 H    GLY   197     -18.264 -17.087  27.736  0.271900
ATOM   2942 CA   GLY   197     -16.726 -16.699  26.263 -0.025200
ATOM   2943 HA2  GLY   197     -16.041 -16.558  27.097  0.069800
ATOM   2944 HA3  GLY   197     -16.235 -17.393  25.583  0.069800
ATOM   2945 C    GLY   197     -16.830 -15.361  25.543  0.597300
ATOM   2946 O    GLY   197     -15.822 -14.664  25.422 -0.567900
ATOM   2947 N    ILE   198     -18.047 -14.950  25.154 -0.415700
ATOM   2948 H    ILE   198     -18.831 -15.571  25.301  0.271900
ATOM   2949 CA   ILE   198     -18.257 -13.713  24.431 -0.059700
ATOM   2950 HA   ILE   198     -17.395 -13.503  23.798  0.086900
ATOM   2951 CB   ILE   198     -19.500 -13.902  23.550  0.130300
ATOM   2952 HB   ILE   198     -20.335 -14.192  24.191  0.018700
ATOM   2953 CG2  ILE   198     -19.905 -12.613  22.873 -0.320400
ATOM   2954 1HG2 ILE   198     -20.712 -12.818  22.169  0.088200
ATOM   2955 2HG2 ILE   198     -20.291 -11.895  23.596  0.088200
ATOM   2956 3HG2 ILE   198     -19.065 -12.168  22.338  0.088200
ATOM   2957 CG1  ILE   198     -19.292 -15.028  22.561 -0.043000
ATOM   2958 2HG1 ILE   198     -19.067 -15.965  23.070  0.023600
ATOM   2959 3HG1 ILE   198     -20.230 -15.169  22.028  0.023600
ATOM   2960 CD1  ILE   198     -18.234 -14.765  21.498 -0.066000
ATOM   2961 1HD1 ILE   198     -18.123 -15.659  20.885  0.018600
ATOM   2962 2HD1 ILE   198     -18.552 -13.948  20.854  0.018600
ATOM   2963 3HD1 ILE   198     -17.265 -14.542  21.942  0.018600
ATOM   2964 C    ILE   198     -18.428 -12.475  25.348  0.597300
ATOM   2965 O    ILE   198     -17.855 -11.430  25.076 -0.567900
ATOM   2966 N    GLN   199     -19.263 -12.614  26.406 -0.415700
ATOM   2967 H    GLN   199     -19.748 -13.497  26.536  0.271900
ATOM   2968 CA   GLN   199     -19.368 -11.656  27.468 -0.003100
ATOM   2969 HA   GLN   199     -18.891 -10.738  27.141  0.085000
ATOM   2970 CB   GLN   199     -20.837 -11.307  27.807 -0.003600
ATOM   2971 HB2  GLN   199     -21.370 -11.087  26.885  0.017100
ATOM   2972 HB3  GLN   199     -21.314 -12.163  28.287  0.017100
ATOM   2973 CG   GLN   199     -20.932 -10.059  28.744 -0.064500
ATOM   2974 HG2  GLN   199     -20.324 -10.218  29.632  0.035200
ATOM   2975 HG3  GLN   199     -20.520  -9.201  28.213  0.035200
ATOM   2976 CD   GLN   199     -22.372  -9.697  29.192  0.695100
ATOM   2977 OE1  GLN   199     -23.324 -10.451  28.958 -0.608600
ATOM   2978 NE2  GLN   199     -22.523  -8.533  29.828 -0.940700
ATOM   2979 1HE2 GLN   199     -21.744  -7.880  29.879  0.425100
ATOM   2980 2HE2 GLN   199     -23.420  -8.303  30.238  0.425100
ATOM   2981 C    GLN   199     -18.643 -12.192  28.701  0.597300
ATOM   2982 O    GLN   199     -19.033 -13.198  29.289 -0.567900
ATOM   2983 N    PHE   200     -17.577 -11.534  29.081 -0.415700
ATOM   2984 H    PHE   200     -17.333 -10.665  28.611  0.271900
ATOM   2985 CA   PHE   200     -16.763 -11.970  30.213 -0.002400
ATOM   2986 HA   PHE   200     -17.395 -12.412  30.985  0.097800
ATOM   2987 CB   PHE   200     -15.730 -12.995  29.729 -0.034300
ATOM   2988 HB2  PHE   200     -16.232 -13.734  29.103  0.029500
ATOM   2989 HB3  PHE   200     -14.989 -12.497  29.100  0.029500
ATOM   2990 CG   PHE   200     -15.056 -13.727  30.827  0.011800
ATOM   2991 CD1  PHE   200     -15.705 -14.782  31.461 -0.125600
ATOM   2992 HD1  PHE   200     -16.700 -15.068  31.158  0.133000
ATOM   2993 CE1  PHE   200     -15.077 -15.471  32.502 -0.170400
ATOM   2994 HE1  PHE   200     -15.591 -16.281  33.001  0.143000
ATOM   2995 CZ   PHE   200     -13.831 -15.086  32.923 -0.107200
ATOM   2996 HZ   PHE   200     -13.349 -15.615  33.734  0.129700
ATOM   2997 CE2  PHE   200     -13.160 -14.057  32.283 -0.170400
ATOM   2998 HE2  PHE   200     -12.170 -13.770  32.611  0.143000
ATOM   2999 CD2  PHE   200     -13.794 -13.366  31.243 -0.125600
ATOM   3000 HD2  PHE   200     -13.292 -12.548  30.755  0.133000
ATOM   3001 C    PHE   200     -16.054 -10.735  30.787  0.597300
ATOM   3002 O    PHE   200     -15.699  -9.807  30.056 -0.567900
ATOM   3003 N    ASN   201     -15.854 -10.719  32.091 -0.415700
ATOM   3004 H    ASN   201     -16.147 -11.508  32.647  0.271900
ATOM   3005 CA   ASN   201     -15.122  -9.660  32.730  0.014300
ATOM   3006 HA   ASN   201     -14.952  -8.832  32.044  0.104800
ATOM   3007 CB   ASN   201     -15.918  -9.081  33.902 -0.204100
ATOM   3008 HB2  ASN   201     -16.910  -8.831  33.529  0.079700
ATOM   3009 HB3  ASN   201     -16.034  -9.810  34.703  0.079700
ATOM   3010 CG   ASN   201     -15.311  -7.809  34.474  0.713000
ATOM   3011 OD1  ASN   201     -14.110  -7.530  34.343 -0.593100
ATOM   3012 ND2  ASN   201     -16.148  -7.052  35.182 -0.919100
ATOM   3013 1HD2 ASN   201     -17.099  -7.358  35.315  0.419600
ATOM   3014 2HD2 ASN   201     -15.773  -6.184  35.537  0.419600
ATOM   3015 C    ASN   201     -13.797 -10.157  33.209  0.597300
ATOM   3016 O    ASN   201     -13.719 -10.790  34.263 -0.567900
ATOM   3017 N    ILE   202     -12.751  -9.809  32.465 -0.415700
ATOM   3018 H    ILE   202     -12.894  -9.224  31.647  0.271900
ATOM   3019 CA   ILE   202     -11.408 -10.263  32.797 -0.059700
ATOM   3020 HA   ILE   202     -11.496 -11.310  33.089  0.086900
ATOM   3021 CB   ILE   202     -10.431 -10.241  31.601  0.130300
ATOM   3022 HB   ILE   202      -9.492 -10.682  31.943  0.018700
ATOM   3023 CG2  ILE   202     -10.966 -11.154  30.492 -0.320400
ATOM   3024 1HG2 ILE   202     -10.226 -11.240  29.696  0.088200
ATOM   3025 2HG2 ILE   202     -11.125 -12.157  30.887  0.088200
ATOM   3026 3HG2 ILE   202     -11.888 -10.753  30.071  0.088200
ATOM   3027 CG1  ILE   202     -10.127  -8.804  31.170 -0.043000
ATOM   3028 2HG1 ILE   202     -11.027  -8.328  30.782  0.023600
ATOM   3029 3HG1 ILE   202      -9.775  -8.229  32.025  0.023600
ATOM   3030 CD1  ILE   202      -9.033  -8.737  30.106 -0.066000
ATOM   3031 1HD1 ILE   202      -9.378  -9.181  29.172  0.018600
ATOM   3032 2HD1 ILE   202      -8.778  -7.694  29.916  0.018600
ATOM   3033 3HD1 ILE   202      -8.141  -9.257  30.458  0.018600
ATOM   3034 C    ILE   202     -10.811  -9.572  33.995  0.597300
ATOM   3035 O    ILE   202      -9.876 -10.064  34.570 -0.567900
ATOM   3036 N    TYR   203     -11.376  -8.447  34.396 -0.415700
ATOM   3037 H    TYR   203     -12.183  -8.079  33.905  0.271900
ATOM   3038 CA   TYR   203     -10.846  -7.689  35.491 -0.001400
ATOM   3039 HA   TYR   203      -9.764  -7.814  35.541  0.087600
ATOM   3040 CB   TYR   203     -11.117  -6.203  35.224 -0.015200
ATOM   3041 HB2  TYR   203     -12.186  -6.005  35.310  0.029500
ATOM   3042 HB3  TYR   203     -10.606  -5.607  35.978  0.029500
ATOM   3043 CG   TYR   203     -10.633  -5.792  33.851 -0.001100
ATOM   3044 CD1  TYR   203      -9.277  -5.827  33.561 -0.190600
ATOM   3045 HD1  TYR   203      -8.584  -6.091  34.345  0.169900
ATOM   3046 CE1  TYR   203      -8.782  -5.481  32.325 -0.234100
ATOM   3047 HE1  TYR   203      -7.721  -5.487  32.126  0.165600
ATOM   3048 CZ   TYR   203      -9.665  -5.117  31.347  0.322600
ATOM   3049 OH   TYR   203      -9.114  -4.793  30.129 -0.557900
ATOM   3050 HH   TYR   203      -9.804  -4.479  29.536  0.399200
ATOM   3051 CE2  TYR   203     -11.040  -5.075  31.609 -0.234100
ATOM   3052 HE2  TYR   203     -11.725  -4.812  30.822  0.165600
ATOM   3053 CD2  TYR   203     -11.515  -5.421  32.843 -0.190600
ATOM   3054 HD2  TYR   203     -12.579  -5.404  33.039  0.169900
ATOM   3055 C    TYR   203     -11.411  -8.148  36.840  0.597300
ATOM   3056 O    TYR   203     -10.792  -7.916  37.865 -0.567900
ATOM   3057 N    THR   204     -12.539  -8.839  36.866 -0.415700
ATOM   3058 H    THR   204     -13.098  -8.913  36.026  0.271900
ATOM   3059 CA   THR   204     -13.062  -9.344  38.146 -0.038900
ATOM   3060 HA   THR   204     -12.406  -9.072  38.972  0.100700
ATOM   3061 CB   THR   204     -14.413  -8.711  38.475  0.365400
ATOM   3062 HB   THR   204     -14.695  -8.966  39.493  0.004300
ATOM   3063 CG2  THR   204     -14.359  -7.198  38.322 -0.243800
ATOM   3064 1HG2 THR   204     -14.265  -6.912  37.275  0.064200
ATOM   3065 2HG2 THR   204     -15.277  -6.774  38.724  0.064200
ATOM   3066 3HG2 THR   204     -13.513  -6.802  38.883  0.064200
ATOM   3067 OG1  THR   204     -15.396  -9.208  37.562 -0.676100
ATOM   3068 HG1  THR   204     -16.263  -8.949  37.914  0.410200
ATOM   3069 C    THR   204     -13.184 -10.870  38.209  0.597300
ATOM   3070 O    THR   204     -13.058 -11.427  39.265 -0.567900
ATOM   3071 N    THR   205     -13.442 -11.543  37.098 -0.415700
ATOM   3072 H    THR   205     -13.449 -11.054  36.208  0.271900
ATOM   3073 CA   THR   205     -13.578 -12.985  37.103 -0.038900
ATOM   3074 HA   THR   205     -14.005 -13.302  38.052  0.100700
ATOM   3075 CB   THR   205     -14.545 -13.402  36.008  0.365400
ATOM   3076 HB   THR   205     -14.074 -13.253  35.037  0.004300
ATOM   3077 CG2  THR   205     -14.926 -14.840  36.150 -0.243800
ATOM   3078 1HG2 THR   205     -15.618 -15.118  35.359  0.064200
ATOM   3079 2HG2 THR   205     -14.046 -15.474  36.060  0.064200
ATOM   3080 3HG2 THR   205     -15.404 -15.010  37.115  0.064200
ATOM   3081 OG1  THR   205     -15.712 -12.582  36.076 -0.676100
ATOM   3082 HG1  THR   205     -15.406 -11.667  36.153  0.410200
ATOM   3083 C    THR   205     -12.194 -13.654  36.885  0.597300
ATOM   3084 O    THR   205     -11.437 -13.243  35.990 -0.567900
ATOM   3085 N    PRO   206     -11.852 -14.687  37.699 -0.254800
ATOM   3086 CD   PRO   206     -12.627 -15.411  38.723  0.019200
ATOM   3087 HD2  PRO   206     -13.259 -16.157  38.247  0.039100
ATOM   3088 HD3  PRO   206     -13.213 -14.743  39.354  0.039100
ATOM   3089 CG   PRO   206     -11.557 -16.073  39.538  0.018900
ATOM   3090 HG2  PRO   206     -11.940 -16.949  40.063  0.021300
ATOM   3091 HG3  PRO   206     -11.148 -15.357  40.250  0.021300
ATOM   3092 CB   PRO   206     -10.510 -16.448  38.527 -0.007000
ATOM   3093 HB2  PRO   206     -10.788 -17.401  38.073  0.025300
ATOM   3094 HB3  PRO   206      -9.530 -16.536  38.989  0.025300
ATOM   3095 CA   PRO   206     -10.550 -15.324  37.469 -0.026600
ATOM   3096 HA   PRO   206      -9.753 -14.605  37.665  0.064100
ATOM   3097 C    PRO   206     -10.424 -15.894  36.053  0.589600
ATOM   3098 O    PRO   206     -11.379 -16.454  35.504 -0.574800
ATOM   3099 N    ALA   207      -9.253 -15.722  35.448 -0.415700
ATOM   3100 H    ALA   207      -8.484 -15.259  35.918  0.271900
ATOM   3101 CA   ALA   207      -9.057 -16.240  34.089  0.033700
ATOM   3102 HA   ALA   207      -9.821 -15.799  33.445  0.082300
ATOM   3103 CB   ALA   207      -7.702 -15.810  33.540 -0.182500
ATOM   3104 HB1  ALA   207      -7.597 -16.178  32.520  0.060300
ATOM   3105 HB2  ALA   207      -7.635 -14.727  33.521  0.060300
ATOM   3106 HB3  ALA   207      -6.900 -16.219  34.152  0.060300
ATOM   3107 C    ALA   207      -9.252 -17.760  34.025  0.597300
ATOM   3108 O    ALA   207      -9.687 -18.297  33.019 -0.567900
ATOM   3109 N    THR   208      -8.983 -18.448  35.137 -0.415700
ATOM   3110 H    THR   208      -8.533 -17.970  35.911  0.271900
ATOM   3111 CA   THR   208      -9.199 -19.880  35.206 -0.038900
ATOM   3112 HA   THR   208      -8.677 -20.350  34.372  0.100700
ATOM   3113 CB   THR   208      -8.611 -20.445  36.502  0.365400
ATOM   3114 HB   THR   208      -8.866 -21.500  36.608  0.004300
ATOM   3115 CG2  THR   208      -7.090 -20.290  36.492 -0.243800
ATOM   3116 1HG2 THR   208      -6.689 -20.673  35.564  0.064200
ATOM   3117 2HG2 THR   208      -6.809 -19.243  36.589  0.064200
ATOM   3118 3HG2 THR   208      -6.675 -20.851  37.329  0.064200
ATOM   3119 OG1  THR   208      -9.126 -19.698  37.590 -0.676100
ATOM   3120 HG1  THR   208     -10.008 -20.042  37.804  0.410200
ATOM   3121 C    THR   208     -10.654 -20.302  35.095  0.597300
ATOM   3122 O    THR   208     -10.914 -21.472  34.830 -0.567900
ATOM   3123 N    SER   209     -11.592 -19.371  35.278 -0.415700
ATOM   3124 H    SER   209     -11.327 -18.431  35.556  0.271900
ATOM   3125 CA   SER   209     -13.014 -19.640  35.076 -0.024900
ATOM   3126 HA   SER   209     -13.244 -20.665  35.369  0.084300
ATOM   3127 CB   SER   209     -13.901 -18.690  35.896  0.211700
ATOM   3128 HB2  SER   209     -13.881 -17.700  35.438  0.035200
ATOM   3129 HB3  SER   209     -14.928 -19.053  35.876  0.035200
ATOM   3130 OG   SER   209     -13.440 -18.567  37.238 -0.654600
ATOM   3131 HG   SER   209     -14.104 -18.055  37.751  0.427500
ATOM   3132 C    SER   209     -13.422 -19.445  33.656  0.597300
ATOM   3133 O    SER   209     -14.526 -19.831  33.299 -0.567900
ATOM   3134 N    TYR   210     -12.577 -18.790  32.853 -0.415700
ATOM   3135 H    TYR   210     -11.686 -18.464  33.209  0.271900
ATOM   3136 CA   TYR   210     -12.951 -18.516  31.479 -0.001400
ATOM   3137 HA   TYR   210     -13.887 -17.953  31.489  0.087600
ATOM   3138 CB   TYR   210     -11.903 -17.645  30.778 -0.015200
ATOM   3139 HB2  TYR   210     -11.736 -16.751  31.380  0.029500
ATOM   3140 HB3  TYR   210     -10.956 -18.178  30.719  0.029500
ATOM   3141 CG   TYR   210     -12.311 -17.211  29.382 -0.001100
ATOM   3142 CD1  TYR   210     -13.185 -16.161  29.201 -0.190600
ATOM   3143 HD1  TYR   210     -13.586 -15.673  30.066  0.169900
ATOM   3144 CE1  TYR   210     -13.577 -15.754  27.931 -0.234100
ATOM   3145 HE1  TYR   210     -14.265 -14.933  27.808  0.165600
ATOM   3146 CZ   TYR   210     -13.077 -16.409  26.811  0.322600
ATOM   3147 OH   TYR   210     -13.462 -16.002  25.559 -0.557900
ATOM   3148 HH   TYR   210     -14.198 -15.368  25.564  0.399200
ATOM   3149 CE2  TYR   210     -12.193 -17.460  26.981 -0.234100
ATOM   3150 HE2  TYR   210     -11.804 -17.962  26.109  0.165600
ATOM   3151 CD2  TYR   210     -11.815 -17.850  28.255 -0.190600
ATOM   3152 HD2  TYR   210     -11.149 -18.688  28.384  0.169900
ATOM   3153 C    TYR   210     -13.160 -19.795  30.693  0.597300
ATOM   3154 O    TYR   210     -12.319 -20.684  30.678 -0.567900
ATOM   3155 N    VAL   211     -14.259 -19.825  29.972 -0.415700
ATOM   3156 H    VAL   211     -14.890 -19.034  30.041  0.271900
ATOM   3157 CA   VAL   211     -14.589 -20.856  28.999 -0.087500
ATOM   3158 HA   VAL   211     -13.820 -21.626  28.969  0.096900
ATOM   3159 CB   VAL   211     -15.928 -21.516  29.414  0.298500
ATOM   3160 HB   VAL   211     -16.709 -20.759  29.483 -0.029700
ATOM   3161 CG1  VAL   211     -16.378 -22.564  28.424 -0.319200
ATOM   3162 1HG1 VAL   211     -17.267 -23.054  28.811  0.079100
ATOM   3163 2HG1 VAL   211     -16.634 -22.096  27.474  0.079100
ATOM   3164 3HG1 VAL   211     -15.597 -23.311  28.284  0.079100
ATOM   3165 CG2  VAL   211     -15.759 -22.158  30.784 -0.319200
ATOM   3166 1HG2 VAL   211     -14.898 -22.818  30.779  0.079100
ATOM   3167 2HG2 VAL   211     -15.643 -21.391  31.545  0.079100
ATOM   3168 3HG2 VAL   211     -16.645 -22.740  31.031  0.079100
ATOM   3169 C    VAL   211     -14.728 -20.237  27.595  0.597300
ATOM   3170 O    VAL   211     -15.526 -19.313  27.407 -0.567900
ATOM   3171 N    ALA   212     -13.978 -20.758  26.616 -0.415700
ATOM   3172 H    ALA   212     -13.389 -21.559  26.800  0.271900
ATOM   3173 CA   ALA   212     -13.965 -20.194  25.259  0.033700
ATOM   3174 HA   ALA   212     -13.883 -19.111  25.346  0.082300
ATOM   3175 CB   ALA   212     -12.758 -20.704  24.452 -0.182500
ATOM   3176 HB1  ALA   212     -12.785 -21.791  24.382  0.060300
ATOM   3177 HB2  ALA   212     -12.765 -20.282  23.446  0.060300
ATOM   3178 HB3  ALA   212     -11.835 -20.401  24.941  0.060300
ATOM   3179 C    ALA   212     -15.209 -20.519  24.518  0.597300
ATOM   3180 O    ALA   212     -15.826 -21.501  24.791 -0.567900
ATOM   3181 N    PRO   213     -15.576 -19.703  23.522 -0.254800
ATOM   3182 CD   PRO   213     -15.057 -18.378  23.117  0.019200
ATOM   3183 HD2  PRO   213     -14.164 -18.510  22.505  0.039100
ATOM   3184 HD3  PRO   213     -14.841 -17.738  23.971  0.039100
ATOM   3185 CG   PRO   213     -16.163 -17.798  22.286  0.018900
ATOM   3186 HG2  PRO   213     -15.770 -17.201  21.462  0.021300
ATOM   3187 HG3  PRO   213     -16.791 -17.176  22.925  0.021300
ATOM   3188 CB   PRO   213     -16.965 -18.944  21.795 -0.007000
ATOM   3189 HB2  PRO   213     -16.553 -19.252  20.835  0.025300
ATOM   3190 HB3  PRO   213     -18.010 -18.676  21.670  0.025300
ATOM   3191 CA   PRO   213     -16.768 -20.079  22.803 -0.026600
ATOM   3192 HA   PRO   213     -17.609 -20.111  23.473  0.064100
ATOM   3193 C    PRO   213     -16.587 -21.433  22.101  0.589600
ATOM   3194 O    PRO   213     -15.481 -21.724  21.539 -0.574800
ATOM   3195 N    PRO   214     -17.625 -22.283  22.175 -0.254800
ATOM   3196 CD   PRO   214     -18.756 -22.224  23.116  0.019200
ATOM   3197 HD2  PRO   214     -19.513 -21.542  22.732  0.039100
ATOM   3198 HD3  PRO   214     -18.448 -21.942  24.124  0.039100
ATOM   3199 CG   PRO   214     -19.277 -23.628  23.113  0.018900
ATOM   3200 HG2  PRO   214     -20.348 -23.649  23.317  0.021300
ATOM   3201 HG3  PRO   214     -18.747 -24.208  23.868  0.021300
ATOM   3202 CB   PRO   214     -18.972 -24.185  21.760 -0.007000
ATOM   3203 HB2  PRO   214     -19.781 -23.924  21.077  0.025300
ATOM   3204 HB3  PRO   214     -18.846 -25.266  21.813  0.025300
ATOM   3205 CA   PRO   214     -17.662 -23.483  21.336 -0.026600
ATOM   3206 HA   PRO   214     -16.799 -24.109  21.561  0.064100
ATOM   3207 C    PRO   214     -17.689 -23.076  19.851  0.589600
ATOM   3208 O    PRO   214     -17.930 -21.909  19.572 -0.574800
ATOM   3209 N    PRO   215     -17.485 -23.995  18.899 -0.254800
ATOM   3210 CD   PRO   215     -17.598 -23.677  17.484  0.019200
ATOM   3211 HD2  PRO   215     -16.947 -22.848  17.207  0.039100
ATOM   3212 HD3  PRO   215     -18.637 -23.444  17.245  0.039100
ATOM   3213 CG   PRO   215     -17.177 -24.943  16.795  0.018900
ATOM   3214 HG2  PRO   215     -16.090 -24.976  16.718  0.021300
ATOM   3215 HG3  PRO   215     -17.629 -25.047  15.810  0.021300
ATOM   3216 CB   PRO   215     -17.634 -26.014  17.735 -0.007000
ATOM   3217 HB2  PRO   215     -17.081 -26.942  17.578  0.025300
ATOM   3218 HB3  PRO   215     -18.696 -26.199  17.567  0.025300
ATOM   3219 CA   PRO   215     -17.454 -25.432  19.121 -0.026600
ATOM   3220 HA   PRO   215     -18.284 -25.760  19.744  0.064100
ATOM   3221 C    PRO   215     -16.173 -25.912  19.684  0.589600
ATOM   3222 O    PRO   215     -15.169 -25.172  19.753 -0.574800
ATOM   3223 N    SER   216     -16.209 -27.147  20.143 -0.415700
ATOM   3224 H    SER   216     -17.044 -27.710  20.042  0.271900
ATOM   3225 CA   SER   216     -14.984 -27.754  20.668 -0.024900
ATOM   3226 HA   SER   216     -14.440 -27.038  21.283  0.084300
ATOM   3227 CB   SER   216     -15.313 -28.959  21.502  0.211700
ATOM   3228 HB2  SER   216     -14.401 -29.465  21.825  0.035200
ATOM   3229 HB3  SER   216     -15.890 -28.654  22.376  0.035200
ATOM   3230 OG   SER   216     -16.082 -29.803  20.687 -0.654600
ATOM   3231 HG   SER   216     -15.526 -30.572  20.449  0.427500
ATOM   3232 C    SER   216     -14.095 -28.150  19.461  0.597300
ATOM   3233 O    SER   216     -14.544 -28.312  18.327 -0.567900
ATOM   3234 N    VAL   217     -12.816 -28.311  19.732 -0.415700
ATOM   3235 H    VAL   217     -12.489 -28.179  20.680  0.271900
ATOM   3236 CA   VAL   217     -11.879 -28.739  18.691 -0.087500
ATOM   3237 HA   VAL   217     -11.931 -28.039  17.861  0.096900
ATOM   3238 CB   VAL   217     -10.458 -28.763  19.211  0.298500
ATOM   3239 HB   VAL   217     -10.353 -29.530  19.980 -0.029700
ATOM   3240 CG1  VAL   217      -9.547 -29.094  18.057 -0.319200
ATOM   3241 1HG1 VAL   217      -8.512 -28.979  18.369  0.079100
ATOM   3242 2HG1 VAL   217      -9.676 -30.126  17.740  0.079100
ATOM   3243 3HG1 VAL   217      -9.728 -28.425  17.220  0.079100
ATOM   3244 CG2  VAL   217     -10.052 -27.418  19.804 -0.319200
ATOM   3245 1HG2 VAL   217     -10.173 -26.623  19.070  0.079100
ATOM   3246 2HG2 VAL   217     -10.650 -27.191  20.686  0.079100
ATOM   3247 3HG2 VAL   217      -9.010 -27.447  20.116  0.079100
ATOM   3248 C    VAL   217     -12.266 -30.146  18.176  0.597300
ATOM   3249 O    VAL   217     -12.581 -31.042  18.962 -0.567900
ATOM   3250 N    TRP   218     -12.310 -30.292  16.858 -0.415700
ATOM   3251 H    TRP   218     -12.021 -29.507  16.283  0.271900
ATOM   3252 CA   TRP   218     -12.584 -31.530  16.166 -0.027500
ATOM   3253 HA   TRP   218     -13.587 -31.871  16.424  0.112300
ATOM   3254 CB   TRP   218     -12.518 -31.271  14.658 -0.005000
ATOM   3255 HB2  TRP   218     -13.319 -30.577  14.407  0.033900
ATOM   3256 HB3  TRP   218     -11.571 -30.776  14.435  0.033900
ATOM   3257 CG   TRP   218     -12.634 -32.440  13.774 -0.141500
ATOM   3258 CD1  TRP   218     -13.475 -33.517  13.943 -0.163800
ATOM   3259 HD1  TRP   218     -14.180 -33.640  14.757  0.206200
ATOM   3260 NE1  TRP   218     -13.323 -34.398  12.909 -0.341800
ATOM   3261 HE1  TRP   218     -13.844 -35.268  12.810  0.341200
ATOM   3262 CE2  TRP   218     -12.382 -33.918  12.036  0.138000
ATOM   3263 CZ2  TRP   218     -11.900 -34.469  10.820 -0.260100
ATOM   3264 HZ2  TRP   218     -12.290 -35.399  10.435  0.157200
ATOM   3265 CH2  TRP   218     -10.929 -33.748  10.131 -0.113400
ATOM   3266 HH2  TRP   218     -10.527 -34.095   9.205  0.141700
ATOM   3267 CZ3  TRP   218     -10.443 -32.530  10.635 -0.197200
ATOM   3268 HZ3  TRP   218      -9.686 -31.994  10.082  0.144700
ATOM   3269 CE3  TRP   218     -10.930 -31.987  11.847 -0.238700
ATOM   3270 HE3  TRP   218     -10.556 -31.048  12.220  0.170000
ATOM   3271 CD2  TRP   218     -11.917 -32.684  12.555  0.124300
ATOM   3272 C    TRP   218     -11.596 -32.599  16.560  0.597300
ATOM   3273 O    TRP   218     -10.393 -32.358  16.634 -0.567900
ATOM   3274 N    SER   219     -12.115 -33.805  16.799 -0.415700
ATOM   3275 H    SER   219     -13.121 -33.939  16.753  0.271900
ATOM   3276 CA   SER   219     -11.295 -34.948  17.253 -0.024900
ATOM   3277 HA   SER   219     -10.781 -34.679  18.172  0.084300
ATOM   3278 CB   SER   219     -12.215 -36.132  17.564  0.211700
ATOM   3279 HB2  SER   219     -11.617 -36.964  17.927  0.035200
ATOM   3280 HB3  SER   219     -12.956 -35.848  18.312  0.035200
ATOM   3281 OG   SER   219     -12.847 -36.518  16.370 -0.654600
ATOM   3282 HG   SER   219     -13.805 -36.635  16.544  0.427500
ATOM   3283 C    SER   219     -10.252 -35.355  16.212  0.597300
ATOM   3284 O    SER   219      -9.164 -35.850  16.564 -0.567900
ATOM   3285 N    GLY   220     -10.572 -35.082  14.953 -0.415700
ATOM   3286 H    GLY   220     -11.498 -34.724  14.754  0.271900
ATOM   3287 CA   GLY   220      -9.676 -35.328  13.833 -0.025200
ATOM   3288 HA2  GLY   220      -9.260 -36.321  13.944  0.069800
ATOM   3289 HA3  GLY   220     -10.248 -35.312  12.908  0.069800
ATOM   3290 C    GLY   220      -8.530 -34.337  13.688  0.597300
ATOM   3291 O    GLY   220      -7.635 -34.537  12.888 -0.567900
ATOM   3292 N    ALA   221      -8.563 -33.244  14.421 -0.415700
ATOM   3293 H    ALA   221      -9.302 -33.112  15.101  0.271900
ATOM   3294 CA   ALA   221      -7.505 -32.269  14.334  0.033700
ATOM   3295 HA   ALA   221      -7.408 -31.955  13.293  0.082300
ATOM   3296 CB   ALA   221      -7.846 -31.068  15.159 -0.182500
ATOM   3297 HB1  ALA   221      -7.883 -31.337  16.216  0.060300
ATOM   3298 HB2  ALA   221      -7.092 -30.300  15.020  0.060300
ATOM   3299 HB3  ALA   221      -8.813 -30.666  14.855  0.060300
ATOM   3300 C    ALA   221      -6.170 -32.865  14.789  0.597300
ATOM   3301 O    ALA   221      -6.122 -33.681  15.709 -0.567900
ATOM   3302 N    LEU   222      -5.078 -32.418  14.172 -0.415700
ATOM   3303 H    LEU   222      -5.195 -31.733  13.433  0.271900
ATOM   3304 CA   LEU   222      -3.767 -33.052  14.385 -0.051800
ATOM   3305 HA   LEU   222      -3.906 -34.000  14.900  0.092200
ATOM   3306 CB   LEU   222      -3.087 -33.344  13.065 -0.110200
ATOM   3307 HB2  LEU   222      -3.026 -32.412  12.504  0.045700
ATOM   3308 HB3  LEU   222      -2.073 -33.706  13.234  0.045700
ATOM   3309 CG   LEU   222      -3.825 -34.368  12.214  0.353100
ATOM   3310 HG   LEU   222      -4.818 -33.987  11.981 -0.036100
ATOM   3311 CD1  LEU   222      -3.041 -34.496  10.927 -0.412100
ATOM   3312 1HD1 LEU   222      -3.631 -35.027  10.188  0.100000
ATOM   3313 2HD1 LEU   222      -2.805 -33.512  10.538  0.100000
ATOM   3314 3HD1 LEU   222      -2.106 -35.028  11.102  0.100000
ATOM   3315 CD2  LEU   222      -3.948 -35.734  12.898 -0.412100
ATOM   3316 1HD2 LEU   222      -4.388 -36.449  12.204  0.100000
ATOM   3317 2HD2 LEU   222      -2.955 -36.080  13.176  0.100000
ATOM   3318 3HD2 LEU   222      -4.591 -35.674  13.774  0.100000
ATOM   3319 C    LEU   222      -2.837 -32.302  15.285  0.597300
ATOM   3320 O    LEU   222      -1.729 -32.768  15.538 -0.567900
ATOM   3321 N    GLY   223      -3.263 -31.184  15.831 -0.415700
ATOM   3322 H    GLY   223      -4.177 -30.810  15.625  0.271900
ATOM   3323 CA   GLY   223      -2.365 -30.513  16.745 -0.025200
ATOM   3324 HA2  GLY   223      -2.806 -30.545  17.738  0.069800
ATOM   3325 HA3  GLY   223      -1.376 -30.953  16.820  0.069800
ATOM   3326 C    GLY   223      -2.183 -29.087  16.349  0.597300
ATOM   3327 O    GLY   223      -2.638 -28.689  15.264 -0.567900
ATOM   3328 N    GLY   224      -1.545 -28.328  17.251 -0.415700
ATOM   3329 H    GLY   224      -1.292 -28.739  18.142  0.271900
ATOM   3330 CA   GLY   224      -1.242 -26.922  17.064 -0.025200
ATOM   3331 HA2  GLY   224      -0.512 -26.820  16.260  0.069800
ATOM   3332 HA3  GLY   224      -2.148 -26.382  16.790  0.069800
ATOM   3333 C    GLY   224      -0.659 -26.299  18.315  0.597300
ATOM   3334 O    GLY   224      -0.637 -26.929  19.359 -0.567900
ATOM   3335 N    SER   225      -0.170 -25.064  18.234 -0.415700
ATOM   3336 H    SER   225      -0.246 -24.562  17.358  0.271900
ATOM   3337 CA   SER   225       0.620 -24.472  19.296 -0.024900
ATOM   3338 HA   SER   225       0.118 -24.604  20.256  0.084300
ATOM   3339 CB   SER   225       2.023 -25.126  19.360  0.211700
ATOM   3340 HB2  SER   225       2.503 -24.831  20.294  0.035200
ATOM   3341 HB3  SER   225       1.943 -26.214  19.341  0.035200
ATOM   3342 OG   SER   225       2.835 -24.665  18.265 -0.654600
ATOM   3343 HG   SER   225       2.483 -25.074  17.456  0.427500
ATOM   3344 C    SER   225       0.817 -22.992  19.033  0.597300
ATOM   3345 O    SER   225       0.809 -22.571  17.905 -0.567900
ATOM   3346 N    ILE   226       0.986 -22.205  20.070 -0.415700
ATOM   3347 H    ILE   226       0.881 -22.581  21.008  0.271900
ATOM   3348 CA   ILE   226       1.327 -20.850  19.932 -0.059700
ATOM   3349 HA   ILE   226       1.193 -20.482  18.917  0.086900
ATOM   3350 CB   ILE   226       0.489 -19.979  20.886  0.130300
ATOM   3351 HB   ILE   226       0.574 -20.382  21.895  0.018700
ATOM   3352 CG2  ILE   226       1.051 -18.589  20.900 -0.320400
ATOM   3353 1HG2 ILE   226       0.432 -17.940  21.516  0.088200
ATOM   3354 2HG2 ILE   226       2.053 -18.571  21.328  0.088200
ATOM   3355 3HG2 ILE   226       1.084 -18.181  19.888  0.088200
ATOM   3356 CG1  ILE   226      -0.988 -19.995  20.494 -0.043000
ATOM   3357 2HG1 ILE   226      -1.124 -19.427  19.576  0.023600
ATOM   3358 3HG1 ILE   226      -1.303 -21.016  20.296  0.023600
ATOM   3359 CD1  ILE   226      -1.952 -19.415  21.566 -0.066000
ATOM   3360 1HD1 ILE   226      -2.971 -19.509  21.196  0.018600
ATOM   3361 2HD1 ILE   226      -1.848 -19.972  22.495  0.018600
ATOM   3362 3HD1 ILE   226      -1.718 -18.370  21.755  0.018600
ATOM   3363 C    ILE   226       2.817 -20.831  20.280  0.597300
ATOM   3364 O    ILE   226       3.192 -21.034  21.421 -0.567900
ATOM   3365 N    ALA   227       3.674 -20.525  19.305 -0.415700
ATOM   3366 H    ALA   227       3.315 -20.205  18.413  0.271900
ATOM   3367 CA   ALA   227       5.113 -20.643  19.455  0.033700
ATOM   3368 HA   ALA   227       5.434 -20.052  20.312  0.082300
ATOM   3369 CB   ALA   227       5.516 -22.118  19.682 -0.182500
ATOM   3370 HB1  ALA   227       5.208 -22.729  18.832  0.060300
ATOM   3371 HB2  ALA   227       6.599 -22.187  19.789  0.060300
ATOM   3372 HB3  ALA   227       5.061 -22.513  20.590  0.060300
ATOM   3373 C    ALA   227       5.829 -20.145  18.194  0.597300
ATOM   3374 O    ALA   227       5.432 -20.488  17.098 -0.567900
ATOM   3375 N    GLN   228       6.889 -19.388  18.359 -0.415700
ATOM   3376 H    GLN   228       7.229 -19.205  19.295  0.271900
ATOM   3377 CA   GLN   228       7.672 -18.989  17.205 -0.003100
ATOM   3378 HA   GLN   228       7.027 -18.473  16.500  0.085000
ATOM   3379 CB   GLN   228       8.765 -18.040  17.625 -0.003600
ATOM   3380 HB2  GLN   228       8.335 -17.243  18.233  0.017100
ATOM   3381 HB3  GLN   228       9.466 -18.613  18.225  0.017100
ATOM   3382 CG   GLN   228       9.547 -17.415  16.479 -0.064500
ATOM   3383 HG2  GLN   228      10.046 -18.185  15.892  0.035200
ATOM   3384 HG3  GLN   228       8.853 -16.875  15.837  0.035200
ATOM   3385 CD   GLN   228      10.600 -16.448  16.988  0.695100
ATOM   3386 OE1  GLN   228      11.056 -16.547  18.143 -0.608600
ATOM   3387 NE2  GLN   228      11.036 -15.570  16.132 -0.940700
ATOM   3388 1HE2 GLN   228      10.677 -15.574  15.187  0.425100
ATOM   3389 2HE2 GLN   228      11.751 -14.905  16.404  0.425100
ATOM   3390 C    GLN   228       8.282 -20.185  16.520  0.597300
ATOM   3391 O    GLN   228       8.901 -21.088  17.191 -0.567900
ATOM   3392 N    VAL   229       8.109 -20.257  15.194 -0.415700
ATOM   3393 H    VAL   229       7.510 -19.592  14.719  0.271900
ATOM   3394 CA   VAL   229       8.786 -21.293  14.431 -0.087500
ATOM   3395 HA   VAL   229       9.281 -21.986  15.109  0.096900
ATOM   3396 CB   VAL   229       7.852 -22.176  13.571  0.298500
ATOM   3397 HB   VAL   229       8.405 -23.078  13.316 -0.029700
ATOM   3398 CG1  VAL   229       6.589 -22.604  14.333 -0.319200
ATOM   3399 1HG1 VAL   229       6.083 -23.398  13.784  0.079100
ATOM   3400 2HG1 VAL   229       6.859 -22.971  15.322  0.079100
ATOM   3401 3HG1 VAL   229       5.906 -21.761  14.442  0.079100
ATOM   3402 CG2  VAL   229       7.494 -21.518  12.282 -0.319200
ATOM   3403 1HG2 VAL   229       6.787 -22.149  11.744  0.079100
ATOM   3404 2HG2 VAL   229       7.017 -20.555  12.464  0.079100
ATOM   3405 3HG2 VAL   229       8.358 -21.374  11.638  0.079100
ATOM   3406 C    VAL   229       9.900 -20.745  13.529  0.597300
ATOM   3407 O    VAL   229      10.720 -21.496  13.007 -0.567900
ATOM   3408 N    GLY   230       9.889 -19.464  13.276 -0.415700
ATOM   3409 H    GLY   230       9.161 -18.863  13.650  0.271900
ATOM   3410 CA   GLY   230      10.856 -18.923  12.370 -0.025200
ATOM   3411 HA2  GLY   230      11.791 -19.476  12.423  0.069800
ATOM   3412 HA3  GLY   230      10.464 -18.973  11.365  0.069800
ATOM   3413 C    GLY   230      11.172 -17.512  12.731  0.597300
ATOM   3414 O    GLY   230      10.408 -16.875  13.401 -0.567900
ATOM   3415 N    ASP   231      12.345 -17.050  12.331 -0.516300
ATOM   3416 H    ASP   231      12.954 -17.651  11.784  0.293600
ATOM   3417 CA   ASP   231      12.852 -15.757  12.750  0.038100
ATOM   3418 HA   ASP   231      12.240 -15.341  13.550  0.088000
ATOM   3419 CB   ASP   231      14.257 -15.941  13.316 -0.030300
ATOM   3420 HB2  ASP   231      14.200 -16.604  14.181 -0.012200
ATOM   3421 HB3  ASP   231      14.889 -16.419  12.565 -0.012200
ATOM   3422 CG   ASP   231      14.914 -14.647  13.748  0.799400
ATOM   3423 OD1  ASP   231      14.401 -13.539  13.540 -0.801400
ATOM   3424 OD2  ASP   231      16.040 -14.718  14.233 -0.801400
ATOM   3425 C    ASP   231      12.773 -14.814  11.550  0.536600
ATOM   3426 O    ASP   231      13.598 -14.861  10.648 -0.581900
ATOM   3427 N    ALA   232      11.719 -13.986  11.566 -0.415700
ATOM   3428 H    ALA   232      11.099 -14.008  12.365  0.271900
ATOM   3429 CA   ALA   232      11.420 -13.005  10.528  0.033700
ATOM   3430 HA   ALA   232      11.241 -13.530   9.587  0.082300
ATOM   3431 CB   ALA   232      10.187 -12.196  10.874 -0.182500
ATOM   3432 HB1  ALA   232      10.000 -11.479  10.078  0.060300
ATOM   3433 HB2  ALA   232       9.321 -12.853  10.973  0.060300
ATOM   3434 HB3  ALA   232      10.337 -11.639  11.799  0.060300
ATOM   3435 C    ALA   232      12.592 -12.041  10.324  0.597300
ATOM   3436 O    ALA   232      12.937 -11.730   9.192 -0.567900
ATOM   3437 N    SER   233      13.233 -11.642  11.415 -0.415700
ATOM   3438 H    SER   233      12.959 -12.017  12.313  0.271900
ATOM   3439 CA   SER   233      14.378 -10.715  11.348 -0.024900
ATOM   3440 HA   SER   233      14.018  -9.782  10.918  0.084300
ATOM   3441 CB   SER   233      14.902 -10.392  12.770  0.211700
ATOM   3442 HB2  SER   233      15.626  -9.584  12.703  0.035200
ATOM   3443 HB3  SER   233      14.073 -10.063  13.394  0.035200
ATOM   3444 OG   SER   233      15.531 -11.528  13.374 -0.654600
ATOM   3445 HG   SER   233      14.947 -12.347  13.379  0.427500
ATOM   3446 C    SER   233      15.519 -11.208  10.439  0.597300
ATOM   3447 O    SER   233      16.289 -10.404   9.974 -0.567900
ATOM   3448 N    LEU   234      15.626 -12.511  10.178 -0.415700
ATOM   3449 H    LEU   234      14.981 -13.167  10.609  0.271900
ATOM   3450 CA   LEU   234      16.639 -13.010   9.233 -0.051800
ATOM   3451 HA   LEU   234      17.496 -12.338   9.235  0.092200
ATOM   3452 CB   LEU   234      17.143 -14.424   9.590 -0.110200
ATOM   3453 HB2  LEU   234      16.302 -15.109   9.480  0.045700
ATOM   3454 HB3  LEU   234      17.906 -14.721   8.870  0.045700
ATOM   3455 CG   LEU   234      17.725 -14.621  10.997  0.353100
ATOM   3456 HG   LEU   234      16.981 -14.310  11.728 -0.036100
ATOM   3457 CD1  LEU   234      17.974 -16.077  11.195 -0.412100
ATOM   3458 1HD1 LEU   234      17.055 -16.643  11.040  0.100000
ATOM   3459 2HD1 LEU   234      18.736 -16.431  10.505  0.100000
ATOM   3460 3HD1 LEU   234      18.315 -16.247  12.217  0.100000
ATOM   3461 CD2  LEU   234      18.987 -13.805  11.231 -0.412100
ATOM   3462 1HD2 LEU   234      18.739 -12.744  11.235  0.100000
ATOM   3463 2HD2 LEU   234      19.424 -14.077  12.191  0.100000
ATOM   3464 3HD2 LEU   234      19.696 -14.005  10.432  0.100000
ATOM   3465 C    LEU   234      16.081 -13.053   7.840  0.597300
ATOM   3466 O    LEU   234      16.759 -13.550   6.943 -0.567900
ATOM   3467 N    GLU   235      14.843 -12.561   7.661 -0.516300
ATOM   3468 H    GLU   235      14.348 -12.227   8.471  0.293600
ATOM   3469 CA   GLU   235      14.146 -12.593   6.372  0.039700
ATOM   3470 HA   GLU   235      14.600 -13.356   5.739  0.110500
ATOM   3471 CB   GLU   235      12.672 -12.945   6.574  0.056000
ATOM   3472 HB2  GLU   235      12.556 -13.547   7.472 -0.017300
ATOM   3473 HB3  GLU   235      12.114 -12.032   6.782 -0.017300
ATOM   3474 CG   GLU   235      12.041 -13.602   5.370  0.013600
ATOM   3475 HG2  GLU   235      10.993 -13.309   5.335 -0.042500
ATOM   3476 HG3  GLU   235      12.512 -13.253   4.449 -0.042500
ATOM   3477 CD   GLU   235      12.143 -15.093   5.473  0.805400
ATOM   3478 OE1  GLU   235      11.865 -15.569   6.581 -0.818800
ATOM   3479 OE2  GLU   235      12.498 -15.766   4.475 -0.818800
ATOM   3480 C    GLU   235      14.243 -11.246   5.661  0.536600
ATOM   3481 O    GLU   235      13.291 -10.834   4.945 -0.581900
ATOM   3482 CU   CU    236      -6.902  -3.441  19.180  0.649976
ATOM   3483 O1   HPO   237      -8.487  -3.305  20.106 -0.396590
ATOM   3484 H1   HPO   237     -10.089  -0.816  21.215  0.396500
ATOM   3485 O2   HPO   237     -10.103  -1.372  20.393 -0.396590
ATOM   3486 H2   HPO   237      -9.328  -2.053  20.391  0.396500
ATOM   3487 O    WAM   238      -5.277  -1.778  19.564 -0.832146
ATOM   3488 H1   WAM   238      -5.551  -0.909  19.169  0.442848
ATOM   3489 H2   WAM   238      -4.987  -1.570  20.487  0.442848
HETATM 3490 O    WAT   239      -2.996   2.614  12.166 -0.834000
HETATM 3491 H1   WAT   239      -2.841   2.519  11.197  0.417000
HETATM 3492 H2   WAT   239      -3.956   2.867  12.140  0.417000
HETATM 3493 O    WAT   240      -4.901  13.952  12.552 -0.834000
HETATM 3494 H1   WAT   240      -4.160  13.470  12.113  0.417000
HETATM 3495 H2   WAT   240      -4.636  14.878  12.366  0.417000
HETATM 3496 O    WAT   241      -8.049  -8.470  12.288 -0.834000
HETATM 3497 H1   WAT   241      -8.380  -7.690  11.779  0.417000
HETATM 3498 H2   WAT   241      -7.179  -8.115  12.576  0.417000
HETATM 3499 O    WAT   242      -5.281 -10.508   8.370 -0.834000
HETATM 3500 H1   WAT   242      -5.903 -10.276   9.102  0.417000
HETATM 3501 H2   WAT   242      -5.501 -11.456   8.256  0.417000
HETATM 3502 O    WAT   243      -3.643  -9.520   6.432 -0.834000
HETATM 3503 H1   WAT   243      -4.295  -9.827   7.108  0.417000
HETATM 3504 H2   WAT   243      -2.844 -10.002   6.753  0.417000
HETATM 3505 O    WAT   244       4.054 -27.116  -0.131 -0.834000
HETATM 3506 H1   WAT   244       3.249 -26.627   0.182  0.417000
HETATM 3507 H2   WAT   244       4.087 -27.791   0.608  0.417000
HETATM 3508 O    WAT   245      -1.772 -36.310 -10.652 -0.834000
HETATM 3509 H1   WAT   245      -1.114 -36.702 -10.021  0.417000
HETATM 3510 H2   WAT   245      -1.185 -36.260 -11.449  0.417000
HETATM 3511 O    WAT   246      -2.110  -8.528  -4.117 -0.834000
HETATM 3512 H1   WAT   246      -2.571  -9.277  -3.671  0.417000
HETATM 3513 H2   WAT   246      -2.921  -8.023  -4.408  0.417000
HETATM 3514 O    WAT   247      17.865 -32.713   2.459 -0.834000
HETATM 3515 H1   WAT   247      18.423 -32.107   2.986  0.417000
HETATM 3516 H2   WAT   247      16.974 -32.331   2.671  0.417000
HETATM 3517 O    WAT   248      18.502 -23.662  16.656 -0.834000
HETATM 3518 H1   WAT   248      18.367 -23.870  17.621  0.417000
HETATM 3519 H2   WAT   248      18.600 -22.682  16.738  0.417000
HETATM 3520 O    WAT   249      17.441 -11.747  36.713 -0.834000
HETATM 3521 H1   WAT   249      17.514 -11.243  35.862  0.417000
HETATM 3522 H2   WAT   249      16.495 -11.547  36.922  0.417000
HETATM 3523 O    WAT   250       5.231 -15.161   6.905 -0.834000
HETATM 3524 H1   WAT   250       5.740 -14.902   7.680  0.417000
HETATM 3525 H2   WAT   250       5.919 -15.545   6.324  0.417000
HETATM 3526 O    WAT   251       9.113 -17.761 -12.855 -0.834000
HETATM 3527 H1   WAT   251       8.388 -18.342 -12.541  0.417000
HETATM 3528 H2   WAT   251       9.722 -17.819 -12.089  0.417000
HETATM 3529 O    WAT   252       6.662 -29.246 -15.999 -0.834000
HETATM 3530 H1   WAT   252       5.951 -29.039 -16.647  0.417000
HETATM 3531 H2   WAT   252       7.130 -28.383 -15.983  0.417000
HETATM 3532 O    WAT   253      16.619 -10.551  -5.138 -0.834000
HETATM 3533 H1   WAT   253      16.427  -9.608  -5.346  0.417000
HETATM 3534 H2   WAT   253      17.560 -10.461  -4.862  0.417000
HETATM 3535 O    WAT   254       5.355 -23.694   9.741 -0.834000
HETATM 3536 H1   WAT   254       4.553 -24.100   9.375  0.417000
HETATM 3537 H2   WAT   254       4.967 -23.154  10.470  0.417000
HETATM 3538 O    WAT   255      15.227   8.125   4.123 -0.834000
HETATM 3539 H1   WAT   255      15.716   8.033   4.965  0.417000
HETATM 3540 H2   WAT   255      15.814   7.610   3.522  0.417000
HETATM 3541 O    WAT   256      12.348 -34.440   1.908 -0.834000
HETATM 3542 H1   WAT   256      11.972 -34.714   1.040  0.417000
HETATM 3543 H2   WAT   256      12.731 -33.573   1.656  0.417000
HETATM 3544 O    WAT   257      10.644 -17.763   1.768 -0.834000
HETATM 3545 H1   WAT   257       9.803 -18.027   2.215  0.417000
HETATM 3546 H2   WAT   257      11.283 -18.126   2.431  0.417000
HETATM 3547 O    WAT   258       3.676  -7.092 -11.074 -0.834000
HETATM 3548 H1   WAT   258       3.094  -6.819 -11.824  0.417000
HETATM 3549 H2   WAT   258       4.005  -6.209 -10.795  0.417000
HETATM 3550 O    WAT   259       9.914  11.409   2.285 -0.834000
HETATM 3551 H1   WAT   259       9.075  11.321   2.806  0.417000
HETATM 3552 H2   WAT   259       9.567  11.085   1.414  0.417000
HETATM 3553 O    WAT   260      -2.947 -25.536 -16.441 -0.834000
HETATM 3554 H1   WAT   260      -2.497 -26.279 -15.981  0.417000
HETATM 3555 H2   WAT   260      -2.420 -25.511 -17.273  0.417000
HETATM 3556 O    WAT   261       8.719 -33.309  -1.596 -0.834000
HETATM 3557 H1   WAT   261       8.260 -33.180  -0.735  0.417000
HETATM 3558 H2   WAT   261       8.095 -33.941  -2.021  0.417000
HETATM 3559 O    WAT   262     -21.930 -27.650 -15.640 -0.834000
HETATM 3560 H1   WAT   262     -21.720 -26.768 -16.024  0.417000
HETATM 3561 H2   WAT   262     -21.216 -28.186 -16.060  0.417000
HETATM 3562 O    WAT   263     -16.139 -14.626 -10.446 -0.834000
HETATM 3563 H1   WAT   263     -16.964 -15.135 -10.669  0.417000
HETATM 3564 H2   WAT   263     -16.565 -13.757 -10.225  0.417000
HETATM 3565 O    WAT   264     -14.471 -34.732 -11.663 -0.834000
HETATM 3566 H1   WAT   264     -13.945 -35.225 -10.997  0.417000
HETATM 3567 H2   WAT   264     -13.883 -34.853 -12.448  0.417000
HETATM 3568 O    WAT   265      15.989 -38.487   6.915 -0.834000
HETATM 3569 H1   WAT   265      15.186 -38.585   7.486  0.417000
HETATM 3570 H2   WAT   265      15.544 -38.188   6.086  0.417000
HETATM 3571 O    WAT   266      -6.796   2.914   3.751 -0.834000
HETATM 3572 H1   WAT   266      -6.197   2.212   3.430  0.417000
HETATM 3573 H2   WAT   266      -7.651   2.608   3.390  0.417000
HETATM 3574 O    WAT   267      16.201 -16.243   6.376 -0.834000
HETATM 3575 H1   WAT   267      16.814 -16.704   6.995  0.417000
HETATM 3576 H2   WAT   267      15.583 -15.850   7.047  0.417000
HETATM 3577 O    WAT   268       3.634 -20.602  -1.133 -0.834000
HETATM 3578 H1   WAT   268       4.130 -21.034  -1.860  0.417000
HETATM 3579 H2   WAT   268       4.058 -21.036  -0.357  0.417000
HETATM 3580 O    WAT   269      12.646  -7.631  10.378 -0.834000
HETATM 3581 H1   WAT   269      12.657  -7.927  11.332  0.417000
HETATM 3582 H2   WAT   269      11.690  -7.338  10.364  0.417000
HETATM 3583 O    WAT   270      10.156 -14.911   3.171 -0.834000
HETATM 3584 H1   WAT   270       9.736 -14.940   4.072  0.417000
HETATM 3585 H2   WAT   270      10.983 -15.413   3.386  0.417000
HETATM 3586 O    WAT   271     -18.331  -5.245  13.526 -0.834000
HETATM 3587 H1   WAT   271     -18.798  -4.376  13.498  0.417000
HETATM 3588 H2   WAT   271     -18.104  -5.321  12.560  0.417000
HETATM 3589 O    WAT   272      -6.697   2.290  27.961 -0.834000
HETATM 3590 H1   WAT   272      -6.152   3.102  28.136  0.417000
HETATM 3591 H2   WAT   272      -6.659   2.291  26.979  0.417000
HETATM 3592 O    WAT   273       1.614 -33.726  -4.126 -0.834000
HETATM 3593 H1   WAT   273       1.930 -32.913  -3.663  0.417000
HETATM 3594 H2   WAT   273       1.141 -33.313  -4.880  0.417000
HETATM 3595 O    WAT   274       4.014 -28.690   1.918 -0.834000
HETATM 3596 H1   WAT   274       3.555 -28.997   2.754  0.417000
HETATM 3597 H2   WAT   274       4.914 -29.027   2.120  0.417000
HETATM 3598 O    WAT   275      26.621 -26.833  16.217 -0.834000
HETATM 3599 H1   WAT   275      27.532 -26.880  16.545  0.417000
HETATM 3600 H2   WAT   275      26.263 -26.103  16.781  0.417000
HETATM 3601 O    WAT   276       8.073 -14.872  -7.404 -0.834000
HETATM 3602 H1   WAT   276       8.176 -15.522  -6.662  0.417000
HETATM 3603 H2   WAT   276       8.450 -15.441  -8.130  0.417000
HETATM 3604 O    WAT   277     -18.440  11.606  10.758 -0.834000
HETATM 3605 H1   WAT   277     -17.548  11.238  10.509  0.417000
HETATM 3606 H2   WAT   277     -18.120  12.404  11.253  0.417000
HETATM 3607 O    WAT   278     -43.766 -15.411  11.733 -0.834000
HETATM 3608 H1   WAT   278     -44.411 -15.855  11.157  0.417000
HETATM 3609 H2   WAT   278     -43.973 -15.866  12.595  0.417000
HETATM 3610 O    WAT   279     -17.820   0.626 -11.201 -0.834000
HETATM 3611 H1   WAT   279     -18.758   0.820 -10.959  0.417000
HETATM 3612 H2   WAT   279     -17.767   1.094 -12.063  0.417000
HETATM 3613 O    WAT   280      11.485 -12.550  -8.213 -0.834000
HETATM 3614 H1   WAT   280      11.879 -13.321  -7.736  0.417000
HETATM 3615 H2   WAT   280      11.027 -13.062  -8.935  0.417000
HETATM 3616 O    WAT   281       6.272  -4.638   7.694 -0.834000
HETATM 3617 H1   WAT   281       6.573  -5.336   7.070  0.417000
HETATM 3618 H2   WAT   281       5.610  -4.187   7.131  0.417000
HETATM 3619 O    WAT   282      -0.890  -6.109  -0.210 -0.834000
HETATM 3620 H1   WAT   282      -0.175  -6.665   0.130  0.417000
HETATM 3621 H2   WAT   282      -0.804  -6.287  -1.183  0.417000
HETATM 3622 O    WAT   283      11.486   1.313  14.600 -0.834000
HETATM 3623 H1   WAT   283      10.919   1.583  15.371  0.417000
HETATM 3624 H2   WAT   283      10.949   0.551  14.283  0.417000
HETATM 3625 O    WAT   284       7.772  -2.309   5.290 -0.834000
HETATM 3626 H1   WAT   284       7.885  -3.152   4.800  0.417000
HETATM 3627 H2   WAT   284       8.557  -2.315   5.855  0.417000
HETATM 3628 O    WAT   285      -5.784   0.793  18.456 -0.834000
HETATM 3629 H1   WAT   285      -5.287   1.610  18.236  0.417000
HETATM 3630 H2   WAT   285      -6.695   1.174  18.522  0.417000
HETATM 3631 O    WAT   286     -24.509  -6.976  -2.182 -0.834000
HETATM 3632 H1   WAT   286     -25.380  -7.227  -2.587  0.417000
HETATM 3633 H2   WAT   286     -24.655  -7.365  -1.286  0.417000
HETATM 3634 O    WAT   287     -11.385 -13.576  -8.066 -0.834000
HETATM 3635 H1   WAT   287     -10.902 -12.735  -7.902  0.417000
HETATM 3636 H2   WAT   287     -12.200 -13.398  -7.537  0.417000
HETATM 3637 O    WAT   288       4.967  -4.725  -1.618 -0.834000
HETATM 3638 H1   WAT   288       4.965  -5.408  -0.898  0.417000
HETATM 3639 H2   WAT   288       5.512  -5.202  -2.280  0.417000
HETATM 3640 O    WAT   289     -15.269 -20.188 -17.875 -0.834000
HETATM 3641 H1   WAT   289     -14.977 -19.830 -17.012  0.417000
HETATM 3642 H2   WAT   289     -15.744 -20.993 -17.591  0.417000
HETATM 3643 O    WAT   290      -3.041  -2.188  -1.900 -0.834000
HETATM 3644 H1   WAT   290      -2.477  -2.639  -1.221  0.417000
HETATM 3645 H2   WAT   290      -3.137  -1.314  -1.459  0.417000
HETATM 3646 O    WAT   291      -8.956  -3.906  -4.957 -0.834000
HETATM 3647 H1   WAT   291      -9.454  -3.623  -5.753  0.417000
HETATM 3648 H2   WAT   291      -8.160  -4.293  -5.361  0.417000
HETATM 3649 O    WAT   292      -8.855   2.801  -8.532 -0.834000
HETATM 3650 H1   WAT   292      -9.363   3.241  -7.812  0.417000
HETATM 3651 H2   WAT   292      -7.954   3.146  -8.330  0.417000
HETATM 3652 O    WAT   293       3.705   7.605  -8.986 -0.834000
HETATM 3653 H1   WAT   293       3.196   8.431  -8.801  0.417000
HETATM 3654 H2   WAT   293       4.440   7.740  -8.337  0.417000
HETATM 3655 O    WAT   294      -2.700 -25.192 -10.835 -0.834000
HETATM 3656 H1   WAT   294      -3.164 -25.489 -11.647  0.417000
HETATM 3657 H2   WAT   294      -2.515 -26.071 -10.425  0.417000
HETATM 3658 O    WAT   295      20.234 -28.183   5.327 -0.834000
HETATM 3659 H1   WAT   295      20.651 -27.825   6.147  0.417000
HETATM 3660 H2   WAT   295      20.456 -29.134   5.443  0.417000
HETATM 3661 O    WAT   296      21.579 -30.362   3.390 -0.834000
HETATM 3662 H1   WAT   296      22.011 -30.135   4.255  0.417000
HETATM 3663 H2   WAT   296      21.773 -31.330   3.386  0.417000
HETATM 3664 O    WAT   297       8.463  -9.297  -2.524 -0.834000
HETATM 3665 H1   WAT   297       9.225  -9.921  -2.509  0.417000
HETATM 3666 H2   WAT   297       8.303  -9.269  -3.497  0.417000
HETATM 3667 O    WAT   298      -9.590 -12.315   6.105 -0.834000
HETATM 3668 H1   WAT   298     -10.523 -12.015   6.175  0.417000
HETATM 3669 H2   WAT   298      -9.262 -11.686   5.427  0.417000
HETATM 3670 O    WAT   299     -10.924  -9.106   4.881 -0.834000
HETATM 3671 H1   WAT   299     -11.342  -9.942   5.146  0.417000
HETATM 3672 H2   WAT   299     -10.211  -9.425   4.296  0.417000
HETATM 3673 O    WAT   300     -14.048 -18.884  -1.851 -0.834000
HETATM 3674 H1   WAT   300     -14.750 -18.442  -2.362  0.417000
HETATM 3675 H2   WAT   300     -14.376 -19.805  -1.824  0.417000
HETATM 3676 O    WAT   301     -10.091 -19.480  -2.155 -0.834000
HETATM 3677 H1   WAT   301      -9.404 -20.179  -2.031  0.417000
HETATM 3678 H2   WAT   301     -10.176 -19.507  -3.132  0.417000
HETATM 3679 O    WAT   302       1.828   4.630   9.907 -0.834000
HETATM 3680 H1   WAT   302       1.375   5.264  10.492  0.417000
HETATM 3681 H2   WAT   302       2.769   4.794  10.167  0.417000
HETATM 3682 O    WAT   303     -13.549   2.849  -0.252 -0.834000
HETATM 3683 H1   WAT   303     -13.527   2.578   0.696  0.417000
HETATM 3684 H2   WAT   303     -13.643   3.829  -0.112  0.417000
HETATM 3685 O    WAT   304      12.839  -4.150   9.461 -0.834000
HETATM 3686 H1   WAT   304      12.767  -4.842   8.760  0.417000
HETATM 3687 H2   WAT   304      13.535  -4.577  10.020  0.417000
HETATM 3688 O    WAT   305      19.343 -17.119   0.811 -0.834000
HETATM 3689 H1   WAT   305      18.919 -17.458  -0.017  0.417000
HETATM 3690 H2   WAT   305      19.655 -16.245   0.473  0.417000
HETATM 3691 O    WAT   306      -2.318  -7.110   6.712 -0.834000
HETATM 3692 H1   WAT   306      -2.795  -7.960   6.596  0.417000
HETATM 3693 H2   WAT   306      -2.838  -6.531   6.124  0.417000
HETATM 3694 O    WAT   307      -2.207   6.790  11.884 -0.834000
HETATM 3695 H1   WAT   307      -2.439   6.720  12.841  0.417000
HETATM 3696 H2   WAT   307      -1.310   6.367  11.915  0.417000
HETATM 3697 O    WAT   308       6.880   5.626 -10.688 -0.834000
HETATM 3698 H1   WAT   308       7.210   4.703 -10.506  0.417000
HETATM 3699 H2   WAT   308       7.236   6.045  -9.856  0.417000
HETATM 3700 O    WAT   309      -0.092 -11.856  34.617 -0.834000
HETATM 3701 H1   WAT   309      -0.411 -11.458  33.795  0.417000
HETATM 3702 H2   WAT   309       0.536 -12.534  34.243  0.417000
HETATM 3703 O    WAT   310     -10.716  -3.234   8.503 -0.834000
HETATM 3704 H1   WAT   310     -10.004  -2.713   8.939  0.417000
HETATM 3705 H2   WAT   310     -11.345  -2.495   8.308  0.417000
HETATM 3706 O    WAT   311      -8.964  -6.304  10.884 -0.834000
HETATM 3707 H1   WAT   311      -9.578  -5.765  11.443  0.417000
HETATM 3708 H2   WAT   311      -8.629  -5.606  10.287  0.417000
HETATM 3709 O    WAT   312       1.543  10.738   4.298 -0.834000
HETATM 3710 H1   WAT   312       2.241  10.156   4.661  0.417000
HETATM 3711 H2   WAT   312       0.809  10.527   4.927  0.417000
HETATM 3712 O    WAT   313      12.511 -15.734  25.295 -0.834000
HETATM 3713 H1   WAT   313      11.572 -15.961  25.126  0.417000
HETATM 3714 H2   WAT   313      12.898 -15.915  24.413  0.417000
HETATM 3715 O    WAT   314      -3.841  -1.248  10.043 -0.834000
HETATM 3716 H1   WAT   314      -3.343  -1.149   9.207  0.417000
HETATM 3717 H2   WAT   314      -3.164  -0.929  10.678  0.417000
HETATM 3718 O    WAT   315      16.802   6.742   2.451 -0.834000
HETATM 3719 H1   WAT   315      16.789   5.754   2.372  0.417000
HETATM 3720 H2   WAT   315      16.432   6.953   1.554  0.417000
HETATM 3721 O    WAT   316      22.411  -0.275  12.187 -0.834000
HETATM 3722 H1   WAT   316      22.279  -0.233  11.212  0.417000
HETATM 3723 H2   WAT   316      23.406  -0.294  12.200  0.417000
HETATM 3724 O    WAT   317     -11.046  -5.267  39.184 -0.834000
HETATM 3725 H1   WAT   317     -11.809  -5.182  38.571  0.417000
HETATM 3726 H2   WAT   317     -10.321  -4.992  38.568  0.417000
HETATM 3727 O    WAT   318      -3.564 -23.342  47.431 -0.834000
HETATM 3728 H1   WAT   318      -3.041 -23.725  46.682  0.417000
HETATM 3729 H2   WAT   318      -4.327 -23.966  47.421  0.417000
HETATM 3730 O    WAT   319       7.671 -14.793  44.181 -0.834000
HETATM 3731 H1   WAT   319       8.619 -14.855  44.429  0.417000
HETATM 3732 H2   WAT   319       7.368 -15.691  44.460  0.417000
HETATM 3733 O    WAT   320     -12.315  -4.690  10.072 -0.834000
HETATM 3734 H1   WAT   320     -12.214  -5.615   9.769  0.417000
HETATM 3735 H2   WAT   320     -11.670  -4.243   9.473  0.417000
HETATM 3736 O    WAT   321      -9.674   3.489  27.165 -0.834000
HETATM 3737 H1   WAT   321      -8.927   3.986  26.768  0.417000
HETATM 3738 H2   WAT   321      -9.664   2.685  26.607  0.417000
HETATM 3739 O    WAT   322      -4.773  19.772   6.003 -0.834000
HETATM 3740 H1   WAT   322      -5.714  19.734   5.703  0.417000
HETATM 3741 H2   WAT   322      -4.333  19.808   5.115  0.417000
HETATM 3742 O    WAT   323     -24.036   3.442   0.656 -0.834000
HETATM 3743 H1   WAT   323     -23.689   3.647  -0.253  0.417000
HETATM 3744 H2   WAT   323     -23.639   4.215   1.130  0.417000
HETATM 3745 O    WAT   324     -14.036  -3.321  11.636 -0.834000
HETATM 3746 H1   WAT   324     -13.458  -3.899  11.065  0.417000
HETATM 3747 H2   WAT   324     -13.898  -3.776  12.495  0.417000
HETATM 3748 O    WAT   325     -18.869  -8.137  20.233 -0.834000
HETATM 3749 H1   WAT   325     -19.133  -8.004  19.297  0.417000
HETATM 3750 H2   WAT   325     -17.907  -8.008  20.179  0.417000
HETATM 3751 O    WAT   326     -14.747  -3.103  21.893 -0.834000
HETATM 3752 H1   WAT   326     -14.917  -3.914  22.395  0.417000
HETATM 3753 H2   WAT   326     -14.528  -2.469  22.617  0.417000
HETATM 3754 O    WAT   327      -0.114  -1.310  37.260 -0.834000
HETATM 3755 H1   WAT   327      -0.149  -1.136  36.276  0.417000
HETATM 3756 H2   WAT   327       0.874  -1.319  37.351  0.417000
HETATM 3757 O    WAT   328     -14.624   5.478  24.974 -0.834000
HETATM 3758 H1   WAT   328     -14.260   5.302  25.875  0.417000
HETATM 3759 H2   WAT   328     -14.938   4.568  24.757  0.417000
HETATM 3760 O    WAT   329      -1.720 -37.874 -14.012 -0.834000
HETATM 3761 H1   WAT   329      -1.236 -37.171 -14.479  0.417000
HETATM 3762 H2   WAT   329      -1.063 -38.131 -13.327  0.417000
HETATM 3763 O    WAT   330     -27.500 -38.000  -7.131 -0.834000
HETATM 3764 H1   WAT   330     -27.753 -38.909  -6.832  0.417000
HETATM 3765 H2   WAT   330     -26.855 -37.777  -6.420  0.417000
HETATM 3766 O    WAT   331     -33.080 -38.299   0.361 -0.834000
HETATM 3767 H1   WAT   331     -33.977 -38.005   0.063  0.417000
HETATM 3768 H2   WAT   331     -32.619 -37.428   0.329  0.417000
HETATM 3769 O    WAT   332     -29.384  -2.128  -2.009 -0.834000
HETATM 3770 H1   WAT   332     -29.372  -3.106  -2.129  0.417000
HETATM 3771 H2   WAT   332     -30.297  -2.044  -1.621  0.417000
HETATM 3772 O    WAT   333     -17.511  -5.296  11.064 -0.834000
HETATM 3773 H1   WAT   333     -17.206  -4.364  10.908  0.417000
HETATM 3774 H2   WAT   333     -17.703  -5.538  10.120  0.417000
HETATM 3775 O    WAT   334     -41.470 -29.018   4.449 -0.834000
HETATM 3776 H1   WAT   334     -41.576 -28.048   4.289  0.417000
HETATM 3777 H2   WAT   334     -41.675 -29.344   3.544  0.417000
HETATM 3778 O    WAT   335     -26.915  -7.975  -3.096 -0.834000
HETATM 3779 H1   WAT   335     -27.383  -8.615  -2.503  0.417000
HETATM 3780 H2   WAT   335     -26.664  -8.623  -3.816  0.417000
HETATM 3781 O    WAT   336     -11.809 -44.902  20.953 -0.834000
HETATM 3782 H1   WAT   336     -11.445 -45.698  20.503  0.417000
HETATM 3783 H2   WAT   336     -12.653 -44.808  20.449  0.417000
HETATM 3784 O    WAT   337     -23.754  -8.490  18.322 -0.834000
HETATM 3785 H1   WAT   337     -24.332  -9.288  18.481  0.417000
HETATM 3786 H2   WAT   337     -23.421  -8.387  19.254  0.417000
HETATM 3787 O    WAT   338     -21.604 -15.019  15.079 -0.834000
HETATM 3788 H1   WAT   338     -22.082 -15.043  15.928  0.417000
HETATM 3789 H2   WAT   338     -21.792 -14.088  14.804  0.417000
HETATM 3790 O    WAT   339     -39.531 -21.379  17.070 -0.834000
HETATM 3791 H1   WAT   339     -39.124 -22.144  16.586  0.417000
HETATM 3792 H2   WAT   339     -39.637 -21.822  17.955  0.417000
HETATM 3793 O    WAT   340     -34.843 -37.036  20.018 -0.834000
HETATM 3794 H1   WAT   340     -35.063 -37.943  20.347  0.417000
HETATM 3795 H2   WAT   340     -33.873 -37.041  20.183  0.417000
HETATM 3796 O    WAT   341     -18.763 -26.408   1.429 -0.834000
HETATM 3797 H1   WAT   341     -18.457 -27.272   1.041  0.417000
HETATM 3798 H2   WAT   341     -19.418 -26.755   2.071  0.417000
HETATM 3799 O    WAT   342     -25.340 -14.560  16.084 -0.834000
HETATM 3800 H1   WAT   342     -24.577 -14.619  16.680  0.417000
HETATM 3801 H2   WAT   342     -25.858 -13.839  16.508  0.417000
HETATM 3802 O    WAT   343     -23.940  -3.036   3.564 -0.834000
HETATM 3803 H1   WAT   343     -24.445  -3.883   3.680  0.417000
HETATM 3804 H2   WAT   343     -23.073  -3.423   3.294  0.417000
HETATM 3805 O    WAT   344     -22.991 -23.368  30.253 -0.834000
HETATM 3806 H1   WAT   344     -22.714 -22.787  31.001  0.417000
HETATM 3807 H2   WAT   344     -23.020 -24.230  30.733  0.417000
HETATM 3808 O    WAT   345     -25.046 -14.565  -5.225 -0.834000
HETATM 3809 H1   WAT   345     -24.526 -15.226  -5.745  0.417000
HETATM 3810 H2   WAT   345     -24.901 -14.927  -4.323  0.417000
HETATM 3811 O    WAT   346     -21.055 -18.924  -1.201 -0.834000
HETATM 3812 H1   WAT   346     -20.707 -19.655  -1.765  0.417000
HETATM 3813 H2   WAT   346     -21.547 -19.466  -0.541  0.417000
HETATM 3814 O    WAT   347     -20.512   0.605  -5.111 -0.834000
HETATM 3815 H1   WAT   347     -21.232   1.266  -5.019  0.417000
HETATM 3816 H2   WAT   347     -19.825   1.161  -5.543  0.417000
HETATM 3817 O    WAT   348     -17.381  -8.982   5.055 -0.834000
HETATM 3818 H1   WAT   348     -17.675  -8.309   5.729  0.417000
HETATM 3819 H2   WAT   348     -16.433  -9.026   5.289  0.417000
HETATM 3820 O    WAT   349     -18.068  16.085  19.333 -0.834000
HETATM 3821 H1   WAT   349     -17.854  16.741  20.027  0.417000
HETATM 3822 H2   WAT   349     -18.771  15.572  19.808  0.417000
HETATM 3823 O    WAT   350      16.449 -29.105   8.495 -0.834000
HETATM 3824 H1   WAT   350      16.153 -29.360   7.597  0.417000
HETATM 3825 H2   WAT   350      17.019 -29.885   8.706  0.417000
HETATM 3826 O    WAT   351      -2.462 -27.323  21.325 -0.834000
HETATM 3827 H1   WAT   351      -1.693 -27.194  20.713  0.417000
HETATM 3828 H2   WAT   351      -2.951 -27.999  20.789  0.417000
HETATM 3829 O    WAT   352       2.617 -11.964  31.521 -0.834000
HETATM 3830 H1   WAT   352       2.064 -12.521  32.130  0.417000
HETATM 3831 H2   WAT   352       3.429 -12.525  31.511  0.417000
HETATM 3832 O    WAT   353      16.258 -24.562  40.133 -0.834000
HETATM 3833 H1   WAT   353      16.812 -24.179  40.852  0.417000
HETATM 3834 H2   WAT   353      16.887 -25.233  39.782  0.417000
HETATM 3835 O    WAT   354       3.224  -7.423  27.684 -0.834000
HETATM 3836 H1   WAT   354       3.425  -7.124  26.771  0.417000
HETATM 3837 H2   WAT   354       2.594  -8.152  27.491  0.417000
HETATM 3838 O    WAT   355      -7.073 -10.004  10.303 -0.834000
HETATM 3839 H1   WAT   355      -7.397  -9.443  11.045  0.417000
HETATM 3840 H2   WAT   355      -7.901 -10.463  10.062  0.417000
HETATM 3841 O    WAT   356      10.838  -2.699  23.145 -0.834000
HETATM 3842 H1   WAT   356      10.463  -1.840  22.870  0.417000
HETATM 3843 H2   WAT   356      11.202  -2.460  24.025  0.417000
HETATM 3844 O    WAT   357      -6.046 -26.303 -14.352 -0.834000
HETATM 3845 H1   WAT   357      -5.116 -26.322 -14.004  0.417000
HETATM 3846 H2   WAT   357      -5.971 -27.009 -15.034  0.417000
HETATM 3847 O    WAT   358     -13.500  -1.128   2.210 -0.834000
HETATM 3848 H1   WAT   358     -14.193  -0.520   2.556  0.417000
HETATM 3849 H2   WAT   358     -14.066  -1.637   1.571  0.417000
HETATM 3850 O    WAT   359      -6.418  -3.163  -1.952 -0.834000
HETATM 3851 H1   WAT   359      -5.724  -2.482  -1.944  0.417000
HETATM 3852 H2   WAT   359      -7.158  -2.642  -2.358  0.417000
HETATM 3853 O    WAT   360     -36.266 -30.166  -5.501 -0.834000
HETATM 3854 H1   WAT   360     -36.348 -31.140  -5.540  0.417000
HETATM 3855 H2   WAT   360     -35.718 -30.072  -4.692  0.417000
HETATM 3856 O    WAT   361     -33.564 -35.496  -6.077 -0.834000
HETATM 3857 H1   WAT   361     -33.363 -34.629  -5.658  0.417000
HETATM 3858 H2   WAT   361     -33.458 -35.252  -7.025  0.417000
HETATM 3859 O    WAT   362     -24.746 -19.965 -12.274 -0.834000
HETATM 3860 H1   WAT   362     -24.925 -19.212 -11.663  0.417000
HETATM 3861 H2   WAT   362     -23.914 -20.303 -11.860  0.417000
HETATM 3862 O    WAT   363     -22.318 -37.650 -10.945 -0.834000
HETATM 3863 H1   WAT   363     -21.844 -38.523 -10.939  0.417000
HETATM 3864 H2   WAT   363     -23.240 -37.987 -10.815  0.417000
HETATM 3865 O    WAT   364      -8.914  -6.118 -20.579 -0.834000
HETATM 3866 H1   WAT   364      -8.076  -5.762 -20.970  0.417000
HETATM 3867 H2   WAT   364      -9.199  -6.696 -21.325  0.417000
HETATM 3868 O    WAT   365     -25.255  -6.520 -11.351 -0.834000
HETATM 3869 H1   WAT   365     -25.452  -7.313 -11.904  0.417000
HETATM 3870 H2   WAT   365     -25.973  -5.923 -11.663  0.417000
HETATM 3871 O    WAT   366     -14.244 -40.401  13.409 -0.834000
HETATM 3872 H1   WAT   366     -15.144 -40.516  13.824  0.417000
HETATM 3873 H2   WAT   366     -13.785 -40.011  14.189  0.417000
HETATM 3874 O    WAT   367     -32.232 -12.025   5.915 -0.834000
HETATM 3875 H1   WAT   367     -31.870 -12.353   5.054  0.417000
HETATM 3876 H2   WAT   367     -32.692 -12.858   6.201  0.417000
HETATM 3877 O    WAT   368     -29.258 -32.532 -12.692 -0.834000
HETATM 3878 H1   WAT   368     -29.679 -32.600 -13.564  0.417000
HETATM 3879 H2   WAT   368     -29.835 -31.828 -12.284  0.417000
HETATM 3880 O    WAT   369     -14.878 -14.138 -21.891 -0.834000
HETATM 3881 H1   WAT   369     -14.971 -14.361 -22.850  0.417000
HETATM 3882 H2   WAT   369     -13.905 -13.977 -21.865  0.417000
HETATM 3883 O    WAT   370       4.787 -19.543 -11.053 -0.834000
HETATM 3884 H1   WAT   370       5.675 -19.513 -11.460  0.417000
HETATM 3885 H2   WAT   370       5.034 -19.603 -10.105  0.417000
HETATM 3886 O    WAT   371       0.723 -26.047 -10.224 -0.834000
HETATM 3887 H1   WAT   371       0.274 -26.396  -9.409  0.417000
HETATM 3888 H2   WAT   371       1.019 -25.175  -9.842  0.417000
HETATM 3889 O    WAT   372      -7.084  -8.191  -3.897 -0.834000
HETATM 3890 H1   WAT   372      -7.900  -7.693  -4.148  0.417000
HETATM 3891 H2   WAT   372      -7.357  -9.088  -4.227  0.417000
HETATM 3892 O    WAT   373      -7.588 -35.610 -12.380 -0.834000
HETATM 3893 H1   WAT   373      -6.909 -36.327 -12.386  0.417000
HETATM 3894 H2   WAT   373      -7.219 -35.041 -11.672  0.417000
HETATM 3895 O    WAT   374      -5.965  16.471  19.405 -0.834000
HETATM 3896 H1   WAT   374      -5.324  17.212  19.327  0.417000
HETATM 3897 H2   WAT   374      -5.730  15.975  18.581  0.417000
HETATM 3898 O    WAT   375      21.249 -34.128  13.372 -0.834000
HETATM 3899 H1   WAT   375      20.740 -33.316  13.156  0.417000
HETATM 3900 H2   WAT   375      22.130 -33.722  13.564  0.417000
HETATM 3901 O    WAT   376      11.472 -38.288   1.389 -0.834000
HETATM 3902 H1   WAT   376      10.983 -38.368   0.547  0.417000
HETATM 3903 H2   WAT   376      12.323 -37.923   1.059  0.417000
HETATM 3904 O    WAT   377     -13.697 -34.751 -16.924 -0.834000
HETATM 3905 H1   WAT   377     -14.024 -33.919 -16.508  0.417000
HETATM 3906 H2   WAT   377     -12.910 -34.402 -17.394  0.417000
HETATM 3907 O    WAT   378      17.037 -24.419  11.506 -0.834000
HETATM 3908 H1   WAT   378      16.234 -24.143  10.999  0.417000
HETATM 3909 H2   WAT   378      16.678 -24.323  12.422  0.417000
HETATM 3910 O    WAT   379       5.562 -30.029  -5.185 -0.834000
HETATM 3911 H1   WAT   379       4.756 -29.786  -5.716  0.417000
HETATM 3912 H2   WAT   379       6.153 -29.296  -5.461  0.417000
HETATM 3913 O    WAT   380       8.417 -31.047 -12.079 -0.834000
HETATM 3914 H1   WAT   380       7.672 -30.713 -12.635  0.417000
HETATM 3915 H2   WAT   380       7.954 -31.088 -11.207  0.417000
HETATM 3916 O    WAT   381      13.597 -33.400  -6.131 -0.834000
HETATM 3917 H1   WAT   381      12.798 -32.968  -5.750  0.417000
HETATM 3918 H2   WAT   381      14.263 -33.136  -5.454  0.417000
HETATM 3919 O    WAT   382      15.478 -38.212  16.203 -0.834000
HETATM 3920 H1   WAT   382      15.882 -37.935  15.354  0.417000
HETATM 3921 H2   WAT   382      15.732 -37.433  16.761  0.417000
HETATM 3922 O    WAT   383     -10.419 -42.182   3.362 -0.834000
HETATM 3923 H1   WAT   383     -10.681 -42.586   4.212  0.417000
HETATM 3924 H2   WAT   383     -10.326 -41.244   3.630  0.417000
HETATM 3925 O    WAT   384      10.722 -30.939  12.721 -0.834000
HETATM 3926 H1   WAT   384      10.618 -31.512  11.932  0.417000
HETATM 3927 H2   WAT   384       9.780 -30.906  13.025  0.417000
HETATM 3928 O    WAT   385     -16.922 -29.014 -14.482 -0.834000
HETATM 3929 H1   WAT   385     -17.662 -29.673 -14.548  0.417000
HETATM 3930 H2   WAT   385     -16.926 -28.887 -13.508  0.417000
HETATM 3931 O    WAT   386       7.727 -41.267   4.009 -0.834000
HETATM 3932 H1   WAT   386       7.655 -40.428   4.527  0.417000
HETATM 3933 H2   WAT   386       7.488 -41.909   4.710  0.417000
HETATM 3934 O    WAT   387     -19.565 -45.032   2.067 -0.834000
HETATM 3935 H1   WAT   387     -18.939 -44.544   1.469  0.417000
HETATM 3936 H2   WAT   387     -20.125 -45.447   1.352  0.417000
HETATM 3937 O    WAT   388       7.539 -13.018  13.431 -0.834000
HETATM 3938 H1   WAT   388       6.820 -12.783  14.060  0.417000
HETATM 3939 H2   WAT   388       7.175 -12.630  12.607  0.417000
HETATM 3940 O    WAT   389       5.075 -10.463  12.443 -0.834000
HETATM 3941 H1   WAT   389       5.443 -11.156  11.852  0.417000
HETATM 3942 H2   WAT   389       4.324 -10.922  12.844  0.417000
HETATM 3943 O    WAT   390     -22.190 -25.252  -4.620 -0.834000
HETATM 3944 H1   WAT   390     -22.932 -24.780  -5.072  0.417000
HETATM 3945 H2   WAT   390     -21.924 -25.862  -5.341  0.417000
HETATM 3946 O    WAT   391     -18.954 -46.090   9.158 -0.834000
HETATM 3947 H1   WAT   391     -18.562 -46.077   8.250  0.417000
HETATM 3948 H2   WAT   391     -18.536 -45.273   9.517  0.417000
HETATM 3949 O    WAT   392       2.789 -35.479  20.707 -0.834000
HETATM 3950 H1   WAT   392       1.980 -34.958  20.877  0.417000
HETATM 3951 H2   WAT   392       2.472 -36.380  20.921  0.417000
HETATM 3952 O    WAT   393     -38.377 -23.376  26.339 -0.834000
HETATM 3953 H1   WAT   393     -39.162 -22.986  25.882  0.417000
HETATM 3954 H2   WAT   393     -38.386 -24.273  25.935  0.417000
HETATM 3955 O    WAT   394      13.570   3.223  19.051 -0.834000
HETATM 3956 H1   WAT   394      14.506   3.528  19.154  0.417000
HETATM 3957 H2   WAT   394      13.724   2.249  19.146  0.417000
HETATM 3958 O    WAT   395      26.604  -1.268  10.075 -0.834000
HETATM 3959 H1   WAT   395      26.153  -2.112   9.894  0.417000
HETATM 3960 H2   WAT   395      26.826  -0.988   9.161  0.417000
HETATM 3961 O    WAT   396     -30.105 -27.151  17.548 -0.834000
HETATM 3962 H1   WAT   396     -30.123 -27.397  16.596  0.417000
HETATM 3963 H2   WAT   396     -29.968 -28.047  17.941  0.417000
HETATM 3964 O    WAT   397     -35.301 -27.762  29.554 -0.834000
HETATM 3965 H1   WAT   397     -35.195 -27.524  28.597  0.417000
HETATM 3966 H2   WAT   397     -36.244 -27.474  29.663  0.417000
HETATM 3967 O    WAT   398      -2.515   0.542  13.956 -0.834000
HETATM 3968 H1   WAT   398      -1.543   0.616  13.851  0.417000
HETATM 3969 H2   WAT   398      -2.807   1.253  13.345  0.417000
HETATM 3970 O    WAT   399       6.570  11.979  -4.509 -0.834000
HETATM 3971 H1   WAT   399       6.958  12.859  -4.456  0.417000
HETATM 3972 H2   WAT   399       7.009  11.532  -3.748  0.417000
HETATM 3973 O    WAT   400      17.646  -3.572   1.886 -0.834000
HETATM 3974 H1   WAT   400      16.952  -4.257   1.720  0.417000
HETATM 3975 H2   WAT   400      17.112  -2.959   2.453  0.417000
HETATM 3976 O    WAT   401      -0.109   3.501   8.208 -0.834000
HETATM 3977 H1   WAT   401       0.660   3.961   8.631  0.417000
HETATM 3978 H2   WAT   401      -0.576   4.288   7.849  0.417000
HETATM 3979 O    WAT   402       4.105  -1.837  16.738 -0.834000
HETATM 3980 H1   WAT   402       4.013  -2.420  15.924  0.417000
HETATM 3981 H2   WAT   402       3.655  -2.464  17.378  0.417000
HETATM 3982 O    WAT   403     -32.799  -4.365  13.644 -0.834000
HETATM 3983 H1   WAT   403     -32.301  -3.656  14.112  0.417000
HETATM 3984 H2   WAT   403     -33.709  -4.165  13.940  0.417000
HETATM 3985 O    WAT   404     -29.257 -14.686  21.878 -0.834000
HETATM 3986 H1   WAT   404     -29.221 -14.224  22.745  0.417000
HETATM 3987 H2   WAT   404     -29.439 -13.917  21.288  0.417000
HETATM 3988 O    WAT   405     -15.971 -26.058  39.051 -0.834000
HETATM 3989 H1   WAT   405     -15.363 -25.504  38.505  0.417000
HETATM 3990 H2   WAT   405     -16.521 -25.343  39.453  0.417000
HETATM 3991 O    WAT   406     -13.361  -7.742  41.395 -0.834000
HETATM 3992 H1   WAT   406     -12.393  -7.830  41.365  0.417000
HETATM 3993 H2   WAT   406     -13.437  -6.811  41.723  0.417000
HETATM 3994 O    WAT   407     -29.934 -10.054   5.798 -0.834000
HETATM 3995 H1   WAT   407     -30.701 -10.663   5.756  0.417000
HETATM 3996 H2   WAT   407     -29.569 -10.317   6.678  0.417000
HETATM 3997 O    WAT   408      17.823 -17.819   7.916 -0.834000
HETATM 3998 H1   WAT   408      18.067 -18.460   8.623  0.417000
HETATM 3999 H2   WAT   408      17.467 -18.461   7.246  0.417000
HETATM 4000 O    WAT   409       5.182  -0.939  20.441 -0.834000
HETATM 4001 H1   WAT   409       4.349  -1.449  20.232  0.417000
HETATM 4002 H2   WAT   409       4.968  -0.745  21.395  0.417000
HETATM 4003 O    WAT   410      21.861  -4.818   7.737 -0.834000
HETATM 4004 H1   WAT   410      21.595  -5.241   8.588  0.417000
HETATM 4005 H2   WAT   410      20.970  -4.863   7.286  0.417000
HETATM 4006 O    WAT   411      22.177  -8.716  11.685 -0.834000
HETATM 4007 H1   WAT   411      22.342  -9.475  12.291  0.417000
HETATM 4008 H2   WAT   411      22.126  -7.989  12.343  0.417000
HETATM 4009 O    WAT   412     -31.671  -5.567  17.389 -0.834000
HETATM 4010 H1   WAT   412     -32.598  -5.487  17.080  0.417000
HETATM 4011 H2   WAT   412     -31.434  -4.613  17.467  0.417000
HETATM 4012 O    WAT   413      27.740 -13.182  23.305 -0.834000
HETATM 4013 H1   WAT   413      26.811 -12.841  23.209  0.417000
HETATM 4014 H2   WAT   413      28.214 -12.427  22.895  0.417000
HETATM 4015 O    WAT   414      22.305 -15.426  12.880 -0.834000
HETATM 4016 H1   WAT   414      23.259 -15.619  12.692  0.417000
HETATM 4017 H2   WAT   414      21.973 -15.438  11.950  0.417000
HETATM 4018 O    WAT   415      12.776  -5.742  19.473 -0.834000
HETATM 4019 H1   WAT   415      12.285  -6.405  20.027  0.417000
HETATM 4020 H2   WAT   415      12.541  -4.933  19.996  0.417000
HETATM 4021 O    WAT   416      10.553 -13.052  14.027 -0.834000
HETATM 4022 H1   WAT   416       9.614 -13.121  13.741  0.417000
HETATM 4023 H2   WAT   416      10.616 -12.077  14.143  0.417000
HETATM 4024 O    WAT   417       7.692  -9.835  17.761 -0.834000
HETATM 4025 H1   WAT   417       8.172 -10.007  16.920  0.417000
HETATM 4026 H2   WAT   417       7.289  -8.969  17.568  0.417000
HETATM 4027 O    WAT   418      10.608  -8.373  29.522 -0.834000
HETATM 4028 H1   WAT   418      10.531  -9.299  29.838  0.417000
HETATM 4029 H2   WAT   418      10.077  -8.462  28.682  0.417000
HETATM 4030 O    WAT   419       9.639   5.992   9.442 -0.834000
HETATM 4031 H1   WAT   419       9.337   6.363  10.302  0.417000
HETATM 4032 H2   WAT   419      10.236   6.728   9.156  0.417000
HETATM 4033 O    WAT   420       2.319  -5.970  22.817 -0.834000
HETATM 4034 H1   WAT   420       2.913  -6.378  22.154  0.417000
HETATM 4035 H2   WAT   420       1.451  -6.298  22.442  0.417000
HETATM 4036 O    WAT   421      10.898  -1.190  39.955 -0.834000
HETATM 4037 H1   WAT   421      10.609  -1.880  39.304  0.417000
HETATM 4038 H2   WAT   421      11.078  -0.459  39.309  0.417000
HETATM 4039 O    WAT   422       7.495   5.496  34.574 -0.834000
HETATM 4040 H1   WAT   422       8.222   4.880  34.818  0.417000
HETATM 4041 H2   WAT   422       7.326   5.171  33.652  0.417000
HETATM 4042 O    WAT   423     -31.750 -37.487  -6.054 -0.834000
HETATM 4043 H1   WAT   423     -32.502 -36.851  -6.070  0.417000
HETATM 4044 H2   WAT   423     -31.331 -37.269  -6.916  0.417000
HETATM 4045 O    WAT   424      -8.640 -41.617  37.189 -0.834000
HETATM 4046 H1   WAT   424      -8.675 -40.799  37.741  0.417000
HETATM 4047 H2   WAT   424      -9.491 -41.511  36.700  0.417000
HETATM 4048 O    WAT   425      -3.010  -3.798  19.106 -0.834000
HETATM 4049 H1   WAT   425      -2.837  -2.848  19.306  0.417000
HETATM 4050 H2   WAT   425      -2.603  -3.875  18.230  0.417000
HETATM 4051 O    WAT   426      -0.155  -4.668  41.307 -0.834000
HETATM 4052 H1   WAT   426       0.720  -4.296  41.557  0.417000
HETATM 4053 H2   WAT   426      -0.272  -4.213  40.435  0.417000
HETATM 4054 O    WAT   427     -23.382   5.026  33.071 -0.834000
HETATM 4055 H1   WAT   427     -22.440   4.752  33.216  0.417000
HETATM 4056 H2   WAT   427     -23.495   4.707  32.146  0.417000
HETATM 4057 O    WAT   428      -1.112  -9.583  26.533 -0.834000
HETATM 4058 H1   WAT   428      -1.829  -8.938  26.693  0.417000
HETATM 4059 H2   WAT   428      -1.556 -10.414  26.825  0.417000
HETATM 4060 O    WAT   429       3.765  -9.139  40.447 -0.834000
HETATM 4061 H1   WAT   429       4.128  -9.952  40.016  0.417000
HETATM 4062 H2   WAT   429       4.616  -8.752  40.774  0.417000
HETATM 4063 O    WAT   430       9.619 -35.330   9.796 -0.834000
HETATM 4064 H1   WAT   430       8.845 -35.754  10.230  0.417000
HETATM 4065 H2   WAT   430       9.790 -34.598  10.413  0.417000
HETATM 4066 O    WAT   431      -6.446  -1.165  25.302 -0.834000
HETATM 4067 H1   WAT   431      -6.763  -0.952  26.203  0.417000
HETATM 4068 H2   WAT   431      -5.624  -0.627  25.268  0.417000
HETATM 4069 O    WAT   432       3.835 -14.697  43.663 -0.834000
HETATM 4070 H1   WAT   432       4.247 -14.732  44.546  0.417000
HETATM 4071 H2   WAT   432       3.342 -15.554  43.668  0.417000
HETATM 4072 O    WAT   433       0.851  -8.109  30.620 -0.834000
HETATM 4073 H1   WAT   433       0.855  -9.000  30.181  0.417000
HETATM 4074 H2   WAT   433       1.664  -8.225  31.170  0.417000
HETATM 4075 O    WAT   434     -10.978 -17.573  18.904 -0.834000
HETATM 4076 H1   WAT   434     -11.773 -17.422  18.342  0.417000
HETATM 4077 H2   WAT   434     -10.287 -17.155  18.379  0.417000
HETATM 4078 O    WAT   435     -13.771 -20.189  19.821 -0.834000
HETATM 4079 H1   WAT   435     -13.031 -19.798  20.352  0.417000
HETATM 4080 H2   WAT   435     -14.097 -19.400  19.365  0.417000
HETATM 4081 O    WAT   436     -17.766 -24.810 -13.414 -0.834000
HETATM 4082 H1   WAT   436     -17.058 -24.494 -12.834  0.417000
HETATM 4083 H2   WAT   436     -18.525 -24.847 -12.789  0.417000
HETATM 4084 O    WAT   437     -40.476 -34.903   6.571 -0.834000
HETATM 4085 H1   WAT   437     -39.780 -35.561   6.825  0.417000
HETATM 4086 H2   WAT   437     -41.234 -35.494   6.454  0.417000
HETATM 4087 O    WAT   438      -3.231 -39.903  -3.536 -0.834000
HETATM 4088 H1   WAT   438      -2.309 -39.662  -3.753  0.417000
HETATM 4089 H2   WAT   438      -3.124 -40.242  -2.622  0.417000
HETATM 4090 O    WAT   439     -34.123 -32.190   7.894 -0.834000
HETATM 4091 H1   WAT   439     -34.653 -32.943   8.260  0.417000
HETATM 4092 H2   WAT   439     -33.836 -31.778   8.743  0.417000
HETATM 4093 O    WAT   440     -21.485 -19.235   7.566 -0.834000
HETATM 4094 H1   WAT   440     -21.522 -20.211   7.475  0.417000
HETATM 4095 H2   WAT   440     -20.641 -19.052   7.099  0.417000
HETATM 4096 O    WAT   441     -15.905 -42.975  -4.554 -0.834000
HETATM 4097 H1   WAT   441     -15.762 -42.089  -4.955  0.417000
HETATM 4098 H2   WAT   441     -15.002 -43.156  -4.213  0.417000
HETATM 4099 O    WAT   442      -7.931  -5.370 -11.763 -0.834000
HETATM 4100 H1   WAT   442      -7.533  -4.566 -12.157  0.417000
HETATM 4101 H2   WAT   442      -8.731  -4.967 -11.351  0.417000
HETATM 4102 O    WAT   443     -36.426 -14.849   7.626 -0.834000
HETATM 4103 H1   WAT   443     -36.363 -15.157   8.568  0.417000
HETATM 4104 H2   WAT   443     -37.380 -15.070   7.469  0.417000
HETATM 4105 O    WAT   444     -29.829 -33.108  14.620 -0.834000
HETATM 4106 H1   WAT   444     -28.977 -33.049  14.130  0.417000
HETATM 4107 H2   WAT   444     -29.555 -32.667  15.464  0.417000
HETATM 4108 O    WAT   445     -12.113 -52.290  11.506 -0.834000
HETATM 4109 H1   WAT   445     -11.178 -52.144  11.229  0.417000
HETATM 4110 H2   WAT   445     -11.990 -52.214  12.486  0.417000
HETATM 4111 O    WAT   446     -26.216 -21.579   8.735 -0.834000
HETATM 4112 H1   WAT   446     -25.701 -22.271   9.200  0.417000
HETATM 4113 H2   WAT   446     -26.435 -22.057   7.903  0.417000
HETATM 4114 O    WAT   447     -29.568 -39.889   1.594 -0.834000
HETATM 4115 H1   WAT   447     -30.211 -39.426   2.185  0.417000
HETATM 4116 H2   WAT   447     -29.926 -39.604   0.725  0.417000
HETATM 4117 O    WAT   448     -34.048 -21.698  12.138 -0.834000
HETATM 4118 H1   WAT   448     -34.019 -20.829  12.606  0.417000
HETATM 4119 H2   WAT   448     -34.094 -21.369  11.208  0.417000
HETATM 4120 O    WAT   449     -25.904 -26.746  11.646 -0.834000
HETATM 4121 H1   WAT   449     -25.797 -26.358  12.552  0.417000
HETATM 4122 H2   WAT   449     -26.472 -26.045  11.252  0.417000
HETATM 4123 O    WAT   450       0.697 -29.240  -9.029 -0.834000
HETATM 4124 H1   WAT   450       0.170 -30.041  -8.791  0.417000
HETATM 4125 H2   WAT   450       0.292 -28.592  -8.413  0.417000
HETATM 4126 O    WAT   451     -19.175 -47.551  11.581 -0.834000
HETATM 4127 H1   WAT   451     -19.020 -47.232  10.659  0.417000
HETATM 4128 H2   WAT   451     -19.824 -46.863  11.871  0.417000
HETATM 4129 O    WAT   452     -15.053 -29.116  28.920 -0.834000
HETATM 4130 H1   WAT   452     -14.197 -29.583  28.885  0.417000
HETATM 4131 H2   WAT   452     -15.378 -29.249  28.008  0.417000
HETATM 4132 O    WAT   453     -17.796 -28.897  13.966 -0.834000
HETATM 4133 H1   WAT   453     -18.005 -29.101  13.038  0.417000
HETATM 4134 H2   WAT   453     -18.705 -28.680  14.265  0.417000
HETATM 4135 O    WAT   454     -12.256 -29.338  29.536 -0.834000
HETATM 4136 H1   WAT   454     -11.610 -29.370  30.282  0.417000
HETATM 4137 H2   WAT   454     -11.724 -29.828  28.859  0.417000
HETATM 4138 O    WAT   455      -5.127 -28.816  14.457 -0.834000
HETATM 4139 H1   WAT   455      -4.245 -28.622  14.840  0.417000
HETATM 4140 H2   WAT   455      -5.712 -28.342  15.075  0.417000
HETATM 4141 O    WAT   456      -8.959 -33.091  18.670 -0.834000
HETATM 4142 H1   WAT   456      -8.493 -32.280  18.994  0.417000
HETATM 4143 H2   WAT   456      -9.456 -32.701  17.915  0.417000
HETATM 4144 O    WAT   457      -6.735 -22.876  27.408 -0.834000
HETATM 4145 H1   WAT   457      -7.499 -23.060  26.809  0.417000
HETATM 4146 H2   WAT   457      -7.246 -22.596  28.213  0.417000
HETATM 4147 O    WAT   458     -11.820 -18.935  21.151 -0.834000
HETATM 4148 H1   WAT   458     -11.192 -19.613  21.499  0.417000
HETATM 4149 H2   WAT   458     -11.273 -18.546  20.435  0.417000
HETATM 4150 O    WAT   459     -14.998 -25.812  31.799 -0.834000
HETATM 4151 H1   WAT   459     -15.814 -25.546  31.274  0.417000
HETATM 4152 H2   WAT   459     -15.113 -26.796  31.677  0.417000
HETATM 4153 O    WAT   460      -8.710 -23.256  25.597 -0.834000
HETATM 4154 H1   WAT   460      -9.005 -22.553  24.982  0.417000
HETATM 4155 H2   WAT   460      -9.607 -23.491  25.981  0.417000
HETATM 4156 O    WAT   461       0.665 -27.757  21.630 -0.834000
HETATM 4157 H1   WAT   461       0.713 -28.727  21.800  0.417000
HETATM 4158 H2   WAT   461       0.310 -27.753  20.724  0.417000
HETATM 4159 O    WAT   462     -18.795 -34.438  23.238 -0.834000
HETATM 4160 H1   WAT   462     -18.602 -35.284  23.731  0.417000
HETATM 4161 H2   WAT   462     -17.887 -34.044  23.314  0.417000
HETATM 4162 O    WAT   463      -4.051 -22.360  27.257 -0.834000
HETATM 4163 H1   WAT   463      -4.139 -21.813  26.436  0.417000
HETATM 4164 H2   WAT   463      -5.009 -22.477  27.463  0.417000
HETATM 4165 O    WAT   464      -3.698 -34.787  34.620 -0.834000
HETATM 4166 H1   WAT   464      -3.360 -35.028  33.715  0.417000
HETATM 4167 H2   WAT   464      -4.640 -35.034  34.501  0.417000
HETATM 4168 O    WAT   465       9.441 -23.981  29.552 -0.834000
HETATM 4169 H1   WAT   465       9.686 -24.544  30.339  0.417000
HETATM 4170 H2   WAT   465       8.632 -23.567  29.942  0.417000
HETATM 4171 O    WAT   466       4.821 -15.701  27.386 -0.834000
HETATM 4172 H1   WAT   466       4.974 -16.674  27.316  0.417000
HETATM 4173 H2   WAT   466       5.152 -15.571  28.314  0.417000
HETATM 4174 O    WAT   467      18.005 -19.242  32.953 -0.834000
HETATM 4175 H1   WAT   467      17.808 -20.145  33.309  0.417000
HETATM 4176 H2   WAT   467      18.678 -18.957  33.614  0.417000
HETATM 4177 O    WAT   468       5.558  -3.651  30.617 -0.834000
HETATM 4178 H1   WAT   468       5.964  -4.561  30.631  0.417000
HETATM 4179 H2   WAT   468       5.009  -3.729  31.431  0.417000
HETATM 4180 O    WAT   469       3.672 -45.220  22.637 -0.834000
HETATM 4181 H1   WAT   469       3.252 -44.925  23.483  0.417000
HETATM 4182 H2   WAT   469       4.018 -44.347  22.325  0.417000
HETATM 4183 O    WAT   470      -4.300 -30.725  21.608 -0.834000
HETATM 4184 H1   WAT   470      -5.096 -31.169  21.951  0.417000
HETATM 4185 H2   WAT   470      -4.069 -30.144  22.362  0.417000
HETATM 4186 O    WAT   471      19.298  -1.439  20.394 -0.834000
HETATM 4187 H1   WAT   471      18.342  -1.277  20.576  0.417000
HETATM 4188 H2   WAT   471      19.346  -1.023  19.492  0.417000
HETATM 4189 O    WAT   472       8.596  -3.540  17.900 -0.834000
HETATM 4190 H1   WAT   472       7.874  -2.886  17.873  0.417000
HETATM 4191 H2   WAT   472       8.904  -3.523  16.972  0.417000
HETATM 4192 O    WAT   473      -2.722 -22.303  16.373 -0.834000
HETATM 4193 H1   WAT   473      -3.051 -22.591  17.241  0.417000
HETATM 4194 H2   WAT   473      -2.149 -23.059  16.129  0.417000
HETATM 4195 O    WAT   474       3.384 -22.019  16.340 -0.834000
HETATM 4196 H1   WAT   474       4.174 -21.498  16.605  0.417000
HETATM 4197 H2   WAT   474       3.128 -22.422  17.182  0.417000
HETATM 4198 O    WAT   475      -0.764 -22.814  22.494 -0.834000
HETATM 4199 H1   WAT   475      -1.509 -22.305  22.925  0.417000
HETATM 4200 H2   WAT   475      -1.238 -23.690  22.438  0.417000
HETATM 4201 O    WAT   476      -5.660 -30.316  12.301 -0.834000
HETATM 4202 H1   WAT   476      -5.508 -29.669  13.032  0.417000
HETATM 4203 H2   WAT   476      -4.811 -30.215  11.816  0.417000
HETATM 4204 O    WAT   477      -6.566 -35.392  10.552 -0.834000
HETATM 4205 H1   WAT   477      -6.939 -35.083  11.402  0.417000
HETATM 4206 H2   WAT   477      -7.369 -35.788  10.143  0.417000
HETATM 4207 O    WAT   478      -2.361 -37.967   4.498 -0.834000
HETATM 4208 H1   WAT   478      -1.955 -38.736   4.006  0.417000
HETATM 4209 H2   WAT   478      -1.523 -37.443   4.618  0.417000
HETATM 4210 O    WAT   479     -13.006 -34.864   3.223 -0.834000
HETATM 4211 H1   WAT   479     -12.403 -35.643   3.292  0.417000
HETATM 4212 H2   WAT   479     -13.415 -35.058   2.349  0.417000
HETATM 4213 O    WAT   480     -13.522 -31.298   2.692 -0.834000
HETATM 4214 H1   WAT   480     -13.348 -31.251   1.719  0.417000
HETATM 4215 H2   WAT   480     -12.632 -31.089   3.027  0.417000
HETATM 4216 O    WAT   481     -16.364 -40.707  -8.378 -0.834000
HETATM 4217 H1   WAT   481     -16.551 -39.796  -8.729  0.417000
HETATM 4218 H2   WAT   481     -16.071 -41.125  -9.227  0.417000
HETATM 4219 O    WAT   482     -18.305 -18.956 -17.665 -0.834000
HETATM 4220 H1   WAT   482     -18.068 -18.071 -17.298  0.417000
HETATM 4221 H2   WAT   482     -17.979 -18.836 -18.585  0.417000
HETATM 4222 O    WAT   483     -13.148 -26.221  -1.628 -0.834000
HETATM 4223 H1   WAT   483     -13.611 -27.070  -1.491  0.417000
HETATM 4224 H2   WAT   483     -12.298 -26.393  -1.181  0.417000
HETATM 4225 O    WAT   484     -11.869 -28.491  -0.091 -0.834000
HETATM 4226 H1   WAT   484     -11.191 -27.820   0.102  0.417000
HETATM 4227 H2   WAT   484     -11.753 -28.617  -1.052  0.417000
HETATM 4228 O    WAT   485     -24.600 -38.549  -9.804 -0.834000
HETATM 4229 H1   WAT   485     -25.541 -38.407 -10.051  0.417000
HETATM 4230 H2   WAT   485     -24.564 -37.954  -9.009  0.417000
HETATM 4231 O    WAT   486     -20.288 -10.367  -1.374 -0.834000
HETATM 4232 H1   WAT   486     -20.917 -10.401  -0.605  0.417000
HETATM 4233 H2   WAT   486     -19.661 -11.075  -1.069  0.417000
HETATM 4234 O    WAT   487       4.902 -40.563  -9.419 -0.834000
HETATM 4235 H1   WAT   487       4.834 -40.432  -8.440  0.417000
HETATM 4236 H2   WAT   487       5.144 -41.524  -9.421  0.417000
HETATM 4237 O    WAT   488       2.970 -24.338  -6.641 -0.834000
HETATM 4238 H1   WAT   488       3.214 -23.557  -6.105  0.417000
HETATM 4239 H2   WAT   488       3.844 -24.794  -6.693  0.417000
HETATM 4240 O    WAT   489     -30.458 -21.217  -6.268 -0.834000
HETATM 4241 H1   WAT   489     -29.541 -20.978  -6.015  0.417000
HETATM 4242 H2   WAT   489     -30.280 -22.106  -6.672  0.417000
HETATM 4243 O    WAT   490     -13.115  -6.690  24.124 -0.834000
HETATM 4244 H1   WAT   490     -12.637  -7.385  23.635  0.417000
HETATM 4245 H2   WAT   490     -13.758  -6.379  23.475  0.417000
HETATM 4246 O    WAT   491     -13.643  -8.090  30.075 -0.834000
HETATM 4247 H1   WAT   491     -13.182  -8.161  29.207  0.417000
HETATM 4248 H2   WAT   491     -14.426  -8.657  29.899  0.417000
HETATM 4249 O    WAT   492     -20.574   3.161  26.889 -0.834000
HETATM 4250 H1   WAT   492     -20.767   4.015  26.445  0.417000
HETATM 4251 H2   WAT   492     -19.753   3.420  27.380  0.417000
HETATM 4252 O    WAT   493      -1.814  -3.145  35.505 -0.834000
HETATM 4253 H1   WAT   493      -0.969  -3.626  35.682  0.417000
HETATM 4254 H2   WAT   493      -1.433  -2.308  35.146  0.417000
HETATM 4255 O    WAT   494     -24.605   7.275   0.304 -0.834000
HETATM 4256 H1   WAT   494     -24.012   7.857  -0.218  0.417000
HETATM 4257 H2   WAT   494     -23.920   6.801   0.844  0.417000
HETATM 4258 O    WAT   495     -11.195   8.572  33.787 -0.834000
HETATM 4259 H1   WAT   495     -12.011   8.885  33.358  0.417000
HETATM 4260 H2   WAT   495     -11.204   9.100  34.616  0.417000
HETATM 4261 O    WAT   496     -15.255   0.159  33.419 -0.834000
HETATM 4262 H1   WAT   496     -15.877  -0.528  33.106  0.417000
HETATM 4263 H2   WAT   496     -14.747  -0.352  34.088  0.417000
HETATM 4264 O    WAT   497      -1.725  -7.035  31.370 -0.834000
HETATM 4265 H1   WAT   497      -0.890  -7.527  31.223  0.417000
HETATM 4266 H2   WAT   497      -1.668  -6.899  32.346  0.417000
HETATM 4267 O    WAT   498     -25.279  10.846  22.132 -0.834000
HETATM 4268 H1   WAT   498     -25.570  11.314  21.315  0.417000
HETATM 4269 H2   WAT   498     -26.148  10.432  22.379  0.417000
HETATM 4270 O    WAT   499     -22.021 -32.697  15.808 -0.834000
HETATM 4271 H1   WAT   499     -21.315 -33.383  15.829  0.417000
HETATM 4272 H2   WAT   499     -22.484 -32.971  14.974  0.417000
HETATM 4273 O    WAT   500     -18.997  -9.066  24.131 -0.834000
HETATM 4274 H1   WAT   500     -19.210  -8.487  24.883  0.417000
HETATM 4275 H2   WAT   500     -18.578  -9.825  24.594  0.417000
HETATM 4276 O    WAT   501     -36.909  -8.524  31.716 -0.834000
HETATM 4277 H1   WAT   501     -36.576  -8.609  32.643  0.417000
HETATM 4278 H2   WAT   501     -36.070  -8.231  31.284  0.417000
HETATM 4279 O    WAT   502     -23.044  -8.688  20.915 -0.834000
HETATM 4280 H1   WAT   502     -22.215  -9.103  21.255  0.417000
HETATM 4281 H2   WAT   502     -23.684  -9.409  21.158  0.417000
HETATM 4282 O    WAT   503     -20.616  -9.392  21.807 -0.834000
HETATM 4283 H1   WAT   503     -20.074  -9.363  22.625  0.417000
HETATM 4284 H2   WAT   503     -19.970  -8.982  21.177  0.417000
HETATM 4285 O    WAT   504     -21.656  11.983  17.524 -0.834000
HETATM 4286 H1   WAT   504     -22.384  11.356  17.741  0.417000
HETATM 4287 H2   WAT   504     -20.996  11.338  17.166  0.417000
HETATM 4288 O    WAT   505     -19.818  14.644  20.719 -0.834000
HETATM 4289 H1   WAT   505     -20.240  14.997  21.540  0.417000
HETATM 4290 H2   WAT   505     -20.508  13.987  20.460  0.417000
HETATM 4291 O    WAT   506     -18.381 -12.849  46.037 -0.834000
HETATM 4292 H1   WAT   506     -18.052 -11.930  45.930  0.417000
HETATM 4293 H2   WAT   506     -19.012 -12.881  45.278  0.417000
HETATM 4294 O    WAT   507     -35.745 -14.529  -3.275 -0.834000
HETATM 4295 H1   WAT   507     -36.541 -14.066  -3.635  0.417000
HETATM 4296 H2   WAT   507     -35.700 -14.087  -2.392  0.417000
HETATM 4297 O    WAT   508     -23.534  -1.297   5.570 -0.834000
HETATM 4298 H1   WAT   508     -23.743  -1.993   4.900  0.417000
HETATM 4299 H2   WAT   508     -24.172  -1.559   6.277  0.417000
HETATM 4300 O    WAT   509     -16.393   7.487  25.488 -0.834000
HETATM 4301 H1   WAT   509     -15.796   6.826  25.076  0.417000
HETATM 4302 H2   WAT   509     -17.066   7.586  24.780  0.417000
HETATM 4303 O    WAT   510     -17.067 -12.215  -9.883 -0.834000
HETATM 4304 H1   WAT   510     -17.096 -11.511 -10.582  0.417000
HETATM 4305 H2   WAT   510     -17.928 -12.037  -9.449  0.417000
HETATM 4306 O    WAT   511       5.903 -47.966  -2.327 -0.834000
HETATM 4307 H1   WAT   511       6.647 -47.475  -1.945  0.417000
HETATM 4308 H2   WAT   511       5.773 -48.677  -1.672  0.417000
HETATM 4309 O    WAT   512      -0.126 -32.786  -6.099 -0.834000
HETATM 4310 H1   WAT   512      -1.026 -32.725  -5.686  0.417000
HETATM 4311 H2   WAT   512      -0.292 -32.178  -6.868  0.417000
HETATM 4312 O    WAT   513      10.799 -28.012   6.617 -0.834000
HETATM 4313 H1   WAT   513      10.256 -27.290   7.031  0.417000
HETATM 4314 H2   WAT   513      11.285 -28.300   7.426  0.417000
HETATM 4315 O    WAT   514       7.697 -34.531  21.274 -0.834000
HETATM 4316 H1   WAT   514       8.036 -33.835  21.881  0.417000
HETATM 4317 H2   WAT   514       6.736 -34.493  21.491  0.417000
HETATM 4318 O    WAT   515       0.444 -39.778  -2.364 -0.834000
HETATM 4319 H1   WAT   515       0.033 -39.491  -3.216  0.417000
HETATM 4320 H2   WAT   515       1.388 -39.782  -2.622  0.417000
HETATM 4321 O    WAT   516      14.396 -33.432   4.899 -0.834000
HETATM 4322 H1   WAT   516      15.202 -33.806   5.335  0.417000
HETATM 4323 H2   WAT   516      14.828 -32.858   4.231  0.417000
HETATM 4324 O    WAT   517      -2.510 -27.003  -6.222 -0.834000
HETATM 4325 H1   WAT   517      -2.867 -26.103  -6.034  0.417000
HETATM 4326 H2   WAT   517      -3.369 -27.505  -6.217  0.417000
HETATM 4327 O    WAT   518      -1.393 -38.605  -0.711 -0.834000
HETATM 4328 H1   WAT   518      -0.826 -37.891  -0.323  0.417000
HETATM 4329 H2   WAT   518      -0.673 -39.119  -1.161  0.417000
HETATM 4330 O    WAT   519      -5.686 -44.996  -8.070 -0.834000
HETATM 4331 H1   WAT   519      -5.173 -44.395  -8.657  0.417000
HETATM 4332 H2   WAT   519      -4.948 -45.360  -7.524  0.417000
HETATM 4333 O    WAT   520      11.281 -45.559  15.598 -0.834000
HETATM 4334 H1   WAT   520      10.841 -46.026  16.342  0.417000
HETATM 4335 H2   WAT   520      10.978 -44.644  15.758  0.417000
HETATM 4336 O    WAT   521     -18.712 -41.278  -2.874 -0.834000
HETATM 4337 H1   WAT   521     -18.992 -41.769  -3.694  0.417000
HETATM 4338 H2   WAT   521     -18.332 -40.483  -3.311  0.417000
HETATM 4339 O    WAT   522     -19.687 -44.203  22.919 -0.834000
HETATM 4340 H1   WAT   522     -20.472 -43.970  22.359  0.417000
HETATM 4341 H2   WAT   522     -19.345 -44.954  22.368  0.417000
HETATM 4342 O    WAT   523       8.862 -37.667  26.983 -0.834000
HETATM 4343 H1   WAT   523       7.979 -37.234  26.978  0.417000
HETATM 4344 H2   WAT   523       8.636 -38.492  27.470  0.417000
HETATM 4345 O    WAT   524     -10.531 -30.373  22.915 -0.834000
HETATM 4346 H1   WAT   524     -10.741 -30.663  23.838  0.417000
HETATM 4347 H2   WAT   524     -10.097 -31.205  22.602  0.417000
HETATM 4348 O    WAT   525      -5.292 -42.320  13.981 -0.834000
HETATM 4349 H1   WAT   525      -4.971 -41.556  14.501  0.417000
HETATM 4350 H2   WAT   525      -4.699 -42.263  13.199  0.417000
HETATM 4351 O    WAT   526     -18.432 -40.326  20.853 -0.834000
HETATM 4352 H1   WAT   526     -17.704 -40.813  20.402  0.417000
HETATM 4353 H2   WAT   526     -18.867 -39.918  20.069  0.417000
HETATM 4354 O    WAT   527     -38.258 -24.714  18.304 -0.834000
HETATM 4355 H1   WAT   527     -38.486 -24.430  17.378  0.417000
HETATM 4356 H2   WAT   527     -37.302 -24.924  18.152  0.417000
HETATM 4357 O    WAT   528     -23.266 -27.039  22.410 -0.834000
HETATM 4358 H1   WAT   528     -22.467 -26.812  22.940  0.417000
HETATM 4359 H2   WAT   528     -23.923 -27.094  23.157  0.417000
HETATM 4360 O    WAT   529     -27.224 -31.908  30.528 -0.834000
HETATM 4361 H1   WAT   529     -27.717 -31.297  29.931  0.417000
HETATM 4362 H2   WAT   529     -26.518 -31.276  30.831  0.417000
HETATM 4363 O    WAT   530     -20.213 -21.130  30.729 -0.834000
HETATM 4364 H1   WAT   530     -20.964 -21.302  31.339  0.417000
HETATM 4365 H2   WAT   530     -20.304 -20.149  30.631  0.417000
HETATM 4366 O    WAT   531     -24.005 -22.413  22.144 -0.834000
HETATM 4367 H1   WAT   531     -23.854 -23.204  21.567  0.417000
HETATM 4368 H2   WAT   531     -23.773 -21.705  21.495  0.417000
HETATM 4369 O    WAT   532     -25.390 -10.499  18.767 -0.834000
HETATM 4370 H1   WAT   532     -26.343 -10.702  18.663  0.417000
HETATM 4371 H2   WAT   532     -25.289 -10.645  19.737  0.417000
HETATM 4372 O    WAT   533     -25.333  -8.429   0.089 -0.834000
HETATM 4373 H1   WAT   533     -25.120  -8.153   1.005  0.417000
HETATM 4374 H2   WAT   533     -26.316  -8.336   0.109  0.417000
HETATM 4375 O    WAT   534     -31.605 -20.358  22.830 -0.834000
HETATM 4376 H1   WAT   534     -31.260 -20.350  23.757  0.417000
HETATM 4377 H2   WAT   534     -31.929 -21.296  22.806  0.417000
HETATM 4378 O    WAT   535     -18.179 -14.272  37.703 -0.834000
HETATM 4379 H1   WAT   535     -18.060 -13.626  38.443  0.417000
HETATM 4380 H2   WAT   535     -18.795 -13.726  37.143  0.417000
HETATM 4381 O    WAT   536     -28.377  -8.699  16.286 -0.834000
HETATM 4382 H1   WAT   536     -28.867  -7.862  16.099  0.417000
HETATM 4383 H2   WAT   536     -28.830  -9.284  15.625  0.417000
HETATM 4384 O    WAT   537     -36.497 -10.825  35.166 -0.834000
HETATM 4385 H1   WAT   537     -36.467 -10.314  36.011  0.417000
HETATM 4386 H2   WAT   537     -35.969 -11.614  35.464  0.417000
HETATM 4387 O    WAT   538     -34.857  -5.170  32.295 -0.834000
HETATM 4388 H1   WAT   538     -34.806  -4.183  32.412  0.417000
HETATM 4389 H2   WAT   538     -34.914  -5.413  33.260  0.417000
HETATM 4390 O    WAT   539     -26.469 -32.694  38.522 -0.834000
HETATM 4391 H1   WAT   539     -26.585 -32.161  39.335  0.417000
HETATM 4392 H2   WAT   539     -25.908 -33.425  38.872  0.417000
HETATM 4393 O    WAT   540     -37.451 -18.646  25.368 -0.834000
HETATM 4394 H1   WAT   540     -37.748 -17.702  25.427  0.417000
HETATM 4395 H2   WAT   540     -37.298 -18.810  26.326  0.417000
HETATM 4396 O    WAT   541     -37.196 -17.662  21.983 -0.834000
HETATM 4397 H1   WAT   541     -36.605 -17.304  22.679  0.417000
HETATM 4398 H2   WAT   541     -38.063 -17.578  22.435  0.417000
HETATM 4399 O    WAT   542     -13.830 -30.798  24.991 -0.834000
HETATM 4400 H1   WAT   542     -14.813 -30.870  24.951  0.417000
HETATM 4401 H2   WAT   542     -13.735 -29.958  25.476  0.417000
HETATM 4402 O    WAT   543     -27.725   5.026  23.604 -0.834000
HETATM 4403 H1   WAT   543     -27.918   5.819  24.160  0.417000
HETATM 4404 H2   WAT   543     -28.530   4.496  23.806  0.417000
HETATM 4405 O    WAT   544     -27.592 -31.904  21.879 -0.834000
HETATM 4406 H1   WAT   544     -26.660 -31.942  21.553  0.417000
HETATM 4407 H2   WAT   544     -27.541 -31.032  22.345  0.417000
HETATM 4408 O    WAT   545     -30.085 -15.799  26.290 -0.834000
HETATM 4409 H1   WAT   545     -29.569 -16.306  26.961  0.417000
HETATM 4410 H2   WAT   545     -30.844 -15.516  26.834  0.417000
HETATM 4411 O    WAT   546     -18.672  -5.250  37.445 -0.834000
HETATM 4412 H1   WAT   546     -18.237  -5.189  38.333  0.417000
HETATM 4413 H2   WAT   546     -18.986  -6.185  37.500  0.417000
HETATM 4414 O    WAT   547       6.669  -9.958  29.328 -0.834000
HETATM 4415 H1   WAT   547       6.582  -9.041  28.992  0.417000
HETATM 4416 H2   WAT   547       5.708 -10.221  29.285  0.417000
HETATM 4417 O    WAT   548      -1.787  -8.692  47.133 -0.834000
HETATM 4418 H1   WAT   548      -1.743  -9.285  47.927  0.417000
HETATM 4419 H2   WAT   548      -2.575  -9.092  46.695  0.417000
HETATM 4420 O    WAT   549     -15.675  13.264  29.669 -0.834000
HETATM 4421 H1   WAT   549     -16.566  13.240  30.091  0.417000
HETATM 4422 H2   WAT   549     -15.901  13.692  28.816  0.417000
HETATM 4423 O    WAT   550      -3.781  -9.884  45.642 -0.834000
HETATM 4424 H1   WAT   550      -3.830  -9.177  44.952  0.417000
HETATM 4425 H2   WAT   550      -3.375 -10.598  45.104  0.417000
HETATM 4426 O    WAT   551     -14.535 -30.378  32.766 -0.834000
HETATM 4427 H1   WAT   551     -14.284 -29.665  33.395  0.417000
HETATM 4428 H2   WAT   551     -13.644 -30.718  32.527  0.417000
HETATM 4429 O    WAT   552      14.041  -8.573  39.822 -0.834000
HETATM 4430 H1   WAT   552      14.913  -8.945  39.536  0.417000
HETATM 4431 H2   WAT   552      13.798  -9.300  40.467  0.417000
HETATM 4432 O    WAT   553      -7.105 -37.141  30.240 -0.834000
HETATM 4433 H1   WAT   553      -6.815 -37.642  29.448  0.417000
HETATM 4434 H2   WAT   553      -7.300 -36.269  29.815  0.417000
HETATM 4435 O    WAT   554     -12.320 -28.251  23.126 -0.834000
HETATM 4436 H1   WAT   554     -11.646 -28.932  22.889  0.417000
HETATM 4437 H2   WAT   554     -12.350 -28.385  24.097  0.417000
HETATM 4438 O    WAT   555     -12.985 -32.520  22.866 -0.834000
HETATM 4439 H1   WAT   555     -13.335 -31.758  23.380  0.417000
HETATM 4440 H2   WAT   555     -12.631 -33.056  23.625  0.417000
HETATM 4441 O    WAT   556     -17.594 -36.970  30.533 -0.834000
HETATM 4442 H1   WAT   556     -18.428 -37.454  30.791  0.417000
HETATM 4443 H2   WAT   556     -17.386 -37.469  29.714  0.417000
HETATM 4444 O    WAT   557     -22.124 -36.411  16.639 -0.834000
HETATM 4445 H1   WAT   557     -22.572 -35.882  17.355  0.417000
HETATM 4446 H2   WAT   557     -22.882 -36.479  16.014  0.417000
HETATM 4447 O    WAT   558      -4.752 -30.107  34.485 -0.834000
HETATM 4448 H1   WAT   558      -5.469 -30.558  33.992  0.417000
HETATM 4449 H2   WAT   558      -4.232 -30.889  34.779  0.417000
HETATM 4450 O    WAT   559       4.301 -27.568  25.857 -0.834000
HETATM 4451 H1   WAT   559       4.657 -27.505  24.934  0.417000
HETATM 4452 H2   WAT   559       4.055 -26.617  25.979  0.417000
HETATM 4453 O    WAT   560      -7.545 -48.632  23.533 -0.834000
HETATM 4454 H1   WAT   560      -8.221 -48.367  22.864  0.417000
HETATM 4455 H2   WAT   560      -6.731 -48.395  23.019  0.417000
HETATM 4456 O    WAT   561      -1.544 -36.157  19.482 -0.834000
HETATM 4457 H1   WAT   561      -0.741 -36.731  19.481  0.417000
HETATM 4458 H2   WAT   561      -2.017 -36.570  18.715  0.417000
HETATM 4459 O    WAT   562     -11.932 -45.900  27.634 -0.834000
HETATM 4460 H1   WAT   562     -12.251 -45.782  28.561  0.417000
HETATM 4461 H2   WAT   562     -11.390 -45.077  27.559  0.417000
HETATM 4462 O    WAT   563     -15.394 -29.885  16.497 -0.834000
HETATM 4463 H1   WAT   563     -15.768 -30.542  17.138  0.417000
HETATM 4464 H2   WAT   563     -15.047 -29.238  17.163  0.417000
HETATM 4465 O    WAT   564       5.286 -36.205  24.260 -0.834000
HETATM 4466 H1   WAT   564       4.301 -36.321  24.309  0.417000
HETATM 4467 H2   WAT   564       5.509 -37.057  23.815  0.417000
HETATM 4468 O    WAT   565       1.270 -21.827  24.022 -0.834000
HETATM 4469 H1   WAT   565       0.498 -22.206  23.523  0.417000
HETATM 4470 H2   WAT   565       1.951 -22.496  23.710  0.417000
HETATM 4471 O    WAT   566      19.893  -9.040  29.538 -0.834000
HETATM 4472 H1   WAT   566      19.273  -8.620  28.891  0.417000
HETATM 4473 H2   WAT   566      20.196  -9.801  28.977  0.417000
HETATM 4474 O    WAT   567      -0.897 -27.852  37.249 -0.834000
HETATM 4475 H1   WAT   567      -0.581 -28.664  36.784  0.417000
HETATM 4476 H2   WAT   567      -0.043 -27.578  37.660  0.417000
HETATM 4477 O    WAT   568      22.038 -27.582  30.714 -0.834000
HETATM 4478 H1   WAT   568      21.076 -27.403  30.893  0.417000
HETATM 4479 H2   WAT   568      21.977 -27.671  29.727  0.417000
HETATM 4480 O    WAT   569       8.548  -3.119   8.471 -0.834000
HETATM 4481 H1   WAT   569       7.744  -3.589   8.127  0.417000
HETATM 4482 H2   WAT   569       9.226  -3.617   7.929  0.417000
HETATM 4483 O    WAT   570       2.688  -7.157  43.514 -0.834000
HETATM 4484 H1   WAT   570       2.998  -6.509  42.842  0.417000
HETATM 4485 H2   WAT   570       1.964  -6.625  43.927  0.417000
HETATM 4486 O    WAT   571      10.788  -0.455  27.338 -0.834000
HETATM 4487 H1   WAT   571       9.899  -0.191  27.689  0.417000
HETATM 4488 H2   WAT   571      11.017   0.379  26.865  0.417000
HETATM 4489 O    WAT   572      11.440 -26.248  11.351 -0.834000
HETATM 4490 H1   WAT   572      11.576 -27.111  11.831  0.417000
HETATM 4491 H2   WAT   572      12.102 -25.710  11.843  0.417000
HETATM 4492 O    WAT   573      17.500  -6.071  -0.640 -0.834000
HETATM 4493 H1   WAT   573      16.806  -5.539  -0.196  0.417000
HETATM 4494 H2   WAT   573      18.113  -5.368  -0.932  0.417000
HETATM 4495 O    WAT   574      14.104 -15.666   8.063 -0.834000
HETATM 4496 H1   WAT   574      13.848 -15.303   8.936  0.417000
HETATM 4497 H2   WAT   574      13.240 -15.545   7.579  0.417000
HETATM 4498 O    WAT   575       9.575 -12.137  37.161 -0.834000
HETATM 4499 H1   WAT   575      10.114 -12.972  37.168  0.417000
HETATM 4500 H2   WAT   575       8.677 -12.560  37.131  0.417000
HETATM 4501 O    WAT   576      15.743 -12.852  34.101 -0.834000
HETATM 4502 H1   WAT   576      16.369 -12.086  34.107  0.417000
HETATM 4503 H2   WAT   576      14.921 -12.385  34.372  0.417000
HETATM 4504 O    WAT   577      21.069  -6.061   0.799 -0.834000
HETATM 4505 H1   WAT   577      21.318  -6.596   1.594  0.417000
HETATM 4506 H2   WAT   577      20.781  -5.235   1.252  0.417000
HETATM 4507 O    WAT   578      20.086  -1.428  10.520 -0.834000
HETATM 4508 H1   WAT   578      19.284  -1.952  10.732  0.417000
HETATM 4509 H2   WAT   578      20.782  -2.101  10.689  0.417000
HETATM 4510 O    WAT   579      25.826 -22.031  17.480 -0.834000
HETATM 4511 H1   WAT   579      25.155 -21.413  17.128  0.417000
HETATM 4512 H2   WAT   579      25.956 -21.641  18.378  0.417000
HETATM 4513 O    WAT   580     -31.232  -2.841  17.445 -0.834000
HETATM 4514 H1   WAT   580     -31.029  -1.946  17.819  0.417000
HETATM 4515 H2   WAT   580     -32.191  -2.734  17.272  0.417000
HETATM 4516 O    WAT   581     -25.327   8.970   3.904 -0.834000
HETATM 4517 H1   WAT   581     -25.492   7.993   3.947  0.417000
HETATM 4518 H2   WAT   581     -26.228   9.270   4.187  0.417000
HETATM 4519 O    WAT   582     -17.534   2.709  15.493 -0.834000
HETATM 4520 H1   WAT   582     -18.209   2.502  16.166  0.417000
HETATM 4521 H2   WAT   582     -17.052   3.440  15.961  0.417000
HETATM 4522 O    WAT   583       1.741  -2.711   3.503 -0.834000
HETATM 4523 H1   WAT   583       1.417  -1.874   3.096  0.417000
HETATM 4524 H2   WAT   583       1.510  -2.558   4.440  0.417000
HETATM 4525 O    WAT   584      11.801  11.003   8.644 -0.834000
HETATM 4526 H1   WAT   584      11.108  11.486   9.161  0.417000
HETATM 4527 H2   WAT   584      11.511  11.261   7.737  0.417000
HETATM 4528 O    WAT   585      -2.152  -1.254  19.761 -0.834000
HETATM 4529 H1   WAT   585      -1.254  -1.288  20.153  0.417000
HETATM 4530 H2   WAT   585      -2.506  -0.459  20.226  0.417000
HETATM 4531 O    WAT   586      23.294  -1.516   5.543 -0.834000
HETATM 4532 H1   WAT   586      24.151  -1.979   5.365  0.417000
HETATM 4533 H2   WAT   586      22.815  -1.770   4.717  0.417000
HETATM 4534 O    WAT   587       3.455   0.612   8.263 -0.834000
HETATM 4535 H1   WAT   587       3.244   1.049   9.124  0.417000
HETATM 4536 H2   WAT   587       3.126   1.316   7.652  0.417000
HETATM 4537 O    WAT   588       6.095   6.613  18.496 -0.834000
HETATM 4538 H1   WAT   588       6.823   6.120  18.950  0.417000
HETATM 4539 H2   WAT   588       6.608   6.996  17.751  0.417000
HETATM 4540 O    WAT   589      -8.617   1.426  23.829 -0.834000
HETATM 4541 H1   WAT   589      -9.190   1.103  24.575  0.417000
HETATM 4542 H2   WAT   589      -8.908   2.382  23.847  0.417000
HETATM 4543 O    WAT   590      -2.294  -6.191  36.533 -0.834000
HETATM 4544 H1   WAT   590      -2.849  -5.416  36.765  0.417000
HETATM 4545 H2   WAT   590      -1.946  -6.423  37.424  0.417000
HETATM 4546 O    WAT   591      -5.345  12.264  21.047 -0.834000
HETATM 4547 H1   WAT   591      -4.516  11.757  21.272  0.417000
HETATM 4548 H2   WAT   591      -5.865  12.036  21.857  0.417000
HETATM 4549 O    WAT   592      -3.428   0.213  16.478 -0.834000
HETATM 4550 H1   WAT   592      -4.375   0.394  16.592  0.417000
HETATM 4551 H2   WAT   592      -3.319   0.451  15.522  0.417000
HETATM 4552 O    WAT   593     -14.798   6.759  21.247 -0.834000
HETATM 4553 H1   WAT   593     -14.122   6.813  21.963  0.417000
HETATM 4554 H2   WAT   593     -14.205   6.747  20.463  0.417000
HETATM 4555 O    WAT   594     -28.538  -4.141  34.618 -0.834000
HETATM 4556 H1   WAT   594     -28.070  -4.614  35.354  0.417000
HETATM 4557 H2   WAT   594     -28.468  -3.222  34.978  0.417000
HETATM 4558 O    WAT   595      -1.142  -2.664  10.339 -0.834000
HETATM 4559 H1   WAT   595      -0.861  -3.065  11.185  0.417000
HETATM 4560 H2   WAT   595      -1.254  -1.728  10.608  0.417000
HETATM 4561 O    WAT   596     -16.703  11.293  34.885 -0.834000
HETATM 4562 H1   WAT   596     -17.518  11.055  35.390  0.417000
HETATM 4563 H2   WAT   596     -17.118  11.482  34.011  0.417000
HETATM 4564 O    WAT   597       9.997  -3.889  33.997 -0.834000
HETATM 4565 H1   WAT   597      10.561  -3.318  33.418  0.417000
HETATM 4566 H2   WAT   597       9.415  -3.175  34.377  0.417000
HETATM 4567 O    WAT   598      11.265  -0.388  34.151 -0.834000
HETATM 4568 H1   WAT   598      11.300  -1.153  33.523  0.417000
HETATM 4569 H2   WAT   598      11.887  -0.719  34.838  0.417000
HETATM 4570 O    WAT   599      22.018 -10.275  -1.033 -0.834000
HETATM 4571 H1   WAT   599      21.956 -11.208  -1.357  0.417000
HETATM 4572 H2   WAT   599      21.256 -10.258  -0.422  0.417000
HETATM 4573 O    WAT   600      13.891 -17.550  26.642 -0.834000
HETATM 4574 H1   WAT   600      13.287 -16.908  26.213  0.417000
HETATM 4575 H2   WAT   600      13.341 -18.359  26.612  0.417000
HETATM 4576 O    WAT   601      11.792   6.583   6.553 -0.834000
HETATM 4577 H1   WAT   601      11.620   7.082   7.390  0.417000
HETATM 4578 H2   WAT   601      12.744   6.384   6.680  0.417000
HETATM 4579 O    WAT   602      12.857 -12.560  38.249 -0.834000
HETATM 4580 H1   WAT   602      12.953 -12.826  39.181  0.417000
HETATM 4581 H2   WAT   602      12.278 -13.272  37.909  0.417000
HETATM 4582 O    WAT   603      12.591 -11.870  32.079 -0.834000
HETATM 4583 H1   WAT   603      12.412 -12.831  31.923  0.417000
HETATM 4584 H2   WAT   603      13.296 -11.742  31.388  0.417000
HETATM 4585 O    WAT   604     -11.762  12.068  35.931 -0.834000
HETATM 4586 H1   WAT   604     -11.299  11.203  36.015  0.417000
HETATM 4587 H2   WAT   604     -12.170  12.136  36.815  0.417000
HETATM 4588 O    WAT   605      19.968  -3.003  22.473 -0.834000
HETATM 4589 H1   WAT   605      20.080  -3.856  21.973  0.417000
HETATM 4590 H2   WAT   605      19.729  -2.427  21.703  0.417000
HETATM 4591 O    WAT   606      17.840 -12.595  14.174 -0.834000
HETATM 4592 H1   WAT   606      17.396 -13.475  14.051  0.417000
HETATM 4593 H2   WAT   606      17.094 -12.021  13.864  0.417000
HETATM 4594 O    WAT   607       2.410 -12.757  36.824 -0.834000
HETATM 4595 H1   WAT   607       3.314 -12.967  37.183  0.417000
HETATM 4596 H2   WAT   607       1.990 -13.635  36.966  0.417000
HETATM 4597 O    WAT   608      12.079 -19.270  38.542 -0.834000
HETATM 4598 H1   WAT   608      11.594 -19.086  37.702  0.417000
HETATM 4599 H2   WAT   608      12.973 -18.941  38.271  0.417000
HETATM 4600 O    WAT   609       7.971   2.625   4.241 -0.834000
HETATM 4601 H1   WAT   609       6.988   2.579   4.179  0.417000
HETATM 4602 H2   WAT   609       8.181   1.704   3.922  0.417000
HETATM 4603 O    WAT   610      15.106  -0.800  23.250 -0.834000
HETATM 4604 H1   WAT   610      15.560  -1.644  23.526  0.417000
HETATM 4605 H2   WAT   610      14.583  -0.656  24.079  0.417000
HETATM 4606 O    WAT   611      27.021 -12.662  20.098 -0.834000
HETATM 4607 H1   WAT   611      27.403 -12.503  19.205  0.417000
HETATM 4608 H2   WAT   611      27.416 -11.900  20.587  0.417000
HETATM 4609 O    WAT   612      24.433 -18.833  12.317 -0.834000
HETATM 4610 H1   WAT   612      25.008 -19.189  11.588  0.417000
HETATM 4611 H2   WAT   612      23.553 -19.016  11.877  0.417000
HETATM 4612 O    WAT   613       8.103   3.289 -10.075 -0.834000
HETATM 4613 H1   WAT   613       8.973   3.406  -9.636  0.417000
HETATM 4614 H2   WAT   613       8.396   2.810 -10.889  0.417000
HETATM 4615 O    WAT   614      21.199 -22.048  22.001 -0.834000
HETATM 4616 H1   WAT   614      21.125 -21.983  22.995  0.417000
HETATM 4617 H2   WAT   614      21.526 -22.972  21.945  0.417000
HETATM 4618 O    WAT   615       5.169 -20.191  40.465 -0.834000
HETATM 4619 H1   WAT   615       4.616 -20.907  40.853  0.417000
HETATM 4620 H2   WAT   615       5.472 -20.650  39.646  0.417000
HETATM 4621 O    WAT   616       2.847  -6.392  32.879 -0.834000
HETATM 4622 H1   WAT   616       3.058  -7.288  33.209  0.417000
HETATM 4623 H2   WAT   616       3.106  -6.518  31.925  0.417000
HETATM 4624 O    WAT   617       1.559  -9.382  26.779 -0.834000
HETATM 4625 H1   WAT   617       1.794  -9.618  25.865  0.417000
HETATM 4626 H2   WAT   617       0.567  -9.438  26.713  0.417000
HETATM 4627 O    WAT   618      14.316  -7.622  18.230 -0.834000
HETATM 4628 H1   WAT   618      13.811  -6.877  18.639  0.417000
HETATM 4629 H2   WAT   618      13.800  -8.374  18.632  0.417000
HETATM 4630 O    WAT   619      11.383 -10.463  35.979 -0.834000
HETATM 4631 H1   WAT   619      10.751  -9.810  35.587  0.417000
HETATM 4632 H2   WAT   619      10.740 -11.057  36.427  0.417000
HETATM 4633 O    WAT   620       7.172 -19.050  41.833 -0.834000
HETATM 4634 H1   WAT   620       6.971 -19.461  42.698  0.417000
HETATM 4635 H2   WAT   620       6.448 -19.440  41.291  0.417000
HETATM 4636 O    WAT   621      13.184  11.515  25.431 -0.834000
HETATM 4637 H1   WAT   621      13.562  11.146  24.602  0.417000
HETATM 4638 H2   WAT   621      13.784  11.114  26.090  0.417000
HETATM 4639 O    WAT   622      11.404 -11.591  28.109 -0.834000
HETATM 4640 H1   WAT   622      12.210 -12.105  27.896  0.417000
HETATM 4641 H2   WAT   622      11.460 -10.899  27.409  0.417000
HETATM 4642 O    WAT   623       5.761  -4.751  27.724 -0.834000
HETATM 4643 H1   WAT   623       5.783  -4.439  28.651  0.417000
HETATM 4644 H2   WAT   623       4.837  -4.492  27.486  0.417000
HETATM 4645 O    WAT   624       3.242  19.390  17.689 -0.834000
HETATM 4646 H1   WAT   624       3.995  18.789  17.536  0.417000
HETATM 4647 H2   WAT   624       3.686  20.234  17.845  0.417000
HETATM 4648 O    WAT   625      20.522 -11.709  13.192 -0.834000
HETATM 4649 H1   WAT   625      20.696 -11.860  12.242  0.417000
HETATM 4650 H2   WAT   625      19.545 -11.685  13.198  0.417000
HETATM 4651 O    WAT   626      16.848  -4.717  14.293 -0.834000
HETATM 4652 H1   WAT   626      17.395  -3.948  13.986  0.417000
HETATM 4653 H2   WAT   626      17.484  -5.088  14.952  0.417000
HETATM 4654 O    WAT   627      22.364   0.204   9.315 -0.834000
HETATM 4655 H1   WAT   627      22.270  -0.689   8.902  0.417000
HETATM 4656 H2   WAT   627      21.579   0.645   8.918  0.417000
HETATM 4657 O    WAT   628      25.326   0.566  26.147 -0.834000
HETATM 4658 H1   WAT   628      26.148   0.326  25.696  0.417000
HETATM 4659 H2   WAT   628      24.685  -0.025  25.677  0.417000
HETATM 4660 O    WAT   629      16.984  -6.693  22.666 -0.834000
HETATM 4661 H1   WAT   629      16.719  -7.196  23.467  0.417000
HETATM 4662 H2   WAT   629      17.963  -6.766  22.740  0.417000
HETATM 4663 O    WAT   630      11.807  -3.551  20.770 -0.834000
HETATM 4664 H1   WAT   630      11.623  -2.711  20.293  0.417000
HETATM 4665 H2   WAT   630      11.497  -3.294  21.673  0.417000
HETATM 4666 O    WAT   631       6.450   5.895  37.103 -0.834000
HETATM 4667 H1   WAT   631       6.769   5.733  36.175  0.417000
HETATM 4668 H2   WAT   631       7.094   5.310  37.574  0.417000
HETATM 4669 O    WAT   632      14.935  -0.553  -4.881 -0.834000
HETATM 4670 H1   WAT   632      15.686  -0.590  -4.240  0.417000
HETATM 4671 H2   WAT   632      14.192  -0.425  -4.246  0.417000
HETATM 4672 O    WAT   633      13.096 -12.085  -0.027 -0.834000
HETATM 4673 H1   WAT   633      13.940 -11.765  -0.397  0.417000
HETATM 4674 H2   WAT   633      13.031 -11.527   0.782  0.417000
HETATM 4675 O    WAT   634      26.893  -5.622  19.157 -0.834000
HETATM 4676 H1   WAT   634      26.114  -6.215  19.006  0.417000
HETATM 4677 H2   WAT   634      26.826  -5.523  20.130  0.417000
HETATM 4678 O    WAT   635      10.142  -6.642  10.413 -0.834000
HETATM 4679 H1   WAT   635       9.508  -6.826  11.145  0.417000
HETATM 4680 H2   WAT   635      10.176  -5.660  10.483  0.417000
HETATM 4681 O    WAT   636       7.010  -6.387   5.607 -0.834000
HETATM 4682 H1   WAT   636       7.832  -6.911   5.682  0.417000
HETATM 4683 H2   WAT   636       6.809  -6.555   4.647  0.417000
HETATM 4684 O    WAT   637      20.282 -17.952  23.344 -0.834000
HETATM 4685 H1   WAT   637      20.220 -16.971  23.332  0.417000
HETATM 4686 H2   WAT   637      20.069 -18.119  22.388  0.417000
HETATM 4687 O    WAT   638      11.017   5.034  -2.029 -0.834000
HETATM 4688 H1   WAT   638      11.900   4.652  -1.848  0.417000
HETATM 4689 H2   WAT   638      11.043   5.079  -3.009  0.417000
HETATM 4690 O    WAT   639       7.624  -1.051  26.121 -0.834000
HETATM 4691 H1   WAT   639       7.515  -2.021  26.136  0.417000
HETATM 4692 H2   WAT   639       7.855  -0.870  27.051  0.417000
HETATM 4693 O    WAT   640       3.203   5.037  -0.675 -0.834000
HETATM 4694 H1   WAT   640       3.698   5.772  -1.123  0.417000
HETATM 4695 H2   WAT   640       3.739   5.000   0.157  0.417000
HETATM 4696 O    WAT   641       1.265   6.494  22.185 -0.834000
HETATM 4697 H1   WAT   641       2.220   6.294  22.055  0.417000
HETATM 4698 H2   WAT   641       1.245   6.462  23.184  0.417000
HETATM 4699 O    WAT   642      15.914   2.895  32.026 -0.834000
HETATM 4700 H1   WAT   642      15.649   3.847  32.105  0.417000
HETATM 4701 H2   WAT   642      16.873   3.011  31.882  0.417000
HETATM 4702 O    WAT   643      13.065  -0.690   8.908 -0.834000
HETATM 4703 H1   WAT   643      13.099  -1.353   8.173  0.417000
HETATM 4704 H2   WAT   643      13.030   0.131   8.354  0.417000
HETATM 4705 O    WAT   644      23.404  -0.506  17.603 -0.834000
HETATM 4706 H1   WAT   644      23.919  -1.207  17.123  0.417000
HETATM 4707 H2   WAT   644      23.110  -1.058  18.375  0.417000
HETATM 4708 O    WAT   645      12.406 -18.734   3.585 -0.834000
HETATM 4709 H1   WAT   645      12.847 -19.465   3.082  0.417000
HETATM 4710 H2   WAT   645      13.207 -18.205   3.812  0.417000
HETATM 4711 O    WAT   646      21.154 -16.872  18.620 -0.834000
HETATM 4712 H1   WAT   646      21.365 -16.021  19.092  0.417000
HETATM 4713 H2   WAT   646      21.993 -16.945  18.094  0.417000
HETATM 4714 O    WAT   647      17.339 -10.285  24.486 -0.834000
HETATM 4715 H1   WAT   647      17.744 -11.141  24.731  0.417000
HETATM 4716 H2   WAT   647      17.917 -10.010  23.747  0.417000
HETATM 4717 O    WAT   648      19.167  -9.850  -4.628 -0.834000
HETATM 4718 H1   WAT   648      20.115  -9.996  -4.422  0.417000
HETATM 4719 H2   WAT   648      19.250  -9.674  -5.599  0.417000
HETATM 4720 O    WAT   649       0.085 -18.606  -9.527 -0.834000
HETATM 4721 H1   WAT   649       0.906 -18.649 -10.066  0.417000
HETATM 4722 H2   WAT   649      -0.356 -19.430  -9.820  0.417000
HETATM 4723 O    WAT   650      12.692   7.260  18.364 -0.834000
HETATM 4724 H1   WAT   650      13.440   6.618  18.299  0.417000
HETATM 4725 H2   WAT   650      13.149   8.049  17.968  0.417000
HETATM 4726 O    WAT   651      13.950  -3.832  17.818 -0.834000
HETATM 4727 H1   WAT   651      14.165  -4.291  16.983  0.417000
HETATM 4728 H2   WAT   651      13.462  -4.559  18.285  0.417000
HETATM 4729 O    WAT   652      10.599  -0.247  21.622 -0.834000
HETATM 4730 H1   WAT   652      11.536   0.088  21.677  0.417000
HETATM 4731 H2   WAT   652      10.647  -0.595  20.692  0.417000
HETATM 4732 O    WAT   653      11.240  -1.368  19.246 -0.834000
HETATM 4733 H1   WAT   653      10.449  -1.120  18.715  0.417000
HETATM 4734 H2   WAT   653      11.909  -1.415  18.534  0.417000
HETATM 4735 O    WAT   654      11.296  -6.297  15.123 -0.834000
HETATM 4736 H1   WAT   654      10.428  -6.736  15.314  0.417000
HETATM 4737 H2   WAT   654      11.809  -6.594  15.891  0.417000
HETATM 4738 O    WAT   655      12.784   8.864   3.229 -0.834000
HETATM 4739 H1   WAT   655      13.701   8.534   3.435  0.417000
HETATM 4740 H2   WAT   655      12.625   9.332   4.093  0.417000
HETATM 4741 O    WAT   656      15.890  -8.837   7.612 -0.834000
HETATM 4742 H1   WAT   656      16.131  -9.547   8.246  0.417000
HETATM 4743 H2   WAT   656      15.708  -8.110   8.259  0.417000
HETATM 4744 O    WAT   657      10.784 -22.456  -7.342 -0.834000
HETATM 4745 H1   WAT   657      11.138 -23.362  -7.149  0.417000
HETATM 4746 H2   WAT   657      10.100 -22.706  -8.014  0.417000
HETATM 4747 O    WAT   658      21.045 -10.785  34.750 -0.834000
HETATM 4748 H1   WAT   658      21.265 -11.477  35.413  0.417000
HETATM 4749 H2   WAT   658      20.624 -10.122  35.341  0.417000
HETATM 4750 O    WAT   659      11.988  14.700  14.105 -0.834000
HETATM 4751 H1   WAT   659      12.770  15.273  14.023  0.417000
HETATM 4752 H2   WAT   659      12.378  13.941  14.601  0.417000
HETATM 4753 O    WAT   660      10.545   3.142  37.761 -0.834000
HETATM 4754 H1   WAT   660      10.806   2.193  37.860  0.417000
HETATM 4755 H2   WAT   660      11.439   3.535  37.618  0.417000
HETATM 4756 O    WAT   661      21.883  -7.367   3.025 -0.834000
HETATM 4757 H1   WAT   661      22.784  -7.388   3.407  0.417000
HETATM 4758 H2   WAT   661      21.646  -8.317   3.065  0.417000
HETATM 4759 O    WAT   662       0.411  18.226  11.800 -0.834000
HETATM 4760 H1   WAT   662      -0.164  18.993  11.664  0.417000
HETATM 4761 H2   WAT   662       0.565  17.939  10.873  0.417000
HETATM 4762 O    WAT   663       9.354  -0.161  -9.996 -0.834000
HETATM 4763 H1   WAT   663       9.240  -1.111  -9.735  0.417000
HETATM 4764 H2   WAT   663       8.750  -0.168 -10.781  0.417000
HETATM 4765 O    WAT   664      -3.648  19.398   3.590 -0.834000
HETATM 4766 H1   WAT   664      -4.139  19.018   2.830  0.417000
HETATM 4767 H2   WAT   664      -2.728  19.198   3.324  0.417000
HETATM 4768 O    WAT   665      14.718  -3.152  -5.628 -0.834000
HETATM 4769 H1   WAT   665      14.815  -2.184  -5.496  0.417000
HETATM 4770 H2   WAT   665      14.383  -3.160  -6.555  0.417000
HETATM 4771 O    WAT   666      13.232   0.491  21.659 -0.834000
HETATM 4772 H1   WAT   666      13.622   0.541  20.752  0.417000
HETATM 4773 H2   WAT   666      13.915  -0.088  22.084  0.417000
HETATM 4774 O    WAT   667      25.832  -3.204  22.139 -0.834000
HETATM 4775 H1   WAT   667      26.213  -2.527  21.558  0.417000
HETATM 4776 H2   WAT   667      25.034  -3.461  21.626  0.417000
HETATM 4777 O    WAT   668       2.644  -7.040  39.060 -0.834000
HETATM 4778 H1   WAT   668       2.972  -7.911  39.391  0.417000
HETATM 4779 H2   WAT   668       2.803  -6.503  39.875  0.417000
HETATM 4780 O    WAT   669      19.117 -29.874   2.278 -0.834000
HETATM 4781 H1   WAT   669      20.056 -30.044   2.541  0.417000
HETATM 4782 H2   WAT   669      18.689 -30.008   3.161  0.417000
HETATM 4783 O    WAT   670      21.736 -10.742  25.459 -0.834000
HETATM 4784 H1   WAT   670      21.190  -9.917  25.450  0.417000
HETATM 4785 H2   WAT   670      21.391 -11.164  24.636  0.417000
HETATM 4786 O    WAT   671       2.025   9.062  26.520 -0.834000
HETATM 4787 H1   WAT   671       2.073   9.978  26.156  0.417000
HETATM 4788 H2   WAT   671       2.698   8.631  25.937  0.417000
HETATM 4789 O    WAT   672       3.131 -16.414 -10.346 -0.834000
HETATM 4790 H1   WAT   672       2.899 -17.352 -10.504  0.417000
HETATM 4791 H2   WAT   672       3.837 -16.533  -9.664  0.417000
HETATM 4792 O    WAT   673      19.607   1.141  29.960 -0.834000
HETATM 4793 H1   WAT   673      20.571   0.966  29.863  0.417000
HETATM 4794 H2   WAT   673      19.374   0.435  30.608  0.417000
HETATM 4795 O    WAT   674      24.191 -17.458  23.211 -0.834000
HETATM 4796 H1   WAT   674      25.163 -17.608  23.261  0.417000
HETATM 4797 H2   WAT   674      24.150 -17.121  22.271  0.417000
HETATM 4798 O    WAT   675      27.095 -26.155  11.376 -0.834000
HETATM 4799 H1   WAT   675      26.760 -25.868  12.257  0.417000
HETATM 4800 H2   WAT   675      27.864 -26.698  11.674  0.417000
HETATM 4801 O    WAT   676       9.762  -0.682  13.896 -0.834000
HETATM 4802 H1   WAT   676       8.892  -0.915  14.310  0.417000
HETATM 4803 H2   WAT   676       9.444  -0.346  13.030  0.417000
HETATM 4804 O    WAT   677       3.615  -1.628  31.998 -0.834000
HETATM 4805 H1   WAT   677       3.793  -2.530  32.376  0.417000
HETATM 4806 H2   WAT   677       2.647  -1.585  32.157  0.417000
HETATM 4807 O    WAT   678      14.595  -4.678  11.385 -0.834000
HETATM 4808 H1   WAT   678      13.870  -4.751  12.066  0.417000
HETATM 4809 H2   WAT   678      15.180  -5.390  11.721  0.417000
HETATM 4810 O    WAT   679      -5.539  14.693  36.403 -0.834000
HETATM 4811 H1   WAT   679      -5.702  15.645  36.418  0.417000
HETATM 4812 H2   WAT   679      -6.369  14.361  35.998  0.417000
HETATM 4813 O    WAT   680      15.232  -2.182  10.449 -0.834000
HETATM 4814 H1   WAT   680      14.989  -3.113  10.678  0.417000
HETATM 4815 H2   WAT   680      14.423  -1.898   9.991  0.417000
HETATM 4816 O    WAT   681       3.148   8.959   6.022 -0.834000
HETATM 4817 H1   WAT   681       4.137   8.927   6.116  0.417000
HETATM 4818 H2   WAT   681       2.950   9.642   6.701  0.417000
HETATM 4819 O    WAT   682      17.674 -40.503  15.079 -0.834000
HETATM 4820 H1   WAT   682      18.004 -40.827  15.959  0.417000
HETATM 4821 H2   WAT   682      18.034 -39.581  15.130  0.417000
HETATM 4822 O    WAT   683      19.192 -19.436  25.353 -0.834000
HETATM 4823 H1   WAT   683      19.882 -19.222  26.029  0.417000
HETATM 4824 H2   WAT   683      19.559 -18.920  24.594  0.417000
HETATM 4825 O    WAT   684      10.410  -9.365  21.008 -0.834000
HETATM 4826 H1   WAT   684      10.747  -8.442  21.189  0.417000
HETATM 4827 H2   WAT   684       9.559  -9.117  20.575  0.417000
HETATM 4828 O    WAT   685      22.566  -8.867  30.224 -0.834000
HETATM 4829 H1   WAT   685      21.612  -8.873  29.961  0.417000
HETATM 4830 H2   WAT   685      22.506  -9.493  30.988  0.417000
HETATM 4831 O    WAT   686      15.929   8.538  22.857 -0.834000
HETATM 4832 H1   WAT   686      16.157   8.799  23.791  0.417000
HETATM 4833 H2   WAT   686      15.817   7.580  22.980  0.417000
HETATM 4834 O    WAT   687      24.428 -19.432  31.051 -0.834000
HETATM 4835 H1   WAT   687      24.121 -20.073  30.368  0.417000
HETATM 4836 H2   WAT   687      24.193 -18.590  30.587  0.417000
HETATM 4837 O    WAT   688      16.667  -4.531   4.792 -0.834000
HETATM 4838 H1   WAT   688      17.187  -3.731   5.046  0.417000
HETATM 4839 H2   WAT   688      16.054  -4.564   5.566  0.417000
HETATM 4840 O    WAT   689      15.488 -10.788  17.203 -0.834000
HETATM 4841 H1   WAT   689      15.672 -11.751  17.076  0.417000
HETATM 4842 H2   WAT   689      14.633 -10.723  16.721  0.417000
HETATM 4843 O    WAT   690       6.711 -30.340  -0.740 -0.834000
HETATM 4844 H1   WAT   690       6.138 -30.672  -1.482  0.417000
HETATM 4845 H2   WAT   690       6.996 -29.488  -1.166  0.417000
HETATM 4846 O    WAT   691      14.528  -5.119  15.504 -0.834000
HETATM 4847 H1   WAT   691      15.394  -5.027  15.025  0.417000
HETATM 4848 H2   WAT   691      14.423  -6.096  15.443  0.417000
HETATM 4849 O    WAT   692      19.066 -16.726   3.516 -0.834000
HETATM 4850 H1   WAT   692      19.189 -16.782   2.534  0.417000
HETATM 4851 H2   WAT   692      18.242 -17.284   3.574  0.417000
HETATM 4852 O    WAT   693      24.744  -5.275   2.241 -0.834000
HETATM 4853 H1   WAT   693      24.613  -5.959   2.931  0.417000
HETATM 4854 H2   WAT   693      24.401  -5.751   1.454  0.417000
HETATM 4855 O    WAT   694      15.736 -24.430  -8.895 -0.834000
HETATM 4856 H1   WAT   694      15.749 -25.413  -9.062  0.417000
HETATM 4857 H2   WAT   694      15.309 -24.162  -9.745  0.417000
HETATM 4858 O    WAT   695       9.812 -12.213   3.012 -0.834000
HETATM 4859 H1   WAT   695      10.040 -13.170   3.104  0.417000
HETATM 4860 H2   WAT   695       9.090 -12.276   2.359  0.417000
HETATM 4861 O    WAT   696      -1.136  -7.885 -16.305 -0.834000
HETATM 4862 H1   WAT   696      -1.899  -7.271 -16.193  0.417000
HETATM 4863 H2   WAT   696      -0.406  -7.245 -16.360  0.417000
HETATM 4864 O    WAT   697       8.940   5.602  -0.444 -0.834000
HETATM 4865 H1   WAT   697       9.001   4.851   0.178  0.417000
HETATM 4866 H2   WAT   697       9.712   5.383  -1.035  0.417000
HETATM 4867 O    WAT   698       2.110  -3.652  -7.028 -0.834000
HETATM 4868 H1   WAT   698       1.140  -3.594  -6.828  0.417000
HETATM 4869 H2   WAT   698       2.325  -2.687  -6.945  0.417000
HETATM 4870 O    WAT   699       9.470 -29.653  -5.457 -0.834000
HETATM 4871 H1   WAT   699       9.270 -30.300  -4.747  0.417000
HETATM 4872 H2   WAT   699       8.690 -29.057  -5.366  0.417000
HETATM 4873 O    WAT   700       5.219   1.406  -0.452 -0.834000
HETATM 4874 H1   WAT   700       5.819   2.121  -0.125  0.417000
HETATM 4875 H2   WAT   700       5.023   0.965   0.411  0.417000
HETATM 4876 O    WAT   701      24.011 -14.519  18.166 -0.834000
HETATM 4877 H1   WAT   701      23.826 -15.430  17.801  0.417000
HETATM 4878 H2   WAT   701      23.376 -14.556  18.929  0.417000
HETATM 4879 O    WAT   702       6.705   5.575  22.403 -0.834000
HETATM 4880 H1   WAT   702       7.062   5.411  23.311  0.417000
HETATM 4881 H2   WAT   702       7.367   6.228  22.088  0.417000
HETATM 4882 O    WAT   703       8.679   6.750  11.864 -0.834000
HETATM 4883 H1   WAT   703       8.968   7.144  12.714  0.417000
HETATM 4884 H2   WAT   703       9.015   5.825  12.011  0.417000
HETATM 4885 O    WAT   704      19.379  -4.814   6.695 -0.834000
HETATM 4886 H1   WAT   704      18.932  -3.954   6.484  0.417000
HETATM 4887 H2   WAT   704      18.635  -5.238   7.195  0.417000
HETATM 4888 O    WAT   705      25.403  -3.252   8.489 -0.834000
HETATM 4889 H1   WAT   705      25.739  -2.449   8.011  0.417000
HETATM 4890 H2   WAT   705      25.058  -3.748   7.709  0.417000
HETATM 4891 O    WAT   706      23.595 -14.384  -1.168 -0.834000
HETATM 4892 H1   WAT   706      22.960 -13.805  -1.666  0.417000
HETATM 4893 H2   WAT   706      23.731 -13.781  -0.388  0.417000
HETATM 4894 O    WAT   707      22.807   3.457  29.127 -0.834000
HETATM 4895 H1   WAT   707      23.225   3.282  28.246  0.417000
HETATM 4896 H2   WAT   707      23.440   4.093  29.494  0.417000
HETATM 4897 O    WAT   708      15.368   3.703  15.902 -0.834000
HETATM 4898 H1   WAT   708      15.222   3.946  14.957  0.417000
HETATM 4899 H2   WAT   708      14.875   2.841  15.910  0.417000
HETATM 4900 O    WAT   709       7.943 -12.055   0.730 -0.834000
HETATM 4901 H1   WAT   709       8.267 -12.944   0.428  0.417000
HETATM 4902 H2   WAT   709       7.453 -11.791  -0.087  0.417000
HETATM 4903 O    WAT   710       4.902 -19.226  -3.958 -0.834000
HETATM 4904 H1   WAT   710       5.192 -20.120  -3.673  0.417000
HETATM 4905 H2   WAT   710       5.505 -18.671  -3.400  0.417000
HETATM 4906 O    WAT   711      10.624  -0.527  -5.776 -0.834000
HETATM 4907 H1   WAT   711      11.472  -0.414  -6.273  0.417000
HETATM 4908 H2   WAT   711      10.049   0.050  -6.361  0.417000
HETATM 4909 O    WAT   712      16.883 -36.646  10.051 -0.834000
HETATM 4910 H1   WAT   712      16.009 -36.171  10.056  0.417000
HETATM 4911 H2   WAT   712      16.548 -37.570  10.134  0.417000
HETATM 4912 O    WAT   713      20.276 -13.188   4.900 -0.834000
HETATM 4913 H1   WAT   713      19.634 -12.487   5.088  0.417000
HETATM 4914 H2   WAT   713      19.808 -13.975   5.268  0.417000
HETATM 4915 O    WAT   714       4.183 -11.602  25.952 -0.834000
HETATM 4916 H1   WAT   714       4.843 -12.335  25.900  0.417000
HETATM 4917 H2   WAT   714       3.382 -12.106  25.670  0.417000
HETATM 4918 O    WAT   715      17.533  -8.104  37.146 -0.834000
HETATM 4919 H1   WAT   715      17.477  -7.134  37.320  0.417000
HETATM 4920 H2   WAT   715      16.880  -8.156  36.400  0.417000
HETATM 4921 O    WAT   716      24.278 -24.839  26.132 -0.834000
HETATM 4922 H1   WAT   716      24.328 -25.806  26.002  0.417000
HETATM 4923 H2   WAT   716      23.300 -24.719  26.169  0.417000
HETATM 4924 O    WAT   717       5.497 -18.323  27.521 -0.834000
HETATM 4925 H1   WAT   717       6.431 -18.285  27.206  0.417000
HETATM 4926 H2   WAT   717       5.172 -19.047  26.913  0.417000
HETATM 4927 O    WAT   718       4.612  -0.514  23.032 -0.834000
HETATM 4928 H1   WAT   718       5.264  -0.007  23.552  0.417000
HETATM 4929 H2   WAT   718       3.781  -0.044  23.279  0.417000
HETATM 4930 O    WAT   719      10.373 -12.702  24.528 -0.834000
HETATM 4931 H1   WAT   719      11.370 -12.790  24.587  0.417000
HETATM 4932 H2   WAT   719      10.313 -12.614  23.541  0.417000
HETATM 4933 O    WAT   720      18.743   7.703  19.174 -0.834000
HETATM 4934 H1   WAT   720      19.664   7.828  18.845  0.417000
HETATM 4935 H2   WAT   720      18.495   6.915  18.628  0.417000
HETATM 4936 O    WAT   721      21.482  -0.233  21.324 -0.834000
HETATM 4937 H1   WAT   721      20.608  -0.604  21.033  0.417000
HETATM 4938 H2   WAT   721      22.058  -0.770  20.719  0.417000
HETATM 4939 O    WAT   722       8.133 -18.151  26.886 -0.834000
HETATM 4940 H1   WAT   722       8.294 -19.099  27.130  0.417000
HETATM 4941 H2   WAT   722       8.291 -17.748  27.783  0.417000
HETATM 4942 O    WAT   723      17.514  -4.685  30.744 -0.834000
HETATM 4943 H1   WAT   723      17.327  -5.594  31.081  0.417000
HETATM 4944 H2   WAT   723      18.460  -4.781  30.518  0.417000
HETATM 4945 O    WAT   724      19.726 -18.678  12.565 -0.834000
HETATM 4946 H1   WAT   724      19.632 -18.587  11.593  0.417000
HETATM 4947 H2   WAT   724      20.025 -19.626  12.599  0.417000
HETATM 4948 O    WAT   725      21.154 -35.348  17.726 -0.834000
HETATM 4949 H1   WAT   725      22.122 -35.384  17.944  0.417000
HETATM 4950 H2   WAT   725      20.807 -35.847  18.502  0.417000
HETATM 4951 O    WAT   726      13.188   4.937   9.754 -0.834000
HETATM 4952 H1   WAT   726      13.803   4.216  10.009  0.417000
HETATM 4953 H2   WAT   726      12.453   4.399   9.368  0.417000
HETATM 4954 O    WAT   727      17.561 -25.271  36.501 -0.834000
HETATM 4955 H1   WAT   727      17.623 -26.177  36.111  0.417000
HETATM 4956 H2   WAT   727      17.196 -24.798  35.708  0.417000
HETATM 4957 O    WAT   728       6.026   8.633  36.729 -0.834000
HETATM 4958 H1   WAT   728       6.771   8.688  36.091  0.417000
HETATM 4959 H2   WAT   728       6.144   7.721  37.057  0.417000
HETATM 4960 O    WAT   729       4.254  -3.987  33.086 -0.834000
HETATM 4961 H1   WAT   729       4.823  -3.887  33.878  0.417000
HETATM 4962 H2   WAT   729       3.801  -4.831  33.295  0.417000
HETATM 4963 O    WAT   730      20.822  -6.718  17.285 -0.834000
HETATM 4964 H1   WAT   730      21.271  -5.941  17.666  0.417000
HETATM 4965 H2   WAT   730      20.715  -7.277  18.085  0.417000
HETATM 4966 O    WAT   731       7.833  -4.483  21.924 -0.834000
HETATM 4967 H1   WAT   731       7.762  -3.504  21.758  0.417000
HETATM 4968 H2   WAT   731       8.374  -4.715  21.123  0.417000
HETATM 4969 O    WAT   732      20.123 -18.946  34.749 -0.834000
HETATM 4970 H1   WAT   732      20.435 -19.834  34.435  0.417000
HETATM 4971 H2   WAT   732      20.995 -18.479  34.738  0.417000
HETATM 4972 O    WAT   733       4.598 -13.796  32.030 -0.834000
HETATM 4973 H1   WAT   733       4.055 -14.445  32.556  0.417000
HETATM 4974 H2   WAT   733       5.017 -13.319  32.778  0.417000
HETATM 4975 O    WAT   734      25.740  -2.471  13.855 -0.834000
HETATM 4976 H1   WAT   734      26.700  -2.676  14.023  0.417000
HETATM 4977 H2   WAT   734      25.476  -3.326  13.446  0.417000
HETATM 4978 O    WAT   735      16.719 -31.683  32.919 -0.834000
HETATM 4979 H1   WAT   735      15.942 -32.225  33.184  0.417000
HETATM 4980 H2   WAT   735      16.242 -31.008  32.363  0.417000
HETATM 4981 O    WAT   736      13.836 -38.765  19.259 -0.834000
HETATM 4982 H1   WAT   736      13.964 -39.736  19.174  0.417000
HETATM 4983 H2   WAT   736      13.028 -38.648  18.724  0.417000
HETATM 4984 O    WAT   737      24.563 -11.887  19.306 -0.834000
HETATM 4985 H1   WAT   737      24.405 -12.724  18.824  0.417000
HETATM 4986 H2   WAT   737      25.456 -12.094  19.688  0.417000
HETATM 4987 O    WAT   738      10.725 -10.609  -6.322 -0.834000
HETATM 4988 H1   WAT   738      10.892 -11.316  -6.989  0.417000
HETATM 4989 H2   WAT   738      11.554 -10.079  -6.471  0.417000
HETATM 4990 O    WAT   739      17.842 -26.550  38.919 -0.834000
HETATM 4991 H1   WAT   739      18.326 -27.333  38.560  0.417000
HETATM 4992 H2   WAT   739      17.815 -26.004  38.092  0.417000
HETATM 4993 O    WAT   740      23.773 -12.336   6.595 -0.834000
HETATM 4994 H1   WAT   740      23.673 -11.630   5.919  0.417000
HETATM 4995 H2   WAT   740      22.992 -12.146   7.160  0.417000
HETATM 4996 O    WAT   741      10.836 -22.692  44.368 -0.834000
HETATM 4997 H1   WAT   741      11.702 -22.229  44.178  0.417000
HETATM 4998 H2   WAT   741      10.921 -22.789  45.330  0.417000
HETATM 4999 O    WAT   742       5.205  15.683  19.511 -0.834000
HETATM 5000 H1   WAT   742       6.118  15.815  19.146  0.417000
HETATM 5001 H2   WAT   742       5.438  15.629  20.469  0.417000
HETATM 5002 O    WAT   743      19.004 -12.051  16.558 -0.834000
HETATM 5003 H1   WAT   743      18.879 -12.961  16.912  0.417000
HETATM 5004 H2   WAT   743      18.691 -12.205  15.629  0.417000
HETATM 5005 O    WAT   744      11.511 -34.787  12.494 -0.834000
HETATM 5006 H1   WAT   744      11.474 -34.028  11.860  0.417000
HETATM 5007 H2   WAT   744      10.582 -34.722  12.844  0.417000
HETATM 5008 O    WAT   745      11.460  10.066  28.964 -0.834000
HETATM 5009 H1   WAT   745      12.392   9.848  29.198  0.417000
HETATM 5010 H2   WAT   745      11.009   9.688  29.757  0.417000
HETATM 5011 O    WAT   746      15.145 -16.998  20.525 -0.834000
HETATM 5012 H1   WAT   746      14.825 -17.943  20.480  0.417000
HETATM 5013 H2   WAT   746      14.718 -16.676  19.689  0.417000
HETATM 5014 O    WAT   747      18.073  -2.806  27.510 -0.834000
HETATM 5015 H1   WAT   747      17.484  -2.109  27.867  0.417000
HETATM 5016 H2   WAT   747      18.286  -2.447  26.632  0.417000
HETATM 5017 O    WAT   748      22.134  -2.363  31.089 -0.834000
HETATM 5018 H1   WAT   748      21.978  -1.764  31.848  0.417000
HETATM 5019 H2   WAT   748      23.127  -2.325  31.056  0.417000
HETATM 5020 O    WAT   749      11.661 -16.470  35.043 -0.834000
HETATM 5021 H1   WAT   749      11.212 -16.247  34.190  0.417000
HETATM 5022 H2   WAT   749      12.536 -16.755  34.674  0.417000
HETATM 5023 O    WAT   750      15.041 -27.003  26.357 -0.834000
HETATM 5024 H1   WAT   750      14.694 -26.188  26.775  0.417000
HETATM 5025 H2   WAT   750      14.278 -27.608  26.503  0.417000
HETATM 5026 O    WAT   751      22.169 -23.793   5.821 -0.834000
HETATM 5027 H1   WAT   751      21.631 -24.177   6.542  0.417000
HETATM 5028 H2   WAT   751      21.545 -23.876   5.067  0.417000
HETATM 5029 O    WAT   752      12.986 -21.487  14.915 -0.834000
HETATM 5030 H1   WAT   752      12.404 -21.561  14.132  0.417000
HETATM 5031 H2   WAT   752      13.584 -20.764  14.593  0.417000
HETATM 5032 O    WAT   753      21.640 -31.507  29.622 -0.834000
HETATM 5033 H1   WAT   753      21.311 -32.384  29.941  0.417000
HETATM 5034 H2   WAT   753      22.005 -31.159  30.468  0.417000
HETATM 5035 O    WAT   754      13.587  -8.240  26.307 -0.834000
HETATM 5036 H1   WAT   754      12.975  -7.558  26.662  0.417000
HETATM 5037 H2   WAT   754      12.930  -8.884  25.955  0.417000
HETATM 5038 O    WAT   755      18.984  -2.379  24.874 -0.834000
HETATM 5039 H1   WAT   755      19.891  -2.356  25.288  0.417000
HETATM 5040 H2   WAT   755      19.275  -2.622  23.950  0.417000
HETATM 5041 O    WAT   756      20.307   3.848  27.914 -0.834000
HETATM 5042 H1   WAT   756      20.766   3.161  27.366  0.417000
HETATM 5043 H2   WAT   756      21.020   4.031  28.558  0.417000
HETATM 5044 O    WAT   757      23.417   0.879  22.800 -0.834000
HETATM 5045 H1   WAT   757      23.566   0.154  23.459  0.417000
HETATM 5046 H2   WAT   757      22.673   0.459  22.296  0.417000
HETATM 5047 O    WAT   758      15.129 -13.826  23.336 -0.834000
HETATM 5048 H1   WAT   758      14.883 -14.766  23.211  0.417000
HETATM 5049 H2   WAT   758      15.520 -13.629  22.455  0.417000
HETATM 5050 O    WAT   759      14.827 -18.742  17.268 -0.834000
HETATM 5051 H1   WAT   759      15.693 -18.552  17.687  0.417000
HETATM 5052 H2   WAT   759      15.000 -19.620  16.885  0.417000
HETATM 5053 O    WAT   760      21.243 -21.100  33.643 -0.834000
HETATM 5054 H1   WAT   760      22.222 -20.971  33.719  0.417000
HETATM 5055 H2   WAT   760      21.184 -21.096  32.650  0.417000
HETATM 5056 O    WAT   761      11.110   9.444  15.870 -0.834000
HETATM 5057 H1   WAT   761      11.754   9.762  15.195  0.417000
HETATM 5058 H2   WAT   761      11.486   8.566  16.066  0.417000
HETATM 5059 O    WAT   762      -1.723 -44.103  31.788 -0.834000
HETATM 5060 H1   WAT   762      -1.134 -44.571  31.146  0.417000
HETATM 5061 H2   WAT   762      -1.341 -43.197  31.723  0.417000
HETATM 5062 O    WAT   763      12.878 -35.271  37.742 -0.834000
HETATM 5063 H1   WAT   763      12.046 -35.536  38.216  0.417000
HETATM 5064 H2   WAT   763      13.017 -36.099  37.223  0.417000
HETATM 5065 O    WAT   764      11.520  -2.357  32.382 -0.834000
HETATM 5066 H1   WAT   764      12.464  -2.660  32.338  0.417000
HETATM 5067 H2   WAT   764      11.358  -2.257  31.411  0.417000
HETATM 5068 O    WAT   765      24.791  -2.230  30.774 -0.834000
HETATM 5069 H1   WAT   765      24.988  -3.003  30.196  0.417000
HETATM 5070 H2   WAT   765      24.918  -1.500  30.139  0.417000
HETATM 5071 O    WAT   766       3.575 -16.373  36.112 -0.834000
HETATM 5072 H1   WAT   766       2.872 -15.897  36.617  0.417000
HETATM 5073 H2   WAT   766       4.299 -16.330  36.788  0.417000
HETATM 5074 O    WAT   767      20.758 -24.794  33.797 -0.834000
HETATM 5075 H1   WAT   767      21.592 -24.991  33.301  0.417000
HETATM 5076 H2   WAT   767      20.448 -25.719  33.947  0.417000
HETATM 5077 O    WAT   768      15.821 -27.957  40.164 -0.834000
HETATM 5078 H1   WAT   768      16.583 -27.433  39.825  0.417000
HETATM 5079 H2   WAT   768      16.152 -28.866  39.945  0.417000
HETATM 5080 O    WAT   769       4.833 -23.769  34.890 -0.834000
HETATM 5081 H1   WAT   769       4.636 -24.203  34.019  0.417000
HETATM 5082 H2   WAT   769       5.047 -24.605  35.398  0.417000
HETATM 5083 O    WAT   770       4.191  -0.703  26.716 -0.834000
HETATM 5084 H1   WAT   770       4.525  -1.497  26.241  0.417000
HETATM 5085 H2   WAT   770       4.347  -1.000  27.652  0.417000
HETATM 5086 O    WAT   771       6.820 -31.421  15.622 -0.834000
HETATM 5087 H1   WAT   771       6.797 -30.643  16.206  0.417000
HETATM 5088 H2   WAT   771       5.972 -31.314  15.141  0.417000
HETATM 5089 O    WAT   772      11.936   5.344  32.302 -0.834000
HETATM 5090 H1   WAT   772      11.884   5.296  33.285  0.417000
HETATM 5091 H2   WAT   772      11.168   4.761  32.076  0.417000
HETATM 5092 O    WAT   773       9.474 -24.868  27.078 -0.834000
HETATM 5093 H1   WAT   773      10.404 -25.233  27.137  0.417000
HETATM 5094 H2   WAT   773       9.438 -24.514  28.014  0.417000
HETATM 5095 O    WAT   774       9.344 -30.066  43.157 -0.834000
HETATM 5096 H1   WAT   774       8.629 -30.406  43.735  0.417000
HETATM 5097 H2   WAT   774       9.416 -29.150  43.512  0.417000
HETATM 5098 O    WAT   775       6.981   7.994  10.025 -0.834000
HETATM 5099 H1   WAT   775       7.556   8.800  10.088  0.417000
HETATM 5100 H2   WAT   775       7.400   7.474  10.762  0.417000
HETATM 5101 O    WAT   776       6.664  -6.340  36.050 -0.834000
HETATM 5102 H1   WAT   776       5.720  -6.416  36.344  0.417000
HETATM 5103 H2   WAT   776       6.872  -7.307  35.991  0.417000
HETATM 5104 O    WAT   777      13.091 -10.610  15.841 -0.834000
HETATM 5105 H1   WAT   777      13.006 -11.593  15.822  0.417000
HETATM 5106 H2   WAT   777      12.282 -10.385  15.306  0.417000
HETATM 5107 O    WAT   778      13.052 -31.230   9.815 -0.834000
HETATM 5108 H1   WAT   778      13.865 -30.975  10.316  0.417000
HETATM 5109 H2   WAT   778      13.387 -32.048   9.377  0.417000
HETATM 5110 O    WAT   779      12.468  -7.066  32.373 -0.834000
HETATM 5111 H1   WAT   779      12.880  -7.862  32.782  0.417000
HETATM 5112 H2   WAT   779      12.742  -7.218  31.431  0.417000
HETATM 5113 O    WAT   780      19.268 -34.779  32.571 -0.834000
HETATM 5114 H1   WAT   780      19.133 -35.695  32.922  0.417000
HETATM 5115 H2   WAT   780      19.333 -34.301  33.438  0.417000
HETATM 5116 O    WAT   781       7.253   7.048  -1.955 -0.834000
HETATM 5117 H1   WAT   781       7.937   7.726  -2.187  0.417000
HETATM 5118 H2   WAT   781       7.805   6.504  -1.331  0.417000
HETATM 5119 O    WAT   782       4.213 -10.984  28.775 -0.834000
HETATM 5120 H1   WAT   782       3.924 -11.938  28.821  0.417000
HETATM 5121 H2   WAT   782       4.067 -10.848  27.813  0.417000
HETATM 5122 O    WAT   783      21.904 -19.889  20.277 -0.834000
HETATM 5123 H1   WAT   783      21.096 -19.345  20.411  0.417000
HETATM 5124 H2   WAT   783      21.786 -20.544  20.997  0.417000
HETATM 5125 O    WAT   784      19.113 -40.570   8.071 -0.834000
HETATM 5126 H1   WAT   784      20.002 -40.467   7.683  0.417000
HETATM 5127 H2   WAT   784      19.159 -39.905   8.794  0.417000
HETATM 5128 O    WAT   785      23.778  -8.235  15.336 -0.834000
HETATM 5129 H1   WAT   785      24.689  -8.511  15.075  0.417000
HETATM 5130 H2   WAT   785      23.764  -8.567  16.261  0.417000
HETATM 5131 O    WAT   786       8.436  -5.188  -6.439 -0.834000
HETATM 5132 H1   WAT   786       9.098  -4.465  -6.417  0.417000
HETATM 5133 H2   WAT   786       8.968  -5.885  -5.969  0.417000
HETATM 5134 O    WAT   787      15.029 -33.719  12.109 -0.834000
HETATM 5135 H1   WAT   787      14.609 -34.298  12.786  0.417000
HETATM 5136 H2   WAT   787      14.891 -34.279  11.312  0.417000
HETATM 5137 O    WAT   788      17.376 -16.698  15.346 -0.834000
HETATM 5138 H1   WAT   788      16.793 -16.023  14.914  0.417000
HETATM 5139 H2   WAT   788      18.199 -16.157  15.418  0.417000
HETATM 5140 O    WAT   789      12.704 -37.901  25.843 -0.834000
HETATM 5141 H1   WAT   789      12.324 -38.763  26.152  0.417000
HETATM 5142 H2   WAT   789      12.930 -38.170  24.920  0.417000
HETATM 5143 O    WAT   790      11.837 -28.462  12.746 -0.834000
HETATM 5144 H1   WAT   790      11.673 -28.389  13.723  0.417000
HETATM 5145 H2   WAT   790      11.440 -29.357  12.598  0.417000
HETATM 5146 O    WAT   791      13.889 -19.047  10.850 -0.834000
HETATM 5147 H1   WAT   791      13.245 -19.792  10.698  0.417000
HETATM 5148 H2   WAT   791      13.930 -18.713   9.912  0.417000
HETATM 5149 O    WAT   792      16.238 -13.349  20.787 -0.834000
HETATM 5150 H1   WAT   792      16.459 -12.389  20.672  0.417000
HETATM 5151 H2   WAT   792      15.526 -13.417  20.111  0.417000
HETATM 5152 O    WAT   793      17.887   0.156  25.197 -0.834000
HETATM 5153 H1   WAT   793      18.296   0.198  26.099  0.417000
HETATM 5154 H2   WAT   793      18.288  -0.685  24.887  0.417000
HETATM 5155 O    WAT   794      24.458 -11.329  25.574 -0.834000
HETATM 5156 H1   WAT   794      23.503 -11.072  25.576  0.417000
HETATM 5157 H2   WAT   794      24.378 -12.223  25.981  0.417000
HETATM 5158 O    WAT   795      20.080 -16.038  26.244 -0.834000
HETATM 5159 H1   WAT   795      20.890 -15.971  25.700  0.417000
HETATM 5160 H2   WAT   795      19.394 -16.063  25.548  0.417000
HETATM 5161 O    WAT   796      18.942  -9.513  22.322 -0.834000
HETATM 5162 H1   WAT   796      19.449  -8.694  22.571  0.417000
HETATM 5163 H2   WAT   796      18.467  -9.135  21.535  0.417000
HETATM 5164 O    WAT   797      14.441 -30.277  18.099 -0.834000
HETATM 5165 H1   WAT   797      13.889 -30.792  17.448  0.417000
HETATM 5166 H2   WAT   797      14.121 -29.373  17.877  0.417000
HETATM 5167 O    WAT   798       6.871 -34.929 -12.448 -0.834000
HETATM 5168 H1   WAT   798       7.775 -34.514 -12.558  0.417000
HETATM 5169 H2   WAT   798       6.360 -34.254 -12.964  0.417000
HETATM 5170 O    WAT   799      28.207 -18.832  20.482 -0.834000
HETATM 5171 H1   WAT   799      29.078 -19.201  20.268  0.417000
HETATM 5172 H2   WAT   799      28.136 -18.130  19.787  0.417000
HETATM 5173 O    WAT   800      17.966  -8.709  13.387 -0.834000
HETATM 5174 H1   WAT   800      18.637  -7.989  13.493  0.417000
HETATM 5175 H2   WAT   800      17.865  -8.961  14.336  0.417000
HETATM 5176 O    WAT   801      14.435  -9.293  28.718 -0.834000
HETATM 5177 H1   WAT   801      14.314  -9.028  27.782  0.417000
HETATM 5178 H2   WAT   801      14.080  -8.498  29.169  0.417000
HETATM 5179 O    WAT   802      10.539 -24.565  22.073 -0.834000
HETATM 5180 H1   WAT   802      11.078 -23.836  21.713  0.417000
HETATM 5181 H2   WAT   802       9.811 -24.583  21.400  0.417000
HETATM 5182 O    WAT   803      21.884 -31.932  16.105 -0.834000
HETATM 5183 H1   WAT   803      22.445 -32.334  15.401  0.417000
HETATM 5184 H2   WAT   803      21.025 -32.361  15.903  0.417000
HETATM 5185 O    WAT   804       9.622   2.229  22.573 -0.834000
HETATM 5186 H1   WAT   804      10.496   2.372  23.006  0.417000
HETATM 5187 H2   WAT   804       9.775   1.323  22.216  0.417000
HETATM 5188 O    WAT   805       9.176 -20.477   0.944 -0.834000
HETATM 5189 H1   WAT   805       8.349 -20.887   0.611  0.417000
HETATM 5190 H2   WAT   805       8.831 -19.971   1.708  0.417000
HETATM 5191 O    WAT   806      16.749 -18.963  26.372 -0.834000
HETATM 5192 H1   WAT   806      17.660 -19.131  26.031  0.417000
HETATM 5193 H2   WAT   806      16.738 -17.983  26.337  0.417000
HETATM 5194 O    WAT   807      18.116 -19.588  -8.451 -0.834000
HETATM 5195 H1   WAT   807      18.843 -19.614  -9.126  0.417000
HETATM 5196 H2   WAT   807      17.890 -20.550  -8.455  0.417000
HETATM 5197 O    WAT   808      14.468 -20.558  25.776 -0.834000
HETATM 5198 H1   WAT   808      14.315 -20.599  24.797  0.417000
HETATM 5199 H2   WAT   808      15.238 -19.951  25.794  0.417000
HETATM 5200 O    WAT   809      25.574 -28.325  20.461 -0.834000
HETATM 5201 H1   WAT   809      25.811 -27.397  20.214  0.417000
HETATM 5202 H2   WAT   809      25.607 -28.210  21.449  0.417000
HETATM 5203 O    WAT   810      10.084  -5.484  23.176 -0.834000
HETATM 5204 H1   WAT   810       9.200  -5.230  22.817  0.417000
HETATM 5205 H2   WAT   810      10.479  -4.579  23.247  0.417000
HETATM 5206 O    WAT   811      14.954   5.614  17.765 -0.834000
HETATM 5207 H1   WAT   811      15.015   4.882  17.097  0.417000
HETATM 5208 H2   WAT   811      15.569   5.254  18.438  0.417000
HETATM 5209 O    WAT   812      15.890 -32.378   7.699 -0.834000
HETATM 5210 H1   WAT   812      16.627 -32.041   8.260  0.417000
HETATM 5211 H2   WAT   812      15.776 -31.589   7.107  0.417000
HETATM 5212 O    WAT   813      17.318 -25.997  15.631 -0.834000
HETATM 5213 H1   WAT   813      17.768 -25.200  16.002  0.417000
HETATM 5214 H2   WAT   813      17.438 -26.608  16.410  0.417000
HETATM 5215 O    WAT   814      14.395 -19.512  13.538 -0.834000
HETATM 5216 H1   WAT   814      14.238 -19.273  12.598  0.417000
HETATM 5217 H2   WAT   814      15.291 -19.150  13.667  0.417000
HETATM 5218 O    WAT   815      18.523  -0.664  31.704 -0.834000
HETATM 5219 H1   WAT   815      17.677  -0.321  31.326  0.417000
HETATM 5220 H2   WAT   815      18.172  -1.491  32.121  0.417000
HETATM 5221 O    WAT   816      21.867 -18.352   8.370 -0.834000
HETATM 5222 H1   WAT   816      21.498 -19.114   7.863  0.417000
HETATM 5223 H2   WAT   816      21.097 -17.734   8.293  0.417000
HETATM 5224 O    WAT   817      16.992  -7.247  17.870 -0.834000
HETATM 5225 H1   WAT   817      16.011  -7.368  17.938  0.417000
HETATM 5226 H2   WAT   817      17.191  -7.960  17.219  0.417000
HETATM 5227 O    WAT   818      20.853 -22.245  24.695 -0.834000
HETATM 5228 H1   WAT   818      19.911 -22.273  24.924  0.417000
HETATM 5229 H2   WAT   818      21.177 -23.070  25.118  0.417000
HETATM 5230 O    WAT   819      23.421  -8.324   6.504 -0.834000
HETATM 5231 H1   WAT   819      22.462  -8.201   6.745  0.417000
HETATM 5232 H2   WAT   819      23.354  -9.210   6.085  0.417000
HETATM 5233 O    WAT   820      17.699 -36.453   7.441 -0.834000
HETATM 5234 H1   WAT   820      17.133 -37.237   7.230  0.417000
HETATM 5235 H2   WAT   820      17.590 -36.450   8.422  0.417000
HETATM 5236 O    WAT   821       8.408 -25.365  -6.565 -0.834000
HETATM 5237 H1   WAT   821       8.956 -24.870  -5.902  0.417000
HETATM 5238 H2   WAT   821       7.709 -24.681  -6.709  0.417000
HETATM 5239 O    WAT   822      23.283 -21.340   5.585 -0.834000
HETATM 5240 H1   WAT   822      22.599 -20.722   5.264  0.417000
HETATM 5241 H2   WAT   822      22.750 -22.161   5.688  0.417000
HETATM 5242 O    WAT   823      25.451 -19.923  10.101 -0.834000
HETATM 5243 H1   WAT   823      25.058 -20.353   9.297  0.417000
HETATM 5244 H2   WAT   823      25.790 -19.097   9.668  0.417000
HETATM 5245 O    WAT   824      22.130  -2.110   3.152 -0.834000
HETATM 5246 H1   WAT   824      21.357  -1.524   3.368  0.417000
HETATM 5247 H2   WAT   824      21.650  -2.829   2.685  0.417000
HETATM 5248 O    WAT   825      18.425  -8.041   5.819 -0.834000
HETATM 5249 H1   WAT   825      17.861  -7.547   6.445  0.417000
HETATM 5250 H2   WAT   825      18.360  -7.450   5.029  0.417000
HETATM 5251 O    WAT   826      20.035 -30.169  28.018 -0.834000
HETATM 5252 H1   WAT   826      19.232 -30.514  28.488  0.417000
HETATM 5253 H2   WAT   826      20.714 -30.646  28.587  0.417000
HETATM 5254 O    WAT   827      19.889 -25.530  23.027 -0.834000
HETATM 5255 H1   WAT   827      19.545 -26.199  23.640  0.417000
HETATM 5256 H2   WAT   827      19.098 -24.917  22.998  0.417000
HETATM 5257 O    WAT   828      22.327 -21.511  18.103 -0.834000
HETATM 5258 H1   WAT   828      22.049 -20.926  18.839  0.417000
HETATM 5259 H2   WAT   828      22.779 -20.859  17.524  0.417000
HETATM 5260 O    WAT   829      21.985 -21.102  14.598 -0.834000
HETATM 5261 H1   WAT   829      21.304 -20.968  13.892  0.417000
HETATM 5262 H2   WAT   829      21.695 -21.990  14.914  0.417000
HETATM 5263 O    WAT   830       3.183   3.985  33.772 -0.834000
HETATM 5264 H1   WAT   830       3.497   4.333  34.648  0.417000
HETATM 5265 H2   WAT   830       2.804   4.834  33.418  0.417000
HETATM 5266 O    WAT   831      23.886  -8.781  27.886 -0.834000
HETATM 5267 H1   WAT   831      24.261  -9.677  27.856  0.417000
HETATM 5268 H2   WAT   831      23.437  -8.815  28.770  0.417000
HETATM 5269 O    WAT   832      27.684 -10.683  21.732 -0.834000
HETATM 5270 H1   WAT   832      27.476  -9.770  21.415  0.417000
HETATM 5271 H2   WAT   832      26.883 -10.846  22.282  0.417000
HETATM 5272 O    WAT   833      19.400 -12.982  -7.310 -0.834000
HETATM 5273 H1   WAT   833      20.209 -13.463  -7.612  0.417000
HETATM 5274 H2   WAT   833      18.821 -13.784  -7.167  0.417000
HETATM 5275 O    WAT   834      28.051 -16.820  18.610 -0.834000
HETATM 5276 H1   WAT   834      27.504 -16.208  19.156  0.417000
HETATM 5277 H2   WAT   834      27.787 -16.509  17.717  0.417000
HETATM 5278 O    WAT   835      -6.477  -1.479  35.011 -0.834000
HETATM 5279 H1   WAT   835      -5.663  -0.915  34.988  0.417000
HETATM 5280 H2   WAT   835      -6.274  -2.058  34.235  0.417000
HETATM 5281 O    WAT   836      15.458 -26.583  20.537 -0.834000
HETATM 5282 H1   WAT   836      15.838 -27.426  20.229  0.417000
HETATM 5283 H2   WAT   836      15.074 -26.877  21.399  0.417000
HETATM 5284 O    WAT   837      21.111 -35.230  10.856 -0.834000
HETATM 5285 H1   WAT   837      21.377 -34.999  11.779  0.417000
HETATM 5286 H2   WAT   837      20.131 -35.170  10.964  0.417000
HETATM 5287 O    WAT   838      12.764 -22.682  26.433 -0.834000
HETATM 5288 H1   WAT   838      13.296 -21.865  26.301  0.417000
HETATM 5289 H2   WAT   838      12.222 -22.418  27.203  0.417000
HETATM 5290 O    WAT   839       5.436  -0.347  33.402 -0.834000
HETATM 5291 H1   WAT   839       5.310   0.598  33.144  0.417000
HETATM 5292 H2   WAT   839       4.792  -0.766  32.777  0.417000
HETATM 5293 O    WAT   840      24.419  -2.568  16.254 -0.834000
HETATM 5294 H1   WAT   840      24.838  -2.374  15.373  0.417000
HETATM 5295 H2   WAT   840      25.098  -3.220  16.580  0.417000
HETATM 5296 O    WAT   841      17.830 -29.843  -6.972 -0.834000
HETATM 5297 H1   WAT   841      17.457 -29.722  -6.067  0.417000
HETATM 5298 H2   WAT   841      17.187 -30.497  -7.324  0.417000
HETATM 5299 O    WAT   842       6.828   2.244  35.326 -0.834000
HETATM 5300 H1   WAT   842       6.465   2.241  34.417  0.417000
HETATM 5301 H2   WAT   842       7.617   2.810  35.208  0.417000
HETATM 5302 O    WAT   843      10.567  12.087  25.420 -0.834000
HETATM 5303 H1   WAT   843      11.557  11.986  25.429  0.417000
HETATM 5304 H2   WAT   843      10.338  11.241  24.965  0.417000
HETATM 5305 O    WAT   844      15.650 -22.165  42.908 -0.834000
HETATM 5306 H1   WAT   844      15.738 -22.432  43.836  0.417000
HETATM 5307 H2   WAT   844      16.503 -22.515  42.545  0.417000
HETATM 5308 O    WAT   845      19.745 -31.851  12.875 -0.834000
HETATM 5309 H1   WAT   845      20.164 -31.078  12.431  0.417000
HETATM 5310 H2   WAT   845      18.961 -31.967  12.282  0.417000
HETATM 5311 O    WAT   846      10.447  -0.075   6.407 -0.834000
HETATM 5312 H1   WAT   846      11.300   0.342   6.688  0.417000
HETATM 5313 H2   WAT   846      10.720  -0.355   5.495  0.417000
HETATM 5314 O    WAT   847      10.871 -19.419  24.744 -0.834000
HETATM 5315 H1   WAT   847      11.270 -19.762  25.576  0.417000
HETATM 5316 H2   WAT   847      10.490 -20.262  24.399  0.417000
HETATM 5317 O    WAT   848      21.886   4.970  15.109 -0.834000
HETATM 5318 H1   WAT   848      21.901   3.982  15.131  0.417000
HETATM 5319 H2   WAT   848      22.094   5.143  16.059  0.417000
HETATM 5320 O    WAT   849      24.505 -22.911  32.878 -0.834000
HETATM 5321 H1   WAT   849      24.126 -23.732  33.230  0.417000
HETATM 5322 H2   WAT   849      24.538 -23.134  31.915  0.417000
HETATM 5323 O    WAT   850      25.353 -29.232  15.573 -0.834000
HETATM 5324 H1   WAT   850      25.015 -29.405  16.485  0.417000
HETATM 5325 H2   WAT   850      25.754 -28.343  15.726  0.417000
HETATM 5326 O    WAT   851      20.233  -8.470  32.159 -0.834000
HETATM 5327 H1   WAT   851      20.712  -9.304  32.352  0.417000
HETATM 5328 H2   WAT   851      19.950  -8.670  31.226  0.417000
HETATM 5329 O    WAT   852      21.058 -25.128  -3.579 -0.834000
HETATM 5330 H1   WAT   852      21.818 -24.819  -4.115  0.417000
HETATM 5331 H2   WAT   852      20.765 -25.897  -4.115  0.417000
HETATM 5332 O    WAT   853      23.268 -10.937  21.582 -0.834000
HETATM 5333 H1   WAT   853      22.368 -11.265  21.380  0.417000
HETATM 5334 H2   WAT   853      23.710 -11.142  20.721  0.417000
HETATM 5335 O    WAT   854      15.917 -12.751  28.443 -0.834000
HETATM 5336 H1   WAT   854      16.830 -12.434  28.616  0.417000
HETATM 5337 H2   WAT   854      15.886 -12.640  27.464  0.417000
HETATM 5338 O    WAT   855       9.953  -7.379   7.787 -0.834000
HETATM 5339 H1   WAT   855       9.956  -7.081   8.733  0.417000
HETATM 5340 H2   WAT   855      10.477  -8.210   7.900  0.417000
HETATM 5341 O    WAT   856      10.154 -18.869  -4.540 -0.834000
HETATM 5342 H1   WAT   856       9.598 -19.298  -3.850  0.417000
HETATM 5343 H2   WAT   856      10.691 -19.660  -4.808  0.417000
HETATM 5344 O    WAT   857      12.979 -12.580  24.476 -0.834000
HETATM 5345 H1   WAT   857      13.729 -13.081  24.062  0.417000
HETATM 5346 H2   WAT   857      13.383 -11.678  24.454  0.417000
HETATM 5347 O    WAT   858      21.979 -12.604  10.794 -0.834000
HETATM 5348 H1   WAT   858      21.719 -12.406   9.864  0.417000
HETATM 5349 H2   WAT   858      21.912 -13.589  10.764  0.417000
HETATM 5350 O    WAT   859      12.057 -20.599  34.632 -0.834000
HETATM 5351 H1   WAT   859      11.946 -20.485  33.656  0.417000
HETATM 5352 H2   WAT   859      13.029 -20.737  34.665  0.417000
HETATM 5353 O    WAT   860      23.029 -20.858  -5.588 -0.834000
HETATM 5354 H1   WAT   860      23.660 -20.222  -5.169  0.417000
HETATM 5355 H2   WAT   860      22.227 -20.645  -5.044  0.417000
HETATM 5356 O    WAT   861      13.943 -22.824  -7.060 -0.834000
HETATM 5357 H1   WAT   861      14.663 -23.414  -7.356  0.417000
HETATM 5358 H2   WAT   861      13.231 -23.482  -6.903  0.417000
HETATM 5359 O    WAT   862       8.585 -16.604  -1.246 -0.834000
HETATM 5360 H1   WAT   862       9.209 -17.308  -0.971  0.417000
HETATM 5361 H2   WAT   862       8.781 -15.921  -0.565  0.417000
HETATM 5362 O    WAT   863      13.042 -26.013 -14.637 -0.834000
HETATM 5363 H1   WAT   863      13.332 -25.082 -14.754  0.417000
HETATM 5364 H2   WAT   863      12.278 -26.053 -15.224  0.417000
HETATM 5365 O    WAT   864      12.189 -27.863  44.147 -0.834000
HETATM 5366 H1   WAT   864      12.866 -27.750  43.442  0.417000
HETATM 5367 H2   WAT   864      12.734 -28.175  44.883  0.417000
HETATM 5368 O    WAT   865      21.001 -10.371  17.324 -0.834000
HETATM 5369 H1   WAT   865      20.880  -9.803  16.525  0.417000
HETATM 5370 H2   WAT   865      20.388 -11.108  17.066  0.417000
HETATM 5371 O    WAT   866      17.143  -7.787 -13.673 -0.834000
HETATM 5372 H1   WAT   866      16.611  -7.254 -13.011  0.417000
HETATM 5373 H2   WAT   866      17.705  -7.091 -14.030  0.417000
HETATM 5374 O    WAT   867      23.008 -24.057  18.344 -0.834000
HETATM 5375 H1   WAT   867      22.704 -23.121  18.166  0.417000
HETATM 5376 H2   WAT   867      23.399 -23.903  19.238  0.417000
HETATM 5377 O    WAT   868       8.848 -14.482  29.706 -0.834000
HETATM 5378 H1   WAT   868       9.802 -14.485  29.404  0.417000
HETATM 5379 H2   WAT   868       8.457 -14.057  28.912  0.417000
HETATM 5380 O    WAT   869      13.412  -9.651  -3.822 -0.834000
HETATM 5381 H1   WAT   869      13.423  -9.565  -4.798  0.417000
HETATM 5382 H2   WAT   869      12.855  -8.873  -3.589  0.417000
HETATM 5383 O    WAT   870       7.642  -1.854  21.584 -0.834000
HETATM 5384 H1   WAT   870       6.832  -1.479  21.197  0.417000
HETATM 5385 H2   WAT   870       8.084  -1.057  21.922  0.417000
HETATM 5386 O    WAT   871      21.502 -27.933  28.092 -0.834000
HETATM 5387 H1   WAT   871      20.946 -27.404  27.462  0.417000
HETATM 5388 H2   WAT   871      21.004 -28.788  28.025  0.417000
HETATM 5389 O    WAT   872      26.066 -25.523  20.262 -0.834000
HETATM 5390 H1   WAT   872      25.363 -24.884  20.527  0.417000
HETATM 5391 H2   WAT   872      26.086 -25.335  19.292  0.417000
HETATM 5392 O    WAT   873      15.415   8.171   8.932 -0.834000
HETATM 5393 H1   WAT   873      14.934   9.042   8.890  0.417000
HETATM 5394 H2   WAT   873      15.885   8.324   9.792  0.417000
HETATM 5395 O    WAT   874       7.634 -40.809  -2.657 -0.834000
HETATM 5396 H1   WAT   874       8.131 -40.114  -3.137  0.417000
HETATM 5397 H2   WAT   874       8.274 -41.553  -2.728  0.417000
HETATM 5398 O    WAT   875      12.570   0.622  11.376 -0.834000
HETATM 5399 H1   WAT   875      13.254   0.236  11.981  0.417000
HETATM 5400 H2   WAT   875      12.920   0.319  10.518  0.417000
HETATM 5401 O    WAT   876      11.436 -30.543  25.915 -0.834000
HETATM 5402 H1   WAT   876      11.020 -29.991  25.221  0.417000
HETATM 5403 H2   WAT   876      10.772 -30.495  26.624  0.417000
HETATM 5404 O    WAT   877       1.654 -12.705 -20.064 -0.834000
HETATM 5405 H1   WAT   877       1.298 -12.867 -19.158  0.417000
HETATM 5406 H2   WAT   877       2.607 -12.596 -19.846  0.417000
HETATM 5407 O    WAT   878      22.165 -15.316  29.982 -0.834000
HETATM 5408 H1   WAT   878      21.414 -15.876  30.299  0.417000
HETATM 5409 H2   WAT   878      22.837 -16.030  29.853  0.417000
HETATM 5410 O    WAT   879      10.714  -3.486   0.608 -0.834000
HETATM 5411 H1   WAT   879      10.231  -3.015  -0.102  0.417000
HETATM 5412 H2   WAT   879      10.444  -4.414   0.417  0.417000
HETATM 5413 O    WAT   880       9.797  -7.698  24.868 -0.834000
HETATM 5414 H1   WAT   880       9.240  -8.095  24.159  0.417000
HETATM 5415 H2   WAT   880      10.046  -6.858  24.396  0.417000
HETATM 5416 O    WAT   881       6.001 -21.687  28.542 -0.834000
HETATM 5417 H1   WAT   881       5.249 -21.940  27.952  0.417000
HETATM 5418 H2   WAT   881       5.517 -21.079  29.151  0.417000
HETATM 5419 O    WAT   882      21.157 -25.986  18.086 -0.834000
HETATM 5420 H1   WAT   882      20.577 -25.822  18.865  0.417000
HETATM 5421 H2   WAT   882      21.819 -25.259  18.229  0.417000
HETATM 5422 O    WAT   883      -3.455  -2.707   5.188 -0.834000
HETATM 5423 H1   WAT   883      -3.833  -3.612   5.244  0.417000
HETATM 5424 H2   WAT   883      -4.249  -2.175   5.410  0.417000
HETATM 5425 O    WAT   884      19.063 -30.901  19.550 -0.834000
HETATM 5426 H1   WAT   884      19.593 -31.670  19.214  0.417000
HETATM 5427 H2   WAT   884      18.213 -31.103  19.088  0.417000
HETATM 5428 O    WAT   885      14.690  -6.024   3.495 -0.834000
HETATM 5429 H1   WAT   885      14.936  -6.787   4.082  0.417000
HETATM 5430 H2   WAT   885      15.101  -5.298   4.004  0.417000
HETATM 5431 O    WAT   886      18.315  -8.046  27.564 -0.834000
HETATM 5432 H1   WAT   886      17.367  -8.248  27.535  0.417000
HETATM 5433 H2   WAT   886      18.283  -7.063  27.412  0.417000
HETATM 5434 O    WAT   887      20.731 -14.927   0.094 -0.834000
HETATM 5435 H1   WAT   887      20.145 -14.133   0.205  0.417000
HETATM 5436 H2   WAT   887      21.507 -14.628   0.608  0.417000
HETATM 5437 O    WAT   888      20.310  -8.440  25.772 -0.834000
HETATM 5438 H1   WAT   888      19.959  -7.639  25.330  0.417000
HETATM 5439 H2   WAT   888      19.655  -8.514  26.509  0.417000
HETATM 5440 O    WAT   889      14.818 -37.761   4.561 -0.834000
HETATM 5441 H1   WAT   889      14.232 -36.989   4.388  0.417000
HETATM 5442 H2   WAT   889      14.502 -38.365   3.848  0.417000
HETATM 5443 O    WAT   890      14.157 -13.704  18.912 -0.834000
HETATM 5444 H1   WAT   890      14.729 -13.539  18.120  0.417000
HETATM 5445 H2   WAT   890      13.967 -14.663  18.749  0.417000
HETATM 5446 O    WAT   891      11.477   8.009  20.789 -0.834000
HETATM 5447 H1   WAT   891      12.231   7.537  21.231  0.417000
HETATM 5448 H2   WAT   891      11.766   7.890  19.855  0.417000
HETATM 5449 O    WAT   892      18.267  -8.115  33.958 -0.834000
HETATM 5450 H1   WAT   892      18.517  -7.324  34.496  0.417000
HETATM 5451 H2   WAT   892      19.082  -8.196  33.408  0.417000
HETATM 5452 O    WAT   893      16.891 -17.597  22.967 -0.834000
HETATM 5453 H1   WAT   893      16.864 -18.572  23.091  0.417000
HETATM 5454 H2   WAT   893      16.776 -17.551  21.995  0.417000
HETATM 5455 O    WAT   894      16.433 -23.843  31.545 -0.834000
HETATM 5456 H1   WAT   894      17.376 -23.571  31.556  0.417000
HETATM 5457 H2   WAT   894      16.019 -22.991  31.259  0.417000
HETATM 5458 O    WAT   895      15.727 -12.970   3.376 -0.834000
HETATM 5459 H1   WAT   895      15.039 -13.591   3.003  0.417000
HETATM 5460 H2   WAT   895      16.238 -13.607   3.903  0.417000
HETATM 5461 O    WAT   896       3.624  -2.084  -9.622 -0.834000
HETATM 5462 H1   WAT   896       3.904  -1.288 -10.136  0.417000
HETATM 5463 H2   WAT   896       2.655  -1.912  -9.577  0.417000
HETATM 5464 O    WAT   897       9.396  -9.778   1.318 -0.834000
HETATM 5465 H1   WAT   897       8.826 -10.554   1.075  0.417000
HETATM 5466 H2   WAT   897       9.914 -10.185   2.038  0.417000
HETATM 5467 O    WAT   898       3.248 -22.091  -5.059 -0.834000
HETATM 5468 H1   WAT   898       2.275 -22.003  -4.902  0.417000
HETATM 5469 H2   WAT   898       3.357 -21.318  -5.670  0.417000
HETATM 5470 O    WAT   899      13.206  -9.511  -6.686 -0.834000
HETATM 5471 H1   WAT   899      13.880 -10.043  -7.156  0.417000
HETATM 5472 H2   WAT   899      13.581  -8.610  -6.772  0.417000
HETATM 5473 O    WAT   900      20.679  -8.607  15.275 -0.834000
HETATM 5474 H1   WAT   900      21.113  -8.158  14.532  0.417000
HETATM 5475 H2   WAT   900      20.745  -7.905  15.968  0.417000
HETATM 5476 O    WAT   901      14.484 -27.886   9.884 -0.834000
HETATM 5477 H1   WAT   901      14.426 -27.074   9.340  0.417000
HETATM 5478 H2   WAT   901      15.221 -28.346   9.398  0.417000
HETATM 5479 O    WAT   902      24.741 -31.061  21.571 -0.834000
HETATM 5480 H1   WAT   902      23.926 -30.504  21.491  0.417000
HETATM 5481 H2   WAT   902      25.397 -30.427  21.212  0.417000
HETATM 5482 O    WAT   903      13.926 -26.897   4.697 -0.834000
HETATM 5483 H1   WAT   903      14.608 -26.589   5.334  0.417000
HETATM 5484 H2   WAT   903      13.971 -26.134   4.056  0.417000
HETATM 5485 O    WAT   904      26.062 -25.494  13.786 -0.834000
HETATM 5486 H1   WAT   904      26.213 -24.596  14.182  0.417000
HETATM 5487 H2   WAT   904      26.281 -26.044  14.569  0.417000
HETATM 5488 O    WAT   905       4.076 -23.247 -10.537 -0.834000
HETATM 5489 H1   WAT   905       3.587 -24.015 -10.164  0.417000
HETATM 5490 H2   WAT   905       4.450 -23.669 -11.342  0.417000
HETATM 5491 O    WAT   906       4.013   4.923  36.167 -0.834000
HETATM 5492 H1   WAT   906       4.120   4.023  36.549  0.417000
HETATM 5493 H2   WAT   906       4.769   5.377  36.599  0.417000
HETATM 5494 O    WAT   907       9.140 -24.205  -0.780 -0.834000
HETATM 5495 H1   WAT   907       9.700 -24.943  -1.121  0.417000
HETATM 5496 H2   WAT   907       9.844 -23.539  -0.603  0.417000
HETATM 5497 O    WAT   908      15.215 -11.004  -2.149 -0.834000
HETATM 5498 H1   WAT   908      14.576 -10.635  -2.806  0.417000
HETATM 5499 H2   WAT   908      15.719 -10.192  -1.943  0.417000
HETATM 5500 O    WAT   909      13.904 -18.299   8.316 -0.834000
HETATM 5501 H1   WAT   909      13.286 -18.392   7.557  0.417000
HETATM 5502 H2   WAT   909      14.149 -17.344   8.189  0.417000
HETATM 5503 O    WAT   910      -0.174 -17.397 -15.446 -0.834000
HETATM 5504 H1   WAT   910      -1.004 -17.318 -15.986  0.417000
HETATM 5505 H2   WAT   910       0.386 -16.764 -15.961  0.417000
HETATM 5506 O    WAT   911      26.652 -15.275  20.325 -0.834000
HETATM 5507 H1   WAT   911      27.268 -15.390  21.083  0.417000
HETATM 5508 H2   WAT   911      26.703 -14.289  20.233  0.417000
HETATM 5509 O    WAT   912      12.542 -17.400  -4.677 -0.834000
HETATM 5510 H1   WAT   912      11.697 -17.893  -4.715  0.417000
HETATM 5511 H2   WAT   912      12.186 -16.475  -4.737  0.417000
HETATM 5512 O    WAT   913     -15.779   9.737 -13.321 -0.834000
HETATM 5513 H1   WAT   913     -15.950  10.000 -14.232  0.417000
HETATM 5514 H2   WAT   913     -15.181   8.969 -13.444  0.417000
HETATM 5515 O    WAT   914      18.189 -27.405  -8.344 -0.834000
HETATM 5516 H1   WAT   914      18.170 -28.311  -7.962  0.417000
HETATM 5517 H2   WAT   914      17.410 -27.445  -8.929  0.417000
HETATM 5518 O    WAT   915       7.012 -15.790 -17.334 -0.834000
HETATM 5519 H1   WAT   915       6.220 -16.358 -17.545  0.417000
HETATM 5520 H2   WAT   915       7.420 -16.383 -16.653  0.417000
HETATM 5521 O    WAT   916      15.315 -20.328  -3.851 -0.834000
HETATM 5522 H1   WAT   916      15.088 -19.383  -3.635  0.417000
HETATM 5523 H2   WAT   916      15.002 -20.347  -4.783  0.417000
HETATM 5524 O    WAT   917      16.222 -11.502 -12.089 -0.834000
HETATM 5525 H1   WAT   917      15.280 -11.747 -12.002  0.417000
HETATM 5526 H2   WAT   917      16.642 -12.349 -11.790  0.417000
HETATM 5527 O    WAT   918      19.886  -4.784  -1.274 -0.834000
HETATM 5528 H1   WAT   918      20.370  -5.326  -0.604  0.417000
HETATM 5529 H2   WAT   918      19.832  -5.455  -1.998  0.417000
HETATM 5530 O    WAT   919       9.843  -3.923  15.493 -0.834000
HETATM 5531 H1   WAT   919       9.342  -3.901  14.637  0.417000
HETATM 5532 H2   WAT   919      10.354  -4.751  15.350  0.417000
HETATM 5533 O    WAT   920      16.491 -18.954   0.596 -0.834000
HETATM 5534 H1   WAT   920      15.690 -18.481   0.266  0.417000
HETATM 5535 H2   WAT   920      17.142 -18.604  -0.066  0.417000
HETATM 5536 O    WAT   921       8.433 -25.579  14.180 -0.834000
HETATM 5537 H1   WAT   921       8.579 -26.489  14.527  0.417000
HETATM 5538 H2   WAT   921       9.350 -25.325  13.960  0.417000
HETATM 5539 O    WAT   922       5.272 -11.493 -12.188 -0.834000
HETATM 5540 H1   WAT   922       5.036 -10.533 -12.130  0.417000
HETATM 5541 H2   WAT   922       5.984 -11.431 -12.864  0.417000
HETATM 5542 O    WAT   923      11.563  -7.062  21.537 -0.834000
HETATM 5543 H1   WAT   923      10.933  -6.523  22.073  0.417000
HETATM 5544 H2   WAT   923      12.394  -6.839  22.050  0.417000
HETATM 5545 O    WAT   924      14.307 -41.454  18.749 -0.834000
HETATM 5546 H1   WAT   924      14.741 -41.401  17.863  0.417000
HETATM 5547 H2   WAT   924      13.360 -41.515  18.437  0.417000
HETATM 5548 O    WAT   925      24.045   2.154   8.554 -0.834000
HETATM 5549 H1   WAT   925      24.395   1.725   7.737  0.417000
HETATM 5550 H2   WAT   925      23.511   1.402   8.909  0.417000
HETATM 5551 O    WAT   926      24.508 -28.688   8.078 -0.834000
HETATM 5552 H1   WAT   926      24.425 -28.200   7.222  0.417000
HETATM 5553 H2   WAT   926      24.805 -27.927   8.647  0.417000
HETATM 5554 O    WAT   927      19.536  -6.457  13.509 -0.834000
HETATM 5555 H1   WAT   927      20.521  -6.453  13.557  0.417000
HETATM 5556 H2   WAT   927      19.329  -6.140  14.421  0.417000
HETATM 5557 O    WAT   928      11.939 -24.830  -6.708 -0.834000
HETATM 5558 H1   WAT   928      11.770 -25.611  -7.294  0.417000
HETATM 5559 H2   WAT   928      12.005 -25.286  -5.847  0.417000
HETATM 5560 O    WAT   929       5.267 -33.980  -6.806 -0.834000
HETATM 5561 H1   WAT   929       5.831 -33.582  -6.102  0.417000
HETATM 5562 H2   WAT   929       5.171 -33.192  -7.393  0.417000
HETATM 5563 O    WAT   930       5.118 -17.154  -5.789 -0.834000
HETATM 5564 H1   WAT   930       5.634 -16.414  -5.391  0.417000
HETATM 5565 H2   WAT   930       5.198 -17.816  -5.066  0.417000
HETATM 5566 O    WAT   931      17.750 -38.077   0.702 -0.834000
HETATM 5567 H1   WAT   931      16.880 -38.484   0.448  0.417000
HETATM 5568 H2   WAT   931      17.562 -37.905   1.655  0.417000
HETATM 5569 O    WAT   932      -0.241 -29.631 -14.017 -0.834000
HETATM 5570 H1   WAT   932      -0.156 -29.290 -13.093  0.417000
HETATM 5571 H2   WAT   932       0.667 -29.993 -14.134  0.417000
HETATM 5572 O    WAT   933      15.984 -25.461   6.354 -0.834000
HETATM 5573 H1   WAT   933      16.577 -26.117   5.884  0.417000
HETATM 5574 H2   WAT   933      16.690 -24.927   6.784  0.417000
HETATM 5575 O    WAT   934      -0.514 -23.360 -14.251 -0.834000
HETATM 5576 H1   WAT   934      -0.057 -22.497 -14.330  0.417000
HETATM 5577 H2   WAT   934      -1.305 -23.192 -14.807  0.417000
HETATM 5578 O    WAT   935      17.336  -5.999  -4.159 -0.834000
HETATM 5579 H1   WAT   935      18.189  -6.339  -3.821  0.417000
HETATM 5580 H2   WAT   935      17.092  -6.734  -4.772  0.417000
HETATM 5581 O    WAT   936      11.907  -2.303  25.697 -0.834000
HETATM 5582 H1   WAT   936      11.491  -1.708  26.373  0.417000
HETATM 5583 H2   WAT   936      12.678  -1.713  25.463  0.417000
HETATM 5584 O    WAT   937       0.803 -25.586  -5.790 -0.834000
HETATM 5585 H1   WAT   937       0.199 -24.915  -5.389  0.417000
HETATM 5586 H2   WAT   937       1.583 -25.017  -5.984  0.417000
HETATM 5587 O    WAT   938      16.466  -7.848  -5.923 -0.834000
HETATM 5588 H1   WAT   938      16.877  -8.130  -6.771  0.417000
HETATM 5589 H2   WAT   938      15.633  -7.449  -6.268  0.417000
HETATM 5590 O    WAT   939      25.901 -31.209  12.314 -0.834000
HETATM 5591 H1   WAT   939      25.031 -30.870  12.627  0.417000
HETATM 5592 H2   WAT   939      25.882 -30.844  11.392  0.417000
HETATM 5593 O    WAT   940      23.035 -15.418   2.355 -0.834000
HETATM 5594 H1   WAT   940      23.014 -14.509   2.731  0.417000
HETATM 5595 H2   WAT   940      22.529 -15.890   3.059  0.417000
HETATM 5596 O    WAT   941      17.246 -22.400   3.484 -0.834000
HETATM 5597 H1   WAT   941      17.751 -21.668   3.051  0.417000
HETATM 5598 H2   WAT   941      17.053 -22.938   2.677  0.417000
HETATM 5599 O    WAT   942       2.203   0.651  23.491 -0.834000
HETATM 5600 H1   WAT   942       1.358   0.296  23.141  0.417000
HETATM 5601 H2   WAT   942       2.064   1.611  23.282  0.417000
HETATM 5602 O    WAT   943      13.865 -12.992 -14.976 -0.834000
HETATM 5603 H1   WAT   943      13.836 -12.109 -15.397  0.417000
HETATM 5604 H2   WAT   943      13.822 -12.737 -14.027  0.417000
HETATM 5605 O    WAT   944      18.063  -7.945   1.304 -0.834000
HETATM 5606 H1   WAT   944      18.118  -7.416   2.131  0.417000
HETATM 5607 H2   WAT   944      17.957  -7.214   0.650  0.417000
HETATM 5608 O    WAT   945      21.023 -23.854  12.248 -0.834000
HETATM 5609 H1   WAT   945      21.779 -24.454  12.100  0.417000
HETATM 5610 H2   WAT   945      20.956 -23.914  13.234  0.417000
HETATM 5611 O    WAT   946      17.497 -28.702  24.265 -0.834000
HETATM 5612 H1   WAT   946      17.428 -29.043  23.332  0.417000
HETATM 5613 H2   WAT   946      18.044 -29.437  24.646  0.417000
HETATM 5614 O    WAT   947      -3.077  17.156  14.645 -0.834000
HETATM 5615 H1   WAT   947      -2.160  16.991  14.317  0.417000
HETATM 5616 H2   WAT   947      -2.984  16.808  15.561  0.417000
HETATM 5617 O    WAT   948      17.589 -31.783  -2.732 -0.834000
HETATM 5618 H1   WAT   948      17.495 -31.423  -1.818  0.417000
HETATM 5619 H2   WAT   948      18.339 -32.407  -2.566  0.417000
HETATM 5620 O    WAT   949      20.762 -11.032  27.978 -0.834000
HETATM 5621 H1   WAT   949      21.322 -11.812  28.244  0.417000
HETATM 5622 H2   WAT   949      21.088 -10.945  27.048  0.417000
HETATM 5623 O    WAT   950      22.449   4.940  17.830 -0.834000
HETATM 5624 H1   WAT   950      23.114   5.340  18.443  0.417000
HETATM 5625 H2   WAT   950      22.774   4.015  17.813  0.417000
HETATM 5626 O    WAT   951      21.665 -16.599   4.428 -0.834000
HETATM 5627 H1   WAT   951      20.725 -16.579   4.123  0.417000
HETATM 5628 H2   WAT   951      21.789 -17.571   4.499  0.417000
HETATM 5629 O    WAT   952       9.147 -32.995  -8.467 -0.834000
HETATM 5630 H1   WAT   952       9.202 -33.104  -7.477  0.417000
HETATM 5631 H2   WAT   952       8.765 -33.888  -8.670  0.417000
HETATM 5632 O    WAT   953       1.170   2.346 -14.855 -0.834000
HETATM 5633 H1   WAT   953       2.059   2.789 -14.884  0.417000
HETATM 5634 H2   WAT   953       0.610   3.143 -15.009  0.417000
HETATM 5635 O    WAT   954      16.619 -12.598   0.823 -0.834000
HETATM 5636 H1   WAT   954      16.349 -12.732   1.766  0.417000
HETATM 5637 H2   WAT   954      16.278 -11.685   0.692  0.417000
HETATM 5638 O    WAT   955      11.237 -27.669 -12.088 -0.834000
HETATM 5639 H1   WAT   955      10.403 -27.574 -12.605  0.417000
HETATM 5640 H2   WAT   955      11.271 -28.643 -11.998  0.417000
HETATM 5641 O    WAT   956       2.647 -41.210  21.423 -0.834000
HETATM 5642 H1   WAT   956       2.775 -40.639  22.225  0.417000
HETATM 5643 H2   WAT   956       1.784 -41.612  21.656  0.417000
HETATM 5644 O    WAT   957      12.011 -23.402  -3.706 -0.834000
HETATM 5645 H1   WAT   957      12.749 -23.123  -3.118  0.417000
HETATM 5646 H2   WAT   957      12.201 -24.363  -3.765  0.417000
HETATM 5647 O    WAT   958      20.504  -5.585  10.029 -0.834000
HETATM 5648 H1   WAT   958      20.453  -6.572   9.926  0.417000
HETATM 5649 H2   WAT   958      19.599  -5.438  10.398  0.417000
HETATM 5650 O    WAT   959       0.172  -3.091  -3.453 -0.834000
HETATM 5651 H1   WAT   959      -0.387  -3.813  -3.794  0.417000
HETATM 5652 H2   WAT   959       0.949  -3.601  -3.129  0.417000
HETATM 5653 O    WAT   960       8.121 -18.919  -9.803 -0.834000
HETATM 5654 H1   WAT   960       7.963 -19.466 -10.596  0.417000
HETATM 5655 H2   WAT   960       8.852 -19.409  -9.376  0.417000
HETATM 5656 O    WAT   961       2.363  -4.485  -2.592 -0.834000
HETATM 5657 H1   WAT   961       3.318  -4.535  -2.325  0.417000
HETATM 5658 H2   WAT   961       2.345  -5.216  -3.244  0.417000
HETATM 5659 O    WAT   962       3.767 -36.981   9.147 -0.834000
HETATM 5660 H1   WAT   962       3.550 -36.558   8.288  0.417000
HETATM 5661 H2   WAT   962       4.538 -37.513   8.904  0.417000
HETATM 5662 O    WAT   963      10.036  -6.221   0.468 -0.834000
HETATM 5663 H1   WAT   963       9.519  -6.219  -0.381  0.417000
HETATM 5664 H2   WAT   963      10.722  -6.874   0.235  0.417000
HETATM 5665 O    WAT   964      22.877 -25.432  32.246 -0.834000
HETATM 5666 H1   WAT   964      23.382 -24.944  31.561  0.417000
HETATM 5667 H2   WAT   964      22.751 -26.290  31.788  0.417000
HETATM 5668 O    WAT   965      11.032 -18.303 -10.812 -0.834000
HETATM 5669 H1   WAT   965      11.810 -17.744 -11.060  0.417000
HETATM 5670 H2   WAT   965      11.058 -18.162  -9.835  0.417000
HETATM 5671 O    WAT   966      22.296 -27.945  13.193 -0.834000
HETATM 5672 H1   WAT   966      22.811 -27.158  12.858  0.417000
HETATM 5673 H2   WAT   966      21.964 -27.558  14.030  0.417000
HETATM 5674 O    WAT   967      15.482 -29.751  36.551 -0.834000
HETATM 5675 H1   WAT   967      14.983 -29.018  37.002  0.417000
HETATM 5676 H2   WAT   967      14.827 -29.962  35.846  0.417000
HETATM 5677 O    WAT   968       2.553  -9.307  32.475 -0.834000
HETATM 5678 H1   WAT   968       2.574 -10.277  32.291  0.417000
HETATM 5679 H2   WAT   968       3.516  -9.154  32.615  0.417000
HETATM 5680 O    WAT   969      29.001 -27.938  12.239 -0.834000
HETATM 5681 H1   WAT   969      28.486 -28.545  12.836  0.417000
HETATM 5682 H2   WAT   969      29.903 -28.152  12.516  0.417000
HETATM 5683 O    WAT   970       4.698  -9.575  -2.279 -0.834000
HETATM 5684 H1   WAT   970       3.978  -8.974  -1.968  0.417000
HETATM 5685 H2   WAT   970       4.889  -9.143  -3.147  0.417000
HETATM 5686 O    WAT   971      22.045 -30.772  25.141 -0.834000
HETATM 5687 H1   WAT   971      22.885 -31.145  24.789  0.417000
HETATM 5688 H2   WAT   971      21.415 -31.437  24.748  0.417000
HETATM 5689 O    WAT   972       8.501 -34.945  18.743 -0.834000
HETATM 5690 H1   WAT   972       8.240 -34.759  19.683  0.417000
HETATM 5691 H2   WAT   972       7.704 -34.558  18.297  0.417000
HETATM 5692 O    WAT   973       9.026 -32.104  18.176 -0.834000
HETATM 5693 H1   WAT   973       9.734 -32.512  18.724  0.417000
HETATM 5694 H2   WAT   973       8.562 -32.908  17.864  0.417000
HETATM 5695 O    WAT   974      24.154 -28.239  27.418 -0.834000
HETATM 5696 H1   WAT   974      24.119 -29.222  27.510  0.417000
HETATM 5697 H2   WAT   974      23.216 -28.034  27.654  0.417000
HETATM 5698 O    WAT   975      21.470 -13.677  14.741 -0.834000
HETATM 5699 H1   WAT   975      21.808 -14.298  14.046  0.417000
HETATM 5700 H2   WAT   975      21.197 -12.928  14.157  0.417000
HETATM 5701 O    WAT   976      16.872 -23.538  26.354 -0.834000
HETATM 5702 H1   WAT   976      17.168 -22.767  25.831  0.417000
HETATM 5703 H2   WAT   976      17.300 -24.268  25.856  0.417000
HETATM 5704 O    WAT   977       6.626 -44.423  19.357 -0.834000
HETATM 5705 H1   WAT   977       7.500 -44.333  18.916  0.417000
HETATM 5706 H2   WAT   977       6.222 -43.567  19.097  0.417000
HETATM 5707 O    WAT   978      -5.250 -36.960  32.227 -0.834000
HETATM 5708 H1   WAT   978      -4.452 -37.141  31.648  0.417000
HETATM 5709 H2   WAT   978      -5.935 -37.012  31.518  0.417000
HETATM 5710 O    WAT   979      13.807 -40.901  10.058 -0.834000
HETATM 5711 H1   WAT   979      14.019 -41.563   9.362  0.417000
HETATM 5712 H2   WAT   979      13.602 -40.125   9.481  0.417000
HETATM 5713 O    WAT   980      25.757 -25.332   5.326 -0.834000
HETATM 5714 H1   WAT   980      25.527 -25.028   4.415  0.417000
HETATM 5715 H2   WAT   980      26.729 -25.343   5.258  0.417000
HETATM 5716 O    WAT   981      26.089 -21.307  28.236 -0.834000
HETATM 5717 H1   WAT   981      26.099 -22.290  28.253  0.417000
HETATM 5718 H2   WAT   981      26.116 -21.159  27.261  0.417000
HETATM 5719 O    WAT   982       9.475 -46.046  24.470 -0.834000
HETATM 5720 H1   WAT   982      10.102 -46.786  24.254  0.417000
HETATM 5721 H2   WAT   982       9.419 -45.645  23.568  0.417000
HETATM 5722 O    WAT   983      22.745 -18.219  34.421 -0.834000
HETATM 5723 H1   WAT   983      23.376 -18.081  35.150  0.417000
HETATM 5724 H2   WAT   983      23.151 -19.037  34.017  0.417000
HETATM 5725 O    WAT   984       5.367 -36.284  30.638 -0.834000
HETATM 5726 H1   WAT   984       6.354 -36.220  30.692  0.417000
HETATM 5727 H2   WAT   984       5.174 -36.138  31.606  0.417000
HETATM 5728 O    WAT   985      16.968 -40.617  20.126 -0.834000
HETATM 5729 H1   WAT   985      16.100 -40.939  19.812  0.417000
HETATM 5730 H2   WAT   985      16.872 -39.655  19.975  0.417000
HETATM 5731 O    WAT   986      13.053 -42.101   1.297 -0.834000
HETATM 5732 H1   WAT   986      12.570 -42.947   1.447  0.417000
HETATM 5733 H2   WAT   986      12.310 -41.477   1.255  0.417000
HETATM 5734 O    WAT   987      20.523   2.379  19.803 -0.834000
HETATM 5735 H1   WAT   987      21.483   2.363  20.041  0.417000
HETATM 5736 H2   WAT   987      20.376   3.349  19.795  0.417000
HETATM 5737 O    WAT   988      17.182 -41.737   9.655 -0.834000
HETATM 5738 H1   WAT   988      17.511 -41.678  10.573  0.417000
HETATM 5739 H2   WAT   988      17.991 -41.487   9.157  0.417000
HETATM 5740 O    WAT   989      25.464  -6.440  27.474 -0.834000
HETATM 5741 H1   WAT   989      26.057  -6.794  26.775  0.417000
HETATM 5742 H2   WAT   989      25.015  -7.261  27.753  0.417000
HETATM 5743 O    WAT   990      25.490 -11.616  23.045 -0.834000
HETATM 5744 H1   WAT   990      25.114 -11.469  23.949  0.417000
HETATM 5745 H2   WAT   990      24.680 -11.455  22.511  0.417000
HETATM 5746 O    WAT   991      15.867 -24.296  14.008 -0.834000
HETATM 5747 H1   WAT   991      16.306 -24.817  14.719  0.417000
HETATM 5748 H2   WAT   991      16.071 -23.391  14.300  0.417000
HETATM 5749 O    WAT   992      21.009 -10.036   3.073 -0.834000
HETATM 5750 H1   WAT   992      20.596 -10.070   2.178  0.417000
HETATM 5751 H2   WAT   992      20.233 -10.267   3.622  0.417000
HETATM 5752 O    WAT   993      16.221 -20.397  10.584 -0.834000
HETATM 5753 H1   WAT   993      15.474 -19.780  10.755  0.417000
HETATM 5754 H2   WAT   993      15.845 -20.888   9.812  0.417000
HETATM 5755 O    WAT   994      15.561 -40.175  25.755 -0.834000
HETATM 5756 H1   WAT   994      15.930 -41.085  25.640  0.417000
HETATM 5757 H2   WAT   994      15.516 -40.150  26.739  0.417000
HETATM 5758 O    WAT   995      25.598 -11.594  15.819 -0.834000
HETATM 5759 H1   WAT   995      25.403 -12.011  14.941  0.417000
HETATM 5760 H2   WAT   995      24.701 -11.711  16.230  0.417000
HETATM 5761 O    WAT   996       1.114 -22.295  41.366 -0.834000
HETATM 5762 H1   WAT   996       0.875 -21.344  41.344  0.417000
HETATM 5763 H2   WAT   996       0.744 -22.578  40.496  0.417000
HETATM 5764 O    WAT   997       7.479 -47.495  21.404 -0.834000
HETATM 5765 H1   WAT   997       6.850 -47.447  20.633  0.417000
HETATM 5766 H2   WAT   997       6.812 -47.403  22.130  0.417000
HETATM 5767 O    WAT   998       9.859 -41.535   0.423 -0.834000
HETATM 5768 H1   WAT   998      10.008 -41.590   1.403  0.417000
HETATM 5769 H2   WAT   998       8.925 -41.212   0.439  0.417000
HETATM 5770 O    WAT   999     -12.168 -41.957  12.672 -0.834000
HETATM 5771 H1   WAT   999     -12.934 -41.350  12.799  0.417000
HETATM 5772 H2   WAT   999     -11.852 -41.661  11.796  0.417000
HETATM 5773 O    WAT  1000      22.872 -27.336  22.862 -0.834000
HETATM 5774 H1   WAT  1000      22.838 -28.038  22.160  0.417000
HETATM 5775 H2   WAT  1000      22.124 -27.676  23.422  0.417000
HETATM 5776 O    WAT  1001      -1.191 -35.404 -18.537 -0.834000
HETATM 5777 H1   WAT  1001      -0.250 -35.343 -18.829  0.417000
HETATM 5778 H2   WAT  1001      -1.042 -35.704 -17.607  0.417000
HETATM 5779 O    WAT  1002       6.039 -46.863  12.619 -0.834000
HETATM 5780 H1   WAT  1002       6.885 -47.360  12.649  0.417000
HETATM 5781 H2   WAT  1002       5.484 -47.471  13.171  0.417000
HETATM 5782 O    WAT  1003      13.828 -37.135  -8.181 -0.834000
HETATM 5783 H1   WAT  1003      14.740 -36.784  -8.002  0.417000
HETATM 5784 H2   WAT  1003      13.880 -37.961  -7.648  0.417000
HETATM 5785 O    WAT  1004      26.215 -15.685  26.731 -0.834000
HETATM 5786 H1   WAT  1004      26.287 -16.570  26.303  0.417000
HETATM 5787 H2   WAT  1004      26.401 -15.950  27.665  0.417000
HETATM 5788 O    WAT  1005       8.464 -49.294  18.539 -0.834000
HETATM 5789 H1   WAT  1005       7.589 -49.004  18.175  0.417000
HETATM 5790 H2   WAT  1005       8.386 -50.253  18.419  0.417000
HETATM 5791 O    WAT  1006       1.859 -29.991  17.544 -0.834000
HETATM 5792 H1   WAT  1006       1.581 -30.776  17.006  0.417000
HETATM 5793 H2   WAT  1006       1.273 -30.159  18.332  0.417000
HETATM 5794 O    WAT  1007      21.930 -14.609  19.894 -0.834000
HETATM 5795 H1   WAT  1007      21.573 -13.695  19.771  0.417000
HETATM 5796 H2   WAT  1007      22.199 -14.555  20.834  0.417000
HETATM 5797 O    WAT  1008      20.145 -30.477  22.286 -0.834000
HETATM 5798 H1   WAT  1008      20.232 -31.306  22.807  0.417000
HETATM 5799 H2   WAT  1008      19.543 -30.787  21.575  0.417000
HETATM 5800 O    WAT  1009       2.233 -43.182   7.388 -0.834000
HETATM 5801 H1   WAT  1009       2.239 -43.083   8.369  0.417000
HETATM 5802 H2   WAT  1009       1.274 -43.354   7.250  0.417000
HETATM 5803 O    WAT  1010      11.032 -22.229   0.021 -0.834000
HETATM 5804 H1   WAT  1010      10.373 -21.676   0.512  0.417000
HETATM 5805 H2   WAT  1010      11.456 -21.529  -0.514  0.417000
HETATM 5806 O    WAT  1011      27.586 -29.661  13.700 -0.834000
HETATM 5807 H1   WAT  1011      26.991 -29.627  14.479  0.417000
HETATM 5808 H2   WAT  1011      27.093 -30.320  13.152  0.417000
HETATM 5809 O    WAT  1012      10.187 -18.889  -0.998 -0.834000
HETATM 5810 H1   WAT  1012      11.167 -18.927  -0.904  0.417000
HETATM 5811 H2   WAT  1012       9.928 -19.371  -0.180  0.417000
HETATM 5812 O    WAT  1013       9.219 -45.435  21.790 -0.834000
HETATM 5813 H1   WAT  1013       9.822 -45.503  21.015  0.417000
HETATM 5814 H2   WAT  1013       8.592 -46.164  21.572  0.417000
HETATM 5815 O    WAT  1014      16.501 -38.056  19.009 -0.834000
HETATM 5816 H1   WAT  1014      15.539 -38.269  19.095  0.417000
HETATM 5817 H2   WAT  1014      16.403 -37.143  18.628  0.417000
HETATM 5818 O    WAT  1015       2.571 -42.413  15.009 -0.834000
HETATM 5819 H1   WAT  1015       3.094 -42.996  14.415  0.417000
HETATM 5820 H2   WAT  1015       2.792 -42.808  15.876  0.417000
HETATM 5821 O    WAT  1016      23.681 -19.977  16.300 -0.834000
HETATM 5822 H1   WAT  1016      23.999 -19.228  15.740  0.417000
HETATM 5823 H2   WAT  1016      23.011 -20.360  15.685  0.417000
HETATM 5824 O    WAT  1017      13.037 -31.835  16.332 -0.834000
HETATM 5825 H1   WAT  1017      13.213 -31.643  15.371  0.417000
HETATM 5826 H2   WAT  1017      12.115 -32.177  16.235  0.417000
HETATM 5827 O    WAT  1018       2.208  -6.322 -13.219 -0.834000
HETATM 5828 H1   WAT  1018       2.096  -6.982 -13.955  0.417000
HETATM 5829 H2   WAT  1018       1.547  -5.650 -13.516  0.417000
HETATM 5830 O    WAT  1019      26.058 -17.551   9.029 -0.834000
HETATM 5831 H1   WAT  1019      25.262 -17.188   8.577  0.417000
HETATM 5832 H2   WAT  1019      26.409 -16.718   9.423  0.417000
HETATM 5833 O    WAT  1020      13.708  -9.154 -10.127 -0.834000
HETATM 5834 H1   WAT  1020      12.834  -9.336  -9.734  0.417000
HETATM 5835 H2   WAT  1020      13.462  -9.071 -11.075  0.417000
HETATM 5836 O    WAT  1021      10.620 -23.283 -15.875 -0.834000
HETATM 5837 H1   WAT  1021      10.347 -23.591 -14.988  0.417000
HETATM 5838 H2   WAT  1021      11.159 -22.501 -15.645  0.417000
HETATM 5839 O    WAT  1022      12.109 -22.168  21.645 -0.834000
HETATM 5840 H1   WAT  1022      11.861 -21.491  20.953  0.417000
HETATM 5841 H2   WAT  1022      12.501 -22.839  21.035  0.417000
HETATM 5842 O    WAT  1023       4.123 -44.589  -3.842 -0.834000
HETATM 5843 H1   WAT  1023       4.120 -45.563  -3.985  0.417000
HETATM 5844 H2   WAT  1023       5.035 -44.489  -3.467  0.417000
HETATM 5845 O    WAT  1024      18.423 -35.040  11.498 -0.834000
HETATM 5846 H1   WAT  1024      17.924 -35.723  10.987  0.417000
HETATM 5847 H2   WAT  1024      18.110 -35.248  12.403  0.417000
HETATM 5848 O    WAT  1025       9.203 -31.198   2.260 -0.834000
HETATM 5849 H1   WAT  1025       8.969 -30.248   2.358  0.417000
HETATM 5850 H2   WAT  1025      10.160 -31.134   2.543  0.417000
HETATM 5851 O    WAT  1026      14.258 -22.494   4.514 -0.834000
HETATM 5852 H1   WAT  1026      13.681 -21.998   5.144  0.417000
HETATM 5853 H2   WAT  1026      15.075 -22.538   5.068  0.417000
HETATM 5854 O    WAT  1027      13.525 -32.969  -8.797 -0.834000
HETATM 5855 H1   WAT  1027      13.523 -33.274  -7.861  0.417000
HETATM 5856 H2   WAT  1027      13.250 -33.804  -9.242  0.417000
HETATM 5857 O    WAT  1028      16.725 -34.341   6.063 -0.834000
HETATM 5858 H1   WAT  1028      17.022 -35.122   6.587  0.417000
HETATM 5859 H2   WAT  1028      16.573 -33.699   6.793  0.417000
HETATM 5860 O    WAT  1029      17.177 -13.887 -10.859 -0.834000
HETATM 5861 H1   WAT  1029      18.113 -14.082 -10.562  0.417000
HETATM 5862 H2   WAT  1029      17.013 -14.740 -11.330  0.417000
HETATM 5863 O    WAT  1030       7.346 -13.386  -2.741 -0.834000
HETATM 5864 H1   WAT  1030       7.084 -12.518  -2.339  0.417000
HETATM 5865 H2   WAT  1030       6.768 -13.975  -2.186  0.417000
HETATM 5866 O    WAT  1031      21.598 -18.321   1.539 -0.834000
HETATM 5867 H1   WAT  1031      22.229 -17.759   1.039  0.417000
HETATM 5868 H2   WAT  1031      20.752 -17.874   1.293  0.417000
HETATM 5869 O    WAT  1032      10.858 -42.231  22.089 -0.834000
HETATM 5870 H1   WAT  1032      11.711 -42.428  21.637  0.417000
HETATM 5871 H2   WAT  1032      10.955 -41.258  22.208  0.417000
HETATM 5872 O    WAT  1033      20.401 -17.886  -5.344 -0.834000
HETATM 5873 H1   WAT  1033      19.440 -18.073  -5.453  0.417000
HETATM 5874 H2   WAT  1033      20.656 -18.696  -4.837  0.417000
HETATM 5875 O    WAT  1034       7.555 -21.701  22.563 -0.834000
HETATM 5876 H1   WAT  1034       7.496 -21.078  23.316  0.417000
HETATM 5877 H2   WAT  1034       7.568 -21.056  21.818  0.417000
HETATM 5878 O    WAT  1035       7.112 -44.865   7.673 -0.834000
HETATM 5879 H1   WAT  1035       7.634 -45.511   8.208  0.417000
HETATM 5880 H2   WAT  1035       6.283 -44.852   8.212  0.417000
HETATM 5881 O    WAT  1036      10.147   1.027  31.956 -0.834000
HETATM 5882 H1   WAT  1036       9.330   0.498  32.148  0.417000
HETATM 5883 H2   WAT  1036      10.709   0.713  32.696  0.417000
HETATM 5884 O    WAT  1037      24.366 -17.850  14.802 -0.834000
HETATM 5885 H1   WAT  1037      24.369 -18.187  13.869  0.417000
HETATM 5886 H2   WAT  1037      24.733 -16.957  14.653  0.417000
HETATM 5887 O    WAT  1038      24.435 -23.971   7.438 -0.834000
HETATM 5888 H1   WAT  1038      23.678 -23.913   6.800  0.417000
HETATM 5889 H2   WAT  1038      25.054 -24.499   6.882  0.417000
HETATM 5890 O    WAT  1039      16.812 -31.465  18.113 -0.834000
HETATM 5891 H1   WAT  1039      15.938 -31.009  18.213  0.417000
HETATM 5892 H2   WAT  1039      16.543 -32.376  18.371  0.417000
HETATM 5893 O    WAT  1040      17.707 -24.164  -1.742 -0.834000
HETATM 5894 H1   WAT  1040      17.720 -25.120  -1.504  0.417000
HETATM 5895 H2   WAT  1040      17.096 -24.205  -2.521  0.417000
HETATM 5896 O    WAT  1041       7.563 -50.708   9.093 -0.834000
HETATM 5897 H1   WAT  1041       8.048 -49.933   9.484  0.417000
HETATM 5898 H2   WAT  1041       7.734 -51.370   9.784  0.417000
HETATM 5899 O    WAT  1042       9.432 -33.089   4.177 -0.834000
HETATM 5900 H1   WAT  1042       9.143 -32.407   3.520  0.417000
HETATM 5901 H2   WAT  1042      10.242 -32.670   4.512  0.417000
HETATM 5902 O    WAT  1043       0.462 -38.897  24.023 -0.834000
HETATM 5903 H1   WAT  1043      -0.413 -39.350  24.122  0.417000
HETATM 5904 H2   WAT  1043       0.237 -38.027  24.416  0.417000
HETATM 5905 O    WAT  1044      17.201 -28.172  27.530 -0.834000
HETATM 5906 H1   WAT  1044      17.549 -28.645  26.750  0.417000
HETATM 5907 H2   WAT  1044      16.343 -27.848  27.163  0.417000
HETATM 5908 O    WAT  1045      16.310 -27.399   2.395 -0.834000
HETATM 5909 H1   WAT  1045      15.964 -26.487   2.360  0.417000
HETATM 5910 H2   WAT  1045      17.162 -27.285   1.919  0.417000
HETATM 5911 O    WAT  1046      23.903 -17.300  29.417 -0.834000
HETATM 5912 H1   WAT  1046      23.757 -17.434  28.446  0.417000
HETATM 5913 H2   WAT  1046      24.828 -16.952  29.379  0.417000
HETATM 5914 O    WAT  1047      14.327 -41.356  12.611 -0.834000
HETATM 5915 H1   WAT  1047      14.367 -40.374  12.765  0.417000
HETATM 5916 H2   WAT  1047      14.056 -41.316  11.651  0.417000
HETATM 5917 O    WAT  1048       5.136 -49.829  -0.438 -0.834000
HETATM 5918 H1   WAT  1048       5.640 -49.820   0.411  0.417000
HETATM 5919 H2   WAT  1048       4.499 -50.552  -0.223  0.417000
HETATM 5920 O    WAT  1049      15.857  -5.186  25.539 -0.834000
HETATM 5921 H1   WAT  1049      14.873  -5.061  25.549  0.417000
HETATM 5922 H2   WAT  1049      15.883  -6.148  25.325  0.417000
HETATM 5923 O    WAT  1050      23.518  -4.177  20.894 -0.834000
HETATM 5924 H1   WAT  1050      23.370  -5.135  20.729  0.417000
HETATM 5925 H2   WAT  1050      23.130  -4.123  21.811  0.417000
HETATM 5926 O    WAT  1051      20.668 -32.706  23.832 -0.834000
HETATM 5927 H1   WAT  1051      21.338 -33.319  23.440  0.417000
HETATM 5928 H2   WAT  1051      20.103 -33.362  24.295  0.417000
HETATM 5929 O    WAT  1052      14.777 -23.871  10.179 -0.834000
HETATM 5930 H1   WAT  1052      14.865 -23.082   9.580  0.417000
HETATM 5931 H2   WAT  1052      14.447 -24.522   9.513  0.417000
HETATM 5932 O    WAT  1053      24.865  -7.464  19.185 -0.834000
HETATM 5933 H1   WAT  1053      24.035  -7.192  19.641  0.417000
HETATM 5934 H2   WAT  1053      24.500  -8.167  18.599  0.417000
HETATM 5935 O    WAT  1054      12.665  -7.814   2.723 -0.834000
HETATM 5936 H1   WAT  1054      11.920  -7.243   3.023  0.417000
HETATM 5937 H2   WAT  1054      13.409  -7.181   2.836  0.417000
HETATM 5938 O    WAT  1055      11.552 -40.210  26.570 -0.834000
HETATM 5939 H1   WAT  1055      11.911 -41.118  26.498  0.417000
HETATM 5940 H2   WAT  1055      11.320 -40.194  27.526  0.417000
HETATM 5941 O    WAT  1056      -0.920 -42.687  -9.268 -0.834000
HETATM 5942 H1   WAT  1056      -1.650 -42.687  -8.606  0.417000
HETATM 5943 H2   WAT  1056      -1.448 -42.722 -10.095  0.417000
HETATM 5944 O    WAT  1057      19.115 -19.584   4.576 -0.834000
HETATM 5945 H1   WAT  1057      18.810 -19.819   3.673  0.417000
HETATM 5946 H2   WAT  1057      18.229 -19.392   4.988  0.417000
HETATM 5947 O    WAT  1058       5.099 -33.494  10.102 -0.834000
HETATM 5948 H1   WAT  1058       4.149 -33.250  10.130  0.417000
HETATM 5949 H2   WAT  1058       5.348 -32.995   9.271  0.417000
HETATM 5950 O    WAT  1059       7.418 -32.746  11.536 -0.834000
HETATM 5951 H1   WAT  1059       7.853 -32.583  10.659  0.417000
HETATM 5952 H2   WAT  1059       6.555 -33.098  11.204  0.417000
HETATM 5953 O    WAT  1060      11.232 -32.514  -5.098 -0.834000
HETATM 5954 H1   WAT  1060      10.483 -33.047  -5.474  0.417000
HETATM 5955 H2   WAT  1060      10.695 -31.873  -4.570  0.417000
HETATM 5956 O    WAT  1061      23.074 -26.908   0.477 -0.834000
HETATM 5957 H1   WAT  1061      23.855 -26.659  -0.052  0.417000
HETATM 5958 H2   WAT  1061      22.404 -26.295   0.082  0.417000
HETATM 5959 O    WAT  1062      16.601 -22.208   6.038 -0.834000
HETATM 5960 H1   WAT  1062      17.516 -22.357   6.404  0.417000
HETATM 5961 H2   WAT  1062      16.846 -22.265   5.071  0.417000
HETATM 5962 O    WAT  1063      14.086 -25.628   8.252 -0.834000
HETATM 5963 H1   WAT  1063      14.754 -25.529   7.525  0.417000
HETATM 5964 H2   WAT  1063      13.282 -25.756   7.729  0.417000
HETATM 5965 O    WAT  1064      21.727 -31.795  -0.594 -0.834000
HETATM 5966 H1   WAT  1064      21.867 -31.062   0.041  0.417000
HETATM 5967 H2   WAT  1064      22.258 -32.500  -0.142  0.417000
HETATM 5968 O    WAT  1065       4.161 -33.555  18.731 -0.834000
HETATM 5969 H1   WAT  1065       3.661 -32.913  19.308  0.417000
HETATM 5970 H2   WAT  1065       3.889 -34.383  19.189  0.417000
HETATM 5971 O    WAT  1066      11.023 -20.520 -12.453 -0.834000
HETATM 5972 H1   WAT  1066      11.213 -21.182 -11.743  0.417000
HETATM 5973 H2   WAT  1066      11.015 -19.701 -11.903  0.417000
HETATM 5974 O    WAT  1067      20.969 -20.278  -3.976 -0.834000
HETATM 5975 H1   WAT  1067      20.520 -21.123  -3.755  0.417000
HETATM 5976 H2   WAT  1067      21.095 -19.913  -3.070  0.417000
HETATM 5977 O    WAT  1068      17.114 -34.878  -5.232 -0.834000
HETATM 5978 H1   WAT  1068      16.374 -34.834  -4.596  0.417000
HETATM 5979 H2   WAT  1068      17.835 -35.184  -4.620  0.417000
HETATM 5980 O    WAT  1069      23.654  -9.566  17.856 -0.834000
HETATM 5981 H1   WAT  1069      22.744  -9.890  17.654  0.417000
HETATM 5982 H2   WAT  1069      24.024 -10.389  18.255  0.417000
HETATM 5983 O    WAT  1070      24.638 -32.809  10.235 -0.834000
HETATM 5984 H1   WAT  1070      25.010 -31.950   9.926  0.417000
HETATM 5985 H2   WAT  1070      25.292 -33.055  10.907  0.417000
HETATM 5986 O    WAT  1071      25.129 -22.157   3.675 -0.834000
HETATM 5987 H1   WAT  1071      25.086 -21.270   3.256  0.417000
HETATM 5988 H2   WAT  1071      24.601 -21.984   4.485  0.417000
HETATM 5989 O    WAT  1072       9.180 -15.141  -3.376 -0.834000
HETATM 5990 H1   WAT  1072       8.956 -15.717  -2.598  0.417000
HETATM 5991 H2   WAT  1072       8.589 -14.376  -3.158  0.417000
HETATM 5992 O    WAT  1073      -0.982 -31.337  -8.250 -0.834000
HETATM 5993 H1   WAT  1073      -1.289 -32.126  -8.764  0.417000
HETATM 5994 H2   WAT  1073      -1.845 -30.863  -8.167  0.417000
HETATM 5995 O    WAT  1074      14.389 -19.026 -10.220 -0.834000
HETATM 5996 H1   WAT  1074      14.466 -18.639  -9.318  0.417000
HETATM 5997 H2   WAT  1074      13.984 -19.898  -9.975  0.417000
HETATM 5998 O    WAT  1075      12.093   2.498   4.615 -0.834000
HETATM 5999 H1   WAT  1075      11.724   2.072   3.801  0.417000
HETATM 6000 H2   WAT  1075      12.928   2.861   4.229  0.417000
HETATM 6001 O    WAT  1076      28.136  -5.963  12.825 -0.834000
HETATM 6002 H1   WAT  1076      27.329  -6.474  12.562  0.417000
HETATM 6003 H2   WAT  1076      28.677  -6.071  12.030  0.417000
HETATM 6004 O    WAT  1077      17.249 -19.039  13.912 -0.834000
HETATM 6005 H1   WAT  1077      18.071 -18.822  13.409  0.417000
HETATM 6006 H2   WAT  1077      17.238 -18.252  14.516  0.417000
HETATM 6007 O    WAT  1078       7.795  17.594   9.160 -0.834000
HETATM 6008 H1   WAT  1078       8.481  18.266   9.264  0.417000
HETATM 6009 H2   WAT  1078       8.106  16.901   9.781  0.417000
HETATM 6010 O    WAT  1079      10.971   5.041  -4.858 -0.834000
HETATM 6011 H1   WAT  1079      10.202   4.453  -5.074  0.417000
HETATM 6012 H2   WAT  1079      11.688   4.530  -5.291  0.417000
HETATM 6013 O    WAT  1080      -1.130  16.602  22.595 -0.834000
HETATM 6014 H1   WAT  1080      -1.101  16.513  23.573  0.417000
HETATM 6015 H2   WAT  1080      -0.507  15.880  22.347  0.417000
HETATM 6016 O    WAT  1081     -15.091   5.649  32.405 -0.834000
HETATM 6017 H1   WAT  1081     -15.644   5.816  31.603  0.417000
HETATM 6018 H2   WAT  1081     -15.122   6.541  32.816  0.417000
HETATM 6019 O    WAT  1082       6.546  -1.552  17.944 -0.834000
HETATM 6020 H1   WAT  1082       5.676  -1.622  17.469  0.417000
HETATM 6021 H2   WAT  1082       6.197  -1.368  18.848  0.417000
HETATM 6022 O    WAT  1083      12.664  10.444  13.789 -0.834000
HETATM 6023 H1   WAT  1083      13.381  10.485  13.107  0.417000
HETATM 6024 H2   WAT  1083      12.843  11.294  14.254  0.417000
HETATM 6025 O    WAT  1084      -8.516   7.720  40.029 -0.834000
HETATM 6026 H1   WAT  1084      -8.538   7.226  39.176  0.417000
HETATM 6027 H2   WAT  1084      -8.894   7.049  40.626  0.417000
HETATM 6028 O    WAT  1085      -0.248  11.454   7.935 -0.834000
HETATM 6029 H1   WAT  1085      -0.528  10.956   7.134  0.417000
HETATM 6030 H2   WAT  1085       0.618  11.021   8.104  0.417000
HETATM 6031 O    WAT  1086      -4.676   6.922  39.533 -0.834000
HETATM 6032 H1   WAT  1086      -4.644   6.285  40.273  0.417000
HETATM 6033 H2   WAT  1086      -3.768   7.301  39.583  0.417000
HETATM 6034 O    WAT  1087       0.691   0.503   5.790 -0.834000
HETATM 6035 H1   WAT  1087       0.504   0.307   6.735  0.417000
HETATM 6036 H2   WAT  1087       0.011  -0.069   5.366  0.417000
HETATM 6037 O    WAT  1088      -1.430   6.550  31.919 -0.834000
HETATM 6038 H1   WAT  1088      -1.964   5.794  32.240  0.417000
HETATM 6039 H2   WAT  1088      -1.975   7.300  32.239  0.417000
HETATM 6040 O    WAT  1089      -1.747   7.482   5.506 -0.834000
HETATM 6041 H1   WAT  1089      -2.668   7.308   5.182  0.417000
HETATM 6042 H2   WAT  1089      -1.290   6.748   5.023  0.417000
HETATM 6043 O    WAT  1090      -3.614  11.418  24.425 -0.834000
HETATM 6044 H1   WAT  1090      -3.746  12.402  24.357  0.417000
HETATM 6045 H2   WAT  1090      -3.415  11.232  23.478  0.417000
HETATM 6046 O    WAT  1091      11.314   1.700  25.720 -0.834000
HETATM 6047 H1   WAT  1091      11.706   2.068  24.894  0.417000
HETATM 6048 H2   WAT  1091      10.382   2.025  25.600  0.417000
HETATM 6049 O    WAT  1092     -10.839   6.827  21.782 -0.834000
HETATM 6050 H1   WAT  1092     -11.656   6.859  22.350  0.417000
HETATM 6051 H2   WAT  1092     -10.968   5.902  21.427  0.417000
HETATM 6052 O    WAT  1093      -4.742  -0.911  22.175 -0.834000
HETATM 6053 H1   WAT  1093      -4.450  -0.983  23.100  0.417000
HETATM 6054 H2   WAT  1093      -4.925   0.052  22.116  0.417000
HETATM 6055 O    WAT  1094      10.231  10.305  21.975 -0.834000
HETATM 6056 H1   WAT  1094      10.826   9.566  21.717  0.417000
HETATM 6057 H2   WAT  1094      10.059  10.054  22.915  0.417000
HETATM 6058 O    WAT  1095       1.330   9.293  22.425 -0.834000
HETATM 6059 H1   WAT  1095       2.299   9.428  22.516  0.417000
HETATM 6060 H2   WAT  1095       1.318   8.343  22.179  0.417000
HETATM 6061 O    WAT  1096      13.318   3.671  -1.575 -0.834000
HETATM 6062 H1   WAT  1096      13.120   3.508  -0.617  0.417000
HETATM 6063 H2   WAT  1096      14.299   3.586  -1.543  0.417000
HETATM 6064 O    WAT  1097      -5.164   1.903  22.205 -0.834000
HETATM 6065 H1   WAT  1097      -5.971   2.341  21.810  0.417000
HETATM 6066 H2   WAT  1097      -5.190   2.319  23.087  0.417000
HETATM 6067 O    WAT  1098      25.096  -0.315  12.181 -0.834000
HETATM 6068 H1   WAT  1098      25.714  -0.543  11.446  0.417000
HETATM 6069 H2   WAT  1098      25.419  -0.949  12.863  0.417000
HETATM 6070 O    WAT  1099      -9.898  16.444  15.714 -0.834000
HETATM 6071 H1   WAT  1099      -8.993  16.508  15.359  0.417000
HETATM 6072 H2   WAT  1099      -9.718  15.987  16.568  0.417000
HETATM 6073 O    WAT  1100      -6.492  12.501  31.454 -0.834000
HETATM 6074 H1   WAT  1100      -7.451  12.520  31.252  0.417000
HETATM 6075 H2   WAT  1100      -6.173  13.169  30.803  0.417000
HETATM 6076 O    WAT  1101      12.422   4.221  21.308 -0.834000
HETATM 6077 H1   WAT  1101      12.831   3.857  20.483  0.417000
HETATM 6078 H2   WAT  1101      12.910   5.075  21.361  0.417000
HETATM 6079 O    WAT  1102      17.586   1.328  -1.776 -0.834000
HETATM 6080 H1   WAT  1102      17.299   0.574  -2.339  0.417000
HETATM 6081 H2   WAT  1102      18.326   0.913  -1.291  0.417000
HETATM 6082 O    WAT  1103     -22.051  -9.327  -9.907 -0.834000
HETATM 6083 H1   WAT  1103     -21.105  -9.478 -10.138  0.417000
HETATM 6084 H2   WAT  1103     -22.439 -10.164 -10.254  0.417000
HETATM 6085 O    WAT  1104     -11.718  11.126   2.081 -0.834000
HETATM 6086 H1   WAT  1104     -12.583  11.581   1.927  0.417000
HETATM 6087 H2   WAT  1104     -11.134  11.920   2.147  0.417000
HETATM 6088 O    WAT  1105       0.461   7.317   9.201 -0.834000
HETATM 6089 H1   WAT  1105       1.124   7.070   8.498  0.417000
HETATM 6090 H2   WAT  1105      -0.265   6.715   8.919  0.417000
HETATM 6091 O    WAT  1106      23.747   6.379  19.756 -0.834000
HETATM 6092 H1   WAT  1106      24.470   6.959  20.048  0.417000
HETATM 6093 H2   WAT  1106      23.571   5.882  20.592  0.417000
HETATM 6094 O    WAT  1107      17.384 -17.082  -3.967 -0.834000
HETATM 6095 H1   WAT  1107      17.548 -17.797  -4.627  0.417000
HETATM 6096 H2   WAT  1107      16.418 -17.246  -3.809  0.417000
HETATM 6097 O    WAT  1108       2.492  13.334   3.979 -0.834000
HETATM 6098 H1   WAT  1108       1.692  13.874   3.783  0.417000
HETATM 6099 H2   WAT  1108       2.062  12.461   4.151  0.417000
HETATM 6100 O    WAT  1109      23.256  -6.190  -2.684 -0.834000
HETATM 6101 H1   WAT  1109      22.764  -5.617  -3.284  0.417000
HETATM 6102 H2   WAT  1109      22.843  -7.066  -2.879  0.417000
HETATM 6103 O    WAT  1110       2.568   4.447  16.371 -0.834000
HETATM 6104 H1   WAT  1110       2.052   4.506  17.210  0.417000
HETATM 6105 H2   WAT  1110       3.467   4.308  16.761  0.417000
HETATM 6106 O    WAT  1111      -3.574  17.279   6.438 -0.834000
HETATM 6107 H1   WAT  1111      -3.992  18.162   6.306  0.417000
HETATM 6108 H2   WAT  1111      -3.827  16.851   5.589  0.417000
HETATM 6109 O    WAT  1112      13.359  11.910  21.109 -0.834000
HETATM 6110 H1   WAT  1112      13.441  11.235  21.826  0.417000
HETATM 6111 H2   WAT  1112      14.196  12.387  21.218  0.417000
HETATM 6112 O    WAT  1113      -3.236   0.553  -1.260 -0.834000
HETATM 6113 H1   WAT  1113      -4.136   0.451  -1.667  0.417000
HETATM 6114 H2   WAT  1113      -2.799   1.052  -1.996  0.417000
HETATM 6115 O    WAT  1114      13.104  -2.380   0.888 -0.834000
HETATM 6116 H1   WAT  1114      13.668  -2.678   0.143  0.417000
HETATM 6117 H2   WAT  1114      12.252  -2.819   0.640  0.417000
HETATM 6118 O    WAT  1115      14.305   0.629  19.215 -0.834000
HETATM 6119 H1   WAT  1115      13.974   0.070  18.470  0.417000
HETATM 6120 H2   WAT  1115      15.252   0.703  18.945  0.417000
HETATM 6121 O    WAT  1116      12.064   6.231  15.340 -0.834000
HETATM 6122 H1   WAT  1116      13.004   6.506  15.252  0.417000
HETATM 6123 H2   WAT  1116      12.183   5.389  15.834  0.417000
HETATM 6124 O    WAT  1117       1.765  13.505  14.918 -0.834000
HETATM 6125 H1   WAT  1117       1.803  13.560  13.939  0.417000
HETATM 6126 H2   WAT  1117       2.427  12.803  15.085  0.417000
HETATM 6127 O    WAT  1118      24.556   0.833   6.164 -0.834000
HETATM 6128 H1   WAT  1118      23.976   0.045   6.024  0.417000
HETATM 6129 H2   WAT  1118      24.362   1.311   5.322  0.417000
HETATM 6130 O    WAT  1119       9.052   6.418  26.777 -0.834000
HETATM 6131 H1   WAT  1119       9.070   6.058  27.692  0.417000
HETATM 6132 H2   WAT  1119       9.481   7.291  26.933  0.417000
HETATM 6133 O    WAT  1120       0.679  11.831  23.092 -0.834000
HETATM 6134 H1   WAT  1120       0.795  10.882  22.860  0.417000
HETATM 6135 H2   WAT  1120       0.845  12.235  22.211  0.417000
HETATM 6136 O    WAT  1121     -11.619  16.832  23.753 -0.834000
HETATM 6137 H1   WAT  1121     -10.642  16.764  23.666  0.417000
HETATM 6138 H2   WAT  1121     -11.856  16.924  22.797  0.417000
HETATM 6139 O    WAT  1122       2.129   8.924  10.819 -0.834000
HETATM 6140 H1   WAT  1122       1.428   8.432  10.321  0.417000
HETATM 6141 H2   WAT  1122       2.922   8.527  10.383  0.417000
HETATM 6142 O    WAT  1123     -17.242  11.280  -7.478 -0.834000
HETATM 6143 H1   WAT  1123     -16.447  10.699  -7.399  0.417000
HETATM 6144 H2   WAT  1123     -17.057  11.881  -6.709  0.417000
HETATM 6145 O    WAT  1124       8.069  -8.759  22.927 -0.834000
HETATM 6146 H1   WAT  1124       7.938  -9.128  22.023  0.417000
HETATM 6147 H2   WAT  1124       8.132  -9.611  23.433  0.417000
HETATM 6148 O    WAT  1125     -11.223  13.154   6.604 -0.834000
HETATM 6149 H1   WAT  1125     -10.444  13.518   7.092  0.417000
HETATM 6150 H2   WAT  1125     -10.825  12.346   6.230  0.417000
HETATM 6151 O    WAT  1126      15.985  -7.874  25.001 -0.834000
HETATM 6152 H1   WAT  1126      15.076  -8.100  25.324  0.417000
HETATM 6153 H2   WAT  1126      16.386  -8.776  25.050  0.417000
[truncated: 1,172,150 more chars]
