# Supplementary material for: Understanding the initial events of the oxidative damage and protection mechanisms of the AA9 lytic polysaccharide monooxygenase family
Source: Chem Sci. 2024 Jan 9;15(7):2558–70. doi: 10.1039/d3sc05933b (PMC10866358; doi:10.1039/d3sc05933b)
Supplement: SC-015-D3SC05933B-s001 [file SC-015-D3SC05933B-s001.zip › pdb_files/lsaa9/open-shell-singlet/3_open-shell-singlet_qm-region.pdb]

REMARK REMARK default_name
REMARK REMARK default_name
REMARK Energies (QM/MM, QM+ptch, MM3) =   -4324.157091  -4175.728146     -5.511789 H
REMARK /lunarc/nobackup/projects/snic2019-35-66/Marlisa/Projects/tyrosine_project/lsaa9/oss/histidyl-1
REMARK Tue Mar  7 16:04:22 CET 2023
ATOM      1  N   ???     1      -5.600  -4.492  18.064
ATOM      2  H   ???     1      -5.827  -5.492  18.157
ATOM      3  H   ???     1      -4.722  -4.311  18.592
ATOM      4  C   ???     1      -5.361  -4.180  16.625
ATOM      5  H   ???     1      -6.262  -4.475  16.068
ATOM      6  C   ???     1      -5.162  -2.656  16.477
ATOM      7  H   ???     1      -4.508  -2.312  17.301
ATOM      8  H   ???     1      -4.643  -2.421  15.543
ATOM      9  C   ???     1      -6.474  -1.936  16.552
ATOM     10  N   ???     1      -7.351  -2.274  17.565
ATOM     11  C   ???     1      -8.394  -1.477  17.549
ATOM     12  H   ???     1      -9.380  -2.971  19.435
ATOM     13  N   ???     1      -8.254  -0.594  16.522
ATOM     14  C   ???     1      -9.216   0.441  16.156
ATOM     15  H   ???     1      -9.869   0.102  15.331
ATOM     16  H   ???     1      -9.827   0.667  17.043
ATOM     17  H   ???     1      -8.668   1.348  15.850
ATOM     18  C   ???     1      -7.046  -0.882  15.872
ATOM     19  H   ???     1      -6.694  -0.299  15.028
ATOM     20  C   ???     1      -4.149  -4.987  16.108
ATOM     21  O   ???     1      -2.988  -4.697  16.459
ATOM     22  N   ???     1      -4.457  -6.020  15.288
ATOM     23  H   ???     1      -5.428  -6.158  15.001
ATOM     24  C   ???     1      -3.471  -6.940  14.690
ATOM     25  H   ???     1      -2.550  -6.350  14.519
ATOM     26  C   ???     1      -3.120  -8.022  15.746
ATOM     27  H   ???     1      -2.913  -7.474  16.691
ATOM     28  C   ???     1      -4.254  -9.013  16.001
ATOM     29  H   ???     1      -3.869  -9.832  16.635
ATOM     30  H   ???     1      -5.105  -8.519  16.508
ATOM     31  H   ???     1      -4.631  -9.458  15.066
ATOM     32  O   ???     1      -1.954  -8.762  15.381
ATOM     33  H   ???     1      -1.184  -8.185  15.610
ATOM     34  H   ???     1      -3.859  -7.355  13.718
ATOM     35  H   ???     1      -5.831  -7.418  23.939
ATOM     36  C   ???     1      -5.604  -7.288  22.834
ATOM     37  H   ???     1      -4.523  -7.480  22.706
ATOM     38  H   ???     1      -6.123  -8.070  22.256
ATOM     39  C   ???     1      -6.030  -5.980  22.238
ATOM     40  N   ???     1      -6.038  -4.738  22.851
ATOM     41  H   ???     1      -5.745  -4.537  23.813
ATOM     42  C   ???     1      -6.482  -3.801  21.970
ATOM     43  H   ???     1      -6.652  -2.741  22.205
ATOM     44  N   ???     1      -6.744  -4.387  20.805
ATOM     45  C   ???     1      -6.486  -5.734  20.955
ATOM     46  H   ???     1      -6.650  -6.447  20.146
ATOM     47  H   ???     1     -10.300  -5.847  27.176
ATOM     48  C   ???     1      -9.373  -5.286  26.861
ATOM     49  H   ???     1      -9.217  -4.424  27.536
ATOM     50  H   ???     1      -8.550  -6.000  27.032
ATOM     51  C   ???     1      -9.386  -4.818  25.435
ATOM     52  N   ???     1      -9.342  -5.711  24.377
ATOM     53  C   ???     1      -9.397  -4.950  23.283
ATOM     54  H   ???     1      -9.405  -5.299  22.249
ATOM     55  N   ???     1      -9.457  -3.625  23.579
ATOM     56  H   ???     1      -9.567  -2.818  22.892
ATOM     57  C   ???     1      -9.448  -3.517  24.950
ATOM     58  H   ???     1      -9.478  -2.543  25.441
ATOM     59  H   ???     1     -14.095  -4.236  26.279
ATOM     60  C   ???     1     -14.143  -3.477  25.469
ATOM     61  H   ???     1     -14.150  -4.021  24.506
ATOM     62  H   ???     1     -15.097  -2.916  25.541
ATOM     63  C   ???     1     -12.972  -2.504  25.519
ATOM     64  H   ???     1     -12.827  -2.074  26.530
ATOM     65  H   ???     1     -12.013  -3.004  25.272
ATOM     66  C   ???     1     -13.124  -1.343  24.550
ATOM     67  O   ???     1     -14.060  -1.341  23.705
ATOM     68  O   ???     1     -12.262  -0.409  24.673
ATOM     69  H   ???     1     -12.968  -7.571  19.640
ATOM     70  C   ???     1     -12.172  -6.830  19.827
ATOM     71  H   ???     1     -11.589  -7.182  20.693
ATOM     72  H   ???     1     -11.477  -6.784  18.970
ATOM     73  C   ???     1     -12.776  -5.458  20.103
ATOM     74  H   ???     1     -13.306  -5.087  19.204
ATOM     75  H   ???     1     -13.528  -5.488  20.914
ATOM     76  C   ???     1     -11.700  -4.434  20.457
ATOM     77  O   ???     1     -10.484  -4.736  20.361
ATOM     78  N   ???     1     -12.113  -3.230  20.842
ATOM     79  H   ???     1     -13.112  -3.047  21.003
ATOM     80  H   ???     1     -11.372  -2.528  21.169
ATOM     81  H   ???     1      -8.971 -10.054  14.921
ATOM     82  C   ???     1      -7.981  -9.771  15.365
ATOM     83  H   ???     1      -7.627 -10.630  15.943
ATOM     84  H   ???     1      -7.258  -9.601  14.548
ATOM     85  C   ???     1      -8.128  -8.537  16.226
ATOM     86  C   ???     1      -8.020  -7.248  15.666
ATOM     87  H   ???     1      -7.782  -7.133  14.602
ATOM     88  C   ???     1      -8.238  -6.103  16.435
ATOM     89  H   ???     1      -8.210  -5.105  15.992
ATOM     90  C   ???     1      -8.554  -6.219  17.801
ATOM     91  O   ???     1      -8.745  -5.068  18.500
ATOM     92  H   ???     1      -9.362  -5.171  19.290
ATOM     93  C   ???     1      -8.661  -7.498  18.378
ATOM     94  H   ???     1      -8.934  -7.586  19.433
ATOM     95  C   ???     1      -8.450  -8.639  17.593
ATOM     96  H   ???     1      -8.556  -9.631  18.051
ATOM     97 CU   ???     1      -7.045  -3.356  19.131
ATOM     98  O   ???     1      -8.672  -2.341  19.701
ATOM     99  H   ???     1     -10.368  -0.824  21.973
ATOM    100  O   ???     1     -10.124  -1.770  21.730
ATOM    101  H   ???     1      -9.413  -1.807  20.980
ATOM    102  O   ???     1      -5.398  -1.796  19.592
ATOM    103  H   ???     1      -5.642  -0.930  19.172
ATOM    104  H   ???     1      -5.142  -1.577  20.523
ATOM    105  O   ???     1      -7.775  -1.118  23.077
ATOM    106  H   ???     1      -7.287  -1.169  23.952
ATOM    107  H   ???     1      -8.120  -0.188  23.071
ATOM    108  O   ???     1     -11.239   0.522  22.465
ATOM    109  H   ???     1     -11.658   0.241  23.345
ATOM    110  H   ???     1     -12.004   0.614  21.859
END
