# Supplementary material for: Understanding the initial events of the oxidative damage and protection mechanisms of the AA9 lytic polysaccharide monooxygenase family
Source: Chem Sci. 2024 Jan 9;15(7):2558–70. doi: 10.1039/d3sc05933b (PMC10866358; doi:10.1039/d3sc05933b)
Supplement: SC-015-D3SC05933B-s001 [file SC-015-D3SC05933B-s001.zip › pdb_files/lsaa9/open-shell-singlet/TSI_open-shell-singlet_qm-region.pdb]

REMARK _name: from comqum_rest_state_red_his147gln162 with added h2o2
REMARK _name: from comqum_rest_state_red_his147gln162 with added h2o2
REMARK Energies (QM/MM, QM+ptch, MM3) =   -4324.162673  -4175.728454      0.000000 H
REMARK /lunarc/nobackup/projects/snic2019-35-66/Marlisa/Projects/tyrosine_project/lsaa9/open-shell-singlet/h-transfers/oxyl_tyr
REMARK Tue Jul 11 02:18:20 PM CEST 2023
ATOM      1  N   ???     1      -5.575  -4.492  18.038
ATOM      2  H   ???     1      -5.863  -5.476  18.148
ATOM      3  H   ???     1      -4.658  -4.352  18.509
ATOM      4  C   ???     1      -5.440  -4.182  16.594
ATOM      5  H   ???     1      -6.357  -4.522  16.090
ATOM      6  C   ???     1      -5.312  -2.654  16.474
ATOM      7  H   ???     1      -4.589  -2.306  17.236
ATOM      8  H   ???     1      -4.911  -2.370  15.497
ATOM      9  C   ???     1      -6.628  -1.964  16.679
ATOM     10  N   ???     1      -7.407  -2.179  17.803
ATOM     11  C   ???     1      -8.464  -1.369  17.756
ATOM     12  H   ???     1      -9.237  -1.265  18.530
ATOM     13  N   ???     1      -8.407  -0.634  16.616
ATOM     14  C   ???     1      -9.367   0.397  16.226
ATOM     15  H   ???     1      -9.986   0.052  15.380
ATOM     16  H   ???     1     -10.008   0.615  17.094
ATOM     17  H   ???     1      -8.817   1.310  15.944
ATOM     18  C   ???     1      -7.264  -1.003  15.920
ATOM     19  H   ???     1      -6.991  -0.546  14.973
ATOM     20  C   ???     1      -4.210  -4.958  16.060
ATOM     21  O   ???     1      -3.059  -4.625  16.407
ATOM     22  N   ???     1      -4.495  -6.019  15.273
ATOM     23  H   ???     1      -5.466  -6.192  14.995
ATOM     24  C   ???     1      -3.486  -6.927  14.687
ATOM     25  H   ???     1      -2.574  -6.324  14.523
ATOM     26  C   ???     1      -3.135  -8.007  15.746
ATOM     27  H   ???     1      -2.930  -7.457  16.692
ATOM     28  C   ???     1      -4.267  -9.001  16.000
ATOM     29  H   ???     1      -3.880  -9.819  16.635
ATOM     30  H   ???     1      -5.123  -8.512  16.503
ATOM     31  H   ???     1      -4.639  -9.448  15.063
ATOM     32  O   ???     1      -1.968  -8.744  15.381
ATOM     33  H   ???     1      -1.197  -8.168  15.607
ATOM     34  H   ???     1      -3.865  -7.349  13.716
ATOM     35  H   ???     1      -5.815  -7.438  23.946
ATOM     36  C   ???     1      -5.556  -7.348  22.850
ATOM     37  H   ???     1      -4.491  -7.636  22.751
ATOM     38  H   ???     1      -6.128  -8.089  22.266
ATOM     39  C   ???     1      -5.843  -6.027  22.224
ATOM     40  N   ???     1      -5.892  -4.791  22.843
ATOM     41  H   ???     1      -5.699  -4.599  23.832
ATOM     42  C   ???     1      -6.188  -3.838  21.924
ATOM     43  H   ???     1      -6.380  -2.786  22.143
ATOM     44  N   ???     1      -6.301  -4.416  20.734
ATOM     45  C   ???     1      -6.118  -5.768  20.897
ATOM     46  H   ???     1      -6.229  -6.472  20.073
ATOM     47  H   ???     1     -10.300  -5.849  27.177
ATOM     48  C   ???     1      -9.372  -5.294  26.868
ATOM     49  H   ???     1      -9.226  -4.427  27.539
ATOM     50  H   ???     1      -8.553  -6.007  27.064
ATOM     51  C   ???     1      -9.332  -4.829  25.442
ATOM     52  N   ???     1      -9.280  -5.715  24.377
ATOM     53  C   ???     1      -9.193  -4.953  23.286
ATOM     54  H   ???     1      -9.172  -5.285  22.246
ATOM     55  N   ???     1      -9.184  -3.628  23.602
ATOM     56  H   ???     1      -9.014  -2.813  22.986
ATOM     57  C   ???     1      -9.265  -3.526  24.974
ATOM     58  H   ???     1      -9.273  -2.554  25.468
ATOM     59  H   ???     1     -14.092  -4.234  26.278
ATOM     60  C   ???     1     -14.136  -3.472  25.468
ATOM     61  H   ???     1     -14.138  -4.016  24.505
ATOM     62  H   ???     1     -15.090  -2.912  25.536
ATOM     63  C   ???     1     -12.966  -2.494  25.520
ATOM     64  H   ???     1     -12.829  -2.061  26.531
ATOM     65  H   ???     1     -12.005  -2.991  25.278
ATOM     66  C   ???     1     -13.121  -1.334  24.543
ATOM     67  O   ???     1     -14.079  -1.334  23.723
ATOM     68  O   ???     1     -12.247  -0.408  24.636
ATOM     69  H   ???     1     -12.974  -7.569  19.647
ATOM     70  C   ???     1     -12.186  -6.825  19.847
ATOM     71  H   ???     1     -11.449  -7.296  20.510
ATOM     72  H   ???     1     -11.645  -6.583  18.920
ATOM     73  C   ???     1     -12.755  -5.561  20.494
ATOM     74  H   ???     1     -13.611  -5.168  19.921
ATOM     75  H   ???     1     -13.137  -5.762  21.514
ATOM     76  C   ???     1     -11.664  -4.495  20.603
ATOM     77  O   ???     1     -10.478  -4.869  20.552
ATOM     78  N   ???     1     -12.057  -3.218  20.732
ATOM     79  H   ???     1     -13.051  -2.991  20.847
ATOM     80  H   ???     1     -11.336  -2.442  20.663
ATOM     81  H   ???     1      -8.979 -10.042  14.943
ATOM     82  C   ???     1      -8.007  -9.738  15.423
ATOM     83  H   ???     1      -7.689 -10.575  16.049
ATOM     84  H   ???     1      -7.251  -9.610  14.627
ATOM     85  C   ???     1      -8.152  -8.462  16.233
ATOM     86  C   ???     1      -8.172  -7.213  15.577
ATOM     87  H   ???     1      -8.064  -7.162  14.488
ATOM     88  C   ???     1      -8.352  -6.030  16.284
ATOM     89  H   ???     1      -8.431  -5.071  15.773
ATOM     90  C   ???     1      -8.504  -6.005  17.696
ATOM     91  O   ???     1      -8.675  -4.799  18.227
ATOM     92  H   ???     1      -8.837  -4.329  19.303
ATOM     93  C   ???     1      -8.473  -7.255  18.368
ATOM     94  H   ???     1      -8.630  -7.277  19.451
ATOM     95  C   ???     1      -8.307  -8.449  17.636
ATOM     96  H   ???     1      -8.317  -9.405  18.179
ATOM     97 CU   ???     1      -6.902  -3.441  19.180
ATOM     98  O   ???     1      -8.487  -3.305  20.106
ATOM     99  H   ???     1     -10.089  -0.816  21.215
ATOM    100  O   ???     1     -10.103  -1.372  20.393
ATOM    101  H   ???     1      -9.328  -2.053  20.391
ATOM    102  O   ???     1      -5.277  -1.778  19.564
ATOM    103  H   ???     1      -5.551  -0.909  19.169
ATOM    104  H   ???     1      -4.987  -1.570  20.487
ATOM    105  O   ???     1      -8.037  -1.162  23.117
ATOM    106  H   ???     1      -7.456  -1.203  23.927
ATOM    107  H   ???     1      -8.355  -0.219  23.108
ATOM    108  O   ???     1     -11.049   0.283  22.360
ATOM    109  H   ???     1     -11.495   0.045  23.231
ATOM    110  H   ???     1     -11.785   0.333  21.716
END
