# Supplementary material for: Understanding the initial events of the oxidative damage and protection mechanisms of the AA9 lytic polysaccharide monooxygenase family
Source: Chem Sci. 2024 Jan 9;15(7):2558–70. doi: 10.1039/d3sc05933b (PMC10866358; doi:10.1039/d3sc05933b)
Supplement: SC-015-D3SC05933B-s001 [file SC-015-D3SC05933B-s001.zip › pdb_files/lsaa9/open-shell-singlet/1_open-shell-singlet_qm-region.pdb]

REMARK _name: from comqum_rest_state_red_his147gln162 with added h2o2
REMARK _name: from comqum_rest_state_red_his147gln162 with added h2o2
REMARK Energies (QM/MM, QM+ptch, MM3) =   -4324.174320  -4175.739448      0.000000 H
REMARK /lunarc/nobackup/projects/snic2019-35-66/Marlisa/Projects/tyrosine_project/lsaa9/oss/oxyl/oxyl_reactant
REMARK Tue Apr 25 22:03:53 CEST 2023
ATOM      1  N   ???     1      -5.646  -4.460  18.087
ATOM      2  H   ???     1      -5.919  -5.443  18.219
ATOM      3  H   ???     1      -4.735  -4.304  18.567
ATOM      4  C   ???     1      -5.468  -4.187  16.635
ATOM      5  H   ???     1      -6.372  -4.530  16.114
ATOM      6  C   ???     1      -5.333  -2.662  16.474
ATOM      7  H   ???     1      -4.612  -2.299  17.231
ATOM      8  H   ???     1      -4.923  -2.411  15.491
ATOM      9  C   ???     1      -6.642  -1.948  16.650
ATOM     10  N   ???     1      -7.419  -2.109  17.786
ATOM     11  C   ???     1      -8.453  -1.271  17.723
ATOM     12  H   ???     1      -9.219  -1.129  18.498
ATOM     13  N   ???     1      -8.394  -0.582  16.555
ATOM     14  C   ???     1      -9.339   0.454  16.142
ATOM     15  H   ???     1     -10.000   0.083  15.339
ATOM     16  H   ???     1      -9.942   0.738  17.018
ATOM     17  H   ???     1      -8.773   1.332  15.788
ATOM     18  C   ???     1      -7.264  -1.000  15.864
ATOM     19  H   ???     1      -6.989  -0.580  14.902
ATOM     20  C   ???     1      -4.233  -4.965  16.103
ATOM     21  O   ???     1      -3.080  -4.635  16.443
ATOM     22  N   ???     1      -4.509  -6.016  15.292
ATOM     23  H   ???     1      -5.478  -6.189  15.010
ATOM     24  C   ???     1      -3.494  -6.914  14.694
ATOM     25  H   ???     1      -2.587  -6.303  14.530
ATOM     26  C   ???     1      -3.131  -7.996  15.746
ATOM     27  H   ???     1      -2.922  -7.450  16.692
ATOM     28  C   ???     1      -4.259  -8.995  16.003
ATOM     29  H   ???     1      -3.867  -9.813  16.634
ATOM     30  H   ???     1      -5.114  -8.508  16.512
ATOM     31  H   ???     1      -4.634  -9.441  15.067
ATOM     32  O   ???     1      -1.966  -8.732  15.372
ATOM     33  H   ???     1      -1.194  -8.161  15.606
ATOM     34  H   ???     1      -3.867  -7.342  13.719
ATOM     35  H   ???     1      -5.819  -7.434  23.942
ATOM     36  C   ???     1      -5.569  -7.335  22.841
ATOM     37  H   ???     1      -4.495  -7.579  22.735
ATOM     38  H   ???     1      -6.115  -8.096  22.260
ATOM     39  C   ???     1      -5.920  -6.022  22.225
ATOM     40  N   ???     1      -5.917  -4.784  22.845
ATOM     41  H   ???     1      -5.645  -4.591  23.814
ATOM     42  C   ???     1      -6.310  -3.836  21.957
ATOM     43  H   ???     1      -6.475  -2.772  22.150
ATOM     44  N   ???     1      -6.546  -4.414  20.785
ATOM     45  C   ???     1      -6.323  -5.765  20.928
ATOM     46  H   ???     1      -6.493  -6.473  20.116
ATOM     47  H   ???     1     -10.302  -5.851  27.177
ATOM     48  C   ???     1      -9.376  -5.297  26.865
ATOM     49  H   ???     1      -9.230  -4.424  27.527
ATOM     50  H   ???     1      -8.553  -6.006  27.061
ATOM     51  C   ???     1      -9.355  -4.850  25.435
ATOM     52  N   ???     1      -9.300  -5.749  24.380
ATOM     53  C   ???     1      -9.248  -4.998  23.280
ATOM     54  H   ???     1      -9.226  -5.348  22.246
ATOM     55  N   ???     1      -9.269  -3.670  23.578
ATOM     56  H   ???     1      -9.116  -2.850  22.964
ATOM     57  C   ???     1      -9.330  -3.552  24.949
ATOM     58  H   ???     1      -9.347  -2.572  25.424
ATOM     59  H   ???     1     -14.093  -4.234  26.279
ATOM     60  C   ???     1     -14.139  -3.472  25.468
ATOM     61  H   ???     1     -14.147  -4.017  24.506
ATOM     62  H   ???     1     -15.091  -2.910  25.540
ATOM     63  C   ???     1     -12.966  -2.499  25.516
ATOM     64  H   ???     1     -12.821  -2.068  26.527
ATOM     65  H   ???     1     -12.008  -2.999  25.268
ATOM     66  C   ???     1     -13.120  -1.336  24.543
ATOM     67  O   ???     1     -14.075  -1.336  23.718
ATOM     68  O   ???     1     -12.248  -0.410  24.642
ATOM     69  H   ???     1     -12.968  -7.576  19.642
ATOM     70  C   ???     1     -12.163  -6.848  19.833
ATOM     71  H   ???     1     -11.412  -7.352  20.453
ATOM     72  H   ???     1     -11.655  -6.604  18.888
ATOM     73  C   ???     1     -12.661  -5.581  20.525
ATOM     74  H   ???     1     -13.544  -5.156  20.018
ATOM     75  H   ???     1     -12.980  -5.788  21.565
ATOM     76  C   ???     1     -11.544  -4.538  20.577
ATOM     77  O   ???     1     -10.356  -4.922  20.414
ATOM     78  N   ???     1     -11.894  -3.275  20.806
ATOM     79  H   ???     1     -12.883  -3.043  20.961
ATOM     80  H   ???     1     -11.149  -2.484  20.706
ATOM     81  H   ???     1      -8.979 -10.039  14.937
ATOM     82  C   ???     1      -8.006  -9.730  15.406
ATOM     83  H   ???     1      -7.665 -10.571  16.018
ATOM     84  H   ???     1      -7.261  -9.574  14.606
ATOM     85  C   ???     1      -8.172  -8.472  16.241
ATOM     86  C   ???     1      -8.112  -7.196  15.644
ATOM     87  H   ???     1      -7.931  -7.103  14.567
ATOM     88  C   ???     1      -8.305  -6.032  16.392
ATOM     89  H   ???     1      -8.319  -5.051  15.914
ATOM     90  C   ???     1      -8.541  -6.092  17.779
ATOM     91  O   ???     1      -8.687  -4.910  18.436
ATOM     92  H   ???     1      -9.271  -4.963  19.265
ATOM     93  C   ???     1      -8.613  -7.360  18.391
ATOM     94  H   ???     1      -8.837  -7.420  19.460
ATOM     95  C   ???     1      -8.433  -8.525  17.626
ATOM     96  H   ???     1      -8.510  -9.502  18.121
ATOM     97 CU   ???     1      -6.888  -3.238  19.246
ATOM     98  O   ???     1      -7.707  -2.108  20.413
ATOM     99  H   ???     1     -10.261  -0.694  21.105
ATOM    100  O   ???     1     -10.118  -1.396  20.415
ATOM    101  H   ???     1      -9.110  -1.729  20.431
ATOM    102  O   ???     1      -5.073  -1.742  19.465
ATOM    103  H   ???     1      -5.478  -0.904  19.119
ATOM    104  H   ???     1      -5.015  -1.586  20.441
ATOM    105  O   ???     1      -8.279  -1.195  23.338
ATOM    106  H   ???     1      -7.569  -1.229  24.039
ATOM    107  H   ???     1      -8.449  -0.222  23.217
ATOM    108  O   ???     1     -11.155   0.342  22.330
ATOM    109  H   ???     1     -11.489   0.040  23.229
ATOM    110  H   ???     1     -11.982   0.527  21.837
END
