# Supplementary material for: Understanding the initial events of the oxidative damage and protection mechanisms of the AA9 lytic polysaccharide monooxygenase family
Source: Chem Sci. 2024 Jan 9;15(7):2558–70. doi: 10.1039/d3sc05933b (PMC10866358; doi:10.1039/d3sc05933b)
Supplement: SC-015-D3SC05933B-s001 [file SC-015-D3SC05933B-s001.zip › pdb_files/lsaa9/open-shell-singlet/2_open-shell-singlet_qm-region.pdb]

REMARK _name: from comqum_rest_state_red_his147gln162 with added h2o2
REMARK _name: from comqum_rest_state_red_his147gln162 with added h2o2
REMARK Energies (QM/MM, QM+ptch, MM3) =   -4324.204623  -4175.769687      0.000000 H
REMARK /lunarc/nobackup/projects/snic2019-35-66/Marlisa/Projects/tyrosine_project/lsaa9/oss/oxyl/h-trans-1-10-relaxed
REMARK Tue Apr 25 22:03:47 CEST 2023
ATOM      1  N   ???     1      -5.652  -4.468  18.066
ATOM      2  H   ???     1      -5.839  -5.471  18.206
ATOM      3  H   ???     1      -4.769  -4.225  18.562
ATOM      4  C   ???     1      -5.493  -4.188  16.617
ATOM      5  H   ???     1      -6.399  -4.547  16.103
ATOM      6  C   ???     1      -5.375  -2.662  16.461
ATOM      7  H   ???     1      -4.661  -2.295  17.224
ATOM      8  H   ???     1      -4.956  -2.405  15.484
ATOM      9  C   ???     1      -6.690  -1.957  16.631
ATOM     10  N   ???     1      -7.499  -2.178  17.730
ATOM     11  C   ???     1      -8.523  -1.329  17.680
ATOM     12  H   ???     1      -9.310  -1.215  18.437
ATOM     13  N   ???     1      -8.422  -0.568  16.559
ATOM     14  C   ???     1      -9.354   0.489  16.171
ATOM     15  H   ???     1     -10.001   0.152  15.342
ATOM     16  H   ???     1      -9.971   0.740  17.047
ATOM     17  H   ???     1      -8.779   1.379  15.863
ATOM     18  C   ???     1      -7.275  -0.957  15.881
ATOM     19  H   ???     1      -6.962  -0.481  14.957
ATOM     20  C   ???     1      -4.250  -4.957  16.084
ATOM     21  O   ???     1      -3.102  -4.609  16.419
ATOM     22  N   ???     1      -4.520  -6.020  15.288
ATOM     23  H   ???     1      -5.487  -6.200  15.005
ATOM     24  C   ???     1      -3.498  -6.913  14.693
ATOM     25  H   ???     1      -2.594  -6.297  14.530
ATOM     26  C   ???     1      -3.134  -7.994  15.746
ATOM     27  H   ???     1      -2.925  -7.448  16.692
ATOM     28  C   ???     1      -4.262  -8.993  16.004
ATOM     29  H   ???     1      -3.870  -9.811  16.633
ATOM     30  H   ???     1      -5.115  -8.505  16.515
ATOM     31  H   ???     1      -4.638  -9.437  15.067
ATOM     32  O   ???     1      -1.969  -8.729  15.371
ATOM     33  H   ???     1      -1.196  -8.158  15.602
ATOM     34  H   ???     1      -3.869  -7.342  13.718
ATOM     35  H   ???     1      -5.811  -7.442  23.950
ATOM     36  C   ???     1      -5.543  -7.356  22.857
ATOM     37  H   ???     1      -4.475  -7.633  22.767
ATOM     38  H   ???     1      -6.103  -8.102  22.270
ATOM     39  C   ???     1      -5.852  -6.041  22.234
ATOM     40  N   ???     1      -5.879  -4.798  22.841
ATOM     41  H   ???     1      -5.645  -4.594  23.817
ATOM     42  C   ???     1      -6.245  -3.864  21.924
ATOM     43  H   ???     1      -6.431  -2.809  22.135
ATOM     44  N   ???     1      -6.425  -4.458  20.753
ATOM     45  C   ???     1      -6.205  -5.801  20.923
ATOM     46  H   ???     1      -6.347  -6.517  20.115
ATOM     47  H   ???     1     -10.302  -5.847  27.173
ATOM     48  C   ???     1      -9.378  -5.288  26.855
ATOM     49  H   ???     1      -9.236  -4.413  27.516
ATOM     50  H   ???     1      -8.552  -5.992  27.055
ATOM     51  C   ???     1      -9.345  -4.842  25.422
ATOM     52  N   ???     1      -9.295  -5.745  24.371
ATOM     53  C   ???     1      -9.206  -5.001  23.268
ATOM     54  H   ???     1      -9.180  -5.357  22.236
ATOM     55  N   ???     1      -9.195  -3.671  23.560
ATOM     56  H   ???     1      -9.017  -2.868  22.929
ATOM     57  C   ???     1      -9.277  -3.546  24.930
ATOM     58  H   ???     1      -9.279  -2.564  25.405
ATOM     59  H   ???     1     -14.093  -4.237  26.278
ATOM     60  C   ???     1     -14.139  -3.479  25.466
ATOM     61  H   ???     1     -14.144  -4.025  24.505
ATOM     62  H   ???     1     -15.090  -2.916  25.536
ATOM     63  C   ???     1     -12.966  -2.507  25.517
ATOM     64  H   ???     1     -12.819  -2.081  26.530
ATOM     65  H   ???     1     -12.008  -3.005  25.265
ATOM     66  C   ???     1     -13.123  -1.340  24.552
ATOM     67  O   ???     1     -14.076  -1.331  23.727
ATOM     68  O   ???     1     -12.251  -0.414  24.664
ATOM     69  H   ???     1     -12.969  -7.560  19.648
ATOM     70  C   ???     1     -12.177  -6.807  19.846
ATOM     71  H   ???     1     -11.411  -7.292  20.464
ATOM     72  H   ???     1     -11.673  -6.540  18.906
ATOM     73  C   ???     1     -12.721  -5.556  20.549
ATOM     74  H   ???     1     -13.648  -5.196  20.072
ATOM     75  H   ???     1     -12.990  -5.780  21.600
ATOM     76  C   ???     1     -11.671  -4.440  20.570
ATOM     77  O   ???     1     -10.466  -4.756  20.497
ATOM     78  N   ???     1     -12.119  -3.178  20.647
ATOM     79  H   ???     1     -13.116  -2.991  20.808
ATOM     80  H   ???     1     -11.441  -2.356  20.574
ATOM     81  H   ???     1      -8.972 -10.053  14.919
ATOM     82  C   ???     1      -7.982  -9.767  15.357
ATOM     83  H   ???     1      -7.635 -10.616  15.955
ATOM     84  H   ???     1      -7.261  -9.625  14.531
ATOM     85  C   ???     1      -8.098  -8.516  16.190
ATOM     86  C   ???     1      -8.183  -7.239  15.583
ATOM     87  H   ???     1      -8.153  -7.153  14.491
ATOM     88  C   ???     1      -8.320  -6.085  16.342
ATOM     89  H   ???     1      -8.428  -5.107  15.867
ATOM     90  C   ???     1      -8.357  -6.130  17.781
ATOM     91  O   ???     1      -8.492  -5.066  18.486
ATOM     92  H   ???     1      -9.118  -3.615  20.278
ATOM     93  C   ???     1      -8.279  -7.438  18.380
ATOM     94  H   ???     1      -8.363  -7.485  19.468
ATOM     95  C   ???     1      -8.163  -8.586  17.603
ATOM     96  H   ???     1      -8.132  -9.572  18.086
ATOM     97 CU   ???     1      -7.090  -3.477  19.160
ATOM     98  O   ???     1      -8.469  -2.852  20.299
ATOM     99  H   ???     1     -10.452  -0.546  21.114
ATOM    100  O   ???     1     -10.343  -1.160  20.338
ATOM    101  H   ???     1      -9.459  -1.680  20.412
ATOM    102  O   ???     1      -5.358  -1.821  19.559
ATOM    103  H   ???     1      -5.626  -0.952  19.163
ATOM    104  H   ???     1      -5.078  -1.608  20.484
ATOM    105  O   ???     1      -8.120  -1.173  23.204
ATOM    106  H   ???     1      -7.494  -1.213  23.981
ATOM    107  H   ???     1      -8.375  -0.212  23.162
ATOM    108  O   ???     1     -11.223   0.444  22.393
ATOM    109  H   ???     1     -11.524   0.088  23.286
ATOM    110  H   ???     1     -12.075   0.656  21.954
END
