# Supplementary material for: Understanding the initial events of the oxidative damage and protection mechanisms of the AA9 lytic polysaccharide monooxygenase family
Source: Chem Sci. 2024 Jan 9;15(7):2558–70. doi: 10.1039/d3sc05933b (PMC10866358; doi:10.1039/d3sc05933b)
Supplement: SC-015-D3SC05933B-s001 [file SC-015-D3SC05933B-s001.zip › pdb_files/taaa9/triplet/including_phe43/2_triplet_qm_region.pdb]

REMARK REMARK default_name
REMARK REMARK default_name
REMARK Energies (QM/MM, QM+ptch, MM3) =   -3953.036768  -3796.701682      0.000000 H
REMARK /lunarc/nobackup/projects/snic2019-35-66/Marlisa/Projects/tyrosine_project/taaa9/triplet/tyrosyl_histidyl_h-transfer/qm_
REMARK Thu Apr 27 18:41:17 CEST 2023
ATOM      1  N   ???     1       1.711 -12.882  -2.942
ATOM      2  H   ???     1       1.021 -12.188  -2.620
ATOM      3  H   ???     1       1.295 -13.340  -3.770
ATOM      4  C   ???     1       2.920 -12.168  -3.410
ATOM      5  H   ???     1       3.309 -11.577  -2.567
ATOM      6  C   ???     1       3.984 -13.215  -3.806
ATOM      7  H   ???     1       3.487 -14.044  -4.338
ATOM      8  H   ???     1       4.729 -12.759  -4.479
ATOM      9  C   ???     1       4.663 -13.746  -2.586
ATOM     10  N   ???     1       3.964 -13.992  -1.420
ATOM     11  C   ???     1       4.839 -14.363  -0.492
ATOM     12  H   ???     1       4.580 -14.659   0.524
ATOM     13  N   ???     1       6.095 -14.368  -1.014
ATOM     14  C   ???     1       7.321 -14.661  -0.287
ATOM     15  H   ???     1       7.991 -13.783  -0.319
ATOM     16  H   ???     1       7.063 -14.883   0.761
ATOM     17  H   ???     1       7.833 -15.535  -0.731
ATOM     18  C   ???     1       5.991 -13.998  -2.347
ATOM     19  H   ???     1       6.840 -13.947  -3.017
ATOM     20  C   ???     1       2.571 -11.236  -4.588
ATOM     21  O   ???     1       1.737 -11.589  -5.436
ATOM     22  N   ???     1       3.248 -10.069  -4.599
ATOM     23  H   ???     1       3.905  -9.868  -3.840
ATOM     24  C   ???     1       3.151  -9.090  -5.685
ATOM     25  H   ???     1       3.756  -9.453  -6.539
ATOM     26  H   ???     1       2.101  -9.066  -6.032
ATOM     27  H   ???     1       3.492  -8.084  -5.376
ATOM     28  H   ???     1       4.349  -9.355   3.138
ATOM     29  C   ???     1       3.441 -10.009   3.284
ATOM     30  H   ???     1       2.747  -9.524   3.996
ATOM     31  H   ???     1       2.935 -10.018   2.301
ATOM     32  C   ???     1       3.780 -11.423   3.719
ATOM     33  C   ???     1       4.195 -11.703   5.036
ATOM     34  H   ???     1       4.264 -10.892   5.772
ATOM     35  C   ???     1       4.504 -13.012   5.429
ATOM     36  H   ???     1       4.800 -13.214   6.467
ATOM     37  C   ???     1       4.402 -14.065   4.509
ATOM     38  H   ???     1       4.628 -15.092   4.813
ATOM     39  C   ???     1       3.962 -13.806   3.205
ATOM     40  H   ???     1       3.793 -14.626   2.497
ATOM     41  C   ???     1       3.654 -12.495   2.813
ATOM     42  H   ???     1       3.264 -12.332   1.800
ATOM     43  H   ???     1      -4.442 -14.027  -1.631
ATOM     44  C   ???     1      -3.496 -13.533  -1.992
ATOM     45  H   ???     1      -3.635 -13.306  -3.068
ATOM     46  H   ???     1      -3.380 -12.565  -1.476
ATOM     47  C   ???     1      -2.216 -14.267  -1.740
ATOM     48  N   ???     1      -1.934 -15.616  -1.924
ATOM     49  H   ???     1      -2.605 -16.359  -2.153
ATOM     50  C   ???     1      -0.605 -15.812  -1.677
ATOM     51  H   ???     1      -0.109 -16.782  -1.731
ATOM     52  N   ???     1      -0.023 -14.657  -1.364
ATOM     53  C   ???     1      -1.010 -13.697  -1.381
ATOM     54  H   ???     1      -0.790 -12.662  -1.115
ATOM     55  H   ???     1      -5.557 -16.983   2.951
ATOM     56  C   ???     1      -5.126 -17.223   1.952
ATOM     57  H   ???     1      -5.228 -18.304   1.754
ATOM     58  H   ???     1      -5.780 -16.676   1.261
ATOM     59  C   ???     1      -3.709 -16.772   1.794
ATOM     60  N   ???     1      -3.382 -15.445   1.552
ATOM     61  C   ???     1      -2.054 -15.412   1.518
ATOM     62  H   ???     1      -1.419 -14.535   1.383
ATOM     63  N   ???     1      -1.518 -16.652   1.724
ATOM     64  H   ???     1      -0.519 -16.898   1.776
ATOM     65  C   ???     1      -2.561 -17.533   1.905
ATOM     66  H   ???     1      -2.409 -18.591   2.101
ATOM     67  H   ???     1       0.069 -11.033   4.871
ATOM     68  C   ???     1       0.304 -11.762   4.071
ATOM     69  H   ???     1      -0.614 -11.894   3.481
ATOM     70  H   ???     1       1.060 -11.348   3.385
ATOM     71  C   ???     1       0.768 -13.112   4.609
ATOM     72  H   ???     1       1.791 -13.051   5.027
ATOM     73  H   ???     1       0.135 -13.497   5.430
ATOM     74  C   ???     1       0.758 -14.146   3.487
ATOM     75  O   ???     1       0.392 -13.839   2.337
ATOM     76  N   ???     1       1.158 -15.380   3.843
ATOM     77  H   ???     1       1.205 -16.148   3.157
ATOM     78  H   ???     1       1.471 -15.550   4.807
ATOM     79  H   ???     1       1.243  -5.881   0.919
ATOM     80  C   ???     1       0.945  -6.501   0.023
ATOM     81  H   ???     1      -0.127  -6.304  -0.160
ATOM     82  H   ???     1       1.514  -6.122  -0.847
ATOM     83  C   ???     1       1.195  -7.983   0.193
ATOM     84  C   ???     1       0.259  -8.823   0.852
ATOM     85  H   ???     1      -0.617  -8.376   1.339
ATOM     86  C   ???     1       0.392 -10.206   0.830
ATOM     87  H   ???     1      -0.340 -10.858   1.313
ATOM     88  C   ???     1       1.460 -10.847   0.094
ATOM     89  O   ???     1       1.454 -12.108  -0.121
ATOM     90  H   ???     1       1.442 -14.387   1.052
ATOM     91  C   ???     1       2.478  -9.971  -0.441
ATOM     92  H   ???     1       3.345 -10.421  -0.935
ATOM     93  C   ???     1       2.320  -8.590  -0.415
ATOM     94  H   ???     1       3.059  -7.957  -0.922
ATOM     95 CU   ???     1       1.970 -14.163  -1.282
ATOM     96  O   ???     1       2.249 -14.673   0.536
ATOM     97  O   ???     1       2.369 -15.936  -2.891
ATOM     98  H   ???     1       3.271 -16.336  -2.943
ATOM     99  H   ???     1       1.793 -16.484  -3.476
END
