# Supplementary material for: Understanding the initial events of the oxidative damage and protection mechanisms of the AA9 lytic polysaccharide monooxygenase family
Source: Chem Sci. 2024 Jan 9;15(7):2558–70. doi: 10.1039/d3sc05933b (PMC10866358; doi:10.1039/d3sc05933b)
Supplement: SC-015-D3SC05933B-s001 [file SC-015-D3SC05933B-s001.zip › pdb_files/taaa9/triplet/including_phe43/3-prime_triplet_qm-region.pdb]

REMARK REMARK default_name
REMARK REMARK default_name
REMARK Energies (QM/MM, QM+ptch, MM3) =   -3952.982894  -3796.649625      0.000000 H
REMARK /lunarc/nobackup/projects/snic2019-35-66/Marlisa/Projects/tyrosine_project/taaa9/triplet/tyrosyl_histidyl_h-transfer/qm_
REMARK Thu Apr 27 18:41:10 CEST 2023
ATOM      1  N   ???     1       1.606 -13.099  -3.232
ATOM      2  H   ???     1       0.727 -12.565  -3.166
ATOM      3  H   ???     1       1.513 -13.680  -4.082
ATOM      4  C   ???     1       2.719 -12.148  -3.467
ATOM      5  H   ???     1       2.820 -11.529  -2.561
ATOM      6  C   ???     1       4.028 -12.938  -3.670
ATOM      7  H   ???     1       3.833 -13.786  -4.355
ATOM      8  H   ???     1       4.773 -12.286  -4.153
ATOM      9  C   ???     1       4.524 -13.437  -2.348
ATOM     10  N   ???     1       3.640 -13.488  -1.272
ATOM     11  C   ???     1       4.278 -13.945  -0.171
ATOM     12  H   ???     1       2.587 -12.408  -0.574
ATOM     13  N   ???     1       5.569 -14.175  -0.525
ATOM     14  C   ???     1       6.668 -14.488   0.378
ATOM     15  H   ???     1       7.504 -13.789   0.189
ATOM     16  H   ???     1       6.311 -14.357   1.410
ATOM     17  H   ???     1       7.014 -15.527   0.228
ATOM     18  C   ???     1       5.737 -13.875  -1.888
ATOM     19  H   ???     1       6.706 -13.960  -2.373
ATOM     20  C   ???     1       2.430 -11.210  -4.655
ATOM     21  O   ???     1       1.636 -11.547  -5.545
ATOM     22  N   ???     1       3.123 -10.052  -4.616
ATOM     23  H   ???     1       3.746  -9.864  -3.826
ATOM     24  C   ???     1       3.113  -9.071  -5.701
ATOM     25  H   ???     1       3.745  -9.453  -6.526
ATOM     26  H   ???     1       2.081  -9.009  -6.097
ATOM     27  H   ???     1       3.474  -8.075  -5.381
ATOM     28  H   ???     1       4.351  -9.353   3.144
ATOM     29  C   ???     1       3.445 -10.006   3.302
ATOM     30  H   ???     1       2.747  -9.509   4.001
ATOM     31  H   ???     1       2.942 -10.040   2.318
ATOM     32  C   ???     1       3.801 -11.404   3.771
ATOM     33  C   ???     1       4.152 -11.669   5.109
ATOM     34  H   ???     1       4.148 -10.856   5.845
ATOM     35  C   ???     1       4.493 -12.967   5.516
ATOM     36  H   ???     1       4.740 -13.159   6.568
ATOM     37  C   ???     1       4.489 -14.020   4.591
ATOM     38  H   ???     1       4.747 -15.036   4.908
ATOM     39  C   ???     1       4.123 -13.776   3.261
ATOM     40  H   ???     1       4.064 -14.592   2.531
ATOM     41  C   ???     1       3.779 -12.478   2.860
ATOM     42  H   ???     1       3.457 -12.315   1.826
ATOM     43  H   ???     1      -4.446 -14.031  -1.631
ATOM     44  C   ???     1      -3.502 -13.546  -1.991
ATOM     45  H   ???     1      -3.651 -13.285  -3.057
ATOM     46  H   ???     1      -3.354 -12.599  -1.445
ATOM     47  C   ???     1      -2.252 -14.342  -1.784
ATOM     48  N   ???     1      -2.051 -15.706  -1.963
ATOM     49  H   ???     1      -2.763 -16.415  -2.181
ATOM     50  C   ???     1      -0.729 -15.975  -1.764
ATOM     51  H   ???     1      -0.294 -16.974  -1.821
ATOM     52  N   ???     1      -0.074 -14.853  -1.481
ATOM     53  C   ???     1      -1.006 -13.837  -1.470
ATOM     54  H   ???     1      -0.725 -12.812  -1.221
ATOM     55  H   ???     1      -5.548 -16.976   2.950
ATOM     56  C   ???     1      -5.100 -17.204   1.953
ATOM     57  H   ???     1      -5.194 -18.283   1.742
ATOM     58  H   ???     1      -5.747 -16.652   1.257
ATOM     59  C   ???     1      -3.679 -16.745   1.815
ATOM     60  N   ???     1      -3.346 -15.417   1.583
ATOM     61  C   ???     1      -2.015 -15.386   1.567
ATOM     62  H   ???     1      -1.375 -14.512   1.431
ATOM     63  N   ???     1      -1.485 -16.628   1.770
ATOM     64  H   ???     1      -0.487 -16.877   1.831
ATOM     65  C   ???     1      -2.532 -17.507   1.934
ATOM     66  H   ???     1      -2.383 -18.567   2.125
ATOM     67  H   ???     1       0.074 -11.037   4.862
ATOM     68  C   ???     1       0.316 -11.764   4.050
ATOM     69  H   ???     1      -0.600 -11.889   3.456
ATOM     70  H   ???     1       1.073 -11.334   3.373
ATOM     71  C   ???     1       0.793 -13.119   4.567
ATOM     72  H   ???     1       1.777 -13.035   5.068
ATOM     73  H   ???     1       0.110 -13.553   5.321
ATOM     74  C   ???     1       0.927 -14.125   3.419
ATOM     75  O   ???     1       0.717 -13.809   2.234
ATOM     76  N   ???     1       1.279 -15.366   3.805
ATOM     77  H   ???     1       1.370 -16.129   3.118
ATOM     78  H   ???     1       1.486 -15.554   4.794
ATOM     79  H   ???     1       1.237  -5.867   0.919
ATOM     80  C   ???     1       0.925  -6.466   0.020
ATOM     81  H   ???     1      -0.153  -6.279  -0.139
ATOM     82  H   ???     1       1.469  -6.062  -0.855
ATOM     83  C   ???     1       1.209  -7.942   0.157
ATOM     84  C   ???     1       0.312  -8.820   0.802
ATOM     85  H   ???     1      -0.583  -8.421   1.295
ATOM     86  C   ???     1       0.506 -10.203   0.769
ATOM     87  H   ???     1      -0.195 -10.894   1.246
ATOM     88  C   ???     1       1.615 -10.743   0.081
ATOM     89  O   ???     1       1.712 -12.085  -0.010
ATOM     90  H   ???     1       1.935 -14.501   0.922
ATOM     91  C   ???     1       2.562  -9.872  -0.491
ATOM     92  H   ???     1       3.453 -10.276  -0.983
ATOM     93  C   ???     1       2.342  -8.492  -0.466
ATOM     94  H   ???     1       3.053  -7.832  -0.977
ATOM     95 CU   ???     1       1.879 -14.373  -1.506
ATOM     96  O   ???     1       2.417 -15.079   0.258
ATOM     97  O   ???     1       2.501 -15.911  -3.022
ATOM     98  H   ???     1       3.391 -16.343  -3.020
ATOM     99  H   ???     1       1.884 -16.537  -3.471
END
