# Supplementary material for: Understanding the initial events of the oxidative damage and protection mechanisms of the AA9 lytic polysaccharide monooxygenase family
Source: Chem Sci. 2024 Jan 9;15(7):2558–70. doi: 10.1039/d3sc05933b (PMC10866358; doi:10.1039/d3sc05933b)
Supplement: SC-015-D3SC05933B-s001 [file SC-015-D3SC05933B-s001.zip › pdb_files/taaa9/triplet/including_phe43/TSIII_triplet_qm-region.pdb]

REMARK REMARK default_name
REMARK REMARK default_name
REMARK Energies (QM/MM, QM+ptch, MM3) =   -3952.962280  -3796.631911      0.000000 H
REMARK /lunarc/nobackup/projects/snic2019-35-66/Marlisa/Projects/tyrosine_project/taaa9/triplet/tyrosyl_histidyl_h-transfer/qm_
REMARK Thu Apr 27 18:41:11 CEST 2023
ATOM      1  N   ???     1       1.675 -13.087  -3.399
ATOM      2  H   ???     1       0.852 -12.464  -3.405
ATOM      3  H   ???     1       1.556 -13.703  -4.221
ATOM      4  C   ???     1       2.883 -12.251  -3.637
ATOM      5  H   ???     1       3.046 -11.659  -2.723
ATOM      6  C   ???     1       4.132 -13.161  -3.830
ATOM      7  H   ???     1       3.877 -14.033  -4.460
ATOM      8  H   ???     1       4.923 -12.592  -4.342
ATOM      9  C   ???     1       4.569 -13.590  -2.454
ATOM     10  N   ???     1       3.610 -13.498  -1.503
ATOM     11  C   ???     1       4.110 -13.573  -0.261
ATOM     12  H   ???     1       3.265 -12.753   0.333
ATOM     13  N   ???     1       5.452 -13.863  -0.419
ATOM     14  C   ???     1       6.445 -14.096   0.624
ATOM     15  H   ???     1       7.344 -13.484   0.431
ATOM     16  H   ???     1       6.014 -13.830   1.600
ATOM     17  H   ???     1       6.727 -15.163   0.630
ATOM     18  C   ???     1       5.754 -13.862  -1.779
ATOM     19  H   ???     1       6.775 -14.000  -2.126
ATOM     20  C   ???     1       2.601 -11.271  -4.782
ATOM     21  O   ???     1       1.763 -11.558  -5.651
ATOM     22  N   ???     1       3.280 -10.109  -4.702
ATOM     23  H   ???     1       3.908  -9.945  -3.909
ATOM     24  C   ???     1       3.177  -9.075  -5.728
ATOM     25  H   ???     1       3.785  -9.392  -6.595
ATOM     26  H   ???     1       2.127  -9.048  -6.074
ATOM     27  H   ???     1       3.505  -8.078  -5.391
ATOM     28  H   ???     1       4.357  -9.357   3.160
ATOM     29  C   ???     1       3.465 -10.018   3.349
ATOM     30  H   ???     1       2.750  -9.494   4.011
ATOM     31  H   ???     1       2.972 -10.119   2.367
ATOM     32  C   ???     1       3.840 -11.380   3.908
ATOM     33  C   ???     1       4.207 -11.578   5.251
ATOM     34  H   ???     1       4.210 -10.733   5.948
ATOM     35  C   ???     1       4.558 -12.852   5.716
ATOM     36  H   ???     1       4.812 -12.990   6.772
ATOM     37  C   ???     1       4.560 -13.952   4.848
ATOM     38  H   ???     1       4.841 -14.944   5.213
ATOM     39  C   ???     1       4.165 -13.778   3.516
ATOM     40  H   ???     1       4.098 -14.632   2.832
ATOM     41  C   ???     1       3.805 -12.503   3.064
ATOM     42  H   ???     1       3.429 -12.378   2.048
ATOM     43  H   ???     1      -4.458 -14.025  -1.637
ATOM     44  C   ???     1      -3.533 -13.526  -2.011
ATOM     45  H   ???     1      -3.699 -13.269  -3.075
ATOM     46  H   ???     1      -3.388 -12.575  -1.470
ATOM     47  C   ???     1      -2.270 -14.293  -1.818
ATOM     48  N   ???     1      -2.040 -15.657  -1.949
ATOM     49  H   ???     1      -2.739 -16.390  -2.121
ATOM     50  C   ???     1      -0.706 -15.883  -1.779
ATOM     51  H   ???     1      -0.241 -16.869  -1.808
ATOM     52  N   ???     1      -0.080 -14.730  -1.564
ATOM     53  C   ???     1      -1.035 -13.740  -1.566
ATOM     54  H   ???     1      -0.779 -12.694  -1.384
ATOM     55  H   ???     1      -5.550 -16.979   2.950
ATOM     56  C   ???     1      -5.105 -17.211   1.953
ATOM     57  H   ???     1      -5.199 -18.292   1.749
ATOM     58  H   ???     1      -5.756 -16.664   1.258
ATOM     59  C   ???     1      -3.685 -16.752   1.809
ATOM     60  N   ???     1      -3.357 -15.426   1.560
ATOM     61  C   ???     1      -2.027 -15.389   1.543
ATOM     62  H   ???     1      -1.390 -14.514   1.400
ATOM     63  N   ???     1      -1.493 -16.627   1.766
ATOM     64  H   ???     1      -0.494 -16.873   1.832
ATOM     65  C   ???     1      -2.536 -17.508   1.940
ATOM     66  H   ???     1      -2.381 -18.564   2.145
ATOM     67  H   ???     1       0.077 -11.039   4.864
ATOM     68  C   ???     1       0.326 -11.768   4.056
ATOM     69  H   ???     1      -0.577 -11.874   3.438
ATOM     70  H   ???     1       1.105 -11.346   3.402
ATOM     71  C   ???     1       0.769 -13.134   4.570
ATOM     72  H   ???     1       1.744 -13.073   5.093
ATOM     73  H   ???     1       0.063 -13.564   5.305
ATOM     74  C   ???     1       0.897 -14.139   3.419
ATOM     75  O   ???     1       0.611 -13.845   2.245
ATOM     76  N   ???     1       1.331 -15.359   3.793
ATOM     77  H   ???     1       1.384 -16.132   3.114
ATOM     78  H   ???     1       1.553 -15.541   4.780
ATOM     79  H   ???     1       1.247  -5.896   0.916
ATOM     80  C   ???     1       0.958  -6.538   0.020
ATOM     81  H   ???     1      -0.125  -6.381  -0.140
ATOM     82  H   ???     1       1.489  -6.126  -0.860
ATOM     83  C   ???     1       1.283  -8.016   0.165
ATOM     84  C   ???     1       0.434  -8.917   0.849
ATOM     85  H   ???     1      -0.479  -8.540   1.329
ATOM     86  C   ???     1       0.707 -10.287   0.903
ATOM     87  H   ???     1       0.034 -10.975   1.422
ATOM     88  C   ???     1       1.870 -10.844   0.287
ATOM     89  O   ???     1       2.117 -12.140   0.393
ATOM     90  H   ???     1       1.785 -14.375   0.834
ATOM     91  C   ???     1       2.697  -9.938  -0.434
ATOM     92  H   ???     1       3.576 -10.326  -0.956
ATOM     93  C   ???     1       2.405  -8.570  -0.487
ATOM     94  H   ???     1       3.061  -7.915  -1.075
ATOM     95 CU   ???     1       1.817 -14.192  -1.607
ATOM     96  O   ???     1       2.312 -14.920   0.173
ATOM     97  O   ???     1       2.466 -15.915  -3.018
ATOM     98  H   ???     1       3.353 -16.351  -2.986
ATOM     99  H   ???     1       1.869 -16.536  -3.499
END
