# Supplementary material for: Understanding the initial events of the oxidative damage and protection mechanisms of the AA9 lytic polysaccharide monooxygenase family
Source: Chem Sci. 2024 Jan 9;15(7):2558–70. doi: 10.1039/d3sc05933b (PMC10866358; doi:10.1039/d3sc05933b)
Supplement: SC-015-D3SC05933B-s001 [file SC-015-D3SC05933B-s001.zip › pdb_files/lsaa9/triplet/including_pro30/2_triplet_qm-region.pdb]

REMARK REMARK default_name
REMARK REMARK default_name
REMARK Energies (QM/MM, QM+ptch, MM3) =   -4649.951115  -4501.596895     -5.646289 H
REMARK /lunarc/nobackup/projects/snic2019-35-66/Marlisa/Projects/tyrosine_project/lsaa9/triplet/h-transfers/histidyl-his1_tyros
REMARK Thu Sep 14 03:16:26 PM CEST 2023
ATOM      1  N   ???     1      -5.630  -4.488  18.062
ATOM      2  H   ???     1      -5.815  -5.494  18.181
ATOM      3  H   ???     1      -4.758  -4.258  18.580
ATOM      4  C   ???     1      -5.432  -4.192  16.618
ATOM      5  H   ???     1      -6.341  -4.510  16.082
ATOM      6  C   ???     1      -5.264  -2.666  16.475
ATOM      7  H   ???     1      -4.593  -2.318  17.284
ATOM      8  H   ???     1      -4.769  -2.417  15.530
ATOM      9  C   ???     1      -6.573  -1.940  16.565
ATOM     10  N   ???     1      -7.464  -2.219  17.581
ATOM     11  C   ???     1      -8.486  -1.377  17.491
ATOM     12  H   ???     1      -9.310  -3.498  20.040
ATOM     13  N   ???     1      -8.305  -0.553  16.430
ATOM     14  C   ???     1      -9.243   0.484  16.009
ATOM     15  H   ???     1      -9.972   0.078  15.286
ATOM     16  H   ???     1      -9.776   0.855  16.898
ATOM     17  H   ???     1      -8.673   1.309  15.549
ATOM     18  C   ???     1      -7.104  -0.904  15.826
ATOM     19  H   ???     1      -6.721  -0.379  14.960
ATOM     20  C   ???     1      -4.207  -4.977  16.090
ATOM     21  O   ???     1      -3.049  -4.661  16.432
ATOM     22  N   ???     1      -4.496  -6.027  15.285
ATOM     23  H   ???     1      -5.464  -6.179  14.989
ATOM     24  C   ???     1      -3.488  -6.929  14.691
ATOM     25  H   ???     1      -2.576  -6.323  14.528
ATOM     26  C   ???     1      -3.132  -8.011  15.744
ATOM     27  H   ???     1      -2.925  -7.465  16.691
ATOM     28  C   ???     1      -4.264  -9.005  15.998
ATOM     29  H   ???     1      -3.878  -9.824  16.631
ATOM     30  H   ???     1      -5.116  -8.512  16.504
ATOM     31  H   ???     1      -4.639  -9.448  15.061
ATOM     32  O   ???     1      -1.963  -8.749  15.377
ATOM     33  H   ???     1      -1.195  -8.169  15.604
ATOM     34  H   ???     1      -3.865  -7.350  13.718
ATOM     35  H   ???     1      -9.812  -3.063  13.275
ATOM     36  C   ???     1     -10.298  -4.054  13.517
ATOM     37  O   ???     1     -10.342  -4.958  12.670
ATOM     38  N   ???     1     -10.850  -4.177  14.742
ATOM     39  C   ???     1     -10.823  -3.216  15.857
ATOM     40  H   ???     1     -11.108  -2.198  15.528
ATOM     41  H   ???     1      -9.809  -3.175  16.302
ATOM     42  C   ???     1     -11.819  -3.797  16.875
ATOM     43  H   ???     1     -12.835  -3.410  16.676
ATOM     44  H   ???     1     -11.535  -3.520  17.906
ATOM     45  C   ???     1     -11.762  -5.311  16.599
ATOM     46  H   ???     1     -12.667  -5.843  16.946
ATOM     47  H   ???     1     -10.890  -5.745  17.120
ATOM     48  C   ???     1     -11.596  -5.406  15.073
ATOM     49  H   ???     1     -10.987  -6.281  14.776
ATOM     50  H   ???     1     -12.564  -5.427  14.551
ATOM     51  H   ???     1      -5.823  -7.423  23.941
ATOM     52  C   ???     1      -5.581  -7.303  22.843
ATOM     53  H   ???     1      -4.504  -7.523  22.726
ATOM     54  H   ???     1      -6.115  -8.073  22.262
ATOM     55  C   ???     1      -5.979  -5.992  22.241
ATOM     56  N   ???     1      -6.079  -4.757  22.862
ATOM     57  H   ???     1      -5.851  -4.551  23.839
ATOM     58  C   ???     1      -6.522  -3.835  21.961
ATOM     59  H   ???     1      -6.763  -2.789  22.192
ATOM     60  N   ???     1      -6.683  -4.428  20.782
ATOM     61  C   ???     1      -6.366  -5.755  20.938
ATOM     62  H   ???     1      -6.457  -6.469  20.119
ATOM     63  H   ???     1     -10.293  -5.845  27.180
ATOM     64  C   ???     1      -9.362  -5.287  26.876
ATOM     65  H   ???     1      -9.218  -4.419  27.547
ATOM     66  H   ???     1      -8.542  -6.000  27.064
ATOM     67  C   ???     1      -9.367  -4.834  25.449
ATOM     68  N   ???     1      -9.296  -5.740  24.404
ATOM     69  C   ???     1      -9.392  -4.996  23.298
ATOM     70  H   ???     1      -9.410  -5.356  22.267
ATOM     71  N   ???     1      -9.504  -3.671  23.580
ATOM     72  H   ???     1      -9.671  -2.869  22.886
ATOM     73  C   ???     1      -9.487  -3.544  24.948
ATOM     74  H   ???     1      -9.552  -2.565  25.425
ATOM     75  H   ???     1     -14.097  -4.226  26.266
ATOM     76  C   ???     1     -14.148  -3.470  25.456
ATOM     77  H   ???     1     -14.157  -4.016  24.494
ATOM     78  H   ???     1     -15.100  -2.908  25.531
ATOM     79  C   ???     1     -12.973  -2.504  25.506
ATOM     80  H   ???     1     -12.815  -2.086  26.521
ATOM     81  H   ???     1     -12.021  -3.007  25.241
ATOM     82  C   ???     1     -13.133  -1.334  24.552
ATOM     83  O   ???     1     -14.081  -1.324  23.721
ATOM     84  O   ???     1     -12.268  -0.403  24.677
ATOM     85  H   ???     1     -12.965  -7.564  19.641
ATOM     86  C   ???     1     -12.172  -6.817  19.829
ATOM     87  H   ???     1     -11.595  -7.145  20.708
ATOM     88  H   ???     1     -11.473  -6.764  18.977
ATOM     89  C   ???     1     -12.798  -5.447  20.070
ATOM     90  H   ???     1     -13.283  -5.090  19.141
ATOM     91  H   ???     1     -13.584  -5.473  20.852
ATOM     92  C   ???     1     -11.735  -4.424  20.458
ATOM     93  O   ???     1     -10.538  -4.768  20.507
ATOM     94  N   ???     1     -12.159  -3.170  20.687
ATOM     95  H   ???     1     -13.161  -2.975  20.793
ATOM     96  H   ???     1     -11.453  -2.491  21.080
ATOM     97  H   ???     1      -8.984 -10.046  14.920
ATOM     98  C   ???     1      -8.001  -9.745  15.365
ATOM     99  H   ???     1      -7.654 -10.579  15.984
ATOM    100  H   ???     1      -7.272  -9.609  14.545
ATOM    101  C   ???     1      -8.128  -8.478  16.179
ATOM    102  C   ???     1      -8.243  -7.207  15.558
ATOM    103  H   ???     1      -8.267  -7.127  14.466
ATOM    104  C   ???     1      -8.366  -6.046  16.308
ATOM    105  H   ???     1      -8.507  -5.080  15.819
ATOM    106  C   ???     1      -8.371  -6.082  17.746
ATOM    107  O   ???     1      -8.532  -5.014  18.448
ATOM    108  H   ???     1      -9.316  -1.357  18.200
ATOM    109  C   ???     1      -8.267  -7.380  18.363
ATOM    110  H   ???     1      -8.345  -7.419  19.453
ATOM    111  C   ???     1      -8.159  -8.534  17.595
ATOM    112  H   ???     1      -8.113  -9.516  18.087
ATOM    113 CU   ???     1      -7.177  -3.441  19.109
ATOM    114  O   ???     1      -8.755  -2.675  19.953
ATOM    115  H   ???     1     -10.322  -0.841  22.034
ATOM    116  O   ???     1     -10.160  -1.800  21.805
ATOM    117  H   ???     1      -9.411  -1.942  21.079
ATOM    118  O   ???     1      -5.561  -1.857  19.619
ATOM    119  H   ???     1      -5.772  -0.985  19.194
ATOM    120  H   ???     1      -5.327  -1.644  20.559
ATOM    121  O   ???     1      -7.720  -1.079  23.034
ATOM    122  H   ???     1      -7.268  -1.153  23.925
ATOM    123  H   ???     1      -8.113  -0.170  23.059
ATOM    124  O   ???     1     -11.228   0.551  22.485
ATOM    125  H   ???     1     -11.662   0.260  23.351
ATOM    126  H   ???     1     -11.966   0.550  21.839
END
