# Supplementary material for: Understanding the initial events of the oxidative damage and protection mechanisms of the AA9 lytic polysaccharide monooxygenase family
Source: Chem Sci. 2024 Jan 9;15(7):2558–70. doi: 10.1039/d3sc05933b (PMC10866358; doi:10.1039/d3sc05933b)
Supplement: SC-015-D3SC05933B-s001 [file SC-015-D3SC05933B-s001.zip › pdb_files/lsaa9/triplet/including_pro30/TSIII_triplet_qm-region.pdb]

REMARK REMARK default_name
REMARK REMARK default_name
REMARK Energies (QM/MM, QM+ptch, MM3) =   -4649.850145  -4501.502095     -5.646289 H
REMARK /lunarc/nobackup/projects/snic2019-35-66/Marlisa/Projects/tyrosine_project/lsaa9/triplet/h-transfers/histidyl-his1_tyros
REMARK Thu Sep 14 03:16:27 PM CEST 2023
ATOM      1  N   ???     1      -5.472  -4.661  18.059
ATOM      2  H   ???     1      -5.719  -5.661  18.073
ATOM      3  H   ???     1      -4.588  -4.523  18.587
ATOM      4  C   ???     1      -5.264  -4.243  16.636
ATOM      5  H   ???     1      -6.177  -4.534  16.091
ATOM      6  C   ???     1      -5.103  -2.702  16.526
ATOM      7  H   ???     1      -4.473  -2.335  17.358
ATOM      8  H   ???     1      -4.604  -2.427  15.589
ATOM      9  C   ???     1      -6.481  -2.113  16.633
ATOM     10  N   ???     1      -7.314  -2.831  17.421
ATOM     11  C   ???     1      -8.570  -2.370  17.409
ATOM     12  H   ???     1      -9.246  -3.346  19.715
ATOM     13  N   ???     1      -8.524  -1.209  16.659
ATOM     14  C   ???     1      -9.626  -0.275  16.452
ATOM     15  H   ???     1      -9.953  -0.274  15.398
ATOM     16  H   ???     1     -10.457  -0.592  17.098
ATOM     17  H   ???     1      -9.304   0.736  16.754
ATOM     18  C   ???     1      -7.244  -1.065  16.126
ATOM     19  H   ???     1      -7.012  -0.266  15.421
ATOM     20  C   ???     1      -4.065  -5.022  16.088
ATOM     21  O   ???     1      -2.897  -4.748  16.436
ATOM     22  N   ???     1      -4.407  -6.038  15.268
ATOM     23  H   ???     1      -5.387  -6.160  14.993
ATOM     24  C   ???     1      -3.449  -6.978  14.680
ATOM     25  H   ???     1      -2.516  -6.408  14.507
ATOM     26  C   ???     1      -3.122  -8.058  15.743
ATOM     27  H   ???     1      -2.922  -7.505  16.687
ATOM     28  C   ???     1      -4.266  -9.037  15.992
ATOM     29  H   ???     1      -3.895  -9.856  16.634
ATOM     30  H   ???     1      -5.118  -8.532  16.487
ATOM     31  H   ???     1      -4.642  -9.480  15.056
ATOM     32  O   ???     1      -1.951  -8.804  15.399
ATOM     33  H   ???     1      -1.187  -8.214  15.614
ATOM     34  H   ???     1      -3.852  -7.374  13.715
ATOM     35  H   ???     1      -9.819  -3.066  13.280
ATOM     36  C   ???     1     -10.313  -4.058  13.531
ATOM     37  O   ???     1     -10.285  -4.993  12.719
ATOM     38  N   ???     1     -10.925  -4.164  14.731
ATOM     39  C   ???     1     -11.200  -3.102  15.706
ATOM     40  H   ???     1     -11.703  -2.237  15.239
ATOM     41  H   ???     1     -10.253  -2.755  16.138
ATOM     42  C   ???     1     -12.072  -3.760  16.799
ATOM     43  H   ???     1     -13.132  -3.482  16.667
ATOM     44  H   ???     1     -11.760  -3.423  17.804
ATOM     45  C   ???     1     -11.888  -5.276  16.582
ATOM     46  H   ???     1     -12.779  -5.853  16.893
ATOM     47  H   ???     1     -11.031  -5.634  17.169
ATOM     48  C   ???     1     -11.634  -5.407  15.073
ATOM     49  H   ???     1     -10.999  -6.271  14.813
ATOM     50  H   ???     1     -12.580  -5.429  14.544
ATOM     51  H   ???     1      -5.819  -7.434  23.947
ATOM     52  C   ???     1      -5.569  -7.331  22.856
ATOM     53  H   ???     1      -4.492  -7.552  22.743
ATOM     54  H   ???     1      -6.104  -8.096  22.269
ATOM     55  C   ???     1      -5.964  -6.024  22.264
ATOM     56  N   ???     1      -6.003  -4.783  22.879
ATOM     57  H   ???     1      -5.738  -4.579  23.847
ATOM     58  C   ???     1      -6.440  -3.854  21.987
ATOM     59  H   ???     1      -6.629  -2.797  22.211
ATOM     60  N   ???     1      -6.663  -4.455  20.823
ATOM     61  C   ???     1      -6.392  -5.793  20.976
ATOM     62  H   ???     1      -6.551  -6.506  20.166
ATOM     63  H   ???     1     -10.295  -5.839  27.173
ATOM     64  C   ???     1      -9.371  -5.270  26.855
ATOM     65  H   ???     1      -9.224  -4.406  27.530
ATOM     66  H   ???     1      -8.545  -5.980  27.030
ATOM     67  C   ???     1      -9.385  -4.813  25.426
ATOM     68  N   ???     1      -9.321  -5.724  24.384
ATOM     69  C   ???     1      -9.393  -4.988  23.274
ATOM     70  H   ???     1      -9.413  -5.353  22.245
ATOM     71  N   ???     1      -9.483  -3.658  23.547
ATOM     72  H   ???     1      -9.600  -2.871  22.844
ATOM     73  C   ???     1      -9.475  -3.522  24.917
ATOM     74  H   ???     1      -9.522  -2.539  25.388
ATOM     75  H   ???     1     -14.097  -4.225  26.266
ATOM     76  C   ???     1     -14.146  -3.468  25.457
ATOM     77  H   ???     1     -14.151  -4.014  24.495
ATOM     78  H   ???     1     -15.099  -2.907  25.529
ATOM     79  C   ???     1     -12.972  -2.500  25.512
ATOM     80  H   ???     1     -12.823  -2.079  26.526
ATOM     81  H   ???     1     -12.017  -3.002  25.255
ATOM     82  C   ???     1     -13.128  -1.333  24.551
ATOM     83  O   ???     1     -14.075  -1.323  23.721
ATOM     84  O   ???     1     -12.259  -0.404  24.670
ATOM     85  H   ???     1     -12.958  -7.559  19.642
ATOM     86  C   ???     1     -12.159  -6.811  19.831
ATOM     87  H   ???     1     -11.576  -7.157  20.698
ATOM     88  H   ???     1     -11.471  -6.753  18.970
ATOM     89  C   ???     1     -12.773  -5.440  20.096
ATOM     90  H   ???     1     -13.289  -5.086  19.184
ATOM     91  H   ???     1     -13.534  -5.470  20.902
ATOM     92  C   ???     1     -11.718  -4.391  20.451
ATOM     93  O   ???     1     -10.514  -4.688  20.535
ATOM     94  N   ???     1     -12.174  -3.132  20.612
ATOM     95  H   ???     1     -13.177  -2.948  20.723
ATOM     96  H   ???     1     -11.476  -2.440  20.973
ATOM     97  H   ???     1      -8.992 -10.017  14.946
ATOM     98  C   ???     1      -8.033  -9.662  15.432
ATOM     99  H   ???     1      -7.722 -10.449  16.131
ATOM    100  H   ???     1      -7.258  -9.573  14.650
ATOM    101  C   ???     1      -8.223  -8.334  16.167
ATOM    102  C   ???     1      -8.311  -7.108  15.472
ATOM    103  H   ???     1      -8.225  -7.077  14.381
ATOM    104  C   ???     1      -8.573  -5.900  16.125
ATOM    105  H   ???     1      -8.743  -4.990  15.553
ATOM    106  C   ???     1      -8.759  -5.841  17.521
ATOM    107  O   ???     1      -9.118  -4.718  18.165
ATOM    108  H   ???     1      -9.125  -3.639  17.650
ATOM    109  C   ???     1      -8.622  -7.056  18.243
ATOM    110  H   ???     1      -8.795  -7.039  19.325
ATOM    111  C   ???     1      -8.373  -8.267  17.569
ATOM    112  H   ???     1      -8.327  -9.196  18.157
ATOM    113 CU   ???     1      -6.941  -3.594  19.114
ATOM    114  O   ???     1      -8.618  -2.568  19.636
ATOM    115  H   ???     1     -10.347  -0.813  21.945
ATOM    116  O   ???     1     -10.116  -1.752  21.671
ATOM    117  H   ???     1      -9.423  -1.755  20.941
ATOM    118  O   ???     1      -5.490  -1.829  19.577
ATOM    119  H   ???     1      -5.727  -0.962  19.157
ATOM    120  H   ???     1      -5.233  -1.608  20.507
ATOM    121  O   ???     1      -7.763  -1.116  23.060
ATOM    122  H   ???     1      -7.286  -1.179  23.938
ATOM    123  H   ???     1      -8.123  -0.192  23.071
ATOM    124  O   ???     1     -11.233   0.522  22.463
ATOM    125  H   ???     1     -11.653   0.235  23.341
ATOM    126  H   ???     1     -11.995   0.588  21.849
END
