# Supplementary material for: Understanding the initial events of the oxidative damage and protection mechanisms of the AA9 lytic polysaccharide monooxygenase family
Source: Chem Sci. 2024 Jan 9;15(7):2558–70. doi: 10.1039/d3sc05933b (PMC10866358; doi:10.1039/d3sc05933b)
Supplement: SC-015-D3SC05933B-s001 [file SC-015-D3SC05933B-s001.zip › pdb_files/lsaa9/triplet/including_pro30/3_triplet_qm-region.pdb]

REMARK REMARK default_name
REMARK REMARK default_name
REMARK Energies (QM/MM, QM+ptch, MM3) =   -4649.895569  -4501.542435     -5.646289 H
REMARK /lunarc/nobackup/projects/snic2019-35-66/Marlisa/Projects/tyrosine_project/lsaa9/triplet/h-transfers/histidyl-his1_tyros
REMARK Thu Sep 14 03:16:31 PM CEST 2023
ATOM      1  N   ???     1      -5.615  -4.515  18.063
ATOM      2  H   ???     1      -5.840  -5.516  18.155
ATOM      3  H   ???     1      -4.737  -4.329  18.588
ATOM      4  C   ???     1      -5.386  -4.200  16.621
ATOM      5  H   ???     1      -6.292  -4.499  16.072
ATOM      6  C   ???     1      -5.187  -2.677  16.471
ATOM      7  H   ???     1      -4.531  -2.332  17.294
ATOM      8  H   ???     1      -4.667  -2.446  15.536
ATOM      9  C   ???     1      -6.497  -1.953  16.544
ATOM     10  N   ???     1      -7.388  -2.325  17.530
ATOM     11  C   ???     1      -8.435  -1.512  17.517
ATOM     12  H   ???     1      -9.428  -2.935  19.351
ATOM     13  N   ???     1      -8.266  -0.596  16.527
ATOM     14  C   ???     1      -9.236   0.427  16.150
ATOM     15  H   ???     1      -9.880   0.069  15.328
ATOM     16  H   ???     1      -9.853   0.653  17.032
ATOM     17  H   ???     1      -8.692   1.336  15.839
ATOM     18  C   ???     1      -7.050  -0.874  15.890
ATOM     19  H   ???     1      -6.695  -0.282  15.053
ATOM     20  C   ???     1      -4.171  -4.999  16.104
ATOM     21  O   ???     1      -3.009  -4.705  16.455
ATOM     22  N   ???     1      -4.473  -6.033  15.284
ATOM     23  H   ???     1      -5.442  -6.174  14.988
ATOM     24  C   ???     1      -3.478  -6.944  14.690
ATOM     25  H   ???     1      -2.560  -6.348  14.524
ATOM     26  C   ???     1      -3.128  -8.026  15.744
ATOM     27  H   ???     1      -2.921  -7.478  16.689
ATOM     28  C   ???     1      -4.261  -9.017  15.997
ATOM     29  H   ???     1      -3.879  -9.836  16.633
ATOM     30  H   ???     1      -5.114  -8.522  16.500
ATOM     31  H   ???     1      -4.638  -9.460  15.061
ATOM     32  O   ???     1      -1.958  -8.765  15.381
ATOM     33  H   ???     1      -1.192  -8.181  15.603
ATOM     34  H   ???     1      -3.862  -7.357  13.718
ATOM     35  H   ???     1      -9.812  -3.062  13.276
ATOM     36  C   ???     1     -10.298  -4.052  13.522
ATOM     37  O   ???     1     -10.338  -4.961  12.681
ATOM     38  N   ???     1     -10.858  -4.169  14.745
ATOM     39  C   ???     1     -10.868  -3.190  15.844
ATOM     40  H   ???     1     -11.169  -2.183  15.495
ATOM     41  H   ???     1      -9.864  -3.110  16.308
ATOM     42  C   ???     1     -11.872  -3.772  16.853
ATOM     43  H   ???     1     -12.890  -3.397  16.643
ATOM     44  H   ???     1     -11.606  -3.475  17.884
ATOM     45  C   ???     1     -11.801  -5.290  16.597
ATOM     46  H   ???     1     -12.713  -5.823  16.928
ATOM     47  H   ???     1     -10.939  -5.716  17.137
ATOM     48  C   ???     1     -11.600  -5.401  15.075
ATOM     49  H   ???     1     -10.981  -6.275  14.801
ATOM     50  H   ???     1     -12.565  -5.425  14.549
ATOM     51  H   ???     1      -5.830  -7.417  23.935
ATOM     52  C   ???     1      -5.603  -7.288  22.830
ATOM     53  H   ???     1      -4.522  -7.480  22.703
ATOM     54  H   ???     1      -6.122  -8.072  22.253
ATOM     55  C   ???     1      -6.033  -5.984  22.230
ATOM     56  N   ???     1      -6.037  -4.737  22.837
ATOM     57  H   ???     1      -5.742  -4.531  23.796
ATOM     58  C   ???     1      -6.493  -3.808  21.951
ATOM     59  H   ???     1      -6.663  -2.748  22.181
ATOM     60  N   ???     1      -6.763  -4.401  20.792
ATOM     61  C   ???     1      -6.499  -5.746  20.950
ATOM     62  H   ???     1      -6.673  -6.463  20.146
ATOM     63  H   ???     1     -10.295  -5.842  27.176
ATOM     64  C   ???     1      -9.368  -5.280  26.863
ATOM     65  H   ???     1      -9.216  -4.418  27.540
ATOM     66  H   ???     1      -8.545  -5.994  27.037
ATOM     67  C   ???     1      -9.379  -4.813  25.438
ATOM     68  N   ???     1      -9.333  -5.710  24.385
ATOM     69  C   ???     1      -9.388  -4.954  23.286
ATOM     70  H   ???     1      -9.403  -5.305  22.253
ATOM     71  N   ???     1      -9.451  -3.628  23.578
ATOM     72  H   ???     1      -9.563  -2.823  22.885
ATOM     73  C   ???     1      -9.444  -3.513  24.948
ATOM     74  H   ???     1      -9.477  -2.537  25.434
ATOM     75  H   ???     1     -14.096  -4.225  26.266
ATOM     76  C   ???     1     -14.145  -3.470  25.455
ATOM     77  H   ???     1     -14.148  -4.017  24.494
ATOM     78  H   ???     1     -15.098  -2.909  25.526
ATOM     79  C   ???     1     -12.971  -2.502  25.510
ATOM     80  H   ???     1     -12.822  -2.079  26.524
ATOM     81  H   ???     1     -12.015  -3.003  25.256
ATOM     82  C   ???     1     -13.126  -1.336  24.549
ATOM     83  O   ???     1     -14.070  -1.331  23.712
ATOM     84  O   ???     1     -12.263  -0.403  24.672
ATOM     85  H   ???     1     -12.963  -7.568  19.638
ATOM     86  C   ???     1     -12.166  -6.829  19.822
ATOM     87  H   ???     1     -11.591  -7.170  20.698
ATOM     88  H   ???     1     -11.478  -6.791  18.960
ATOM     89  C   ???     1     -12.770  -5.451  20.064
ATOM     90  H   ???     1     -13.236  -5.081  19.131
ATOM     91  H   ???     1     -13.565  -5.466  20.836
ATOM     92  C   ???     1     -11.701  -4.447  20.469
ATOM     93  O   ???     1     -10.482  -4.752  20.416
ATOM     94  N   ???     1     -12.116  -3.245  20.865
ATOM     95  H   ???     1     -13.119  -3.048  20.975
ATOM     96  H   ???     1     -11.384  -2.544  21.192
ATOM     97  H   ???     1      -8.981 -10.054  14.919
ATOM     98  C   ???     1      -7.994  -9.764  15.364
ATOM     99  H   ???     1      -7.638 -10.616  15.952
ATOM    100  H   ???     1      -7.270  -9.598  14.547
ATOM    101  C   ???     1      -8.148  -8.523  16.216
ATOM    102  C   ???     1      -8.096  -7.236  15.641
ATOM    103  H   ???     1      -7.913  -7.119  14.568
ATOM    104  C   ???     1      -8.327  -6.090  16.404
ATOM    105  H   ???     1      -8.359  -5.102  15.938
ATOM    106  C   ???     1      -8.609  -6.202  17.776
ATOM    107  O   ???     1      -8.823  -5.051  18.474
ATOM    108  H   ???     1      -9.436  -5.162  19.268
ATOM    109  C   ???     1      -8.657  -7.476  18.371
ATOM    110  H   ???     1      -8.909  -7.560  19.432
ATOM    111  C   ???     1      -8.429  -8.620  17.591
ATOM    112  H   ???     1      -8.498  -9.611  18.060
ATOM    113 CU   ???     1      -7.088  -3.379  19.100
ATOM    114  O   ???     1      -8.715  -2.350  19.691
ATOM    115  H   ???     1     -10.354  -0.824  21.975
ATOM    116  O   ???     1     -10.115  -1.771  21.741
ATOM    117  H   ???     1      -9.434  -1.815  20.964
ATOM    118  O   ???     1      -5.431  -1.805  19.588
ATOM    119  H   ???     1      -5.670  -0.942  19.161
ATOM    120  H   ???     1      -5.182  -1.579  20.520
ATOM    121  O   ???     1      -7.753  -1.112  23.061
ATOM    122  H   ???     1      -7.275  -1.164  23.941
ATOM    123  H   ???     1      -8.116  -0.190  23.058
ATOM    124  O   ???     1     -11.239   0.530  22.464
ATOM    125  H   ???     1     -11.663   0.249  23.339
ATOM    126  H   ???     1     -11.995   0.594  21.843
END
